# Supplementary material for: Parasites trigger epithelial cell crosstalk to drive gut–brain signalling
Source: Nature. 2026 Mar 25;653(8114):465–73. doi: 10.1038/s41586-026-10281-5 (PMC13171452; doi:10.1038/s41586-026-10281-5)
Supplement: Supplementary file 3 — Source Data Fig. 1 [file 41586_2026_10281_MOESM3_ESM.xlsx]

## Sheet: 1a
Time (sec)	Rec 9
0	0
1	0.00705361
2	0.00656288
3	0.0109978
4	0.0101132
5	0.158526
6	0.080866
7	0.0443259
8	0.0284723
9	0.0212535
10	0.0170389
11	0.0152898
12	0.0127863
13	0.0121686
14	0.010823
15	0.0105091
16	0.00955774
17	0.0100082
18	0.00811047
19	0.00705667
20	0.00509603
21	0.00456845
22	0.00780095
23	0.00562408
24	0.00586249
25	0.00573785
26	0.0075867
27	0.00726266
28	0.00641408
29	0.00476985
30	0.00139696
31	0.00449474
32	0.012848
33	1.50645
34	1.43928
35	1.17317
36	0.838648
37	0.573041
38	0.373735
39	0.463771
40	0.569859
41	0.695063
42	0.705701
43	0.693812
44	0.65459
45	0.596205
46	0.642724
47	0.929167
48	0.980727
49	0.810042
50	0.641684
51	0.829541
52	0.719735
53	0.603622
54	0.633919
55	0.680765
56	0.662572
57	0.65786
58	0.872387
59	0.908056
60	0.671988
61	0.508887
62	0.421222
63	0.414491
64	0.485851
65	0.502851
66	0.508324
67	0.524124
68	0.598459
69	0.576961
70	0.540386
71	0.525666
72	0.802685
73	0.737313
74	0.574216
75	0.479602
76	0.425802
77	0.423293
78	0.449068
79	0.443914
80	0.452062
81	0.466443
82	0.442318
83	0.41964
84	0.403729
85	0.366908
86	0.351452
87	0.385743
88	0.404431
89	0.383645
90	0.402429
91	0.396413
92	0.347973
93	0.289046
94	0.292214
95	0.344894
96	0.355624
97	0.31251
98	0.296135
99	0.29638
100	0.342345
101	0.318788
102	0.278332
103	0.256319
104	0.269791
105	0.313253
106	0.307046
107	0.28922
108	0.26108
109	0.236303
110	0.222344
111	0.257197
112	1.14038
113	1.1829
114	0.918834
115	0.633861
116	0.414494
117	0.274104
118	0.195209
119	0.157147
120	0.147259
121	0.157403
122	0.148307
123	0.169354
124	0.201688
125	0.193074
126	0.204118
127	0.207911
128	0.220465
129	0.272149
130	0.236628
131	0.196961
132	0.173333
133	0.172083
134	0.159868
135	0.15898
136	0.17284
137	0.1816
138	0.195263
139	0.185215
140	0.211165
141	0.199398
142	0.161555
143	0.168362
144	0.149815
145	0.138609
146	0.126992
147	0.127833
148	0.127322
149	0.138138
150	0.145341
151	0.171637
152	0.162446
153	0.145217
154	0.125213
155	0.107021
156	0.095791
157	0.100668
158	0.0914316
159	0.0976449
160	0.104986
161	0.109922
162	0.0976487
163	0.0935652
164	0.1476
165	0.121996
166	0.104346
167	0.095444
168	0.102296
169	0.0867482
170	0.0924486
171	0.103168
172	0.093093
173	0.0950658
174	0.0837146
175	0.0669419
176	0.0623461
177	0.0526416
178	0.0550085
179	0.0634583
180	0.0727904
181	0.0859976
182	0.158925
183	0.203395
184	0.140041
185	0.0965905
186	0.0668771
187	0.0496964
188	0.036066
189	0.943797
190	1.15991
191	1.21414
192	1.27088
193	1.25221
194	1.20587
195	1.13325
196	0.997155
197	1.05743
198	1.10242
199	1.09928
200	1.06525
201	1.11341
202	1.19676
203	1.25615
204	1.29018
205	1.29359
206	1.29855
207	1.28892
208	1.26853
209	1.21228
210	1.11466
211	1.0128
212	0.906568
213	0.838026
214	0.717592
215	0.659601
216	0.652138
217	0.555474
218	0.440523
219	0.434931
220	0.449371
221	0.390936
222	0.290077
223	0.218261
224	0.148717
225	0.129667
226	0.101982
227	0.0883205
228	0.0663019
229	0.0623556
230	0.133614
231	0.0960623
232	0.0723519
233	0.0569138
234	0.15988
235	0.12282
236	0.07119
237	0.0506999
238	0.0277127
239	0.0182083
240	0.00952333
241	0.00563111
242	-0.0014282
243	-0.0030851
244	-0.0077991
245	-0.0093912
246	-0.011052
247	0.0967622
248	0.224182
249	0.129903
250	0.0741416
251	0.0571687
252	0.0427865
253	0.17633
254	0.13941
255	0.0902393
256	0.326725
257	0.230253
258	0.201077
259	0.699158
260	0.789311
261	0.842753
262	0.961373
263	0.932028
264	0.87103
265	0.743817
266	0.557504
267	0.415232
268	0.33278
269	0.410774
270	0.289051
271	0.198764
272	0.13686
273	0.0852457
274	0.0555811
275	0.0335325
276	0.0193823
277	0.0159102
278	0.00806597
279	-0.0012934
280	-0.0021642
281	0.0706873
282	0.0448706
283	0.0245825
284	0.0852685
285	0.0420365
286	0.0251882
287	0.0129828
288	0.003481
289	-0.0005377
290	-0.0044166
291	0.131989
292	1.3144
293	1.41089
294	1.3759
295	1.32823
296	1.282
297	1.24651
298	1.19303
299	1.1357
300	1.09078
301	1.03562
302	0.98301
303	0.933218
304	0.877748
305	0.833167
306	0.804597
307	0.788414
308	0.747549
309	0.703539
310	0.511504
311	0.304234
312	0.158783
313	0.0882494
314	0.0433534
315	0.0147891
316	-0.0070593
317	-0.0187715
318	-0.0232713
319	-0.0322183
320	-0.0375373
321	-0.0402861
322	-0.045335
323	-0.0479104
324	-0.0504343
325	-0.0405531
326	-0.040836
327	-0.0477523
328	-0.0487145
329	-0.0494918
330	-0.0495311
331	-0.0494618
332	-0.0499296
333	-0.0492705
334	-0.0497683
335	-0.0476951
336	-0.0470251
337	-0.0480115
338	-0.0464251
339	-0.0443698

## Sheet: 1b
ACh	AITC	High K+
0.49	0	0.52
0.85	1.21	0.51
0.16	1.62	1.69
0.34	0	0.31
0.99	1.16	1.01
0.17	0.1	0.01
0.98	1.29	1.41
0	1.41	0.48
0.17	0.01	0.15
0.51	0	0.49
0.4	0	0.31

## Sheet: 1c
GCaMP	Time (sec)	Rec 4	5-HT3 currents	Time (sec)	Rec 4
	0	0		0	-57.373
	1	0.00300185		0.05	-58.5938
	2	0.00338122		0.1	-61.0352
	3	0.00153011		0.15	-61.0352
	4	0.00603068		0.2	-59.8145
	5	0.00625269		0.25	-60.4248
	6	0.00841937		0.3	-60.4248
	7	0.00748886		0.35	-57.373
	8	0.00024991		0.4	-57.9834
	9	0.00112826		0.45	-60.4248
	10	0.00165328		0.5	-59.2041
	11	-0.0012991		0.55	-56.1523
	12	0.00175669		0.6	-62.2559
	13	0.00278782		0.65	-62.8662
	14	0.00047913		0.7	-58.5938
	15	0.00334076		0.75	-60.4248
	16	0.00073719		0.8	-62.8662
	17	-0.0050913		0.85	-59.2041
	18	-0.0044709		0.9	-58.5938
	19	-0.0038614		0.95	-61.0352
	20	-0.002725		1	-61.0352
	21	0.00055556		1.05	-62.8662
	22	-0.0016839		1.1	-66.5283
	23	-0.0038469		1.15	-62.8662
	24	0.00239946		1.2	-56.1523
	25	0.0021073		1.25	-61.0352
	26	-0.0004298		1.3	-59.8145
	27	-0.0043496		1.35	-61.0352
	28	-0.0047181		1.4	-62.2559
	29	-0.0056414		1.45	-62.2559
	30	-0.0060775		1.5	-57.373
	31	-0.0097104		1.55	-59.2041
	32	-0.0026162		1.6	-63.4766
	33	-0.0064524		1.65	-59.2041
	34	-0.0056882		1.7	-65.3076
	35	-0.0054131		1.75	-58.5938
	36	-0.0039153		1.8	-56.7627
	37	-0.0059273		1.85	-58.5938
	38	-0.0029084		1.9	-58.5938
	39	-0.0034954		1.95	-62.2559
	40	-0.0002787		2	-59.2041
	41	-0.004515		2.05	-60.4248
	42	-0.0065557		2.1	-61.6455
	43	-0.006348		2.15	-61.0352
	44	-0.0093751		2.2	-60.4248
	45	-0.0096717		2.25	-58.5938
	46	-0.0071994		2.3	-59.8145
	47	-0.0062698		2.35	-59.2041
	48	-0.0108729		2.4	-59.2041
	49	-0.0067707		2.45	-56.1523
	50	-0.0038515		2.5	-62.8662
	51	-0.008957		2.55	-63.4766
	52	-0.0088968		2.6	-59.2041
	53	-0.0101158		2.65	-59.8145
	54	-0.0105088		2.7	-61.0352
	55	-0.0113673		2.75	-57.9834
	56	-0.0125792		2.8	-60.4248
	57	-0.014807		2.85	-65.3076
	58	-0.0088401		2.9	-64.0869
	59	-0.0106185		2.95	-57.9834
	60	-0.0074727		3	-64.6973
	61	-0.0088375		3.05	-58.5938
	62	-0.0121234		3.1	-58.5938
	63	-0.0104584		3.15	-57.9834
	64	-0.0144042		3.2	-62.2559
	65	-0.0133461		3.25	-61.0352
	66	-0.0157114		3.3	-61.0352
	67	-0.0067203		3.35	-61.6455
	68	-0.0077847		3.4	-56.7627
	69	-0.0132203		3.45	-60.4248
	70	-0.0084905		3.5	-64.0869
	71	-0.0160872		3.55	-61.0352
	72	-0.010791		3.6	-56.7627
	73	-0.0139637		3.65	-64.6973
	74	-0.0103667		3.7	-61.0352
	75	-0.0146757		3.75	-57.9834
	76	-0.0156989		3.8	-58.5938
	77	-0.015261		3.85	-58.5938
	78	-0.0164271		3.9	-58.5938
	79	-0.0158796		3.95	-56.1523
	80	-0.0132113		4	-60.4248
	81	-0.0160791		4.05	-60.4248
	82	-0.0148834		4.1	-56.7627
	83	-0.0146111		4.15	-59.8145
	84	-0.0151271		4.2	-56.7627
	85	-0.015964		4.25	-63.4766
	86	-0.0170636		4.3	-59.8145
	87	-0.0178053		4.35	-64.0869
	88	-0.0121756		4.4	-63.4766
	89	-0.016142		4.45	-61.6455
	90	-0.0152241		4.5	-58.5938
	91	-0.0188095		4.55	-60.4248
	92	-0.0145679		4.6	-59.8145
	93	-0.016997		4.65	-57.9834
	94	-0.0178304		4.7	-62.8662
	95	-0.0184409		4.75	-60.4248
	96	-0.0187295		4.8	-63.4766
	97	-0.021414		4.85	-59.2041
	98	-0.0195826		4.9	-59.2041
	99	-0.0192123		4.95	-56.7627
	100	-0.0202631		5	-62.8662
	101	-0.0166707		5.05	-59.8145
	102	-0.016294		5.1	-61.0352
	103	-0.0195773		5.15	-61.0352
	104	-0.0175688		5.2	-61.6455
	105	-0.0151504		5.25	-62.2559
	106	-0.0137946		5.3	-62.2559
	107	-0.0153203		5.35	-61.0352
	108	-0.014647		5.4	-59.8145
	109	-0.0147711		5.45	-62.8662
	110	-0.016997		5.5	-61.0352
	111	-0.015199		5.55	-61.0352
	112	-0.0163659		5.6	-64.6973
	113	-0.0152323		5.65	-58.5938
	114	-0.0160692		5.7	-59.8145
	115	-0.0166868		5.75	-60.4248
	116	-0.0159416		5.8	-65.918
	117	-0.01462		5.85	-64.0869
	118	-0.0168064		5.9	-56.7627
	119	-0.0186198		5.95	-61.6455
	120	-0.0180399		6	-61.6455
	121	-0.0185227		6.05	-63.4766
	122	-0.0194657		6.1	-58.5938
	123	-0.017122		6.15	-62.8662
	124	-0.0213088		6.2	-59.2041
	125	-0.0242486		6.25	-63.4766
	126	-0.0237065		6.3	-57.373
	127	-0.0264404		6.35	-62.8662
	128	-0.0231716		6.4	-61.6455
	129	-0.0218302		6.45	-63.4766
	130	-0.0232741		6.5	-62.2559
	131	-0.0271273		6.55	-59.8145
	132	-0.0274015		6.6	-58.5938
	133	-0.0259891		6.65	-61.6455
	134	0.144316		6.7	-62.2559
	135	0.173026		6.75	-56.1523
	136	0.132379		6.8	-57.9834
	137	0.105934		6.85	-64.6973
	138	0.12985		6.9	-57.9834
	139	0.135972		6.95	-57.9834
	140	0.123518		7	-57.9834
	141	0.0956961		7.05	-56.7627
	142	0.0783295		7.1	-54.9316
	143	0.0650823		7.15	-60.4248
	144	0.0493198		7.2	-57.9834
	145	0.0329727		7.25	-54.9316
	146	0.029319		7.3	-54.9316
	147	0.0237127		7.35	-60.4248
	148	0.00625269		7.4	-62.2559
	149	-0.0028796		7.45	-56.7627
	150	-0.0103676		7.5	-60.4248
	151	-0.012305		7.55	-61.0352
	152	-0.0173387		7.6	-58.5938
	153	-0.0137102		7.65	-62.2559
	154	-0.0176956		7.7	-56.7627
	155	-0.0199035		7.75	-57.9834
	156	-0.0226115		7.8	-58.5938
	157	-0.024335		7.85	-56.7627
	158	-0.0214544		7.9	-59.2041
	159	-0.0203549		7.95	-58.5938
	160	-0.0252438		8	-58.5938
	161	-0.0272118		8.05	-59.8145
	162	-0.0247943		8.1	-56.7627
	163	-0.0272505		8.15	-60.4248
	164	-0.0277898		8.2	-59.8145
	165	-0.0253634		8.25	-53.7109
	166	-0.0242971		8.3	-57.373
	167	-0.0213735		8.35	-61.0352
	168	-0.0173072		8.4	-57.373
	169	-0.0172415		8.45	-61.0352
	170	-0.0170114		8.5	-58.5938
	171	-0.0191007		8.55	-59.8145
	172	-0.024325		8.6	-60.4248
	173	-0.0248842		8.65	-58.5938
	174	-0.0264126		8.7	-61.6455
	175	-0.0275571		8.75	-56.7627
	176	-0.0282862		8.8	-56.7627
	177	-0.0260835		8.85	-57.9834
	178	-0.0282384		8.9	-56.7627
	179	-0.0248779		8.95	-61.0352
	180	-0.0250685		9	-59.8145
	181	-0.0246513		9.05	-57.373
	182	-0.0239987		9.1	-54.9316
	183	-0.0259604		9.15	-62.2559
	184	-0.0254533		9.2	-59.8145
	185	-0.0252007		9.25	-57.373
	186	-0.0288354		9.3	-57.373
	187	-0.0264539		9.35	-59.8145
	188	-0.0282951		9.4	-58.5938
	189	-0.0255783		9.45	-58.5938
	190	-0.0228147		9.5	-62.2559
	191	-0.0238872		9.55	-60.4248
	192	-0.0243187		9.6	-57.9834
	193	-0.0209527		9.65	-60.4248
	194	-0.0189938		9.7	-56.1523
	195	-0.0211469		9.75	-61.0352
	196	-0.0209582		9.8	-56.1523
	197	-0.0199458		9.85	-57.373
	198	-0.0200951		9.9	-54.9316
	199	-0.0178521		9.95	-57.373
	200	-0.0164396		10	-60.4248
	201	-0.0224362		10.05	-53.1006
	202	-0.0242819		10.1	-62.2559
	203	-0.0244697		10.15	-56.1523
	204	-0.0221359		10.2	-56.1523
	205	-0.0266661		10.25	-56.7627
	206	-0.0237191		10.3	-57.373
	207	-0.0280928		10.35	-53.1006
	208	-0.0236705		10.4	-56.7627
	209	-0.0246774		10.45	-53.7109
	210	-0.021387		10.5	-57.373
	211	-0.0240068		10.55	-54.3213
	212	-0.0252115		10.6	-55.542
	213	-0.0277135		10.65	-57.9834
	214	-0.0230718		10.7	-57.373
	215	-0.0275067		10.75	-56.1523
	216	-0.0223463		10.8	-56.1523
	217	-0.0246396		10.85	-56.7627
	218	-0.0273718		10.9	-53.1006
	219	-0.0291591		10.95	-57.373
	220	-0.0321861		11	-60.4248
	221	-0.030923		11.05	-59.8145
	222	-0.02713		11.1	-56.7627
	223	-0.0262742		11.15	-59.8145
	224	-0.0299133		11.2	-57.9834
	225	-0.0311576		11.25	-59.8145
	226	-0.0276406		11.3	-56.7627
	227	-0.0288885		11.35	-59.2041
	228	-0.0221512		11.4	-61.0352
	229	-0.0226556		11.45	-61.6455
	230	-0.0260368		11.5	-56.7627
	231	-0.0261887		11.55	-57.373
	232	-0.0302901		11.6	-54.9316
	233	-0.0312961		11.65	-60.4248
	234	-0.0293218		11.7	-57.9834
	235	-0.0334591		11.75	-58.5938
	236	-0.0280344		11.8	-59.8145
	237	-0.0250164		11.85	-56.7627
	238	-0.0271524		11.9	-56.7627
	239	-0.0297336		11.95	-57.373
	240	-0.0338142		12	-59.8145
	241	-0.0289136		12.05	-57.9834
	242	-0.0269133		12.1	-57.373
	243	-0.0261204		12.15	-57.373
	244	-0.0264899		12.2	-56.7627
	245	-0.0339977		12.25	-57.9834
	246	-0.0321223		12.3	-61.6455
	247	-0.0299106		12.35	-54.9316
	248	-0.0356374		12.4	-58.5938
	249	-0.0362623		12.45	-59.8145
	250	-0.0345874		12.5	-56.7627
	251	-0.0339734		12.55	-58.5938
	252	-0.0335508		12.6	-54.3213
	253	-0.031163		12.65	-61.6455
	254	-0.0311496		12.7	-60.4248
	255	-0.0334439		12.75	-59.2041
	256	-0.0268171		12.8	-59.8145
	257	-0.0267902		12.85	-58.5938
	258	-0.027004		12.9	-56.1523
	259	-0.0232066		12.95	-59.2041
	260	-0.0209519		13	-61.6455
	261	-0.0187978		13.05	-56.1523
	262	-0.0184184		13.1	-56.1523
	263	-0.0253301		13.15	-57.9834
	264	-0.0288524		13.2	-57.9834
	265	-0.0258579		13.25	-57.373
	266	-0.0261834		13.3	-56.7627
	267	-0.0345855		13.35	-58.5938
	268	-0.031982		13.4	-57.9834
	269	-0.0340408		13.45	-53.7109
	270	-0.0360861		13.5	-57.9834
	271	-0.0313904		13.55	-56.1523
	272	-0.0343752		13.6	-57.9834
	273	-0.034591		13.65	-58.5938
	274	-0.0357364		13.7	-55.542
	275	-0.0343752		13.75	-56.1523
	276	-0.0366211		13.8	-60.4248
	277	-0.033353		13.85	-61.0352
	278	-0.0353821		13.9	-56.7627
	279	-0.0368575		13.95	-59.2041
	280	-0.036426		14	-57.9834
	281	-0.0395752		14.05	-56.7627
	282	-0.0409282		14.1	-56.7627
	283	-0.036256		14.15	-58.5938
	284	-0.0382158		14.2	-60.4248
	285	-0.0397776		14.25	-56.7627
	286	-0.0409273		14.3	-58.5938
	287	-0.0398549		14.35	-57.9834
	288	-0.0386951		14.4	-60.4248
	289	-0.0409678		14.45	-59.8145
	290	-0.0405399		14.5	-62.2559
	291	-0.0412582		14.55	-61.0352
	292	-0.0397505		14.6	-59.2041
	293	-0.0370183		14.65	-61.0352
	294	-0.0380819		14.7	-57.373
	295	-0.04118		14.75	-57.373
	296	-0.0381754		14.8	-57.373
	297	-0.043824		14.85	-59.8145
	298	-0.0396373		14.9	-59.2041
	299	-0.0409121		14.95	-57.9834
	300	-0.0431318		15	-57.373
	301	-0.0438133		15.05	-60.4248
	302	-0.0405344		15.1	-59.8145
	303	-0.0405623		15.15	-62.2559
	304	-0.0432072		15.2	-58.5938
	305	-0.0449037		15.25	-57.373
	306	-0.043362		15.3	-60.4248
	307	-0.0396336		15.35	-63.4766
	308	-0.0425824		15.4	-64.6973
	309	-0.0436145		15.45	-59.8145
	310	-0.0452274		15.5	-61.0352
	311	-0.0411224		15.55	-57.373
	312	-0.0442205		15.6	-59.2041
	313	-0.0476476		15.65	-57.373
	314	-0.047982		15.7	-57.9834
	315	-0.0472025		15.75	-62.2559
	316	-0.0463296		15.8	-57.373
	317	-0.0464546		15.85	-55.542
	318	-0.0511313		15.9	-57.373
	319	-0.0507016		15.95	-61.0352
	320	-0.0460491		16	-60.4248
	321	-0.0501217		16.05	-57.9834
	322	-0.0519612		16.1	-58.5938
	323	-0.0509569		16.15	-57.9834
	324	-0.0490042		16.2	-55.542
	325	-0.0511269		16.25	-60.4248
	326	-0.0464302		16.3	-56.1523
	327	-0.0507636		16.35	-61.0352
	328	-0.0536198		16.4	-56.7627
	329	-0.0556903		16.45	-61.0352
	330	-0.0557398		16.5	-62.2559
	331	-0.054767		16.55	-58.5938
	332	-0.0593502		16.6	-62.2559
	333	-0.0623413		16.65	-61.6455
	334	-0.0615375		16.7	-57.9834
	335	-0.0620824		16.75	-56.1523
	336	-0.063626		16.8	-61.6455
	337	-0.0525419		16.85	-56.1523
	338	-0.0490447		16.9	-56.7627
	339	-0.0430599		16.95	-58.5938
	340	-0.0380451		17	-64.0869
	341	-0.0414677		17.05	-61.6455
	342	-0.0452373		17.1	-61.6455
	343	-0.0423973		17.15	-61.0352
	344	-0.0455107		17.2	-61.0352
	345	-0.0481708		17.25	-64.0869
	346	-0.0518523		17.3	-61.6455
	347	-0.0541862		17.35	-58.5938
	348	-0.050894		17.4	-59.8145
	349	-0.0500876		17.45	-59.8145
	350	-0.0488513		17.5	-58.5938
	351	-0.0509443		17.55	-57.9834
	352	-0.0484046		17.6	-62.2559
	353	-0.0505371		17.65	-64.6973
	354	-0.0495867		17.7	-59.8145
	355	-0.0520968		17.75	-55.542
	356	-0.0545315		17.8	-62.2559
	357	-0.0551626		17.85	-57.9834
	358	-0.0537448		17.9	-62.2559
	359	-0.0521733		17.95	-67.1387
	360	-0.0535533		18	-62.8662
	361	-0.0507349		18.05	-58.5938
	362	-0.050439		18.1	-66.5283
	363	-0.049682		18.15	-60.4248
	364	-0.04946		18.2	-62.8662
	365	-0.0515719		18.25	-59.8145
	366	-0.0468582		18.3	-58.5938
	367	-0.0436299		18.35	-61.0352
	368	-0.0452913		18.4	-60.4248
	369	-0.0479776		18.45	-62.8662
	370	-0.047234		18.5	-57.9834
	371	-0.0479514		18.55	-57.373
	372	-0.0448614		18.6	-60.4248
	373	-0.0451735		18.65	-61.6455
	374	-0.0478058		18.7	-58.5938
	375	-0.0467693		18.75	-56.1523
	376	-0.0436694		18.8	-58.5938
	377	-0.0438609		18.85	-59.8145
	378	-0.0459089		18.9	-59.2041
	379	-0.0425124		18.95	-58.5938
	380	-0.0416699		19	-57.9834
	381	-0.0407718		19.05	-54.9316
	382	-0.0433934		19.1	-59.2041
	383	-0.0407403		19.15	-62.8662
	384	-0.0371749		19.2	-57.9834
	385	-0.0381026		19.25	-54.3213
	386	-0.0394341		19.3	-60.4248
	387	-0.0388964		19.35	-56.1523
	388	-0.0390835		19.4	-56.1523
	389	-0.0359917		19.45	-60.4248
	390	-0.0346945		19.5	-61.6455
	391	-0.0368143		19.55	-56.1523
	392	-0.0387733		19.6	-57.373
	393	-0.0354613		19.65	-57.373
	394	-0.0376279		19.7	-57.373
	395	-0.0354002		19.75	-62.2559
	396	-0.0359243		19.8	-62.8662
	397	-0.0378275		19.85	-59.2041
	398	-0.0309311		19.9	-61.6455
	399	-0.0269268		19.95	-53.1006
	400	-0.0290845		20	-55.542
	401	-0.0375245		20.05	-61.0352
	402	-0.0347672		20.1	-55.542
	403	-0.0353821		20.15	-53.1006
	404	-0.0321286		20.2	-57.9834
	405	-0.0337675		20.25	-54.9316
	406	-0.0306982		20.3	-55.542
	407	-0.0314435		20.35	-56.1523
	408	-0.0307647		20.4	-57.373
	409	-0.030646		20.45	-59.8145
	410	-0.0338494		20.5	-57.373
	411	-0.035846		20.55	-57.373
	412	-0.0339528		20.6	-59.8145
	413	-0.0361616		20.65	-54.9316
	414	-0.0347223		20.7	-53.1006
	415	-0.0271561		20.75	-56.7627
	416	-0.0305157		20.8	-59.8145
	417	-0.0327812		20.85	-57.373
	418	-0.0279634		20.9	-56.7627
	419	-0.0308708		20.95	-58.5938
	420	-0.0304987		21	-56.1523
	421	-0.0294665		21.05	-62.8662
	422			21.1	-54.3213
	423			21.15	-54.9316
	424			21.2	-58.5938
	425			21.25	-57.9834
	426			21.3	-56.7627
	427			21.35	-59.2041
	428			21.4	-56.1523
	429			21.45	-58.5938
	430			21.5	-56.7627
	431			21.55	-58.5938
	432			21.6	-56.7627
	433			21.65	-56.1523
	434			21.7	-59.8145
	435			21.75	-58.5938
	436			21.8	-56.7627
	437			21.85	-59.2041
	438			21.9	-62.2559
	439			21.95	-59.8145
	440			22	-57.373
	441			22.05	-53.1006
	442			22.1	-55.542
	443			22.15	-57.9834
	444			22.2	-55.542
	445			22.25	-52.4902
	446			22.3	-55.542
	447			22.35	-57.9834
	448			22.4	-52.4902
	449			22.45	-56.7627
	450			22.5	-58.5938
	451			22.55	-61.0352
	452			22.6	-58.5938
	453			22.65	-56.7627
	454			22.7	-56.1523
	455			22.75	-56.7627
	456			22.8	-56.1523
	457			22.85	-53.7109
	458			22.9	-56.7627
	459			22.95	-54.3213
	460			23	-53.7109
	461			23.05	-53.7109
	462			23.1	-55.542
	463			23.15	-54.9316
	464			23.2	-56.1523
	465			23.25	-57.373
	466			23.3	-56.1523
	467			23.35	-53.7109
	468			23.4	-53.7109
	469			23.45	-57.9834
	470			23.5	-59.8145
	471			23.55	-57.9834
	472			23.6	-61.0352
	473			23.65	-54.9316
	474			23.7	-56.7627
	475			23.75	-61.0352
	476			23.8	-55.542
	477			23.85	-56.7627
	478			23.9	-54.9316
	479			23.95	-57.9834
	480			24	-53.7109
	481			24.05	-59.8145
	482			24.1	-50.6592
	483			24.15	-56.7627
	484			24.2	-56.1523
	485			24.25	-53.7109
	486			24.3	-51.8799
	487			24.35	-53.7109
	488			24.4	-57.373
	489			24.45	-51.8799
	490			24.5	-55.542
	491			24.55	-53.7109
	492			24.6	-59.2041
	493			24.65	-53.7109
	494			24.7	-56.1523
	495			24.75	-58.5938
	496			24.8	-56.7627
	497			24.85	-55.542
	498			24.9	-57.373
	499			24.95	-54.9316
	500			25	-56.1523
	501			25.05	-53.7109
	502			25.1	-54.3213
	503			25.15	-51.8799
	504			25.2	-53.7109
	505			25.25	-54.9316
	506			25.3	-59.8145
	507			25.35	-58.5938
	508			25.4	-56.7627
	509			25.45	-54.3213
	510			25.5	-54.9316
	511			25.55	-59.8145
	512			25.6	-54.9316
	513			25.65	-53.1006
	514			25.7	-57.9834
	515			25.75	-53.1006
	516			25.8	-56.1523
	517			25.85	-51.8799
	518			25.9	-59.2041
	519			25.95	-54.9316
	520			26	-57.9834
	521			26.05	-59.2041
	522			26.1	-60.4248
	523			26.15	-54.9316
	524			26.2	-57.9834
	525			26.25	-53.1006
	526			26.3	-53.7109
	527			26.35	-60.4248
	528			26.4	-56.1523
	529			26.45	-57.373
	530			26.5	-55.542
	531			26.55	-59.2041
	532			26.6	-57.373
	533			26.65	-56.1523
	534			26.7	-51.8799
	535			26.75	-56.7627
	536			26.8	-56.7627
	537			26.85	-55.542
	538			26.9	-55.542
	539			26.95	-51.2695
	540			27	-57.9834
	541			27.05	-56.7627
	542			27.1	-57.373
	543			27.15	-58.5938
	544			27.2	-61.6455
	545			27.25	-55.542
	546			27.3	-53.7109
	547			27.35	-53.1006
	548			27.4	-51.8799
	549			27.45	-58.5938
	550			27.5	-54.9316
	551			27.55	-57.373
	552			27.6	-57.9834
	553			27.65	-55.542
	554			27.7	-57.373
	555			27.75	-56.1523
	556			27.8	-58.5938
	557			27.85	-55.542
	558			27.9	-56.1523
	559			27.95	-55.542
	560			28	-58.5938
	561			28.05	-57.373
	562			28.1	-57.9834
	563			28.15	-56.7627
	564			28.2	-55.542
	565			28.25	-56.7627
	566			28.3	-59.8145
	567			28.35	-53.7109
	568			28.4	-56.7627
	569			28.45	-56.7627
	570			28.5	-56.7627
	571			28.55	-57.373
	572			28.6	-56.7627
	573			28.65	-60.4248
	574			28.7	-60.4248
	575			28.75	-56.7627
	576			28.8	-56.7627
	577			28.85	-56.7627
	578			28.9	-53.7109
	579			28.95	-57.373
	580			29	-56.1523
	581			29.05	-57.373
	582			29.1	-58.5938
	583			29.15	-54.9316
	584			29.2	-58.5938
	585			29.25	-56.1523
	586			29.3	-51.2695
	587			29.35	-53.1006
	588			29.4	-57.9834
	589			29.45	-57.9834
	590			29.5	-59.2041
	591			29.55	-51.2695
	592			29.6	-56.7627
	593			29.65	-56.1523
	594			29.7	-59.8145
	595			29.75	-58.5938
	596			29.8	-56.1523
	597			29.85	-51.8799
	598			29.9	-55.542
	599			29.95	-53.1006
	600			30	-59.2041
	601			30.05	-56.7627
	602			30.1	-54.9316
	603			30.15	-54.9316
	604			30.2	-54.3213
	605			30.25	-55.542
	606			30.3	-56.7627
	607			30.35	-55.542
	608			30.4	-59.8145
	609			30.45	-60.4248
	610			30.5	-58.5938
	611			30.55	-60.4248
	612			30.6	-57.373
	613			30.65	-55.542
	614			30.7	-54.9316
	615			30.75	-55.542
	616			30.8	-59.2041
	617			30.85	-56.7627
	618			30.9	-56.7627
	619			30.95	-60.4248
	620			31	-61.0352
	621			31.05	-58.5938
	622			31.1	-58.5938
	623			31.15	-59.8145
	624			31.2	-60.4248
	625			31.25	-54.9316
	626			31.3	-56.1523
	627			31.35	-57.373
	628			31.4	-59.8145
	629			31.45	-53.7109
	630			31.5	-57.373
	631			31.55	-57.373
	632			31.6	-60.4248
	633			31.65	-58.5938
	634			31.7	-52.4902
	635			31.75	-50.6592
	636			31.8	-51.8799
	637			31.85	-56.1523
	638			31.9	-57.9834
	639			31.95	-55.542
	640			32	-61.0352
	641			32.05	-56.7627
	642			32.1	-54.3213
	643			32.15	-61.6455
	644			32.2	-56.7627
	645			32.25	-57.9834
	646			32.3	-56.1523
	647			32.35	-56.7627
	648			32.4	-61.0352
	649			32.45	-56.7627
	650			32.5	-56.7627
	651			32.55	-55.542
	652			32.6	-53.7109
	653			32.65	-57.373
	654			32.7	-57.9834
	655			32.75	-57.9834
	656			32.8	-55.542
	657			32.85	-56.7627
	658			32.9	-56.7627
	659			32.95	-54.3213
	660			33	-55.542
	661			33.05	-57.9834
	662			33.1	-54.9316
	663			33.15	-55.542
	664			33.2	-55.542
	665			33.25	-55.542
	666			33.3	-57.373
	667			33.35	-53.7109
	668			33.4	-54.9316
	669			33.45	-56.7627
	670			33.5	-57.373
	671			33.55	-62.2559
	672			33.6	-60.4248
	673			33.65	-51.8799
	674			33.7	-56.1523
	675			33.75	-61.0352
	676			33.8	-60.4248
	677			33.85	-56.7627
	678			33.9	-57.9834
	679			33.95	-58.5938
	680			34	-60.4248
	681			34.05	-55.542
	682			34.1	-57.373
	683			34.15	-59.2041
	684			34.2	-55.542
	685			34.25	-57.373
	686			34.3	-53.7109
	687			34.35	-54.9316
	688			34.4	-59.2041
	689			34.45	-57.373
	690			34.5	-61.0352
	691			34.55	-55.542
	692			34.6	-60.4248
	693			34.65	-57.373
	694			34.7	-56.7627
	695			34.75	-57.373
	696			34.8	-59.2041
	697			34.85	-57.373
	698			34.9	-61.0352
	699			34.95	-55.542
	700			35	-61.0352
	701			35.05	-57.373
	702			35.1	-55.542
	703			35.15	-53.7109
	704			35.2	-53.7109
	705			35.25	-56.7627
	706			35.3	-54.3213
	707			35.35	-53.7109
	708			35.4	-53.1006
				35.45	-57.9834
				35.5	-59.8145
				35.55	-58.5938
				35.6	-58.5938
				35.65	-55.542
				35.7	-58.5938
				35.75	-56.7627
				35.8	-60.4248
				35.85	-62.2559
				35.9	-53.7109
				35.95	-57.373
				36	-54.9316
				36.05	-64.6973
				36.1	-60.4248
				36.15	-54.9316
				36.2	-59.2041
				36.25	-58.5938
				36.3	-60.4248
				36.35	-59.8145
				36.4	-59.8145
				36.45	-61.0352
				36.5	-55.542
				36.55	-55.542
				36.6	-55.542
				36.65	-56.7627
				36.7	-63.4766
				36.75	-57.373
				36.8	-56.7627
				36.85	-59.2041
				36.9	-59.8145
				36.95	-60.4248
				37	-59.2041
				37.05	-59.8145
				37.1	-61.6455
				37.15	-59.2041
				37.2	-61.6455
				37.25	-58.5938
				37.3	-59.2041
				37.35	-56.1523
				37.4	-55.542
				37.45	-58.5938
				37.5	-62.2559
				37.55	-56.7627
				37.6	-54.9316
				37.65	-56.7627
				37.7	-55.542
				37.75	-57.9834
				37.8	-57.373
				37.85	-56.7627
				37.9	-58.5938
				37.95	-57.373
				38	-54.9316
				38.05	-57.9834
				38.1	-58.5938
				38.15	-57.373
				38.2	-55.542
				38.25	-54.9316
				38.3	-56.7627
				38.35	-53.1006
				38.4	-55.542
				38.45	-57.9834
				38.5	-61.6455
				38.55	-57.373
				38.6	-57.373
				38.65	-53.1006
				38.7	-60.4248
				38.75	-54.9316
				38.8	-56.1523
				38.85	-54.9316
				38.9	-53.7109
				38.95	-56.7627
				39	-57.373
				39.05	-57.9834
				39.1	-56.7627
				39.15	-59.2041
				39.2	-54.3213
				39.25	-57.9834
				39.3	-53.7109
				39.35	-56.7627
				39.4	-56.7627
				39.45	-54.9316
				39.5	-58.5938
				39.55	-53.1006
				39.6	-54.3213
				39.65	-53.1006
				39.7	-54.9316
				39.75	-59.2041
				39.8	-50.0488
				39.85	-57.373
				39.9	-54.9316
				39.95	-51.2695
				40	-56.1523
				40.05	-55.542
				40.1	-56.7627
				40.15	-54.9316
				40.2	-54.3213
				40.25	-56.1523
				40.3	-58.5938
				40.35	-61.0352
				40.4	-58.5938
				40.45	-55.542
				40.5	-54.3213
				40.55	-61.6455
				40.6	-59.8145
				40.65	-54.9316
				40.7	-54.3213
				40.75	-50.0488
				40.8	-57.373
				40.85	-58.5938
				40.9	-50.0488
				40.95	-57.373
				41	-55.542
				41.05	-53.1006
				41.1	-54.9316
				41.15	-57.373
				41.2	-51.2695
				41.25	-53.1006
				41.3	-51.8799
				41.35	-55.542
				41.4	-56.1523
				41.45	-52.4902
				41.5	-53.7109
				41.55	-54.9316
				41.6	-53.7109
				41.65	-57.9834
				41.7	-53.1006
				41.75	-53.7109
				41.8	-52.4902
				41.85	-51.8799
				41.9	-54.9316
				41.95	-53.1006
				42	-57.373
				42.05	-55.542
				42.1	-54.3213
				42.15	-57.9834
				42.2	-56.1523
				42.25	-53.1006
				42.3	-53.7109
				42.35	-52.4902
				42.4	-53.1006
				42.45	-51.8799
				42.5	-54.3213
				42.55	-55.542
				42.6	-56.1523
				42.65	-53.1006
				42.7	-54.9316
				42.75	-56.1523
				42.8	-57.373
				42.85	-54.9316
				42.9	-55.542
				42.95	-51.8799
				43	-56.1523
				43.05	-53.1006
				43.1	-53.1006
				43.15	-54.9316
				43.2	-53.7109
				43.25	-50.6592
				43.3	-51.8799
				43.35	-53.7109
				43.4	-52.4902
				43.45	-52.4902
				43.5	-48.8281
				43.55	-57.373
				43.6	-56.1523
				43.65	-47.6074
				43.7	-54.9316
				43.75	-53.7109
				43.8	-56.7627
				43.85	-57.9834
				43.9	-54.3213
				43.95	-60.4248
				44	-54.3213
				44.05	-56.1523
				44.1	-54.9316
				44.15	-54.9316
				44.2	-51.8799
				44.25	-50.6592
				44.3	-51.8799
				44.35	-50.0488
				44.4	-52.4902
				44.45	-48.2178
				44.5	-55.542
				44.55	-55.542
				44.6	-57.373
				44.65	-57.9834
				44.7	-58.5938
				44.75	-57.9834
				44.8	-57.9834
				44.85	-54.3213
				44.9	-58.5938
				44.95	-50.6592
				45	-57.373
				45.05	-62.8662
				45.1	-54.9316
				45.15	-59.8145
				45.2	-55.542
				45.25	-55.542
				45.3	-55.542
				45.35	-57.9834
				45.4	-56.7627
				45.45	-57.9834
				45.5	-54.3213
				45.55	-58.5938
				45.6	-59.2041
				45.65	-55.542
				45.7	-59.8145
				45.75	-61.0352
				45.8	-62.2559
				45.85	-66.5283
				45.9	-61.0352
				45.95	-60.4248
				46	-65.3076
				46.05	-53.1006
				46.1	-61.0352
				46.15	-56.7627
				46.2	-60.4248
				46.25	-61.6455
				46.3	-56.7627
				46.35	-57.373
				46.4	-51.8799
				46.45	-57.9834
				46.5	-59.8145
				46.55	-54.3213
				46.6	-56.1523
				46.65	-57.9834
				46.7	-57.373
				46.75	-56.1523
				46.8	-53.7109
				46.85	-54.9316
				46.9	-55.542
				46.95	-51.2695
				47	-51.2695
				47.05	-55.542
				47.1	-52.4902
				47.15	-53.7109
				47.2	-57.373
				47.25	-53.7109
				47.3	-56.1523
				47.35	-57.9834
				47.4	-54.9316
				47.45	-57.9834
				47.5	-52.4902
				47.55	-55.542
				47.6	-59.8145
				47.65	-57.373
				47.7	-53.1006
				47.75	-60.4248
				47.8	-57.9834
				47.85	-55.542
				47.9	-57.373
				47.95	-53.7109
				48	-54.3213
				48.05	-57.373
				48.1	-56.1523
				48.15	-57.373
				48.2	-61.0352
				48.25	-58.5938
				48.3	-55.542
				48.35	-57.9834
				48.4	-52.4902
				48.45	-54.3213
				48.5	-56.1523
				48.55	-54.9316
				48.6	-51.2695
				48.65	-56.1523
				48.7	-58.5938
				48.75	-55.542
				48.8	-56.1523
				48.85	-57.373
				48.9	-59.2041
				48.95	-56.1523
				49	-54.9316
				49.05	-56.7627
				49.1	-57.373
				49.15	-57.373
				49.2	-57.9834
				49.25	-54.3213
				49.3	-56.1523
				49.35	-55.542
				49.4	-54.9316
				49.45	-54.3213
				49.5	-52.4902
				49.55	-54.3213
				49.6	-53.7109
				49.65	-53.7109
				49.7	-53.7109
				49.75	-55.542
				49.8	-57.373
				49.85	-54.9316
				49.9	-53.7109
				49.95	-53.1006
				50	-55.542
				50.05	-56.7627
				50.1	-57.373
				50.15	-54.9316
				50.2	-53.7109
				50.25	-52.4902
				50.3	-56.7627
				50.35	-53.7109
				50.4	-57.373
				50.45	-56.7627
				50.5	-57.373
				50.55	-53.7109
				50.6	-52.4902
				50.65	-56.1523
				50.7	-57.373
				50.75	-57.373
				50.8	-57.9834
				50.85	-59.2041
				50.9	-59.8145
				50.95	-54.3213
				51	-55.542
				51.05	-54.3213
				51.1	-59.2041
				51.15	-58.5938
				51.2	-54.9316
				51.25	-55.542
				51.3	-55.542
				51.35	-56.7627
				51.4	-56.1523
				51.45	-55.542
				51.5	-58.5938
				51.55	-56.7627
				51.6	-54.9316
				51.65	-56.7627
				51.7	-54.3213
				51.75	-56.1523
				51.8	-56.7627
				51.85	-55.542
				51.9	-55.542
				51.95	-57.373
				52	-53.7109
				52.05	-56.1523
				52.1	-51.8799
				52.15	-54.9316
				52.2	-52.4902
				52.25	-53.7109
				52.3	-56.1523
				52.35	-52.4902
				52.4	-54.9316
				52.45	-51.8799
				52.5	-52.4902
				52.55	-51.8799
				52.6	-53.1006
				52.65	-58.5938
				52.7	-60.4248
				52.75	-55.542
				52.8	-52.4902
				52.85	-52.4902
				52.9	-52.4902
				52.95	-57.9834
				53	-52.4902
				53.05	-53.1006
				53.1	-54.3213
				53.15	-51.2695
				53.2	-56.1523
				53.25	-53.1006
				53.3	-55.542
				53.35	-50.6592
				53.4	-55.542
				53.45	-56.1523
				53.5	-51.8799
				53.55	-54.9316
				53.6	-55.542
				53.65	-56.7627
				53.7	-57.373
				53.75	-58.5938
				53.8	-60.4248
				53.85	-56.1523
				53.9	-54.9316
				53.95	-56.1523
				54	-57.373
				54.05	-52.4902
				54.1	-54.9316
				54.15	-53.7109
				54.2	-52.4902
				54.25	-57.9834
				54.3	-56.7627
				54.35	-55.542
				54.4	-56.7627
				54.45	-59.8145
				54.5	-59.2041
				54.55	-56.1523
				54.6	-55.542
				54.65	-53.1006
				54.7	-53.7109
				54.75	-50.6592
				54.8	-49.4385
				54.85	-56.1523
				54.9	-55.542
				54.95	-57.373
				55	-53.7109
				55.05	-55.542
				55.1	-53.7109
				55.15	-59.2041
				55.2	-53.7109
				55.25	-56.1523
				55.3	-56.7627
				55.35	-57.9834
				55.4	-54.3213
				55.45	-48.8281
				55.5	-58.5938
				55.55	-54.9316
				55.6	-55.542
				55.65	-55.542
				55.7	-52.4902
				55.75	-51.8799
				55.8	-53.7109
				55.85	-55.542
				55.9	-57.373
				55.95	-52.4902
				56	-52.4902
				56.05	-51.8799
				56.1	-56.1523
				56.15	-56.7627
				56.2	-55.542
				56.25	-53.1006
				56.3	-51.8799
				56.35	-55.542
				56.4	-52.4902
				56.45	-57.373
				56.5	-56.7627
				56.55	-54.9316
				56.6	-58.5938
				56.65	-56.7627
				56.7	-52.4902
				56.75	-51.2695
				56.8	-51.8799
				56.85	-53.7109
				56.9	-57.9834
				56.95	-54.9316
				57	-53.7109
				57.05	-48.8281
				57.1	-53.7109
				57.15	-51.2695
				57.2	-50.6592
				57.25	-57.373
				57.3	-54.3213
				57.35	-55.542
				57.4	-54.9316
				57.45	-53.1006
				57.5	-52.4902
				57.55	-54.9316
				57.6	-51.8799
				57.65	-56.1523
				57.7	-51.2695
				57.75	-52.4902
				57.8	-51.2695
				57.85	-55.542
				57.9	-53.7109
				57.95	-56.1523
				58	-52.4902
				58.05	-53.1006
				58.1	-56.1523
				58.15	-55.542
				58.2	-54.3213
				58.25	-55.542
				58.3	-60.4248
				58.35	-58.5938
				58.4	-53.1006
				58.45	-54.9316
				58.5	-48.2178
				58.55	-56.1523
				58.6	-54.3213
				58.65	-59.2041
				58.7	-58.5938
				58.75	-57.373
				58.8	-52.4902
				58.85	-48.8281
				58.9	-55.542
				58.95	-53.7109
				59	-51.8799
				59.05	-58.5938
				59.1	-53.7109
				59.15	-53.7109
				59.2	-61.0352
				59.25	-56.7627
				59.3	-56.1523
				59.35	-50.6592
				59.4	-56.1523
				59.45	-55.542
				59.5	-51.8799
				59.55	-51.8799
				59.6	-53.1006
				59.65	-55.542
				59.7	-53.1006
				59.75	-52.4902
				59.8	-52.4902
				59.85	-54.3213
				59.9	-56.1523
				59.95	-50.0488
				60	-53.1006
				60.05	-51.2695
				60.1	-51.8799
				60.15	-53.7109
				60.2	-51.2695
				60.25	-53.7109
				60.3	-52.4902
				60.35	-60.4248
				60.4	-53.7109
				60.45	-54.3213
				60.5	-54.9316
				60.55	-56.7627
				60.6	-53.1006
				60.65	-52.4902
				60.7	-50.0488
				60.75	-55.542
				60.8	-53.1006
				60.85	-48.2178
				60.9	-54.9316
				60.95	-54.3213
				61	-53.1006
				61.05	-51.8799
				61.1	-51.8799
				61.15	-54.3213
				61.2	-52.4902
				61.25	-53.7109
				61.3	-54.3213
				61.35	-54.3213
				61.4	-53.1006
				61.45	-53.7109
				61.5	-50.6592
				61.55	-53.7109
				61.6	-53.7109
				61.65	-54.3213
				61.7	-53.7109
				61.75	-50.6592
				61.8	-51.8799
				61.85	-53.7109
				61.9	-48.8281
				61.95	-51.2695
				62	-51.2695
				62.05	-52.4902
				62.1	-56.1523
				62.15	-51.8799
				62.2	-56.7627
				62.25	-54.3213
				62.3	-53.1006
				62.35	-54.9316
				62.4	-54.3213
				62.45	-54.3213
				62.5	-59.2041
				62.55	-50.6592
				62.6	-50.0488
				62.65	-55.542
				62.7	-54.9316
				62.75	-53.7109
				62.8	-54.9316
				62.85	-51.8799
				62.9	-52.4902
				62.95	-56.1523
				63	-52.4902
				63.05	-59.2041
				63.1	-55.542
				63.15	-53.1006
				63.2	-51.2695
				63.25	-56.1523
				63.3	-51.8799
				63.35	-51.2695
				63.4	-56.1523
				63.45	-53.1006
				63.5	-50.0488
				63.55	-54.9316
				63.6	-52.4902
				63.65	-50.0488
				63.7	-50.0488
				63.75	-50.6592
				63.8	-53.7109
				63.85	-56.7627
				63.9	-56.1523
				63.95	-52.4902
				64	-52.4902
				64.05	-50.0488
				64.1	-50.0488
				64.15	-48.8281
				64.2	-51.8799
				64.25	-48.8281
				64.3	-51.2695
				64.35	-52.4902
				64.4	-51.8799
				64.45	-52.4902
				64.5	-50.0488
				64.55	-50.6592
				64.6	-51.8799
				64.65	-51.8799
				64.7	-52.4902
				64.75	-51.2695
				64.8	-53.1006
				64.85	-51.2695
				64.9	-50.0488
				64.95	-53.7109
				65	-52.4902
				65.05	-51.2695
				65.1	-48.2178
				65.15	-46.9971
				65.2	-50.0488
				65.25	-50.6592
				65.3	-47.6074
				65.35	-51.8799
				65.4	-53.7109
				65.45	-45.166
				65.5	-46.9971
				65.55	-48.8281
				65.6	-48.2178
				65.65	-51.8799
				65.7	-50.6592
				65.75	-50.6592
				65.8	-47.6074
				65.85	-50.6592
				65.9	-53.1006
				65.95	-51.2695
				66	-48.8281
				66.05	-53.7109
				66.1	-51.2695
				66.15	-56.7627
				66.2	-56.7627
				66.25	-54.3213
				66.3	-57.9834
				66.35	-54.9316
				66.4	-48.8281
				66.45	-53.7109
				66.5	-46.3867
				66.55	-49.4385
				66.6	-50.6592
				66.65	-53.7109
				66.7	-48.8281
				66.75	-50.6592
				66.8	-52.4902
				66.85	-52.4902
				66.9	-51.2695
				66.95	-54.3213
				67	-54.3213
				67.05	-53.1006
				67.1	-51.2695
				67.15	-52.4902
				67.2	-51.8799
				67.25	-51.2695
				67.3	-53.1006
				67.35	-49.4385
				67.4	-50.6592
				67.45	-53.7109
				67.5	-56.7627
				67.55	-48.8281
				67.6	-52.4902
				67.65	-53.7109
				67.7	-53.1006
				67.75	-54.9316
				67.8	-48.8281
				67.85	-51.8799
				67.9	-48.8281
				67.95	-53.7109
				68	-51.2695
				68.05	-54.9316
				68.1	-50.0488
				68.15	-53.1006
				68.2	-51.2695
				68.25	-51.2695
				68.3	-57.373
				68.35	-57.373
				68.4	-48.8281
				68.45	-48.8281
				68.5	-54.3213
				68.55	-54.3213
				68.6	-48.2178
				68.65	-51.2695
				68.7	-50.6592
				68.75	-50.0488
				68.8	-53.1006
				68.85	-56.7627
				68.9	-49.4385
				68.95	-53.7109
				69	-51.8799
				69.05	-49.4385
				69.1	-56.1523
				69.15	-53.1006
				69.2	-52.4902
				69.25	-52.4902
				69.3	-50.0488
				69.35	-54.9316
				69.4	-51.8799
				69.45	-54.3213
				69.5	-52.4902
				69.55	-54.9316
				69.6	-51.2695
				69.65	-51.2695
				69.7	-53.1006
				69.75	-57.9834
				69.8	-51.8799
				69.85	-53.1006
				69.9	-56.1523
				69.95	-46.9971
				70	-53.7109
				70.05	-55.542
				70.1	-54.3213
				70.15	-51.2695
				70.2	-53.7109
				70.25	-50.0488
				70.3	-52.4902
				70.35	-50.6592
				70.4	-54.9316
				70.45	-57.373
				70.5	-56.7627
				70.55	-51.2695
				70.6	-54.9316
				70.65	-54.3213
				70.7	-48.8281
				70.75	-54.3213
				70.8	-46.9971
				70.85	-57.373
				70.9	-54.9316
				70.95	-51.8799
				71	-51.8799
				71.05	-56.1523
				71.1	-50.0488
				71.15	-51.8799
				71.2	-53.7109
				71.25	-50.0488
				71.3	-52.4902
				71.35	-52.4902
				71.4	-50.0488
				71.45	-54.9316
				71.5	-53.7109
				71.55	-53.1006
				71.6	-52.4902
				71.65	-51.8799
				71.7	-51.8799
				71.75	-54.9316
				71.8	-50.6592
				71.85	-51.8799
				71.9	-47.6074
				71.95	-51.8799
				72	-52.4902
				72.05	-48.2178
				72.1	-48.8281
				72.15	-51.8799
				72.2	-52.4902
				72.25	-52.4902
				72.3	-51.8799
				72.35	-54.3213
				72.4	-53.7109
				72.45	-50.0488
				72.5	-57.373
				72.55	-46.3867
				72.6	-51.8799
				72.65	-53.1006
				72.7	-54.3213
				72.75	-54.9316
				72.8	-50.6592
				72.85	-52.4902
				72.9	-54.3213
				72.95	-54.9316
				73	-53.7109
				73.05	-48.8281
				73.1	-54.9316
				73.15	-56.7627
				73.2	-52.4902
				73.25	-48.8281
				73.3	-50.6592
				73.35	-54.9316
				73.4	-50.6592
				73.45	-55.542
				73.5	-52.4902
				73.55	-56.7627
				73.6	-50.6592
				73.65	-51.2695
				73.7	-46.9971
				73.75	-53.7109
				73.8	-50.6592
				73.85	-52.4902
				73.9	-53.7109
				73.95	-51.2695
				74	-49.4385
				74.05	-48.8281
				74.1	-51.8799
				74.15	-49.4385
				74.2	-48.8281
				74.25	-48.2178
				74.3	-50.6592
				74.35	-52.4902
				74.4	-52.4902
				74.45	-53.1006
				74.5	-54.9316
				74.55	-53.1006
				74.6	-51.2695
				74.65	-57.373
				74.7	-54.3213
				74.75	-53.7109
				74.8	-50.6592
				74.85	-53.1006
				74.9	-50.6592
				74.95	-54.9316
				75	-53.7109
				75.05	-55.542
				75.1	-54.9316
				75.15	-56.7627
				75.2	-55.542
				75.25	-53.7109
				75.3	-55.542
				75.35	-51.8799
				75.4	-54.3213
				75.45	-56.1523
				75.5	-50.6592
				75.55	-53.1006
				75.6	-55.542
				75.65	-58.5938
				75.7	-56.1523
				75.75	-59.2041
				75.8	-45.7764
				75.85	-46.3867
				75.9	-56.1523
				75.95	-51.8799
				76	-51.8799
				76.05	-51.2695
				76.1	-52.4902
				76.15	-52.4902
				76.2	-54.3213
				76.25	-51.8799
				76.3	-50.0488
				76.35	-50.0488
				76.4	-51.2695
				76.45	-51.2695
				76.5	-54.9316
				76.55	-61.0352
				76.6	-50.0488
				76.65	-51.8799
				76.7	-50.6592
				76.75	-50.6592
				76.8	-53.1006
				76.85	-50.6592
				76.9	-54.9316
				76.95	-56.7627
				77	-54.9316
				77.05	-53.7109
				77.1	-57.373
				77.15	-56.1523
				77.2	-53.1006
				77.25	-52.4902
				77.3	-52.4902
				77.35	-50.0488
				77.4	-52.4902
				77.45	-56.7627
				77.5	-53.1006
				77.55	-51.8799
				77.6	-56.1523
				77.65	-54.9316
				77.7	-55.542
				77.75	-51.8799
				77.8	-51.8799
				77.85	-53.1006
				77.9	-50.6592
				77.95	-59.8145
				78	-55.542
				78.05	-53.1006
				78.1	-56.1523
				78.15	-55.542
				78.2	-53.1006
				78.25	-50.0488
				78.3	-53.1006
				78.35	-53.7109
				78.4	-53.1006
				78.45	-53.1006
				78.5	-54.9316
				78.55	-53.1006
				78.6	-54.9316
				78.65	-50.6592
				78.7	-54.3213
				78.75	-52.4902
				78.8	-53.7109
				78.85	-53.1006
				78.9	-51.2695
				78.95	-53.1006
				79	-51.2695
				79.05	-52.4902
				79.1	-48.8281
				79.15	-50.0488
				79.2	-56.1523
				79.25	-53.1006
				79.3	-50.6592
				79.35	-51.2695
				79.4	-49.4385
				79.45	-50.0488
				79.5	-53.7109
				79.55	-50.0488
				79.6	-50.0488
				79.65	-55.542
				79.7	-51.8799
				79.75	-51.2695
				79.8	-48.2178
				79.85	-50.6592
				79.9	-54.3213
				79.95	-48.8281
				80	-54.9316
				80.05	-52.4902
				80.1	-54.9316
				80.15	-48.2178
				80.2	-51.2695
				80.25	-53.7109
				80.3	-51.8799
				80.35	-51.8799
				80.4	-48.8281
				80.45	-51.2695
				80.5	-53.1006
				80.55	-54.3213
				80.6	-50.6592
				80.65	-54.9316
				80.7	-57.373
				80.75	-55.542
				80.8	-54.3213
				80.85	-49.4385
				80.9	-51.8799
				80.95	-53.7109
				81	-53.1006
				81.05	-52.4902
				81.1	-53.1006
				81.15	-56.1523
				81.2	-53.7109
				81.25	-50.0488
				81.3	-55.542
				81.35	-60.4248
				81.4	-51.8799
				81.45	-57.373
				81.5	-54.3213
				81.55	-60.4248
				81.6	-54.9316
				81.65	-57.373
				81.7	-53.7109
				81.75	-59.2041
				81.8	-56.7627
				81.85	-57.9834
				81.9	-54.9316
				81.95	-53.1006
				82	-54.3213
				82.05	-59.8145
				82.1	-61.0352
				82.15	-55.542
				82.2	-54.3213
				82.25	-56.7627
				82.3	-61.6455
				82.35	-51.2695
				82.4	-54.9316
				82.45	-54.9316
				82.5	-51.8799
				82.55	-53.7109
				82.6	-56.1523
				82.65	-57.373
				82.7	-56.1523
				82.75	-51.2695
				82.8	-51.8799
				82.85	-56.1523
				82.9	-56.1523
				82.95	-58.5938
				83	-55.542
				83.05	-52.4902
				83.1	-54.3213
				83.15	-54.9316
				83.2	-55.542
				83.25	-53.7109
				83.3	-56.1523
				83.35	-57.373
				83.4	-61.0352
				83.45	-57.373
				83.5	-53.1006
				83.55	-55.542
				83.6	-55.542
				83.65	-53.1006
				83.7	-52.4902
				83.75	-54.9316
				83.8	-57.373
				83.85	-57.9834
				83.9	-53.1006
				83.95	-56.7627
				84	-55.542
				84.05	-53.7109
				84.1	-56.1523
				84.15	-56.1523
				84.2	-45.7764
				84.25	-60.4248
				84.3	-60.4248
				84.35	-57.9834
				84.4	-57.9834
				84.45	-56.1523
				84.5	-55.542
				84.55	-57.373
				84.6	-57.373
				84.65	-57.373
				84.7	-57.9834
				84.75	-54.3213
				84.8	-57.373
				84.85	-56.7627
				84.9	-56.1523
				84.95	-61.0352
				85	-59.2041
				85.05	-54.9316
				85.1	-54.3213
				85.15	-59.2041
				85.2	-54.3213
				85.25	-57.373
				85.3	-53.1006
				85.35	-56.1523
				85.4	-56.1523
				85.45	-55.542
				85.5	-51.2695
				85.55	-56.1523
				85.6	-57.373
				85.65	-51.8799
				85.7	-54.9316
				85.75	-54.3213
				85.8	-55.542
				85.85	-51.2695
				85.9	-55.542
				85.95	-56.1523
				86	-61.6455
				86.05	-54.9316
				86.1	-57.373
				86.15	-51.2695
				86.2	-54.9316
				86.25	-53.7109
				86.3	-54.3213
				86.35	-52.4902
				86.4	-52.4902
				86.45	-56.1523
				86.5	-54.9316
				86.55	-57.373
				86.6	-56.7627
				86.65	-61.0352
				86.7	-56.7627
				86.75	-61.0352
				86.8	-54.3213
				86.85	-57.9834
				86.9	-59.2041
				86.95	-57.9834
				87	-59.2041
				87.05	-59.2041
				87.1	-58.5938
				87.15	-52.4902
				87.2	-54.3213
				87.25	-50.0488
				87.3	-51.2695
				87.35	-53.7109
				87.4	-54.9316
				87.45	-54.9316
				87.5	-54.9316
				87.55	-60.4248
				87.6	-55.542
				87.65	-53.7109
				87.7	-51.2695
				87.75	-53.7109
				87.8	-56.7627
				87.85	-55.542
				87.9	-53.1006
				87.95	-53.1006
				88	-58.5938
				88.05	-53.1006
				88.1	-57.9834
				88.15	-55.542
				88.2	-56.7627
				88.25	-61.6455
				88.3	-61.0352
				88.35	-55.542
				88.4	-62.2559
				88.45	-57.373
				88.5	-54.9316
				88.55	-59.8145
				88.6	-56.7627
				88.65	-56.1523
				88.7	-54.9316
				88.75	-53.1006
				88.8	-58.5938
				88.85	-57.9834
				88.9	-53.7109
				88.95	-59.8145
				89	-54.3213
				89.05	-53.7109
				89.1	-61.0352
				89.15	-57.373
				89.2	-57.9834
				89.25	-54.9316
				89.3	-54.9316
				89.35	-57.373
				89.4	-56.1523
				89.45	-56.7627
				89.5	-62.2559
				89.55	-62.2559
				89.6	-52.4902
				89.65	-56.7627
				89.7	-58.5938
				89.75	-58.5938
				89.8	-59.8145
				89.85	-55.542
				89.9	-57.9834
				89.95	-55.542
				90	-55.542
				90.05	-57.9834
				90.1	-51.8799
				90.15	-51.8799
				90.2	-56.1523
				90.25	-44.5557
				90.3	-52.4902
				90.35	-57.9834
				90.4	-54.9316
				90.45	-56.1523
				90.5	-52.4902
				90.55	-56.7627
				90.6	-52.4902
				90.65	-61.6455
				90.7	-51.2695
				90.75	-61.0352
				90.8	-59.8145
				90.85	-57.9834
				90.9	-52.4902
				90.95	-57.9834
				91	-60.4248
				91.05	-59.8145
				91.1	-56.1523
				91.15	-53.1006
				91.2	-51.8799
				91.25	-53.7109
				91.3	-51.8799
				91.35	-54.3213
				91.4	-56.7627
				91.45	-50.0488
				91.5	-54.3213
				91.55	-52.4902
				91.6	-53.7109
				91.65	-46.3867
				91.7	-54.3213
				91.75	-53.7109
				91.8	-55.542
				91.85	-53.1006
				91.9	-55.542
				91.95	-50.6592
				92	-51.8799
				92.05	-55.542
				92.1	-57.373
				92.15	-50.6592
				92.2	-54.3213
				92.25	-57.9834
				92.3	-56.1523
				92.35	-55.542
				92.4	-54.9316
				92.45	-54.3213
				92.5	-57.9834
				92.55	-51.8799
				92.6	-50.6592
				92.65	-51.2695
				92.7	-54.9316
				92.75	-54.9316
				92.8	-51.2695
				92.85	-48.8281
				92.9	-56.1523
				92.95	-59.2041
				93	-50.6592
				93.05	-54.9316
				93.1	-55.542
				93.15	-53.1006
				93.2	-53.7109
				93.25	-52.4902
				93.3	-52.4902
				93.35	-49.4385
				93.4	-56.7627
				93.45	-55.542
				93.5	-55.542
				93.55	-57.9834
				93.6	-51.2695
				93.65	-50.0488
				93.7	-49.4385
				93.75	-51.2695
				93.8	-53.1006
				93.85	-55.542
				93.9	-50.6592
				93.95	-53.1006
				94	-56.1523
				94.05	-55.542
				94.1	-58.5938
				94.15	-59.8145
				94.2	-51.8799
				94.25	-47.6074
				94.3	-54.3213
				94.35	-51.2695
				94.4	-54.3213
				94.45	-51.8799
				94.5	-48.2178
				94.55	-46.9971
				94.6	-50.6592
				94.65	-53.7109
				94.7	-47.6074
				94.75	-50.6592
				94.8	-45.7764
				94.85	-52.4902
				94.9	-44.5557
				94.95	-53.7109
				95	-48.2178
				95.05	-47.6074
				95.1	-48.2178
				95.15	-46.3867
				95.2	-48.8281
				95.25	-48.2178
				95.3	-48.2178
				95.35	-47.6074
				95.4	-50.0488
				95.45	-46.9971
				95.5	-53.1006
				95.55	-51.2695
				95.6	-53.7109
				95.65	-50.0488
				95.7	-53.1006
				95.75	-52.4902
				95.8	-50.6592
				95.85	-51.2695
				95.9	-50.0488
				95.95	-51.2695
				96	-50.6592
				96.05	-50.0488
				96.1	-53.1006
				96.15	-47.6074
				96.2	-54.9316
				96.25	-53.7109
				96.3	-48.2178
				96.35	-48.8281
				96.4	-49.4385
				96.45	-51.8799
				96.5	-53.7109
				96.55	-51.2695
				96.6	-51.2695
				96.65	-53.7109
				96.7	-53.1006
				96.75	-47.6074
				96.8	-50.0488
				96.85	-53.7109
				96.9	-51.8799
				96.95	-46.9971
				97	-48.2178
				97.05	-53.1006
				97.1	-50.6592
				97.15	-49.4385
				97.2	-49.4385
				97.25	-51.2695
				97.3	-51.2695
				97.35	-50.0488
				97.4	-47.6074
				97.45	-45.166
				97.5	-51.2695
				97.55	-45.7764
				97.6	-50.0488
				97.65	-53.7109
				97.7	-51.8799
				97.75	-46.9971
				97.8	-51.2695
				97.85	-50.0488
				97.9	-53.1006
				97.95	-50.0488
				98	-51.2695
				98.05	-48.2178
				98.1	-50.0488
				98.15	-49.4385
				98.2	-48.8281
				98.25	-47.6074
				98.3	-45.166
				98.35	-47.6074
				98.4	-48.2178
				98.45	-49.4385
				98.5	-46.3867
				98.55	-49.4385
				98.6	-51.8799
				98.65	-45.7764
				98.7	-53.1006
				98.75	-48.2178
				98.8	-45.7764
				98.85	-47.6074
				98.9	-46.3867
				98.95	-48.2178
				99	-51.8799
				99.05	-51.8799
				99.1	-48.2178
				99.15	-50.6592
				99.2	-48.8281
				99.25	-50.0488
				99.3	-52.4902
				99.35	-48.2178
				99.4	-52.4902
				99.45	-51.8799
				99.5	-47.6074
				99.55	-52.4902
				99.6	-48.2178
				99.65	-53.1006
				99.7	-48.2178
				99.75	-50.0488
				99.8	-49.4385
				99.85	-50.6592
				99.9	-49.4385
[truncated: 12,458 more rows]

## Sheet: 1d
Non-EC	EC
0	1.1
0	2.75
0	2.49
0	2
0	1.36
0	0.42
0	0

## Sheet: 1g
Control	Time (sec)	1_1	1_2	2_1	2_2	3_1	3_2	Average	Atropine	Time (sec)	6_Atr_1	6_Atr_2	6_Atr_3	6_Atr_4	6_Atr_5	6_Atr_6	7_Atr	8_Atr_1	8_Atr_2	8_Atr_3	Average
	0	0	0	0	0	0	0	0		0	0	0	0	0	0	0	0	0	0	0	0
	1	0.00548529	0.00456984	0.0102929	0.0122013	0.013062	0.00702604	0.00877289		1	0.00812701	0.0154969	0.00594824	0.0117142	0.0111939	0.0104767	0.00924082	0.0238363	0.0086287	0.00412565	0.0108788
	2	0.00368467	0.00513794	0.0134143	0.0144162	0.0141138	0.01075	0.0102528		2	0.0238845	0.0202872	0.011272	0.017613	0.0138087	0.0145323	0.0181701	0.018416	0.0114487	0.00663128	0.0156064
	3	0.00894559	0.00733167	0.0147017	0.0138403	0.0167918	0.010795	0.0120677		3	0.309301	0.0191888	0.0127319	0.019767	0.0180955	0.0177556	0.0146695	0.0386566	0.0151242	0.00663255	0.0471923
	4	0.00807074	0.00991373	0.0163333	0.0155758	0.0163261	0.0127123	0.0131553		4	0.256498	0.0191596	0.0153954	0.0210667	0.029577	0.0190644	0.0134965	0.058839	0.0158842	0.00695999	0.0455941
	5	0.0104014	0.0116826	0.0210104	0.0159252	0.0164996	0.0154944	0.0151689		5	0.161384	0.0155501	0.0135651	0.0179402	0.0211009	0.0198683	0.0132367	0.10629	0.0211786	0.00875504	0.0398869
	6	0.00814413	0.0110301	0.0184293	0.0177541	0.0196472	0.0142119	0.0148695		6	0.103546	0.0192718	0.0836739	0.020272	0.0211211	0.0178067	0.0142436	0.0852099	0.0200122	0.00969505	0.0394852
	7	0.00848682	0.0127014	0.018192	0.0166118	0.0200293	0.0134597	0.0149135		7	0.0669751	0.0438923	0.156741	0.0253196	0.0299296	0.0209778	0.0143349	0.0917324	0.0220745	0.00961947	0.0481597
	8	0.00991001	0.0115135	0.0257751	0.0165567	0.0198943	0.013553	0.0162004		8	0.0459234	0.0387696	0.081693	0.023175	0.028401	0.0200294	0.0131209	0.0852878	0.0230894	0.00865035	0.036814
	9	0.00937785	0.0128575	0.0226393	0.0162174	0.0211279	0.014611	0.0161385		9	0.0324528	0.0389159	0.0495205	0.0182659	0.0290659	0.021121	0.00917255	0.10777	0.0252224	0.00940468	0.0340912
	10	0.0115066	0.0131525	0.0191856	0.0137216	0.0224933	0.0153967	0.0159094		10	0.0289227	0.0403857	0.21132	0.0288787	0.03108	0.0253169	0.00992106	0.0703542	0.0219051	0.00928009	0.0477365
	11	0.00874369	0.0116372	0.016952	0.0117979	0.0263026	0.0161149	0.015258		11	0.0186731	0.0316584	0.119874	0.0213609	0.0249357	0.0209944	0.0102271	0.0318494	0.0219274	0.00903873	0.031054
	12	0.008605	0.00972503	0.0162539	0.0118311	0.027362	0.0164136	0.0150318		12	0.0189133	0.0282035	0.0702407	0.0200172	0.0256859	0.0237001	0.0199026	0.0184804	0.0215559	0.0111122	0.0257812
	13	0.0118084	0.0288801	0.0169236	0.0120751	0.0263567	0.0143774	0.0184036		13	0.0319494	0.0247285	0.0491103	0.0181921	0.0270984	0.0204819	0.0319187	0.0139727	0.021182	0.00947627	0.024811
	14	0.0135396	0.0242952	0.0229942	0.0104118	0.0237569	0.0165857	0.0185972		14	0.0209	0.0248274	0.0367193	0.021973	0.0247352	0.0224744	0.0666205	0.0204843	0.0248981	0.0120455	0.0275678
	15	0.012149	0.0199356	0.0179209	0.00644441	0.0227826	0.018517	0.0162916		15	0.0159431	0.0243579	0.0324694	0.0190259	0.026057	0.0230152	0.0420443	0.00517507	0.0231601	0.0105382	0.0221786
	16	0.0139883	0.0156996	0.0177071	0.00467412	0.0202023	0.0176527	0.0149873		16	0.0785934	0.0255877	0.0270215	0.0199668	0.0261758	0.021043	0.0220388	0.00986991	0.0233454	0.00980499	0.0263447
	17	0.0135478	0.016183	0.016047	0.00733089	0.0184229	0.018119	0.0149418		17	0.194812	0.0336827	0.0283647	0.0266995	0.0334724	0.0258985	0.0158217	0.0157519	0.0231466	0.00940595	0.0407056
	18	0.0109662	0.014891	0.0140607	0.00401323	0.0161985	0.0155846	0.012619		18	0.119014	0.0343797	0.0271852	0.0242985	0.0315515	0.0246625	0.0123647	0.0122331	0.0219218	0.00958494	0.0317196
	19	0.0118961	0.0132457	0.0141794	0.00483126	0.0155017	0.0160877	0.0126236		19	0.0709663	0.0277673	0.0236796	0.0239932	0.0283614	0.0246536	0.0125769	0.0303055	0.0223552	0.00911431	0.0273773
	20	0.010114	0.0141128	0.0135696	0.00539273	0.0173759	0.0144265	0.0124986		20	0.0453689	0.0252271	0.0198772	0.0276357	0.0295893	0.0247725	0.0121512	0.0111993	0.0241604	0.0109439	0.0230925
	21	0.00969388	0.0131437	0.0126227	0.00660714	0.0168002	0.0147194	0.0122645		21	0.0312625	0.0225058	0.0192419	0.0287874	0.0287721	0.0233487	0.0094542	0.00094416	0.0246118	0.0232254	0.0212154
	22	0.0103259	0.0123373	0.016936	0.00730808	0.0182903	0.0148905	0.013348		22	0.0245379	0.0294548	0.0180997	0.028852	0.0292956	0.0249042	0.00961876	0.0148824	0.0245006	0.0245471	0.0228693
	23	0.0114027	0.0163478	0.0137918	0.00453633	0.0144634	0.0137129	0.0123758		23	0.0161495	0.0901012	0.0201937	0.0271102	0.0468202	0.0239967	0.00938217	0.0194183	0.0216098	0.0144676	0.0289249
	24	0.0119512	0.0130223	0.0152426	0.00425392	0.0136096	0.0144761	0.0120926		24	0.0123405	0.0778142	0.0195397	0.0288456	0.042923	0.0255918	0.00862462	0.0351739	0.0243074	0.0126634	0.0287824
	25	0.0128422	0.0129724	0.0123242	0.00131183	0.0120312	0.0145672	0.0110082		25	0.0132835	0.0601046	0.0192176	0.0276954	0.0447084	0.0240759	0.00717011	0.04089	0.0224675	0.0120284	0.0271641
	26	0.0125955	0.0124154	0.0113676	0.0050289	0.0108862	0.0146773	0.0111618		26	0.00821527	0.0494446	0.0199454	0.0278717	0.0381145	0.0231889	0.00865039	0.0630716	0.0225213	0.0100623	0.0271086
	27	0.0108419	0.0134256	0.0112785	0.00063002	0.0117279	0.0143888	0.0103821		27	0.0095679	0.0425886	0.0184821	0.0248853	0.0333932	0.0241872	0.00716755	0.0589718	0.0229804	0.0100768	0.0252301
	28	0.0130848	0.0125021	0.0128538	0.00086971	0.009517	0.0139951	0.0104704		28	0.00802637	0.0690088	0.0198046	0.0259096	0.0420724	0.0264392	0.00766258	0.0738284	0.0241266	0.00968311	0.0306562
	29	0.0119858	0.0151663	0.0122789	0.00035175	0.00505659	0.012195	0.00950572		29	0.00627089	0.0782163	0.0184525	0.0306205	0.096716	0.0278719	0.00618245	0.049579	0.0246914	0.103864	0.0442465
	30	0.0142186	0.0128164	0.0152405	0.0016854	0.00688226	0.0113803	0.0103706		30	0.00592831	0.0569379	0.0176061	0.0258828	0.103965	0.0250639	0.00828511	0.020761	0.0231355	0.129922	0.0417488
	31	0.0125363	0.014865	0.00783797	0.00249068	0.00467588	0.0164035	0.00980156		31	0.00578347	0.04469	0.0190659	0.0265689	0.0599577	0.0263459	0.0109114	0.0328973	0.0246318	0.186806	0.0437659
	32	0.142149	0.144077	0.00790223	1.1552	0.00409896	0.056131	0.251593		32	0.00525376	0.0417576	0.0193957	0.0256453	0.0636298	0.0267587	0.00940025	0.0153721	0.0259005	0.234186	0.04673
	33	0.643391	0.344909	0.727851	1.4309	0.230901	0.678952	0.67615		33	0.00408826	0.0347504	0.0167497	0.0203743	0.083969	0.0257324	0.00832504	0.00496601	0.0248104	0.235226	0.0458991
	34	0.584384	0.442965	0.671976	1.32606	0.904888	0.613615	0.757315		34	0.00416591	0.0309988	0.0190439	0.0220201	0.119976	0.0254396	0.00923946	-0.0010778	0.0236182	0.204157	0.0457581
	35	0.554299	0.418635	0.559611	1.1601	0.870944	0.542663	0.684375		35	0.0794497	0.0285367	0.0173489	0.0198771	0.0685481	0.0253859	0.00668532	-0.0064038	0.0230445	0.130297	0.039277
	36	0.497729	0.387375	0.397971	0.924161	0.817345	0.453658	0.579707		36	0.044629	0.02423	0.0151107	0.0187238	0.0434788	0.0264967	0.00677785	-0.0019402	0.0245701	0.139659	0.0341736
	37	0.403211	0.331748	0.244716	0.664597	0.71193	0.348017	0.450703		37	0.0278473	0.0199939	0.0163188	0.0184894	0.0350898	0.0233576	0.00613227	-0.0030746	0.0250429	0.0788606	0.0248058
	38	0.297217	0.262383	0.167226	0.514488	0.578273	0.26523	0.34747		38	0.0179262	0.0221701	0.0138883	0.0177215	0.0330933	0.0232414	0.00485256	-0.0119626	0.0236272	0.0395622	0.018412
	39	0.2041	0.216115	0.23658	0.529812	0.444206	0.230085	0.31015		39	0.0109472	0.0211472	0.0139795	0.0151505	0.0294116	0.0214953	0.00595987	-0.0122519	0.021411	0.14697	0.027422
	40	0.144924	0.206555	0.282335	0.530773	0.336624	0.221377	0.287098		40	0.00988764	0.0192851	0.0124262	0.0159483	0.0284485	0.0223696	0.0099197	-0.0146197	0.0220711	0.0883553	0.0214092
	41	0.12239	0.21375	0.263519	0.547791	0.28904	0.200697	0.272864		41	0.00739764	0.019777	0.0130946	0.0149554	0.0263068	0.020225	0.00747496	-0.016409	0.0208542	0.0762197	0.0189896
	42	0.130247	0.228251	0.243909	0.536225	0.306396	0.177137	0.270361		42	0.00911231	0.0229678	0.0151678	0.0193909	0.0293597	0.0247725	0.00808709	-0.0155616	0.0236732	0.11278	0.024975
	43	0.16723	0.231979	0.205446	0.487855	0.457484	0.150478	0.283412		43	0.00709735	0.0185763	0.01486	0.0183903	0.0391226	0.0242369	0.00412334	-0.0174216	0.0221172	0.0780068	0.0209109
	44	0.171034	0.209085	0.162832	0.423111	0.557765	0.12932	0.275524		44	0.00703915	0.0321878	0.0140884	0.0170889	0.0456751	0.0237691	0.00595218	-0.0176747	0.0205534	0.146719	0.0295398
	45	0.1685	0.186628	0.155386	0.427934	0.570476	0.107992	0.269486		45	0.00443614	0.0219374	0.0139147	0.0146534	0.063161	0.0229499	0.00497206	-0.0179891	0.020926	0.185971	0.0334932
	46	0.155376	0.180974	0.128632	0.537289	0.539109	0.0922775	0.272276		46	0.00178716	0.0144549	0.0508405	0.0141482	0.0387214	0.0227837	0.00582605	-0.0178342	0.0211192	0.0966412	0.0248488
	47	0.132724	0.156467	0.134932	0.570341	0.519801	0.0773928	0.265276		47	0.00266843	0.0189984	0.256615	0.0218832	0.0319375	0.0221255	0.00549814	-0.0198248	0.0221587	0.0468974	0.0408958
	48	0.112154	0.156222	0.129678	0.590707	0.46985	0.0675804	0.254365		48	-0.0006498	0.0374401	0.129845	0.0162016	0.031226	0.0225332	0.00481775	-0.0191722	0.021492	0.0269956	0.0270729
	49	0.10143	0.169381	0.13674	0.465342	0.436902	0.0605723	0.228395		49	0.00192493	0.0314067	0.0716115	0.0128816	0.0304617	0.0212678	0.00415679	0.0003663	0.0216019	0.0202198	0.0215899
	50	0.0910636	0.137058	0.105256	0.356696	0.402528	0.0541084	0.191118		50	0.00114267	0.030201	0.0468206	0.0139941	0.0296605	0.0217153	0.0124856	0.00756421	0.0194946	0.0139691	0.0197048
	51	0.0864246	0.138255	0.105855	0.292505	0.367452	0.0471483	0.17294		51	0.00148171	0.0246779	0.0358761	0.0125182	0.0254484	0.0242088	0.0221044	-0.0059526	0.0200561	0.0127614	0.017318
	52	0.0779115	0.139718	0.0881521	0.241569	0.340636	0.0448807	0.155478		52	0.00089719	0.0217796	0.0308414	0.0120698	0.0225002	0.0251341	0.0158345	-0.0037829	0.0198237	0.0436906	0.0188788
	53	0.0650715	0.113075	0.10139	0.206348	0.31215	0.0404527	0.139748		53	0.00098014	0.0321687	0.0266377	0.00922507	0.0260755	0.0239813	0.0186525	0.0334469	0.0192163	0.0705722	0.0260956
	54	0.0596678	0.120981	0.114666	0.193907	0.308967	0.0377285	0.13932		54	-0.0003849	0.0438491	0.0240302	0.00877508	0.0279278	0.0237309	0.0140881	0.131563	0.0224315	0.156405	0.0452415
	55	0.0532672	0.124187	0.113804	0.174955	0.300577	0.0356107	0.133733		55	-0.000934	0.0386358	0.0258429	0.00766265	0.0363256	0.0239482	0.0244142	0.159458	0.0242682	0.120006	0.0459627
	56	0.0512627	0.0966384	0.125425	0.169099	0.301756	0.0345659	0.129791		56	0.00049287	0.0341488	0.0212963	0.00698292	0.0276788	0.0231161	0.0132379	0.132219	0.0240392	0.09207	0.0375282
	57	0.0418707	0.101134	0.126036	0.225945	0.291849	0.0323704	0.136534		57	0.00288208	0.0388369	0.0217009	0.0072503	0.0274274	0.0227594	0.0243512	0.101632	0.0212651	0.0403218	0.0308427
	58	0.0419767	0.0963522	0.141861	0.230317	0.29892	0.0343081	0.140622		58	0.00307113	0.0365219	0.0181975	0.00744707	0.0263675	0.023534	0.0216066	0.0538172	0.02022	0.0207317	0.0231515
	59	0.0375355	0.103233	0.108314	0.183625	0.332403	0.0281734	0.132214		59	0.0101119	0.0334226	0.0171367	0.0058799	0.024495	0.0214174	0.0207449	0.052969	0.0216658	0.0132148	0.0221058
	60	0.0377272	0.105251	0.113381	0.163137	0.308533	0.0294322	0.126244		60	0.0188797	0.0256575	0.0140609	0.00585005	0.0231818	0.0233538	0.0139234	0.222329	0.0259646	0.0526007	0.0425802
	61	0.0393646	0.077969	0.115485	0.147864	0.29233	0.027249	0.11671		61	0.326957	0.0306032	0.0133409	0.00985594	0.0265592	0.858633	0.00951991	0.280689	0.0272914	0.0311041	0.161455
	62	0.0359287	0.0935731	0.123446	0.140433	0.260602	0.025027	0.113168		62	0.413336	0.0275703	0.012412	0.00824477	0.0266666	0.98222	0.00995075	0.298676	0.0287779	0.0162415	0.18241
	63	0.0344239	0.130658	0.107677	0.12496	0.261783	0.0249642	0.114078		63	0.330897	0.0170948	0.0108401	0.0061662	0.0202179	0.957729	0.00918416	0.336433	0.0331943	0.0121808	0.173394
	64	0.0332697	0.11097	0.098662	0.114606	0.261672	0.0224589	0.10694		64	0.240636	0.0166212	0.00894372	0.00741712	0.021465	0.924622	0.00662218	0.360387	0.0322422	0.0391592	0.165812
	65	0.0316039	0.0951035	0.0783305	0.106589	0.259043	0.0277335	0.0997339		65	0.166346	0.0130822	0.0101013	0.00755724	0.0185969	0.858175	0.00521528	0.371895	0.0350355	0.0197094	0.150571
	66	0.0302132	0.080631	0.0881487	0.0999976	0.241942	0.0237712	0.0941174		66	0.114751	0.00797276	0.00850619	0.00763423	0.0165941	0.74803	0.00461069	0.357997	0.0320728	0.0957185	0.139389
	67	0.027754	0.0589568	0.0810189	0.0987306	0.226522	0.0248353	0.0863029		67	0.0787612	0.00590296	0.00892287	0.00629367	0.0176522	0.573572	0.00649228	0.340114	0.0324882	0.0616474	0.113185
	68	0.0279987	0.0754022	0.0921244	0.0920338	0.217404	0.0230682	0.0880052		68	0.0573597	0.0118491	0.00941421	0.00549921	0.0176716	0.380773	0.0195591	0.317573	0.0304068	0.107759	0.0957864
	69	0.0257069	0.0565787	0.0940432	0.0928221	0.201861	0.0211602	0.0820287		69	0.0383546	0.01209	0.00604597	0.00581384	0.015924	0.223456	0.0100998	0.281261	0.027269	0.179537	0.0799851
	70	0.0255783	0.0434416	0.10883	0.0846507	0.206105	0.0219106	0.0817528		70	0.0279002	0.011815	0.0064561	0.00585795	0.0155343	0.127569	0.00633028	0.248214	0.0271119	0.100356	0.0577145
	71	0.0240551	0.0374994	0.0868949	0.0803374	0.198032	0.0189775	0.0742994		71	0.0220955	0.00901397	0.00424322	0.00349621	0.0134665	0.0770538	0.00496829	0.180745	0.0233622	0.122033	0.0460477
	72	0.0222485	0.0356807	0.0896657	0.0735362	0.184465	0.0207489	0.0710574		72	0.020628	0.00396773	0.00462575	0.00573988	0.0124929	0.0511055	0.00367698	0.11328	0.0228256	0.217434	0.0455777
	73	0.0197384	0.0533378	0.100767	0.0692287	0.174316	0.0212616	0.0731082		73	0.0305844	0.00247622	0.00453014	0.00620555	0.0115307	0.0364175	0.00299146	0.061949	0.0195025	0.224218	0.0400406
	74	0.0208742	0.0404196	0.0776114	0.0723824	0.174768	0.0202357	0.0677153		74	0.0313085	-0.0047139	0.00249427	0.00498933	0.0103459	0.0294901	0.00824005	0.0568588	0.0204165	0.238817	0.0398246
	75	0.0210841	0.0338488	0.104193	0.0769348	0.170764	0.0189058	0.070955		75	0.024114	0.00027677	0.0015533	0.00309327	0.0100725	0.0241041	0.0253904	0.0634158	0.0193915	0.259734	0.0431146
	76	0.0163617	0.0284443	0.0794346	0.0771203	0.187589	0.0161257	0.0675126		76	0.0185972	-0.0001362	0.00660884	0.00952088	0.0111023	0.0236988	0.011975	0.0684001	0.0201705	0.245534	0.0415472
	77	0.0175566	0.0250149	0.0768494	0.0639064	0.171262	0.0183875	0.0621628		77	0.0110744	-0.0015455	0.00494784	0.00559036	0.00996774	0.0221652	0.022561	0.0350467	0.0189783	0.228324	0.035711
	78	0.0163026	0.0208895	0.0882837	0.0615088	0.163204	0.0169515	0.0611901		78	0.0090046	-0.0076329	0.00494129	0.00620404	0.00895894	0.0179805	0.0111287	0.0439466	0.0198966	0.297945	0.0412374
	79	0.0148282	0.02335	0.0599899	0.0570317	0.145882	0.0182708	0.0532254		79	0.00564231	-0.0092582	0.00339786	0.00605927	0.00889914	0.0179639	0.00758045	0.0293842	0.019251	0.268202	0.0357121
	80	0.0140147	0.0342456	0.0640284	0.0587411	0.123191	0.017436	0.0519427		80	0.00223583	-0.0111975	0.0030922	0.00520026	0.016559	0.0178489	0.0252476	0.0791339	0.0173089	0.155778	0.0311207
	81	0.0112987	0.029368	0.0771695	0.0613283	0.115757	0.0186085	0.0522549		81	0.00461796	-0.014803	0.00362323	0.00552268	0.0398235	0.0153465	0.0158784	0.0736404	0.0172517	0.144965	0.0305866
	82	0.00893541	0.0211496	0.106369	0.0534068	0.109573	0.0157345	0.0525281		82	0.0001413	-0.0154461	0.00443444	0.00614101	0.0207816	0.0147061	0.0108368	0.0924164	0.0178927	0.126398	0.0278302
	83	0.0172263	0.0438274	0.0968253	0.0461762	0.103857	0.0178694	0.0542969		83	0.00089542	-0.0175642	0.00375298	0.00511994	0.011565	0.0152211	0.00513421	0.0685219	0.0167936	0.0558102	0.016525
	84	0.0147794	0.0302502	0.0956133	0.0480279	0.0943736	0.0171557	0.0500333		84	-0.0016687	-0.0168945	0.00326266	0.00564853	0.00869775	0.0147534	0.00410526	0.0419183	0.0163491	0.0569437	0.0133116
	85	0.0108907	0.0188518	0.0591264	0.0436059	0.0868973	0.0155113	0.0391472		85	-0.0026913	-0.0164898	0.00424543	0.00446225	0.00805912	0.0122047	0.00277416	0.00993754	0.0123984	0.0480654	0.0082966
	86	0.0120756	0.0167662	0.071518	0.0411697	0.0907872	0.0157338	0.0413417		86	-0.0018436	-0.0184491	0.00295156	0.00467622	0.0058234	0.0142626	0.0015151	0.00841639	0.0144125	0.0711369	0.0102902
	87	0.00812182	0.0132304	0.070019	0.0405051	0.0994244	0.013854	0.0408591		87	0.0102267	-0.0098066	0.00654294	0.00429391	0.00860097	0.0124284	0.00328607	0.0174459	0.0134122	0.100724	0.0167155
	88	0.0069922	0.0125129	0.0489454	0.0350551	0.0898824	0.0146214	0.0346682		88	0.0533245	0.0180553	0.00575803	0.00478163	0.0183532	0.0141245	0.00375037	0.0194474	0.014372	0.202599	0.0354566
	89	0.00745097	0.0112143	0.0328195	0.0346156	0.085083	0.0141449	0.0308881		89	0.0222174	0.0214638	0.00445751	0.00534179	0.015741	0.0107503	0.00198451	0.0498551	0.0152825	0.174609	0.0321704
	90	0.0104831	0.0122852	0.0486236	0.0268791	0.0837055	0.0135565	0.0325888		90	0.0111184	0.00594705	0.00500284	0.00331047	0.0140391	0.740243	0.00236773	0.0550647	0.0162548	0.108577	0.0961925
	91	0.00753454	0.0100177	0.0453576	0.0260048	0.0801237	0.0148664	0.0306508		91	0.00732338	0.00205912	0.00389695	0.00431748	0.0108745	0.617925	3.9181e-06	0.0347479	0.0159157	0.0998255	0.0796889
	92	0.00269165	0.0193416	0.0321616	0.0227964	0.0772913	0.0141768	0.0280766		92	0.0104386	0.0374991	0.00474665	0.0033561	0.0189004	0.415899	0.00042451	0.0636619	0.014994	0.154286	0.0724207
	93	0.0067229	0.0160357	0.0352613	0.0159252	0.0826295	0.0141056	0.0284467		93	0.0159854	0.0184941	0.00298672	0.0014224	0.0134728	0.239014	0.00148556	0.146181	0.0172202	0.134916	0.0591178
	94	0.00493471	0.011145	0.0429612	0.0162802	0.075159	0.0120062	0.027081		94	0.0178644	0.0101689	0.00631859	0.00158761	0.0114207	0.125194	-0.0008501	0.19765	0.0186819	0.163778	0.0551814
	95	0.00402736	0.00949751	0.0530914	0.0160828	0.0703402	0.0107977	0.0273062		95	0.0117065	0.720092	0.00336381	-0.0010888	0.0120416	0.064766	-0.0027651	0.19827	0.0187257	0.142849	0.116796
	96	0.00162733	0.00767426	0.0497299	0.013206	0.0674783	0.0116571	0.0252288		96	0.00502773	0.807788	0.00261295	0.00222162	0.0110593	0.359968	0.00132221	0.160487	0.0147223	0.0593327	0.142454
	97	0.00133781	0.00463715	0.045579	0.00729085	0.0556733	0.0105317	0.0208416		97	0.00990709	0.63992	0.00211506	0.00177952	0.0135316	0.275378	-0.0013722	0.11287	0.0175075	0.0255082	0.109715
	98	0.00068927	0.00286165	0.0400353	0.0173678	0.0596283	0.0124745	0.0221761		98	0.00771016	0.434348	0.00055179	0.00168048	0.00876191	0.139078	-0.0021439	0.0539618	0.014893	0.118807	0.0777649
	99	0.00407424	0.00251043	0.041592	0.0179633	0.0547824	0.00988527	0.0218013		99	0.00522547	0.261708	0.00091568	0.00122411	0.0172177	0.067224	0.0011691	0.0171204	0.01396	0.119331	0.0505096
	100	-0.0001141	0.00318252	0.0357837	0.0129008	0.0606476	0.0111896	0.0205984		100	0.0112615	0.154126	0.00522599	0.00263235	0.0116046	0.0390811	-0.0033168	-0.0035478	0.0122357	0.108821	0.0338123
	101	0.00579308	0.00546959	0.0329768	0.0151575	0.0637007	0.0105668	0.0222774		101	0.00712918	0.0821018	0.0459785	0.00091738	0.00701955	0.0252109	-0.001785	-0.0141159	0.0113162	0.125282	0.0289055
	102	0.0002386	0.0165667	0.0180379	0.0201048	0.0690881	0.00914954	0.0221976		102	0.0003162	0.0376362	0.0186152	-0.0021792	0.00237914	0.0168021	-0.0027252	-0.0209253	0.0133706	0.190905	0.0254195
	103	0.00314442	0.011054	0.0257513	0.0173933	0.0468266	0.00750206	0.0186119		103	0.0187138	0.020067	0.00953077	0.00112345	0.00263686	0.0125716	-0.0022339	-0.0246312	0.0122469	0.166828	0.0216853
	104	-0.0018921	0.0174252	0.0110889	0.0210694	0.0361461	0.00778684	0.0152707		104	0.0218607	0.00666331	0.00485998	-0.0009724	0.00153129	0.0101636	-0.0033026	-0.0299564	0.00912489	0.143128	0.01631
	105	-0.0018045	0.00862378	0.021179	0.0135011	0.0330257	0.00675824	0.0135472		105	0.00691199	0.00076527	0.00514792	0.00071585	0.00285063	0.366067	-0.0024487	-0.0291412	0.011753	0.193188	0.055581
	106	-0.0007462	0.00243018	0.0261539	0.00950449	0.0282466	0.00818496	0.0122957		106	0.00090072	-0.0045634	0.176181	0.0039635	0.00150051	0.389973	-0.0038673	-0.025878	0.0114161	0.157285	0.070691
	107	-0.0045878	-0.0024799	0.0298493	0.00394534	0.0221734	0.00719047	0.00934846		107	-0.0011266	-0.0106708	0.0912468	0.00213826	-0.0003932	0.216493	-0.0026764	-0.0259464	0.0116485	0.130565	0.0411278
	108	-0.0024143	3.0347e-05	0.0292515	0.00590599	0.0341438	0.00791824	0.0124726		108	-0.001877	-0.0101497	0.0484926	-0.0037385	0.00061656	0.103085	-0.0043149	-0.0288921	0.0110861	0.122482	0.023679
	109	-0.0045329	-0.0074421	0.0302407	0.00343354	0.0478571	0.00958958	0.013191		109	0.00362559	-0.0024653	0.0310503	0.00160025	0.00462725	0.0523785	-0.0035239	-0.0322079	0.0104496	0.0503416	0.0115876
	110	-0.0042065	-0.006484	0.0335913	0.00626109	0.0655877	0.0082917	0.0171735		110	-0.0015187	-0.0106001	0.0194407	-0.0015924	0.00131499	0.0284126	-0.0032731	-0.0326183	0.00960651	0.0570459	0.00662182
	111	-0.0008299	-0.000208	0.0146221	0.0884166	0.0531578	0.00486925	0.0266713		111	0.00719991	-0.0127946	0.014394	-0.0020926	0.00266153	0.36139	-0.0044113	-0.03356	0.00953131	0.0217816	0.03641
	112	0.300747	0.172559	0.184121	1.18896	0.0582952	0.122976	0.337944		112	0.00786208	0.0250094	0.0471294	0.725815	0.203316	0.620243	0.00263914	-0.0346245	0.00794489	0.0485373	0.165387
	113	0.51136	0.381058	0.31603	1.40814	0.0696568	0.321202	0.501241		113	0.492523	1.26601	0.302274	1.64634	0.776156	0.822402	0.069967	-0.0282348	0.0122492	0.201203	0.556089
	114	0.528586	0.405073	0.42872	1.41633	0.0983218	0.409773	0.5478		114	0.86514	1.5248	0.627931	1.63378	1.02499	0.893727	0.271773	0.0998115	0.0299701	0.520958	0.749289
	115	0.519498	0.416374	0.494094	1.41212	0.121848	0.480507	0.574074		115	1.04512	1.91653	0.655196	1.60243	1.12986	0.900759	0.38872	0.271017	0.104629	0.608237	0.862249
	116	0.517267	0.418351	0.531007	1.39364	0.131001	0.526478	0.586291		116	1.09482	2.06276	0.77846	1.56709	1.15133	0.895712	0.40172	0.37161	0.29552	0.630655	0.924967
	117	0.504152	0.415358	0.556036	1.38255	0.174328	0.55463	0.597842		117	1.10757	2.10384	0.91546	1.54361	1.14911	0.888766	0.398604	0.392335	0.432413	0.62279	0.955449
	118	0.48579	0.413645	0.575241	1.36356	0.1921	0.568429	0.599794		118	1.0962	2.08722	1.03359	1.51455	1.12929	0.874605	0.392397	0.392879	0.501284	0.623243	0.964526
	119	0.464844	0.408132	0.584255	1.34581	0.185334	0.570407	0.593131		119	1.08061	2.05264	1.1205	1.48136	1.10628	0.853905	0.382564	0.389385	0.528643	0.618545	0.961442
	120	0.441589	0.403569	0.622433	1.35161	0.18347	0.564389	0.59451		120	1.0561	2.00906	1.1853	1.4357	1.07686	0.832012	0.375967	0.380722	0.530237	0.612539	0.94945
	121	0.42195	0.39284	0.649033	1.34546	0.172397	0.560723	0.590401		121	1.02783	1.95073	1.22532	1.39754	1.04716	0.807224	0.367004	0.372088	0.540314	0.605647	0.934086
	122	0.391816	0.37509	0.612278	1.29282	0.14928	0.561064	0.563724		122	1.00719	1.8928	1.23357	1.35317	1.0185	0.78673	0.357348	0.364671	0.555856	0.592848	0.916269
	123	0.373065	0.350693	0.537198	1.23026	0.117544	0.561216	0.528329		123	0.976333	1.84965	1.2279	1.31857	0.995955	0.74628	0.344603	0.357582	0.556243	0.575228	0.894835
	124	0.321596	0.304167	0.437122	1.17651	0.107507	0.563991	0.485149		124	0.948565	1.8121	1.19466	1.28971	0.969585	0.690978	0.299548	0.350129	0.532331	0.509561	0.859717
	125	0.24173	0.245379	0.301141	1.13726	0.0956879	0.552539	0.428957		125	0.920591	1.78214	1.12559	1.27992	0.940107	0.587328	0.231086	0.337973	0.492734	0.385189	0.808265
	126	0.161883	0.179747	0.189569	0.944834	0.0630125	0.503629	0.340446		126	0.887912	1.75516	1.03047	1.25442	0.918599	0.470298	0.156603	0.332991	0.456779	0.24852	0.751176
	127	0.09818	0.118633	0.127307	0.765769	0.0426647	0.409254	0.260301		127	0.837346	1.72982	0.92606	1.23852	0.885803	0.364214	0.0993327	0.323391	0.409138	0.132709	0.694633
	128	0.0592131	0.0692802	0.103402	0.653696	0.0281669	0.303105	0.202811		128	0.752292	1.69644	0.801087	1.20397	0.854383	0.281159	0.061197	0.310751	0.354178	0.0595555	0.637502
	129	0.0360184	0.0360102	0.070333	0.43407	0.0251643	0.196632	0.133038		129	0.651753	1.65313	0.685172	1.17195	0.773162	0.191091	0.0364715	0.30688	0.311594	0.0259961	0.58072
	130	0.0189594	0.011442	0.0809301	0.274302	0.0322405	0.118099	0.089329		130	0.546626	1.62467	0.568457	1.14927	0.76485	0.125119	0.0205007	0.299759	0.266911	0.00587568	0.537204
	131	0.00957151	0.00092363	0.038339	0.174389	0.0387434	0.0718068	0.0556289		131	0.428298	1.58897	0.465792	1.13266	0.699313	0.0843545	0.0112458	0.293895	0.222905	-0.0049859	0.492245
	132	0.0035277	-0.0061566	0.0193966	0.259623	0.0503651	0.0442103	0.0618276		132	0.318447	1.56149	0.38208	1.12309	0.659004	0.0576189	0.00357285	0.287206	0.182757	-0.0087948	0.456647
	133	0.00109712	-0.0100154	0.00429701	0.157708	0.0794162	0.0297274	0.0437051		133	0.241546	1.5341	0.324476	1.11103	0.63581	0.0411707	-0.0016141	0.28335	0.150585	-0.010383	0.431007
	134	-0.0029382	-0.0131761	-0.0024759	0.0856944	0.0698028	0.0197211	0.0261047		134	0.18742	1.54021	0.265413	1.11527	0.653035	0.032684	-0.0058865	0.27928	0.120745	-0.0145591	0.417361
	135	-0.0057278	-0.0156258	-0.0080419	0.0496924	0.0756128	0.0115709	0.0179134		135	0.15761	1.49743	0.204993	1.09332	0.520863	0.0216858	-0.009022	0.278652	0.0995403	-0.0148759	0.38502
	136	-0.0062721	-0.0174121	-0.0149443	0.0310356	0.0761314	0.00491144	0.0122417		136	0.110407	1.48446	0.165298	1.08844	0.497816	0.0145131	-0.0079019	0.271797	0.0813558	-0.017579	0.36886
	137	-0.0076037	-0.0170241	-0.017955	0.01553	0.0780504	0.00495605	0.00932562		137	0.0783161	1.44935	0.135241	1.07052	0.451641	0.0110596	-0.0123337	0.267343	0.0665334	-0.0179914	0.349968
	138	-0.0068655	-0.0190878	-0.021353	0.00797065	0.062861	0.0123737	0.0059832		138	0.0615167	1.43127	0.112515	1.06933	0.426997	0.00813648	-0.0122386	0.264102	0.0543831	-0.0194404	0.339657
	139	-0.0086884	-0.0196536	-0.023137	5.2791e-05	0.0637048	0.00669746	0.00316269		139	0.041627	1.40651	0.0981909	1.06141	0.41766	0.0073697	-0.0145767	0.257748	0.0458465	-0.0194046	0.330238
	140	-0.0108806	-0.0191594	-0.0245688	-0.0004746	0.0666004	0.00484647	0.00272725		140	0.0496902	1.31934	0.0866837	1.06834	0.389327	0.00733518	-0.0144918	0.256052	0.0397258	-0.02081	0.31812
	141	-0.0094123	-0.0220426	-0.0256398	0.00236474	0.0585767	0.0231066	0.00449223		141	0.0407086	1.30688	0.0716555	1.05427	0.374894	0.00134965	-0.0167464	0.254827	0.0376208	-0.0200396	0.310542
	142	-0.0115146	-0.0218692	-0.027886	-0.0016589	0.0567602	0.010836	0.00077792		142	0.0237326	1.29961	0.0672661	1.05479	0.362799	-0.0008347	-0.014259	0.249187	0.0330988	-0.0192946	0.30561
	143	-0.0126872	-0.0210216	-0.0290665	0.00231273	0.0430819	0.0074712	-0.0016516		143	0.0106681	1.17291	0.0612189	1.04991	0.250749	6.1379e-05	-0.0151092	0.242649	0.0288687	-0.0203419	0.278159
	144	-0.0127585	-0.0235125	-0.0306198	0.00278942	0.0309469	0.0193269	-0.0023046		144	0.00473982	1.06753	0.0592512	1.05677	0.299306	-0.0010339	-0.0168171	0.239299	0.0286319	-0.0198381	0.271784
	145	-0.0157681	-0.0233367	-0.0316778	0.00346854	0.0272626	0.0139805	-0.0043452		145	0.00035157	1.15326	0.0543946	1.04684	0.281415	-0.0037934	-0.0184788	0.23304	0.0236529	-0.0199945	0.275069
	146	-0.012891	-0.0218909	-0.0320098	0.00200863	0.0280039	0.0104166	-0.0043938		146	-0.0012838	1.21854	0.0502997	1.04112	0.309334	6.2658e-05	-0.016929	0.228493	0.0226493	-0.0214209	0.283086
	147	-0.0105644	-0.0237791	-0.0262266	0.00822677	0.0264575	0.0268594	0.00016225		147	-0.0079079	1.09115	0.0488729	1.03145	0.246313	-0.0027773	-0.0174679	0.228947	0.0230849	-0.0202835	0.262138
	148	-0.0117735	-0.0204275	-0.0284177	0.00990121	0.0224495	0.0164229	-0.0019742		148	-0.0101664	0.878015	0.045009	1.02145	0.226502	-0.0029421	-0.0182512	0.200522	0.0161952	-0.0214806	0.233485
	149	-0.0135068	-0.0226777	-0.0301879	0.0114207	0.0199268	0.00932394	-0.0042835		149	-0.0050028	0.724194	0.0409735	1.00673	0.219738	-0.0038126	-0.0178035	0.142999	0.0151321	-0.0219089	0.210124

## Sheet: 1h
Ctrl	Mecamylamine	Atropine	Ca2+ free	Thapsigargin
1.43	0.73	0	0.84	0
0.91	0.7	0.1	0.58	0
0.73	0.47	0.1	0.55	0
0.68	0.47	0	0.5	0.1
0.44	0.36	0.15	0.38	0
0.68	0.34	0.2	0.27	0
0		0.1	0.24	0
0.1		0.15
0.35		0
0.4		0.1
0.48
0.5
0.86
0.98
1.5

## Sheet: 1j
Crypt	Time (sec)	1_1	1_2	1_3	1_4	1_5	1_6	1_7	1_8	1_9	1_10	1_11	1_12	1_13	1_14	1_15	1_16	1_17	Average	Villus	Time (sec)	7_1	7_2	7_3	7_4	7_5	7_6	7_7	7_8	7_9	Average
	0	0	0	0	0	0	0	0	0	0	0	0	0	0	0	0	0	0	0		0	0	0	0	0	0	0	0	0	0	0
	0.507	-0.0149684	-0.0106595	-0.0150408	-0.0284123	-0.0060172	-0.0089839	0.006	0.0008815	-0.0442695	-0.011748	-0.0183944	-0.0117119	0.00855234	-0.006947	-0.0161185	-0.005245	-0.0016554	-0.0108669		0.507	-0.0094604	-0.0056178	-0.0088009	-0.0037068	-0.011047	0.00290929	-0.0042749	-0.0020748	-0.0073256	-0.0054888
	1.014	-0.00829	-0.0114209	-0.0001344	-0.0174168	0.018744	-0.0017795	0.0203158	0.0100242	-0.0168471	0.00460654	0.021215	-0.0226272	0.0357111	-0.0121442	-0.0135973	0.0228938	0.0338658	0.00371288		1.014	-0.0122829	0.00500302	-0.0003223	-0.0045306	-0.0019142	0.0191953	-0.0088855	0.016695	0.00464764	0.00195616
	1.521	-0.0368911	-0.0297426	-0.0425789	-0.0249481	-0.027836	-0.0314821	-0.0268316	-0.0036616	-0.0192741	-0.0267397	-0.0009605	-0.0339545	0.00981033	-0.0407653	-0.0178244	0.0339652	0.00164274	-0.0187101		1.521	-0.0196558	-0.0086228	-0.0026527	-0.0155893	-0.0164855	0.0159411	-0.0111684	0.010017	0.00458943	-0.0048474
	2.028	-0.0143502	-0.0296462	0.00103664	-0.027752	-0.0195687	-0.0148224	0.0362526	0.00407974	-0.0235526	-0.017145	0.0241803	-0.0186713	0.0242333	0.024028	-0.0114523	0.0249773	0.0114739	-0.0015705		2.028	-0.0145269	-0.011119	-0.0161556	-0.0151362	-0.0147592	-0.0132043	-0.0056737	-0.0176326	-0.0272552	-0.0150514
	2.535	-0.0007065	0.00899216	0.00540395	0.00431591	0.0119632	0.00435728	0.0313158	0.0368985	0.00634685	0.00878604	0.0235934	-0.0131038	0.0362768	0.0734901	0.0149269	0.0512507	0.0355464	0.0199796		2.535	-0.0071227	0.00174364	0.0011156	-0.0030204	-0.010233	0.0107899	-0.0097248	0.0118075	0.00301757	-0.0001808
	3.042	-0.0125178	0.00201432	0.00238043	0.00929213	0.00155776	0.00598284	0.0311158	0.0105327	-0.0135527	0.00486094	0.0219468	0.0048441	0.042791	0.0854155	-0.0141366	0.0282842	0.0372776	0.0145935		3.042	-0.0042767	-0.0019503	-0.00871	-0.0120609	-0.0099378	-0.004004	-0.0137983	-0.0055589	-0.0162328	-0.0085033
	3.549	0.00262719	-0.00346	0.0148585	-0.0061246	-0.005895	0.0113982	0.0322842	-0.0019099	-0.0259962	-0.025604	-0.0085378	-0.0161439	0.0368716	0.0654286	-0.0022202	0.00679547	0.0452133	0.00703443		3.549	-0.0054573	0.0132389	-0.0023799	-0.0062604	-0.0134085	0.00998005	-0.0098143	-0.0026555	-0.0186779	-0.0039372
	4.056	-0.0126282	-0.0051274	-0.0145513	-0.0040384	-0.0178175	-0.0069062	0.0263158	0.0046335	-0.0206502	0.0149917	-0.0043909	-0.0363536	0.0286606	0.0544926	-0.011214	0.0137605	0.0194349	0.00168305		4.056	-0.0161922	0.00154224	-0.0123956	-0.0119236	-0.0151706	0.0258687	-0.022639	0.0242864	0.0048611	-0.0024181
	4.563	0.0107737	-0.0028432	-0.0151272	-0.0210245	-0.037376	0.0192086	0.0293474	-0.0058992	-0.0219262	0.00586039	-0.0050998	-0.0171238	0.0217075	0.048056	-0.028336	0.0245533	0.0301001	0.00205006		4.563	-0.0093353	-0.0002226	-0.0185603	-0.0200238	-0.0149828	0.00428145	-0.0101725	-0.0091701	-0.0199393	-0.0109028
	5.07	-0.0113036	-0.0090693	-0.0301969	-0.0016173	-0.0104156	0.00948405	0.00354737	0.0175056	-0.0231939	0.00470648	-0.0081719	-0.0238451	0.0163928	0.0626894	-0.0130579	0.0021198	0.0472983	0.00193368		5.07	-0.0026192	0.0101438	-0.0106354	-0.011704	-0.0114943	0.00920025	-0.0077105	-0.0065086	-0.0105081	-0.0046484
	5.577	-0.0022188	-0.0158158	-0.0124301	-0.0041437	-0.0203832	0.0158324	0.0335053	0.0266257	-0.0078314	0.0159548	0.0297223	-0.025997	0.0455702	0.0692823	0.0130203	0.0157834	0.0352558	0.0124548		5.577	-0.022666	-0.0144632	-0.0260968	-0.0291124	-0.0238651	-0.0057736	-0.0135968	0.00431892	-0.0006307	-0.014654
	6.084	-0.0105971	0.0170109	-0.0130252	-0.0041437	-0.0118308	0.0194202	0.0165158	0.0156861	-0.0017681	-0.0061148	0.0199114	-0.0054302	0.0338973	0.0528991	-0.0056446	0.0278602	0.0492696	0.0114068		6.084	-0.0063017	-0.0049076	-0.0182628	-0.0259547	-0.0144998	0.00846543	-0.0166184	0.00558919	0.0013778	-0.0079014
	6.591	-0.0105419	0.00433706	0.0239386	8.6127e-05	-0.0161783	0.0254511	0.0301579	0.027688	-0.0127771	0.0117208	0.0187832	-0.0363353	0.0266225	0.0682616	0.00104112	0.05417	0.0535913	0.0158833		6.591	-0.0023377	0.0117656	-0.0120733	-0.0184381	-0.0155105	0.0127844	-0.0084491	0.00656307	0.00164948	-0.0026718
	7.098	-0.0188871	0.00562854	-0.0201184	-0.0161249	-0.0234886	-0.0061079	0.038221	0.01242	0.00215176	0.00355258	0.00083091	-0.0230667	0.041533	0.0449314	0.00570733	0.0359397	0.05023	0.00784428		7.098	0.00216574	0.0107003	-0.0151722	-0.0163032	-0.0093206	0.00934271	-0.0041854	-0.0059703	-0.0118762	-0.0045132
	7.605	-0.0209844	-0.0204324	-0.0234971	-0.0331684	-0.0309108	-0.0042803	0.0123789	-0.0089506	-0.0230688	-0.0158821	-0.0218324	-0.0214734	0.0313423	0.0112485	-0.0036	-0.0060081	0.0288238	-0.0088409		7.605	0.00028929	0.00535811	-0.0178661	-0.02128	-0.0161277	0.00382406	-0.0083819	0.00091943	-0.0118568	-0.0072357
	8.112	-0.0220441	0.0035082	0.0253016	0.0188044	-0.0140911	0.0191028	0.0214737	0.0213254	-0.0054461	-0.0147645	0.0240126	-0.0053386	0.0418353	0.0464625	0.00354984	0.0323784	0.0364057	0.013675		8.112	-0.0188505	-0.0145268	-0.0284272	-0.0493077	-0.0352341	-0.0141115	-0.0291968	-0.0172575	-0.0152528	-0.024685
	8.619	-0.0193949	0.016635	0.00183331	0.00835431	-0.0007025	0.0192663	0.0288316	0.0290667	0.00331938	-0.0008722	0.0126543	-0.0220686	0.0395241	0.0581588	0.00220767	0.0474108	0.0401208	0.0155497		8.619	-0.0152149	-0.0036304	-0.0118584	-0.0356336	-0.0325328	-0.0056911	-0.0273056	-0.0002601	-0.0048029	-0.0152144
	9.126	-0.0020973	0.00545505	0.00308112	0.0237519	-0.0127166	0.0161594	0.0285684	0.0324458	0.00135944	-0.0158458	0.0231283	-0.0219312	0.02829	0.0617	-0.0013171	0.0617891	0.0308456	0.015451		9.126	-0.0101328	0.00138855	-0.0086934	-0.026545	-0.0211906	0.00388405	-0.0065578	-0.0043371	-0.0134481	-0.0095147
	9.633	0.00153437	0.00109872	0.0204736	0.00302401	-0.0264412	-0.0272594	0.00625263	0.00394413	-0.0270638	-0.0286477	-0.011183	-0.0334234	0.0265737	0.0415569	-0.0018815	0.00798256	0.042269	-7.003e-05		9.633	-0.0116418	0.00124016	-0.0058177	-0.0187058	-0.0181046	0.00995756	-0.0118399	0.00865599	0.00777195	-0.004276
	10.14	-0.0105971	-0.0075754	-0.0001824	0.0160005	-0.0327842	-0.0141395	-0.003	0.0230997	-0.0070724	-0.0028166	0.0137062	-0.0330479	0.0438734	0.0445565	-0.0124934	0.0125734	0.0429893	0.00429941		10.14	0.00459731	0.00891958	-0.0112221	-0.0154795	-0.0037479	0.00720573	-0.0008505	0.00285509	0.00460883	-0.0003459
	10.647	-0.007705	-0.0028046	0.0250809	-0.0185173	-0.0532693	0.00529029	0.0377684	0.0485614	-0.0176644	0.00753219	-0.0031407	-0.0177007	0.017329	0.0635851	-0.023168	0.030622	0.0346998	0.00744112		10.647	-0.0157075	-0.0130905	-0.0160977	-0.0344873	-0.0166734	-0.0054887	-0.0130373	-0.0200158	-0.0129338	-0.0163924
	11.154	-0.0340873	-0.0057635	0.0248889	0.00456472	-0.0631962	-0.0069351	0.0138	0.0151323	-0.0144034	-0.0267034	-0.0122655	-0.0287899	0.0130772	0.00069782	-0.0093701	0.0199503	0.0444298	-0.0038219		11.154	-0.0097654	-0.0132071	-0.009057	-0.0343912	-0.0201887	1.4996e-05	-0.02387	-0.0086257	-0.00653	-0.0139578
	11.661	-0.0378073	0.0152472	0.0456888	-0.0014833	-0.0526686	-0.0106768	0.0180947	0.0352033	-0.0208587	-0.0099581	0.00110534	-0.027105	0.0219708	0.042765	-0.0399137	0.0354794	0.0316291	0.00274778		11.661	0.00453476	-0.0048493	0.00295015	-0.0238885	-0.0099736	0.0105349	-0.0093779	0.00936371	0.0110321	-0.0010749
	12.168	-0.0313718	0.00798018	0.0539819	-0.0149191	-0.0506221	-0.0100131	-0.0041895	0.0256425	-0.0190656	-0.0282752	-0.0064262	-0.026464	0.0158272	0.0418173	-0.0399764	-0.003743	0.0368985	-0.0031128		12.168	0.00369035	-0.0040597	-0.0044046	-0.0205729	-0.0033812	0.00710076	-0.0081357	-0.002105	0.00640385	-0.0028293
	12.675	-0.0219889	-0.0021685	0.0477333	-0.0104692	-0.0630536	-0.0148802	0.0100947	0.0338472	-0.0128605	0.00808642	-0.0164124	-0.0556568	0.019884	0.0194349	-0.0390733	0.00610502	0.0264734	-0.0038179		12.675	-0.0037607	-0.016387	-0.0129244	-0.0335125	-0.0175947	-0.006201	-0.0079343	-0.0075127	-0.0052007	-0.0123365
	13.182	-0.0120983	0.00638993	0.0572838	-0.0004115	-0.0546845	-0.0090608	0.0227053	0.0424248	-0.0243282	-0.0237414	-0.0059384	-0.0105581	0.00334487	0.0390676	-0.0260907	0.00118709	0.0233775	0.00169818		13.182	0.0129553	-0.0007261	-0.0020411	-0.0183625	-0.0103404	0.00711576	-0.0115601	0.00285509	0.00424983	-0.0017616
	13.689	-0.0020642	0.00962827	0.0546346	0.00500493	-0.0538394	-0.0132546	0.0246421	0.0493072	-0.0235109	-0.0130746	-0.0072343	-0.0279017	0.0479789	0.0211951	-0.0289004	0.0172855	0.0324378	0.00543144		13.689	0.0108756	-0.001786	0.00898265	-0.013475	-0.0070397	0.00438643	-0.0112692	0.00674454	0.00730621	0.00052506
	14.196	-0.0235785	-0.0160953	0.0249753	-0.0267663	-0.0787941	-0.0361856	0.0215789	0.0100016	-0.0237361	-0.0279845	-0.0064262	-0.0227737	0.00234044	0.0124566	-0.0132586	0.0131912	0.0374292	-0.0090368		14.196	-0.0069194	-0.0243738	-0.0098999	-0.0208269	-0.0308332	0.00198701	-0.0258172	-0.0013731	-0.000456	-0.0131681
	14.703	-0.0290978	-0.0065441	0.0322221	-0.0300583	-0.0574436	-0.0191028	0.0180632	0.0429899	-0.018832	-0.0061148	-0.0149641	-0.0296781	0.00051685	0.00968619	-0.0264168	-0.005463	0.0212546	-0.006999		14.703	0.00114933	-0.0073349	-0.0030741	-0.0283161	-0.0167449	0.00810551	-0.011258	0.0052928	0.00677256	-0.0050453
	15.21	-0.0259408	-0.0202878	0.0489619	-0.0326421	-0.0610275	-0.0212862	0.0256105	0.0170422	-0.0173892	-0.019044	-0.004368	-0.0278833	0.00513921	-0.0087384	-0.0246732	0.0162074	0.0265366	-0.0072813		15.21	0.00171226	-0.0013674	0.00930494	-0.0174015	-0.0095174	0.0135642	-0.0059535	0.0016574	-0.0109351	-0.002104
	15.717	-0.0113587	-0.0117968	0.0522926	-0.0211585	-0.04433	-0.0256916	0.0323474	0.0237778	-0.0166386	-0.0376246	-0.0002439	-0.0258138	0.00769418	0.0224345	-0.0291388	0.00345224	0.0188031	-0.0037055		15.717	-0.0085691	-0.0210826	-0.0067432	-0.0364574	-0.0197773	0.00491879	-0.0193713	0.00111905	0.00606425	-0.0110999
	16.224	-0.0180371	0.0200565	0.0782949	-0.0025551	-0.0522308	-0.0088781	0.0214737	0.0568565	-0.0064469	-0.0189895	-0.0022336	-0.0346871	0.00931298	0.04615	-0.0175861	0.0179396	0.00854226	0.00570483		16.224	0.0040891	-0.0106367	0.00239648	-0.0265038	-0.0166913	0.00311174	-0.0122987	0.00293372	0.00642326	-0.0052418
	16.731	-0.0440993	0.00592731	0.0556713	0.00052633	-0.0492985	-0.022402	0.0435053	0.0233822	-0.0031276	-0.0294382	-0.0036286	-0.0380202	0.00828904	0.0261631	-0.0207095	0.00096905	0.0420542	-0.0002492		16.731	-0.0034636	-0.0043988	0.0146846	-0.0182733	-0.0105908	0.0126569	-0.006625	0.0027946	0.00665612	-0.0007288
	17.238	-0.0183903	0.00280463	0.0588868	-0.0174742	-0.0552343	-0.0362145	0.0436947	0.023936	-0.0186903	-0.0185352	-0.0048101	-0.0344215	-0.0020869	0.0400883	-0.0323625	0.00880625	0.04606	-0.0008202		17.238	-0.0151054	-0.0209131	-0.0066606	-0.0340342	-0.0257614	0.00362161	-0.0261082	0.00947864	0.01567	-0.0110903
	17.745	-0.0549834	-0.0134063	0.0545578	0.0102013	-0.0730518	-0.0363203	0.0141579	0.0267161	-0.0053877	-0.0265671	0.00384964	-0.0419028	-0.0013458	0.00012498	-0.0248739	0.0152383	0.0245021	-0.0075583		17.745	0.00899133	-0.0056602	0.0119989	-0.0208269	-0.006986	0.0134142	-0.0098815	0.00031454	0.00498724	-0.0004054
	18.252	-0.0263271	-0.0096475	0.0467255	-0.0114262	-0.0487487	-0.0241814	0.0456316	0.0244784	0.00231856	-0.0081137	-0.0101768	-0.0561604	0.0161295	0.026486	-0.0017185	0.0178669	0.0497624	0.00193521		18.252	0.00422983	-0.0083472	0.014007	-0.0219733	-0.0068071	0.00683083	-0.0046442	-0.0099747	-0.0085288	-0.0039119
	18.759	-0.031438	0.001677	0.0390659	-0.0231873	-0.0661997	-0.0182275	0.0304105	0.0156183	-0.0249704	-0.0138105	-0.0116252	-0.0264365	0.015876	0.0225282	-0.0192419	-0.0259948	0.0334614	-0.0060291		18.759	-0.0240811	-0.025455	-0.0016197	-0.0397935	-0.0391431	0.00117721	-0.0440247	0.0189936	0.0188525	-0.0150104
	19.266	-0.032586	0.00344073	0.0502193	-0.0022776	-0.0648252	-0.0359451	0.0230316	0.0526072	-0.032193	-0.0162183	-0.0038801	-0.0558125	0.0166171	0.0518159	-0.0197687	0.0165344	0.033335	-0.0009356		19.266	0.00450348	-0.0044995	0.0133872	-0.0106812	-0.0042041	0.00585607	-0.0087512	0.00647838	0.00393934	0.00066983
	19.773	-0.0427084	0.00557071	0.020176	-0.0099142	-0.0686025	-0.0314821	0.0263474	0.019811	-0.0337025	-0.0082136	-0.0132946	-0.0421867	-0.021649	-0.0060617	-0.0202454	0.00244685	0.0384654	-0.0108967		19.773	-0.0126191	-0.0058086	0.0172712	-0.0139899	-0.0210117	0.0145839	-0.0186215	0.00624248	0.0083056	-0.0028497
	20.28	-0.0371008	0.00822113	0.0470518	-0.0090338	-0.0486062	-0.0316744	0.0465684	0.015833	-0.0328852	-0.0414497	-0.0081186	-0.0358408	-0.0088449	0.0232989	-0.0380322	0.0162801	0.0548297	-0.0046767		20.28	-0.0349802	-0.0344329	-0.0080241	-0.0459922	-0.0360392	-0.0109323	-0.0353965	-0.0010162	0.00893628	-0.0219864
	20.787	-0.0373326	-0.0253091	0.0202912	-0.0091199	-0.0492781	-0.0251626	0.00645263	0.00239586	-0.0382729	-0.0335541	-0.0187146	-0.0483128	0.00516846	0.0220491	-0.0248112	0.00690449	0.0242115	-0.013082		20.787	-0.0021345	-0.0098788	0.00763567	-0.0211221	-0.0192406	0.00632095	-0.0073412	0.0047484	-0.0035221	-0.0049482
	21.294	-0.0170657	0.0179458	0.0498642	0.00998115	-0.0449714	-0.0371763	0.043021	0.0253373	-0.0311504	-0.0186715	-0.0078746	-0.026812	0.00363743	0.0594086	-0.0216502	0.00913331	0.0346998	0.00280332		21.294	-0.0266065	-0.0232927	0.0096107	-0.0260988	-0.0315846	0.00260936	-0.0185991	0.00988997	0.0141952	-0.0099863
	21.801	-0.0283913	0.0145051	0.0583685	-0.0100003	-0.0219512	-0.0181217	0.0232526	0.0288859	-0.0144702	-0.0298107	-0.0102301	-0.019935	-0.0074894	0.0502224	-0.0100725	0.00524499	0.0643702	0.00437513		21.801	-0.0047928	-0.0104406	0.019461	-0.0216438	-0.0122546	0.00868287	-0.0038496	0.00404067	0.00044633	-0.0022612
	22.308	-0.0284576	-0.034841	0.0264439	-0.0128329	-0.041805	-0.0391385	0.00673684	0.011629	-0.0413254	-0.0351805	-0.0293869	-0.0534133	0.0118485	0.0225907	-0.0338426	0.00316153	0.0359508	-0.013639		22.308	-0.010125	-0.0076423	0.0262373	-0.0127886	-0.0058589	0.00968763	-0.0114146	0.0156727	0.0187361	0.00250047
	22.815	-0.0310848	-0.003913	0.0518319	0.0004402	-0.0137246	-0.0098015	0.0702421	0.012567	-0.0186402	-0.036189	-0.0240889	-0.0302733	0.00014628	0.0434108	-0.0530719	0.0150203	0.0244516	-0.0001575		22.815	-0.0086004	-0.0092747	0.0276586	-0.0155344	-0.0155284	0.0157686	-0.0208821	0.00763978	0.0111582	-0.0008438
	23.322	-0.0413176	-0.0034793	0.032059	-0.0179144	-0.0432202	-0.0516525	0.0274737	0.0138666	-0.0435939	-0.0475918	-0.0453038	-0.0609587	-0.0214735	0.0189974	-0.036991	-0.0031252	0.023984	-0.0176612		23.322	-0.0064112	-0.0157457	0.0277578	-0.0148205	-0.0087929	0.00178456	-0.014895	-0.0049722	-0.0110903	-0.0052428
	23.829	-0.0237882	0.00160953	0.0593283	-0.0122492	-0.0048362	-0.015438	0.0275053	0.0366951	-0.024887	-0.0340448	-0.0173196	-0.0346687	0.0122678	0.0689698	-0.0345074	0.0189086	0.0278129	0.00302107		23.829	-0.013143	-0.0200757	0.0280718	-0.0144566	-0.0178541	0.0128968	-0.026511	0.0134891	0.0241212	-0.0014957
	24.336	-0.0487907	-0.0134063	0.0558056	0.0252065	-0.0472826	-0.02548	0.0388947	0.0433063	-0.0282898	-0.04433	-0.0150098	-0.0477817	0.0193964	0.0401508	-0.0358245	-0.0137	0.0236049	-0.0043253		24.336	0.00034402	-0.0238173	0.0213121	-0.0159737	-0.014616	0.00778309	-0.0183306	-1.815e-05	-0.0008344	-0.0049057
	24.843	-0.0281043	0.0176856	0.0607105	0.0163832	-0.0228166	0.00058674	0.0386	0.0316547	-0.0258044	-0.0284479	0.00088427	-0.0626894	0.00513921	0.0551071	-0.0233938	0.0123675	0.0357991	0.00492127		24.843	-0.0168177	-0.0498394	0.00390874	-0.040528	-0.0301534	-0.0208674	-0.0241162	-0.0140758	-0.014234	-0.0229692
	25.35	-0.0452804	0.0123943	0.0467255	0.0161919	-0.0386284	-0.0165538	0.0395053	0.0229415	-0.0439359	-0.0164	-0.0024013	-0.0316744	-0.0162368	0.0327247	-0.0164823	0.0220701	0.0295694	-0.0003218		25.35	0.00919461	-0.0211409	0.0291461	-0.0104684	-0.0148754	0.0154762	-0.0221019	0.00573437	-0.0047059	-0.0015268
	25.857	-0.0557009	-0.0086934	0.0238811	-0.0091773	-0.0439125	-0.0331076	0.0221263	0.0135954	-0.019124	-0.0324184	-0.0350737	-0.0507944	0.0211907	-0.0099466	-0.022867	0.00374296	0.0133188	-0.0131153		25.857	0.0133697	-0.0356306	0.0148829	-0.0185685	-0.0109397	-0.0084279	-0.0142235	-0.011251	-0.0109448	-0.0090815
	26.364	-0.0393748	0.00863556	0.0231804	0.00775142	-0.0389847	-0.0466315	0.0182526	0.0236648	-0.0570633	-0.0545788	-0.0340674	-0.0407674	-0.0156517	0.0252987	-0.0432001	-0.0267095	0.0334235	-0.0151072		26.364	0.0144096	-0.0283699	0.0356249	-0.019811	-0.0170222	-0.0003749	-0.0267796	0.0036354	0.00147483	-0.0041348
	26.871	-0.0537471	-0.0277379	0.0257624	-0.0135985	-0.0212283	-0.0304528	0.0319895	0.0156635	-0.0359961	-0.0251497	-0.0183258	-0.0515453	0.00157979	0.030975	-0.0343443	0.00449397	0.0221897	-0.0105572		26.871	0.0331663	-0.028195	0.0344101	-0.0122257	-0.018355	0.0159036	-0.0273839	0.00708932	-0.0020764	0.00025925
	27.378	-0.027718	-0.0073152	0.0444986	0.00090912	-0.0249751	-0.0139471	0.0420842	0.043521	-0.039941	-0.0279845	-0.0098109	-0.0296507	0.00120923	0.0546905	-0.029076	0.00348858	0.0343207	0.00084139		27.378	0.0259263	-0.0187401	0.0324103	-0.0094387	-0.0199383	0.0117346	-0.027563	0.0111905	0.00670464	0.00136514
	27.885	-0.0147034	0.0111607	0.0414655	-0.0117611	-0.0310839	-0.0117445	0.0237053	0.0397238	-0.056688	-0.0364434	-0.0444424	-0.0400623	0.00155054	0.0588045	-0.0283987	0.0055357	0.0192327	-0.0043617		27.885	0.0470755	-0.0274371	0.0390213	-0.0022378	-0.0050628	0.00998005	-0.0165176	0.0113357	0.00699572	0.00701697
	28.392	-0.0339769	0.00931022	0.0416287	0.0272927	-0.0398807	0.00470355	0.0387684	0.0537034	-0.0538273	-0.0260219	-0.0224194	-0.0311433	0.00277927	0.0625644	-0.0152781	0.0182182	0.0121689	0.00285825		28.392	0.0354884	-0.0391126	0.0226674	-0.0132485	-0.018194	0.00337417	-0.0206247	0.00838379	0.00983864	-0.0012697
	28.899	-0.0296056	-0.0184373	0.0408704	-0.0115123	-0.0303101	-0.0030299	0.0100947	0.0331013	-0.0447282	-0.0386422	-0.0269094	-0.0527723	0.00439807	0.052972	-0.0438022	0.00010902	-0.0032728	-0.0094986		28.899	0.0410396	-0.061022	0.00870995	-0.0294144	-0.0254573	-0.0092077	-0.0291856	-0.014475	-0.0134287	-0.0147157
	29.406	-0.0278615	-0.0103993	0.040736	0.00228715	-0.0223788	-0.0017795	0.0184105	0.0408652	-0.0500075	-0.0389511	-0.0117014	-0.0516185	-0.0103662	0.0611896	-0.0284614	0.0199503	0.034586	-0.0020883		29.406	0.0532365	-0.0431034	0.0309972	-0.0104272	-0.0236594	-0.0004349	-0.025862	-0.0058916	-0.0108574	-0.0040002
	29.913	-0.0189533	-0.0278535	0.0215678	-0.0053016	-0.0475167	-0.0044054	0.0229263	0.046222	-0.0315257	-0.0468831	-0.0124637	-0.0321872	0.00882539	0.0544614	-0.0298161	0.015311	0.0317807	-0.003283		29.913	0.0469582	-0.0454035	0.0234111	-0.0147861	-0.0301445	0.00860789	-0.0388657	0.011747	0.00282352	-0.0039613
	30.42	-0.012275	0.00824041	0.0400545	-0.0185173	-0.034566	-0.0272113	0.00676842	0.033429	-0.0529766	-0.0627925	-0.0303398	-0.0592281	-0.0110781	0.0668347	-0.0610998	-0.0079826	0.0100207	-0.0125129		30.42	0.0580762	-0.0437234	0.0262373	-0.0092671	-0.017228	0.00332918	-0.0241274	0.0115837	-0.0065688	-0.0001876
	30.927	-0.008588	-0.0192565	0.010088	-0.0066509	-0.0649983	-0.0217383	-0.0025789	0.0216984	-0.0925673	-0.0599667	-0.0528811	-0.0336706	-0.0087669	0.0383386	-0.045182	-0.0409787	0.0132936	-0.0220239		30.927	0.0775913	-0.0429974	0.0307245	-0.0037892	-0.0245181	0.0108648	-0.027328	0.0100835	0.00210551	0.00363744
	31.434	0.00492323	0.00975356	0.0362631	-0.0025551	-0.0417541	0.0106575	0.0438632	0.0293493	-0.0512418	-0.0562143	-0.0139121	-0.0463349	-0.0082305	0.0663868	-0.0331025	-0.019381	-0.0037657	-0.0044291		31.434	0.0643857	-0.0509948	0.017172	-0.0178958	-0.0253142	-0.0040565	-0.0251458	0.00742806	-0.0019794	-0.0040445
	31.941	-0.0326743	-0.017329	0.0377605	-0.0079907	-0.058024	-0.0267304	0.0206737	0.0233596	-0.0576971	-0.0670265	-0.0108171	-0.0599148	0.00588035	0.0507327	-0.0280976	-0.0151656	0.00164274	-0.014201		31.941	0.0725092	-0.0560296	0.0287825	-0.019708	-0.0247685	-0.0107224	-0.0250003	-0.0041798	-0.0154372	-0.0060616
	32.448	-0.0069654	0.0194782	0.0271253	-0.0048901	-0.0523733	-0.0176696	0.0379579	0.0393961	-0.0528265	-0.0286659	-0.0249198	-0.0460235	0.00347165	0.102403	-0.037129	0.00509963	0.0532754	0.00098494		32.448	0.0769032	-0.050857	0.0343109	-0.0049218	-0.028919	0.00975511	-0.0392238	0.0127572	0.00598663	0.0017546
	32.955	0.00622578	-0.004578	0.0417438	-0.0050241	-0.0303101	0.0146685	0.0186105	0.0343783	-0.0458958	-0.0394508	-0.030294	-0.0404102	-0.0109805	0.0876756	-0.0027847	0.0215977	0.0357991	0.0029983		32.955	0.0852143	-0.0557116	0.0258076	-0.0103036	-0.0168881	-0.002032	-0.0302152	-0.0087225	-0.0117016	-0.0027281
	33.462	-0.005431	0.00885723	0.0365319	-0.0007943	-0.0334155	-0.0047036	0.0532737	0.063106	-0.0437274	-0.0248771	-0.0158941	-0.0176549	0.0113609	0.0927687	-0.0105115	0.0164981	0.0465275	0.0101126		33.462	0.091563	-0.0473962	0.0358728	0.00337047	-0.0200725	0.00430395	-0.0336284	0.00402253	-0.0015233	0.00405692
	33.969	-0.0305439	-0.0086356	0.0243514	-0.0019713	-0.0562728	-0.0111289	0.0208	0.0396334	-0.0435105	-0.0157549	-0.0168774	-0.049375	0.00507094	0.0595024	-0.0183262	0.0118588	0.0184493	-0.0042783		33.969	0.098803	-0.0479262	0.0409963	0.00278012	-0.0199293	-0.0011772	-0.0239931	-0.0025587	-0.0068405	0.0044616
	34.476	0.0162047	0.00851991	0.0498354	0.0116846	-0.0515384	0.021998	0.058821	0.0466175	-0.0545779	-0.0377154	-0.0317424	-0.027105	0.00041933	0.062429	-0.0266928	0.0125734	0.0240472	0.00492813		34.476	0.108248	-0.0408615	0.0373602	0.00418735	-0.0122904	0.0081805	-0.0219228	0.00039318	-0.0004366	0.00920641
	34.983	-0.0070868	0.00911746	0.0523214	-0.0101056	-0.0601621	-0.0042515	0.0616632	0.0541102	-0.0751113	-0.0589582	-0.041477	-0.0319399	0.00484665	0.0845511	-0.0118537	0.0131185	0.0329938	0.00069272		34.983	0.108404	-0.0620396	0.0252374	-0.0122669	-0.0160114	-0.0037191	-0.0247429	-0.0091278	-0.0274977	-0.0024182
	35.49	-0.0051661	-0.0098499	0.0136587	-0.0237997	-0.0427824	-0.0301835	0.0469579	0.0391813	-0.0593818	-0.0508082	-0.0261013	-0.0360423	-0.0243015	0.0691573	-0.0374928	-0.0020471	0.0378589	-0.0083025		35.49	0.0863168	-0.0614301	0.0226012	-0.0155344	-0.0306633	-0.0076706	-0.0509518	-0.0070772	-0.0174942	-0.0091004
	35.997	-0.0151119	-0.0084139	0.0199073	-0.0034546	-0.0599483	-0.0322612	0.0205789	0.0346834	-0.0543944	-0.0382515	-0.0485894	-0.0200082	-0.0307182	0.101476	-0.0161185	0.010284	0.0323241	-0.0063539		35.997	0.104362	-0.0467284	0.0300221	-0.0009404	-0.0198757	0.00145464	-0.0354637	0.00603681	-0.0125554	0.00292354
	36.504	-0.0341756	-0.0166543	0.0234203	-0.0199527	-0.061506	0.00603093	0.0374737	0.036616	-0.0439943	-0.0256222	-0.0276412	-0.0269493	0.0152908	0.0502536	-0.0282607	-0.0006178	0.0333982	-0.0048759		36.504	0.0803981	-0.0819616	0.00718117	-0.026243	-0.045172	-0.0158286	-0.0480422	-0.0252179	-0.0281575	-0.0203382
	37.011	-0.0242298	0.00409611	0.0203968	-0.0136272	-0.0593679	-0.0152264	0.0214737	0.0338472	-0.0500909	-0.0238958	-0.0232274	-0.0012362	0.00757716	0.076875	0.0183262	0.0171401	0.0554994	0.00260764		37.011	0.0836897	-0.0729943	0.0126848	-0.0182733	-0.0318798	-0.0073032	-0.0447297	-0.0031636	3.8811e-05	-0.0091034
	37.518	-0.011723	-0.0126738	0.0249465	-0.0074165	-0.0571586	0.0045208	0.0532105	0.034853	-0.0808494	-0.0607481	-0.0481472	-0.0194497	-0.0172705	0.0725006	-0.003462	-0.0002907	0.0264229	-0.0060432		37.518	0.113103	-0.0537984	0.0232541	-0.0076471	-0.0184534	-0.0001425	-0.0420998	-0.0063332	-0.0183771	-0.001166
	38.025	-0.0165579	0.00067465	0.0163078	-0.0281922	-0.0442994	-0.0117925	0.0171895	0.033429	-0.0381728	-0.0384241	-0.0257049	-0.0259695	0.00767468	0.0661577	0.0405158	0.0148386	0.021343	-0.000646		38.025	0.0949797	-0.0693533	0.0214361	-0.0070224	-0.0348853	0.0065459	-0.043342	0.00346603	-0.0053462	-0.0037246
	38.532	-0.0227837	-0.0166157	0.0226333	-0.0009857	-0.0580749	0.0119849	0.0338316	0.0144317	-0.039941	-0.0561779	-0.0452505	0.0078751	0.00143352	0.0808536	-0.0099094	0.00241051	0.0292534	-0.0026489		38.532	0.106989	-0.0597554	0.0252126	-0.0063359	-0.0271926	-0.002032	-0.035128	-0.0005444	-0.004308	-0.0003439
	39.039	-0.0222539	-0.007479	0.0336715	-0.0002392	-0.0366124	0.0188142	0.0523368	0.0464819	-0.042051	-0.0342083	-0.0179828	-0.0125727	0.014852	0.0714174	0.0465242	0.0122585	0.0302391	0.00901155		39.039	0.116199	-0.0557063	0.0312699	0.00433837	-0.0223981	0.00724323	-0.0415627	0.00313334	-0.0119733	0.00339374
	39.546	0.00126944	0.0303016	0.0424254	0.013254	-0.0455008	0.00547305	0.0579579	0.0637502	-0.0274391	-0.0464106	-0.0085607	0.0218763	-0.0163635	0.0743233	0.0293018	0.00625038	0.0677568	0.0158627		39.546	0.134041	-0.0461295	0.0295097	0.00063153	-0.0096069	0.00242191	-0.0237133	-0.0046758	-0.0177173	0.00719572
	40.053	-0.0242298	0.0189192	0.051256	-0.0097228	-0.0627584	0.00980147	0.0491474	0.0422214	-0.0546446	-0.0289022	-0.0380467	-0.0027471	-0.0053342	0.0781769	0.0249994	0.0106717	0.0420921	0.00593528		40.053	0.123987	-0.0522985	0.0347076	0.0030753	-0.0246344	0.0104224	-0.0329681	0.0117046	0.00084414	0.00831551
	40.56	-0.0222539	-0.0028817	0.0441435	-0.0155794	-0.0813191	-0.0312993	0.0275368	0.0536582	-0.0529933	-0.0660634	-0.0484445	-0.0025731	-0.021259	0.0629394	-0.0314844	-0.0186179	0.0287859	-0.0104532		40.56	0.132204	-0.0534274	0.0301543	-0.0004874	-0.0206002	-0.0010198	-0.0296557	0.00428868	-0.0098678	0.00573207
	41.067	-0.0438565	-0.0067273	0.0198497	-0.0188809	-0.0613228	-0.0194202	0.0404421	0.0225233	-0.0477306	-0.0254859	-0.0367431	-0.0502633	0.00445658	0.0470665	0.0172474	0.00056932	0.022594	-0.0079813		41.067	0.11487	-0.0780344	0.007834	-0.0259478	-0.0414509	-0.014479	-0.0471021	-0.0237238	-0.0270417	-0.0150084
	41.574	0.0140742	0.0310437	0.0525134	0.0114644	-0.0408886	0.0193721	0.0793368	0.0429672	-0.0525346	-0.0290021	-0.024996	-0.0016391	0.00968355	0.0741879	0.0270816	0	0.0556763	0.0157848		41.574	0.127309	-0.0627498	0.0211551	-0.0145871	-0.0247328	0.00302176	-0.0330129	0.00195985	-0.0160775	0.00025401
	42.081	0.00236227	-0.0046551	0.0233627	-0.0487765	-0.0682869	-0.0345985	0.0397684	0.0398594	-0.068631	-0.0626562	-0.0394646	-0.0161897	0.0147252	0.0558049	0.00144251	-0.0008964	0.0375935	-0.0076021		42.081	0.134831	-0.0536606	0.0291131	0.00566321	-0.0188381	0.0085629	-0.0243848	-0.0078091	-0.01567	0.00642305
	42.588	-0.030875	-0.0002988	0.0554505	-0.0139813	-0.0517726	-0.0098303	0.0579895	0.0524942	-0.050633	-0.0286477	-0.0308353	0.00222517	0.0361305	0.0743545	0.0199694	0.031373	0.036115	0.0087781		42.588	0.134237	-0.0682828	0.0176182	-0.0073176	-0.0250906	-0.0093427	-0.0321624	-0.0210926	-0.0310393	-0.0047192
	43.095	-0.0046031	0.0103897	0.0425021	-0.0068423	-0.0634609	-0.0225559	0.0523684	0.0527767	-0.0550867	-0.0439029	-0.0056411	-0.013992	0.0358867	0.0643142	0.00637214	0.00190176	0.0405504	0.00535161		43.095	0.136207	-0.0539521	0.0375503	0.00704298	-0.0257704	0.0156412	-0.0330241	-0.0002057	-0.0135354	0.00777264
	43.602	0.0165579	0.00609116	0.0408416	0.00643081	-0.0506221	0.0218922	0.058821	0.0221956	-0.0475638	-0.030574	-0.0221221	-0.0175633	0.0129017	0.0621791	0.00815333	0.0302223	0.0279519	0.00857608		43.602	0.132775	-0.0594162	0.0164531	-0.0012768	-0.0288832	0.0104749	-0.0328338	0.00682922	-0.0070054	0.00412403
	44.109	-0.0348269	-0.0205673	0.0150792	-0.0180005	-0.0939848	-0.0437651	0.0137684	0.0278123	-0.0477306	-0.042213	-0.029486	-0.0267753	0.0474133	0.0450356	-0.0068488	-0.0056811	-0.0066973	-0.0133805		44.109	0.144839	-0.052537	0.0301625	0.00953479	-0.0136321	0.00420647	-0.0209604	0.00139125	-0.0204244	0.00917553
	44.616	-0.0181254	0.00853918	0.02056	-0.0089285	-0.0541754	-0.0241237	0.0264105	0.0267161	-0.0471468	-0.0235778	-0.0639193	-0.0143217	0.0369691	0.0716466	0.0117157	0.0122221	0.0424333	0.00017023		44.616	0.146832	-0.0565331	0.0190727	0.00710476	-0.0301087	0.0126269	-0.0342215	0.00215946	-0.0191921	0.00530452
	45.123	0.00971399	0.0290101	0.0360424	-0.0088711	-0.0609766	-0.0168424	0.0485368	0.050347	-0.057522	-0.0283116	-0.0394188	0.00570487	0.0384417	0.0555133	0.00100349	0.00345224	0.0407526	0.00626918		45.123	0.141672	-0.0559024	0.0143706	-0.0007894	-0.0312536	0.00809802	-0.0408241	-0.0026071	-0.0147871	0.00199744
	45.63	0.00726341	0.0274777	0.0760393	0.0176177	-0.0415606	0.00093302	0.0644316	0.0604954	-0.0311504	-0.038306	-0.0332823	-0.0069869	0.0488859	0.0855092	0.0128823	0.0378535	0.0373913	0.0191467		45.63	0.144197	-0.0696766	0.0138087	-0.0112097	-0.033463	-0.0070633	-0.0320953	-0.0179774	-0.0309228	-0.0049336
	46.137	-0.0099458	-0.0124136	0.0394786	-0.014699	-0.0649983	-0.0165827	0.0435684	0.0297448	-0.0262047	-0.0342446	-0.014621	-0.0222426	0.0369204	0.0653349	0.00654775	0.039719	0.0317175	0.00453406		46.137	0.129366	-0.0679065	0.00928841	-0.0118687	-0.0436334	-0.006141	-0.0497432	-0.010386	-0.0228016	-0.0082029
	46.644	-0.0038414	-0.0078742	0.0424254	-0.0076079	-0.0612922	0.00507868	0.0452737	0.0349434	-0.074711	-0.0455111	-0.0383135	-0.0076004	0.0181676	0.059919	-0.0041018	0.00075101	0.0513294	0.0004138		46.644	0.148443	-0.0666027	0.00833808	-0.0070704	-0.0396261	0.0158811	-0.0330577	0.00216551	-0.0242667	0.00046711
	47.151	-0.0182689	-0.0017445	0.0534924	-0.0275893	-0.0618726	-0.0034531	0.0301263	0.0590715	-0.0214008	-0.0396598	-0.0294555	-0.0117485	0.0127846	0.0499099	0.0201074	0.0367755	0.041852	0.00523097		47.151	0.159475	-0.051281	0.0251547	0.0106743	-0.0144282	0.00608101	-0.0152867	-0.0006049	-0.0224911	0.0108103
	47.658	-0.0338886	-0.0036624	0.0241306	-0.005627	-0.0687247	-0.0317802	0.0301895	0.0338246	-0.0296659	-0.0400505	-0.0304389	-0.03422	0.0767078	0.0313603	-0.0098091	0.00478469	0.0285332	-0.0034316		47.658	0.127161	-0.076985	0.00041319	-0.0085394	-0.0435887	0.00386905	-0.0430287	-0.0001996	-0.0198131	-0.0067457
	48.165	0.00224084	0.0129919	0.0368582	0.00195221	-0.0669938	0.00066369	0.0496947	0.0316321	-0.0628513	-0.0305376	-0.0316433	-0.0129939	0.078034	0.0408591	0.0155415	0.0191872	0.030555	0.00677591		48.165	0.153595	-0.0581495	0.0137508	0.00357641	-0.0228991	0.00377907	-0.0264663	0.00059279	-0.0272552	0.00450271
	48.672	-0.0080913	0.0162399	0.0368102	-0.0061533	-0.0369891	0.00648301	0.0479263	0.0440296	-0.0483979	-0.0322003	-0.0335796	-0.0069869	0.0774197	0.0567007	0.0104363	0.0145963	0.0152649	0.00902991		48.672	0.120195	-0.0836681	-0.0166762	-0.0225979	-0.045333	-0.0320546	-0.0335053	-0.0253631	-0.035095	-0.0193443
	49.179	0.0129593	-0.0010698	0.0375397	-0.00467	-0.0680527	0.00948405	0.051021	0.0213706	-0.0541025	-0.0200525	-0.0607557	-0.0052104	0.0770979	0.0392655	0.0163819	0.0249046	0.0565735	0.00780497		49.179	0.147223	-0.0625855	0.0109907	0.00267029	-0.0267007	0.00315673	-0.0340648	-0.0102529	-0.0411496	-0.0011903
	49.686	-0.0140522	-0.0035564	0.0213183	-0.01401	-0.0845568	-0.0401774	0.0316	0.0395317	-0.0484813	-0.0343991	-0.0360571	-0.0288082	0.0457165	0.041109	-0.0104488	-0.0019018	0.0232637	-0.0067006		49.686	0.149858	-0.0557381	0.0276091	0.012411	-0.0284449	0.0116746	-0.0356987	0.00431892	-0.0186488	0.00748236
	50.193	0.0122749	-0.000559	0.0347082	-0.0080194	-0.0624936	-0.0239698	0.026579	0.0205569	-0.0415339	-0.0293928	-0.0287999	-0.0341559	0.0540933	0.0303396	-0.0198063	0.00973896	0.0324378	-0.0016472		50.193	0.13781	-0.0763809	9.9165e-05	-0.0073038	-0.0421307	0.00473134	-0.040645	-0.0033269	-0.0147677	-0.0046572
	50.7	-0.0153437	-0.0023035	0.0366662	0.00426807	-0.001853	-0.0093494	0.0523684	0.0532175	-0.042051	-0.0284297	-0.016016	-0.0450712	0.0589107	0.0450356	0.00250872	0.0328145	0.0214946	0.00863923		50.7	0.145972	-0.0691837	-0.0018015	0.0066723	-0.0325596	-0.0132268	-0.0290514	-0.0064602	-0.0214335	-0.0023413
	51.207	-0.0131028	-0.0212034	0.0157895	-0.0139813	0.010721	-0.0229022	0.0102526	0.0183193	-0.0406082	-0.0272576	-0.000122	-0.0459594	0.0663124	0.015675	0.00755124	0.00639574	0.0322356	-0.0001108		51.207	0.152149	-0.0689823	0.00989993	0.00567008	-0.0303144	-0.0037641	-0.0320617	-0.0139609	-0.0385783	-0.0022159
	51.714	-0.01201	-0.0091656	0.0354664	-0.0161536	-0.0137042	-0.019526	0.0490842	0.0282757	-0.0532268	-0.0357892	-0.0293106	-0.0140561	0.0568238	0.0266735	0.00334914	0.0078372	0.0320966	0.00215673		51.714	0.140351	-0.0724537	0.00528878	0.00365191	-0.0330426	0.0108648	-0.0407905	-0.0072284	-0.0313692	-0.0027476
	52.221	-0.0056407	-0.004231	0.0358024	-0.0132731	-0.0031766	-0.0284522	0.0299895	0.0243315	-0.0487148	-0.0427672	0.00546573	-0.0350259	0.0557901	0.0489829	0.00124182	0.0221065	0.0264734	0.00405308		52.221	0.157747	-0.0559289	0.00885044	0.0203121	-0.0193479	0.0102875	-0.0311328	0.00679293	-0.0137101	0.00931891
	52.728	-0.0317581	-0.0263789	0.0312719	0.0137229	-0.0055591	-0.0213632	0.0234105	0.0143412	-0.0531017	-0.0294927	0.00671591	-0.0340918	0.0783071	0.0133524	0.00402649	0.0180122	-0.0065204	-0.0003003		52.728	0.153165	-0.0588597	0.0140566	0.0135643	-0.0241335	0.00701078	-0.028794	0.00651468	-0.0133317	0.0076881
	53.235	0.00029804	-0.0004144	0.0272693	-0.0155794	-0.0036348	-0.0330788	0.0386316	0.0280609	-0.0577555	-0.0317551	-0.0145448	-0.0270409	0.0280462	0.0668035	-0.0113143	0.00650475	0.0565988	0.00335854		53.235	0.142274	-0.0761424	0.00042145	0.00826486	-0.032327	-0.002242	-0.0301369	-0.0014215	-0.0232188	-0.0016142
	53.742	-0.0098023	-0.0011758	0.0173925	0.00563653	-0.0178175	-0.0267593	0.0336316	0.0356667	-0.0542276	-0.0403685	-0.0092239	-0.0493109	0.0667999	0.0349953	0.013961	0.00754648	0.0266251	0.00197465		53.742	0.163994	-0.0554625	0.00923883	0.0290506	-0.0273	0.00875785	-0.0197406	0.00282484	-0.0274977	0.00931837
	54.249	-0.0109503	-0.0065441	0.0168262	0.00816291	0.00394021	-0.0346466	0.0558842	0.0413738	-0.0534353	-0.0121932	-0.0137825	-0.0410329	0.0714223	0.0524929	0.0178495	0.035758	0.027775	0.00934706		54.249	0.150312	-0.0667246	0.00155358	0.0190833	-0.0310926	-0.0016721	-0.0357323	0.00425238	-0.0215596	0.00204662
	54.756	-0.0156748	-0.0015517	0.0325581	-0.0187087	-0.0295872	-0.0344927	0.0405684	0.0397012	-0.077972	-0.0434668	-0.0331374	-0.0309418	0.032025	0.0464312	-0.0164196	0.0166071	0.045883	-0.002834		54.756	0.148552	-0.0729254	-0.005545	0.0211907	-0.0355472	-0.0176582	-0.0298459	-0.0282242	-0.0349301	-0.0061036
	55.263	-0.0259408	-0.0174832	0.025244	-0.0135411	0.00215846	-0.0229791	0.0303158	0.0273716	-0.0532852	-0.0401686	-0.0160694	-0.0187812	0.0550295	0.0305896	-0.0245729	0.0424808	0.0271179	0.00044037		55.263	0.15648	-0.0633539	0.00228078	0.0131318	-0.0332126	-0.0078506	-0.0410367	-0.0107913	-0.026576	-0.0012142
	55.77	-0.0014461	-0.0131461	0.0507952	-0.0015886	-0.0120243	0.00587703	0.0267684	0.028513	-0.0632266	-0.0309283	-0.0149641	-0.0228195	0.0559169	0.020518	0.0134844	0.0341106	0.0308835	0.00627786		55.77	0.162422	-0.0611174	0.00239648	0.0271217	-0.0175142	0.00076481	-0.0262537	-0.0056013	-0.0271484	0.00611894
	56.277	-0.0042168	0.0101294	0.0361767	0.0108903	-0.0220632	-0.0153803	0.0675684	0.0346383	-0.066963	-0.0343173	-0.0197208	-0.0311616	0.0396704	0.0355056	0.0138983	0.0330325	0.0288743	0.00685654		56.277	0.153814	-0.0526059	0.0042806	0.0263391	-0.0304307	-0.0013947	-0.0362694	-0.013846	-0.0326111	0.00191958
	56.784	-0.0236116	0.00964754	0.0259255	-0.0030719	-0.0373048	-0.0326555	0.0435684	0.0482336	-0.0505329	-0.0457292	-0.0156273	-0.0374891	0.0320737	0.0377345	-0.0301422	0.0323542	0.0241862	-0.00132		56.784	0.137161	-0.0684259	-0.0036526	0.0174564	-0.0462722	-0.0006673	-0.0423013	0.00200219	-0.0168635	-0.0023959
	57.291	0.008003	-0.0121341	0.0322509	-0.0200867	-0.0270928	-0.0324439	0.0339579	0.0428429	-0.0473387	-0.0429398	0.00129592	-0.026638	0.0404115	0.028142	-0.0050425	0.00036339	0.0175521	-0.0005233		57.291	0.149115	-0.0647796	-0.0037517	0.0196599	-0.0426137	-0.0013872	-0.0383173	0.00538958	-0.0206185	0.00029965
	57.798	-0.0235785	-0.0101487	0.0202048	0.00283262	-0.0578814	-0.0495845	0.0253474	0.00750401	-0.0745859	-0.0564687	-0.0296537	-0.0454283	0.0265737	0.0333705	-0.0151777	0.00161105	0.00706379	-0.014		57.798	0.159686	-0.0659031	-0.0008842	0.0222067	-0.0369158	-0.0067408	-0.0411486	0.00070167	-0.0227822	0.00091328
	58.305	-0.0132574	-0.0137822	0.034545	0.0225652	-0.0372335	-0.0282405	0.0565368	0.0420292	-0.0476472	-0.013865	-0.0110382	-0.0463807	0.052299	0.00994657	-0.0184265	0.0308037	0.0292282	0.00282838		58.305	0.151594	-0.0806843	-0.0061895	0.00712535	-0.0442775	-0.0076031	-0.0403765	-0.0054198	-0.02416	-0.0055546
	58.812	0.00407325	-0.0117968	0.0458808	0.0006316	-0.0631249	-0.0561444	0.0383158	0.0263431	-0.0624093	-0.0419222	-0.0358817	-0.039641	0.0421474	0.0564715	-0.0376308	0.00330689	0.0222402	-0.00642		58.812	0.159874	-0.0606298	0.00303278	0.0285906	-0.0252426	-0.0010947	-0.0448975	0.00402858	-0.0231218	0.00450435
	59.319	-0.0180371	-0.0331062	0.0273749	-0.0082108	-0.0446863	-0.0496326	0.0404105	0.00179689	-0.0874881	-0.029311	-0.0543753	-0.030722	0.0354186	0.045473	-0.0149394	-0.0023015	0.0143677	-0.0122335		59.319	0.154526	-0.0605344	0.00564411	0.0255085	-0.0350731	0.00188204	-0.0414284	0.00342973	-0.017989	0.00399613
	59.826	-0.015145	-0.0019083	0.018074	0.00302401	-0.0349529	-0.0496037	0.0131895	0.00417015	-0.0664042	-0.0524255	-0.0269094	-0.060684	0.00546102	0.00385364	-0.0016808	0.0214524	0.0256394	-0.0126382		59.826	0.169983	-0.056443	0.00738776	0.0394297	-0.0277562	-0.0034492	-0.0334046	0.00549846	-0.0233061	0.00865999
	60.333	-0.038867	0.00370096	0.0131691	-0.0188235	-0.0390356	-0.0430149	0.00970526	0.0449676	-0.0634768	-0.028357	-0.0431694	-0.0348885	0.0377298	0.0303396	-0.0107749	0.0189086	0.0174889	-0.008494		60.333	0.168505	-0.0783789	-0.0093049	0.0281651	-0.0373451	0.00076481	-0.0383621	0.00134286	-0.010285	0.00278911
	60.84	-0.0076498	-0.01038	0.00450169	0.0150052	-0.0482193	-0.0142646	0.0336316	0.0326153	-0.0597988	-0.0356348	-0.0289905	-0.0221327	0.0285631	0.0337767	-0.0215875	0.0138332	0.0169961	-0.0041021		60.84	0.167942	-0.0701642	0.00072721	0.0337665	-0.0342412	-0.0191203	-0.0381831	-0.0211107	-0.0391799	-0.0021737
	61.347	-0.0232253	-0.012616	0.0124876	0.00127276	-0.0318984	-0.0391097	0.046179	0.0135615	-0.0559624	-0.0409409	-0.019454	-0.0422966	0.0351455	0.0324123	-0.0182258	0.026128	0.0409927	-0.0044441		61.347	0.169608	-0.0568935	-0.0006528	0.0338214	-0.0360481	-0.0109623	-0.0389217	-0.0059642	-0.0320581	0.0024365
	61.854	-0.0125399	-0.0177434	0.0337003	0.00143545	-0.0487283	-0.0341464	0.0386632	0.0304681	-0.0611583	-0.0182263	-0.0412102	-0.032874	0.0256863	0.0164457	-0.0370287	0.0339289	0.0374292	-0.0050528		61.854	0.174807	-0.0670797	-0.000157	0.0435621	-0.0357619	-0.0010647	-0.0349042	0.0030426	-0.028109	0.00603726
	62.361	-0.0005961	-0.0025059	0.0223549	-0.0101056	-0.0415606	-0.0609538	0.0459263	-0.0089506	-0.065295	-0.0268669	-0.0241575	-0.0363536	0.0440392	0.0122692	0.0139986	0.0262734	0.0402093	-0.0042514		62.361	0.147208	-0.0860954	-0.0249895	0.0136192	-0.0508967	-0.0178681	-0.0481765	-0.0180379	-0.0444194	-0.0144063
	62.868	-0.0373326	-0.0056671	0.00289875	-0.0069763	-0.0518031	-0.0376284	0.0268	0.00719888	-0.0424513	-0.0356802	-0.050114	-0.0765899	0.0371642	0.0105506	-0.0124182	-0.0006541	-0.0194475	-0.0171853		62.868	0.161836	-0.0629723	0.00299146	0.0438848	-0.03705	0.00314923	-0.0430958	-0.0040891	-0.0281963	0.00405089
	63.375	-0.0171209	-0.0084717	0.0315983	0.0249002	-0.0534831	-0.0391866	0.0325053	0.0138666	-0.0456873	-0.0315098	-0.0299967	-0.0447141	0.0103954	0.023778	-0.0092697	0.0021198	0.0165917	-0.0072756		63.375	0.178662	-0.0750294	-0.006487	0.0406584	-0.0367995	-0.0029018	-0.0410479	0.00405882	-0.0209969	0.00445738
	63.882	-0.0321776	-0.0369903	0.0110479	-0.0133784	-0.060549	-0.0686872	0.00525263	0.0137988	-0.0432436	-0.0238777	-0.0347306	-0.0442928	0.0320542	-0.0032496	-0.0186649	-0.0023742	0.0121942	-0.0181099		63.882	0.180374	-0.0617375	0.00275182	0.0463354	-0.0300729	-0.0001425	-0.0343782	0.00866809	-0.0109836	0.0112016
	64.389	-0.0228168	-0.0207311	-0.0034843	-0.0045839	-0.0410515	-0.0497384	0.0120632	0.018421	-0.0544361	-0.0366797	-0.0438097	-0.0466462	0.00848408	0.00589504	-0.017423	-0.0089879	0.0321219	-0.0160826		64.389	0.165917	-0.0679489	-0.0049004	0.0422716	-0.0327743	0.00737819	-0.0346691	-0.0101501	-0.0269156	0.00424543
	64.896	-0.0038083	-0.0456451	0.0146953	-0.013876	-0.0647743	-0.04995	0.0178	0.0128156	-0.0676719	-0.0312372	-0.0443204	-0.0735955	0.0116047	0.0120505	-0.0205464	-0.004821	0.0228846	-0.0193174		64.896	0.151219	-0.0891958	-0.0180066	0.019097	-0.0489288	-0.0055336	-0.0453452	0.00629087	-0.0200169	-0.0056023
	65.403	-0.0160281	-0.0241526	0.0286803	-0.0120865	-0.0602334	-0.0484398	0.0110316	0.0149176	-0.0585728	-0.0359346	-0.0379704	-0.0512797	-0.0052075	0.00433275	-0.0188405	0.0156744	0.00643197	-0.0169222		65.403	0.181797	-0.0697932	-0.0041897	0.0465482	-0.0197773	0.012267	-0.0371311	0.00450644	-0.0192018	0.0105584
	65.91	-0.020278	-0.0189578	-0.0033211	-0.0081055	-0.0618726	-0.047882	0.0233158	0.00357119	-0.0731431	-0.0569775	-0.0655659	-0.0454924	0.00484665	0.0257465	-0.0207847	-0.0058264	0.0215452	-0.0205401		65.91	0.175331	-0.085682	-0.0156102	0.0377479	-0.0304396	0.00029993	-0.0353406	-0.0078091	-0.0193765	0.00212452
	66.417	-0.0300471	-0.0196517	0.0124876	-0.0037322	-0.0721355	-0.0397541	0.0157684	0.00873585	-0.0521426	-0.0544244	-0.0508458	-0.0534133	0.00772344	0.0225282	-0.0224279	-0.0056084	-0.0038541	-0.0200467		66.417	0.164268	-0.0954284	-0.0226426	0.0231128	-0.0433204	-0.014269	-0.044808	-0.0213406	-0.0248586	-0.0088097
	66.924	-0.0245609	-0.0315738	0.0184867	-0.0067849	-0.0745383	-0.0507002	0.018	0.0037068	-0.0517423	-0.0379699	-0.0228082	-0.0608397	0.0247501	0.0062804	-0.0094077	0.00654109	0.00892135	-0.01672		66.924	0.171453	-0.0929587	-0.0179901	0.0262773	-0.0300282	-0.0053462	-0.0444499	-0.0170942	-0.0287688	-0.0043229
	67.431	-0.0214591	-0.0134449	0.0109903	-0.0014833	-0.0550408	-0.0465257	0.0476632	0.00653211	-0.0569799	-0.0445117	-0.0357598	-0.0410787	0.0286606	0.024153	-0.0071875	0.00560838	0.0320335	-0.0098724		67.431	0.175057	-0.0926937	-0.0087926	0.0344804	-0.0292679	-0.0014247	-0.0430399	-0.0135859	-0.0260908	-0.0005953
	67.938	-0.0532172	-0.0174446	-0.0309647	-0.0248141	-0.0833859	-0.0751703	0.00828421	-0.001051	-0.0605995	-0.0233507	-0.0274201	-0.0518108	0.0593788	0.0317769	-0.0159429	-0.0299073	0.011436	-0.0226002		67.938	0.169272	-0.0926036	-0.0220889	0.0306225	-0.0395724	-0.0033142	-0.0522723	-0.0099565	-0.0179502	-0.0042071
	68.445	-0.0131912	-0.0209046	0.011403	-0.0134645	-0.0767986	-0.0628679	0.0278	0.01876	-0.0507164	-0.049836	-0.0694384	-0.0662332	0.0246819	0.0371304	-0.008492	-0.0164618	0.0177795	-0.0182853		68.445	0.180272	-0.0790626	-0.0114452	0.0419833	-0.0350105	0.00881784	-0.0392574	-0.0033148	-0.0136615	0.00548015
	68.952	-0.036571	-0.016529	0.00859065	-0.0032154	-0.0895355	-0.050806	0.0306737	0.0141717	-0.0802238	-0.0614568	-0.0718625	-0.0504189	0.0138183	0.0162165	-0.0346078	-0.0361214	0.00480186	-0.0260633		68.952	0.178716	-0.0965784	-0.0161638	0.0321671	-0.0325864	0.004079	-0.0303607	-0.0126543	-0.0369871	-0.001152
	69.459	-0.0475544	-0.0175313	0.00670935	-0.0278955	-0.0941273	-0.0437363	0.0178	-0.0106571	-0.0576554	-0.0268669	-0.0433447	-0.0724417	0.0296455	0.0158729	-0.0442162	-0.010599	-0.0066973	-0.025488		69.459	0.128248	-0.113877	-0.0299973	0.00418735	-0.0568272	-0.0048363	-0.0734453	-0.0181528	-0.0243734	-0.0210083
	69.966	-0.0318464	-0.0102836	0.00278356	-0.0121152	-0.0615366	-0.0461025	0.0402105	-0.0085324	-0.0659455	-0.0352441	-0.0469733	-0.0437617	0.0390755	0.011186	-0.0044655	-0.0098843	0.0371007	-0.0144903		69.966	0.174604	-0.0857774	-0.0181306	0.0340342	-0.0349211	0.00396653	-0.0398057	-0.0335957	-0.0473012	-0.0052141
	70.473	-0.0226954	-0.0027468	0.0184579	-0.0233595	-0.0782341	-0.0474587	0.0320526	0.020071	-0.0746693	-0.0314189	-0.0597038	-0.0518108	0.0232776	0.0260381	-0.0262914	-0.0068681	0.0265871	-0.0163984		70.473	0.159154	-0.110363	-0.0277826	0.0274511	-0.0463795	-0.0084879	-0.0542083	-0.0228951	-0.0261005	-0.0121791
	70.98	-0.0597079	-0.0212709	0.00030715	-0.003847	-0.0687247	-0.048411	0.0202842	0.00190991	-0.07557	-0.0296109	-0.041942	-0.0603819	0.0351455	0.0162165	-0.0058453	-0.0115075	0.0239588	-0.0193528		70.98	0.169084	-0.0867473	-0.0177587	0.0373703	-0.0273357	0.0105949	-0.0419544	-0.0100412	-0.0262558	0.00077289
	71.487	-0.0298374	-0.0148809	-0.0015454	-0.0027752	-0.0835794	-0.0371475	0.0213474	-0.0117307	-0.07753	-0.0498542	-0.0724266	-0.076132	0.0515871	0.0301522	-0.0315597	-0.0202411	-0.0006697	-0.0239308		71.487	0.166871	-0.105689	-0.0359554	0.0284602	-0.0278993	-0.0150938	-0.046744	-0.036106	-0.0431581	-0.0128127
	71.994	-0.0313497	-0.0230731	-0.0161639	-0.0306994	-0.0985054	-0.0498153	0.0180632	-0.0102615	-0.0828176	-0.0502267	-0.0815514	-0.0403004	0.0382661	0.0222782	-0.0417952	-0.0121495	0.0114107	-0.0281583		71.994	0.179107	-0.0959637	-0.02018	0.0400818	-0.0298761	0.00512874	-0.0422006	-0.0086136	-0.0152916	0.0013547
	72.501	-0.0386352	-0.0114209	0.00286995	-0.0110147	-0.07632	-0.0557693	0.025221	-0.0289763	-0.0602992	-0.0451204	-0.0551147	-0.0550799	0.0344824	-0.0025205	-0.0416196	0.015202	0.0073797	-0.0233374		72.501	0.186152	-0.0942412	-0.0128335	0.0508728	-0.0143209	0.00866788	-0.0342775	-0.0124608	-0.0298264	0.00530358
	73.008	-0.0431831	-0.0187361	0.00436732	0.00143545	-0.063074	-0.040312	0.0263474	-0.0028479	-0.0748194	-0.0458019	-0.0408138	-0.0369763	0.0344142	0.00201014	-0.0026843	0.00941191	0.00946472	-0.0165763		73.008	0.160046	-0.107734	-0.0342531	0.0221311	-0.0330247	0.00017246	-0.0471245	-0.0150678	-0.0274298	-0.0091428
	73.515	-0.0580852	-0.0220997	-0.010328	-0.033666	-0.0891283	-0.0536147	-0.0035158	-0.0074362	-0.0882471	-0.0330635	-0.0474154	-0.0722678	0.0219708	-0.0093737	0.00104112	-0.0332142	0.00999545	-0.0310852		73.515	0.193509	-0.0893124	-0.0116766	0.0494793	-0.0139541	0.0148089	-0.0301257	-0.00767	-0.016912	0.00979405
	74.022	-0.0293959	-0.026485	0.00550954	-0.017034	-0.0694883	-0.0668212	0.0471474	-0.0123522	-0.0419926	-0.0412953	-0.0463787	-0.0550524	0.0367448	0.00153104	0.0182509	0.0248683	-0.0108926	-0.0166551		74.022	0.186691	-0.0852368	-0.023031	0.0478456	-0.0240172	0.00761813	-0.0387986	-0.0147593	-0.0291569	0.00301724
	74.529	-0.0370677	-0.029145	0.00085427	-0.0064021	-0.0895152	-0.0561925	0.0119053	-0.02345	-0.0713916	-0.0404866	-0.0357902	-0.0613983	0.018977	0.016352	0.00839166	-0.0016595	-0.0119415	-0.0239977		74.529	0.14702	-0.113522	-0.0433514	0.0119236	-0.0449662	-0.0181531	-0.0595463	-0.0232702	-0.0333873	-0.0196948
	75.036	-0.0182358	-0.024249	0.019437	-0.0040671	-0.0575658	-0.0584529	0.0391158	0.0158556	-0.0612667	-0.0290021	-0.0412102	-0.0564077	0.0263982	0.0499724	-0.0123554	-0.0124765	0.0252856	-0.0117191		75.036	0.186558	-0.0918245	-0.012189	0.0443241	-0.0172101	0.00586356	-0.0396602	-0.0050932	-0.0230927	0.00529737
	75.543	-0.0325308	-0.0329038	-0.021779	-0.0264888	-0.0817671	-0.0746605	0.0327684	-0.0128721	-0.0555037	-0.064755	-0.0377951	-0.0612426	0.00361792	-0.0046556	0.00556935	-0.0119678	0.0143929	-0.0272102		75.543	0.178122	-0.0993449	-0.0315261	0.0256252	-0.024527	-0.0157911	-0.0360904	-0.0238327	-0.0316505	-0.0065573
	76.05	-0.0438896	-0.0350145	-0.0223261	-0.014699	-0.0845873	-0.0658112	0.0315053	-0.0073006	-0.110082	-0.0621201	-0.0622499	-0.049201	0.00061436	0.00248925	-0.009207	-0.0196233	0.0160736	-0.0314958		76.05	0.170233	-0.0989369	-0.0338812	0.0317483	-0.0309942	-0.008218	-0.0530221	-0.0143541	-0.0346875	-0.0080125
	76.557	-0.0433266	-0.023555	-0.0141194	-0.0141535	-0.100521	-0.0626563	-0.0002211	-0.0248062	-0.0649364	-0.0795922	-0.0350051	-0.0681379	0.00717734	-0.0021039	0.00056446	-0.0188359	-0.0183103	-0.0330905		76.557	0.181148	-0.0820146	-0.0213038	0.044736	-0.0210117	0.0085554	-0.0480534	-0.0046819	-0.0256251	0.00352765
	77.064	-0.0737601	-0.0424935	-0.005116	-0.0382021	-0.0794864	-0.0793929	0.0165789	-0.0162512	-0.0574219	-0.0601939	-0.0607557	-0.0629733	0.00145302	-0.0237468	0.00530594	-0.0110351	0.0123332	-0.0338328		77.064	0.15874	-0.103023	-0.0347406	0.0208818	-0.0309227	-0.0126944	-0.0433756	-0.0294642	-0.0388403	-0.0126043
	77.571	-0.0324646	-0.043332	0.00180452	-0.0186321	-0.0955935	-0.0753049	0.0250947	-0.0083742	-0.0611166	-0.0492182	-0.0479261	-0.0680738	0.0211127	0.0229136	0.0191917	0.00222882	0.0151511	-0.0230905		77.571	0.184862	-0.0848818	-0.024882	0.0426972	-0.0207165	0.00062235	-0.0473931	-0.0158965	-0.0299331	0.00049758
	78.078	-0.0411189	-0.0285475	-0.0083603	-0.0195412	-0.0916736	-0.0561156	0.0112526	0.00986597	-0.0606412	-0.0464742	-0.0310258	-0.0696946	0.0112634	0.0162165	-0.0070871	-0.0041669	-0.0031086	-0.0246445		78.078	0.176637	-0.0844843	-0.0157589	0.0349884	-0.018355	0.00598353	-0.0538726	0.00228044	-0.0216955	0.00285808
	78.585	-0.0416487	-0.0358723	0.0134187	0.0149574	-0.104991	-0.0486995	0.0261895	0.00761702	-0.0635185	-0.0627107	-0.0456697	-0.0511057	0.00533424	-0.0032183	-0.0012794	-0.0113621	0.0178427	-0.0226304		78.585	0.168568	-0.101751	-0.0334928	0.019557	-0.0259314	-0.0089753	-0.0537047	-0.0087709	-0.017174	-0.0068528
	79.092	-0.0443863	-0.0299835	-0.0113934	-0.0256371	-0.0778574	-0.063849	0.0311895	-0.0055715	-0.0600907	-0.0374429	-0.0398838	-0.0563619	0.0247501	-0.0087072	0.00577005	-0.0105748	-0.010602	-0.0247431		79.092	0.181601	-0.0826717	-0.0147507	0.0412556	-0.0171564	0.0089828	-0.0377578	-0.0112873	-0.0243443	0.00487462
	79.599	-0.025709	-0.022225	-0.0167878	-0.0112348	-0.104584	-0.0531434	0.0353474	0.00610266	-0.0593234	-0.0506356	-0.0374521	-0.0743281	0.00712858	-0.0006353	0.00096586	0.00575374	0.0148605	-0.0227		79.599	0.190624	-0.0829685	-0.018957	0.0473994	-0.0154121	-0.0038391	-0.0444947	-0.0300147	-0.0475534	-0.0005796
	80.106	-0.0459538	-0.0074405	-0.009944	-0.0035121	-0.110082	-0.0572025	0.0217368	-0.0069503	-0.0687228	-0.0611752	-0.051387	-0.0775697	-0.0066117	0.00133315	-0.0194049	-0.0061777	0.0272822	-0.0283401		80.106	0.177817	-0.0880881	-0.0252374	0.0331899	-0.0228275	0.00063734	-0.0572298	-0.0044399	-0.0102656	0.00039512
	80.613	-0.0230486	-0.0214058	-0.0104048	-0.0459248	-0.104197	-0.0638779	0.00612632	-0.0105779	-0.0787226	-0.0547787	-0.0468208	-0.0686965	0.0131747	-0.0063429	-0.0093073	-0.024844	0.00269157	-0.0321739		80.613	0.198959	-0.0745471	-0.0065118	0.0507905	-0.007308	0.00521122	-0.0339641	-0.0127027	-0.0306803	0.00991624
	81.12	-0.0242298	-0.0159989	-0.0097809	-0.0188809	-0.0862876	-0.0731503	0.00554737	-0.0170196	-0.0956114	-0.0569593	-0.0351728	-0.0748867	-0.0178166	-0.020466	-0.014977	0.0171401	-0.0019966	-0.0317969		81.12	0.192016	-0.0707048	-0.0056772	0.0477151	-0.0119952	0.0125069	-0.0413501	-0.0091943	-0.0182316	0.010565
	81.627	-0.0214922	-0.0268994	0.00158375	-0.0112922	-0.085351	-0.0607903	0.018	-0.0159912	-0.0562543	-0.0419767	-0.0264444	-0.0655281	0.0325711	0.00057284	0.0115777	-0.0078372	-0.0134705	-0.0217072		81.627	0.167958	-0.0995145	-0.0325756	0.0251104	-0.0288832	-0.0179356	-0.0533242	-0.021389	-0.0239756	-0.0093922
	82.134	-0.0362177	-0.0035757	-0.0133035	-0.017034	-0.0868884	-0.0520276	0.026379	0.00221504	-0.0567714	-0.0585312	-0.0553815	-0.06692	0.00425179	0.0141127	-0.0116906	0.00201078	0.0224803	-0.0227584		82.134	0.176347	-0.0974953	-0.0282206	0.0211427	-0.0252426	-0.0129343	-0.0476281	-0.0085713	-0.0094893	-0.0035657
	82.641	-0.0353015	-0.0131847	0.0206368	0.00415323	-0.0933536	-0.0444481	0.0174105	-0.0041249	-0.0487565	-0.0451931	-0.0655659	-0.0343757	0.0231996	-0.0107069	-0.006485	-0.0049664	0.00489032	-0.0197748		82.641	0.19666	-0.0785379	-0.0141805	0.0323249	-0.0035869	0.00602852	-0.0387202	-0.0003871	-0.0200169	0.00884265
	83.148	-0.0366262	-0.0280077	-0.0071413	-0.046853	-0.0933332	-0.076892	0.0282211	-0.0179237	-0.0866374	-0.0473192	-0.0691411	-0.0490912	0.0111073	0.00248925	-0.0044028	-0.0139786	0.0175773	-0.0304678		83.148	0.168685	-0.0896463	-0.0265183	0.00812071	-0.0281497	-0.0004349	-0.0582146	-0.008535	-0.0229568	-0.0064055
	83.655	-0.0153216	-0.0268801	0.00469366	-0.0341062	-0.085351	-0.0209111	0.0137053	-0.0025654	-0.052226	-0.039678	-0.0586442	-0.0702074	0.0136428	-0.0021976	0.00923208	-0.0184725	0.023289	-0.021294		83.655	0.175339	-0.0947977	-0.0184942	0.0113264	-0.0200456	-0.008308	-0.053313	-0.0174269	-0.0226366	-0.005373
	84.162	-0.0484375	-0.0089151	0.0126028	0.0148425	-0.0852797	-0.0491805	0.0534105	-0.0087924	-0.0752781	-0.0496725	-0.0643386	-0.0450712	-0.0039787	0.034287	0.0058704	-0.0171764	0.0271179	-0.018117		84.162	0.187489	-0.0994721	-0.0282206	-0.0040706	-0.0317993	-0.0271733	-0.0618516	-0.018546	-0.0215693	-0.0116905
	84.669	-0.0345619	-0.0094837	-0.00239	-0.0181632	-0.107944	-0.0430149	0.0367368	0.00783175	-0.0674467	-0.0461199	-0.0583774	-0.044009	-0.0003608	0.016352	0.0110384	0.00093271	0.0125354	-0.0203791		84.669	0.188794	-0.0766353	-0.0115031	0.019605	-0.0243571	0.00876535	-0.0558422	-0.0043371	-0.0206961	0.00264379
	85.176	-0.0316698	-0.0348603	-0.0148009	-0.0407284	-0.115162	-0.0815186	-9.474e-05	-0.0215401	-0.104594	-0.0618657	-0.0678223	-0.0642828	-0.0008777	-0.0035724	-0.0214495	-0.0081643	-0.0213556	-0.0408447		85.176	0.200319	-0.0738476	-0.0116436	0.0194471	-0.0088913	-0.0118546	-0.0527759	-0.0281637	-0.0530064	-0.0022685
	85.683	-0.041737	-0.0210685	-0.0164614	-0.0196752	-0.108544	-0.0725347	0.0148	-0.0155731	-0.090207	-0.0791834	-0.0614876	-0.0543015	0.0285143	-0.0045619	-0.0234691	-0.0238992	0.015606	-0.033752		85.683	0.184252	-0.0835727	-0.0123377	0.00820994	-0.0320587	0.0133467	-0.0690809	0.00790593	-0.0133899	0.00036385
	86.19	-0.0589463	-0.0159989	-0.0068149	-0.0328622	-0.0959295	-0.047805	0.0288	0.00429446	-0.0654368	-0.046765	-0.0473392	-0.0575798	0.0330099	0.0289023	-0.016821	-0.0219248	-0.0003285	-0.0246791		86.19	0.214869	-0.0661416	-0.0009834	0.0258243	-0.005519	0.0103475	-0.0398841	0.00092548	-0.0312333	0.0120228
	86.697	-0.0323763	0.0026697	-0.0056151	-0.0475707	-0.0948197	-0.0659748	0.0336316	-0.0095608	-0.0768628	-0.0486094	-0.0709554	-0.0606657	-0.0077917	-0.0089259	-0.0182635	-0.0078372	-0.0202184	-0.0317498		86.697	0.209951	-0.070037	-0.0009751	0.0166121	-0.0181135	0.0177631	-0.0437449	0.0148743	-0.0149132	0.0123797
	87.204	-0.0459538	-0.0055129	0.00553833	0.00641167	-0.102537	-0.0417645	0.0383158	-0.0055263	-0.065712	-0.0542699	-0.0343114	-0.0669475	0.0405286	0.011186	-0.000577	-0.0113621	0.00782198	-0.0190984		87.204	0.212219	-0.0787128	-0.0137012	0.00680959	-0.0251085	0.00932022	-0.0471581	0.0114869	-0.0100618	0.00723257
	87.711	-0.0344736	-0.0175892	0.00047033	-0.0295702	-0.0894439	-0.0755646	0.0151895	0.00522116	-0.0812914	-0.04592	-0.0520274	-0.049201	0.0105222	-0.0123629	-0.008768	-0.0123675	0.00677315	-0.0276708		87.711	0.218177	-0.0608895	0.00763567	0.025028	-0.0056264	0.0220221	-0.037478	0.0231371	-0.0066852	0.0205911
	88.218	-0.0553697	-0.0190349	0.00095985	-0.0019713	-0.0790588	-0.0397734	0.013221	-0.0026106	-0.0608914	-0.05894	-0.0568299	-0.0564077	0.0446633	-0.0109048	0.00620908	-0.0014051	0.0165664	-0.0212693		88.218	0.213384	-0.0760841	-0.0036774	0.00439328	-0.0056621	0.00386905	-0.0409472	-0.0005686	-0.0270805	0.00751403
	88.725	-0.0479959	-0.0381372	-0.0089074	-0.0191202	-0.108666	-0.055827	0.0307368	-0.0030965	-0.0931678	-0.0575681	-0.0608015	-0.0603819	0.0145497	-0.0301209	-0.014977	-0.0293017	-0.0117393	-0.0349719		88.725	0.187598	-0.0774461	-0.003041	0.00938377	-0.0254663	0.0229444	-0.0570732	0.0186246	-0.0086937	0.00742563
	89.232	-0.0743782	-0.0403925	-0.0105967	-0.027752	-0.110306	-0.0557982	0.0149684	-0.038718	-0.0745442	-0.0727597	-0.0699796	-0.0870198	0.0395924	-0.0092071	-0.0207095	-0.0078372	-0.0235291	-0.039351		89.232	0.202117	-0.0752043	-0.0138913	0.00788731	-0.0184355	-0.0014247	-0.0540964	-0.0125091	-0.0395486	-0.0005673
	89.739	-0.0448058	-0.0001735	0.00054711	-0.0364699	-0.11674	-0.0753819	0.0387368	-0.0072215	-0.063627	-0.0606482	-0.0701474	-0.0707385	0.0287289	-0.0187683	-0.0096084	-0.035443	-0.0015669	-0.0319605		89.739	0.199029	-0.0763385	-0.0117179	0.00807952	-0.0246344	0.0056986	-0.0524513	0.00527465	-0.0241309	0.00320097
	90.246	-0.0423883	-0.0121919	0.00921456	-0.0192924	-0.0784785	-0.0506425	0.0274421	0.0150306	-0.0410919	-0.0473192	-0.0450065	-0.0649696	0.0612999	-0.0007395	-0.0044028	0.00517231	0.0130661	-0.016194		90.246	0.190835	-0.0822319	-0.0017684	0.0127817	-0.011378	0.0148988	-0.045099	0.00880722	-0.0306415	0.00624491
	90.753	-0.03114	-0.0231599	0.0117774	-0.0371303	-0.089729	-0.0699858	0.0593368	0.0073684	-0.0417841	-0.0664995	-0.0411797	-0.0571402	0.0670437	-0.0217991	-0.0067108	0.00924232	-0.0111327	-0.0201543		90.753	0.162305	-0.0968593	-0.028171	-0.009322	-0.0393488	-0.0001875	-0.0738706	0.0146747	-0.0138071	-0.0093985
	91.26	-0.0527094	-0.0263211	0.00952171	-0.0555901	-0.0785803	-0.074747	0.0290526	0.0046335	-0.0481727	-0.0531069	-0.0484216	-0.0477359	0.074026	-0.0176226	-0.0048669	-0.0233299	-0.0100207	-0.0249407		91.26	0.198474	-0.0639952	-0.0035617	0.018946	-0.0050539	0.0127169	-0.0414843	-0.0007985	-0.0294771	0.00952956
	91.767	-0.0478414	-0.0328653	-0.001219	-0.0209097	-0.105256	-0.0694279	0.022579	-0.0209525	-0.0823923	-0.0681259	-0.0639193	-0.0845566	0.059135	-0.0194453	-0.00863	-0.0133002	0.009907	-0.0321894		91.767	0.176168	-0.0791474	-0.0075613	0.0087591	-0.0251353	0.00537618	-0.0614264	0.0080632	-0.0197258	0.00059665
	92.274	-0.0530737	-0.0125293	0.0123533	-0.0044786	-0.0958073	-0.0579816	0.0200316	-0.0096286	-0.0201915	-0.0425491	-0.0251408	-0.0384598	0.0727973	-0.0013748	0.0206342	0.0130458	0.0214315	-0.0118189		92.274	0.1925	-0.0814846	-0.0113461	0.0125689	-0.0053938	0.00911777	-0.0422565	0.00436127	-0.0237137	0.00603931
	92.781	-0.0359528	-0.0084717	-0.0022844	-0.0339627	-0.0966727	-0.0653111	0.00690526	-0.0135163	-0.0720171	-0.0732957	-0.0785632	-0.0660318	0.0262031	0.00063533	-0.0226663	-0.0014051	-0.004587	-0.0318232		92.781	0.193736	-0.0754004	-0.003289	0.00806579	-0.0159667	0.0116971	-0.0597142	0.0286476	-0.011624	0.00846135
	93.288	-0.0503803	-0.0171651	0.00022077	-0.0228619	-0.0816245	-0.0619349	0.0256105	-0.0259928	-0.0335524	-0.0405502	-0.0445949	-0.0573875	0.0563362	-0.0257257	0.00983417	0.0266731	0.00822634	-0.0196982		93.288	0.179631	-0.0952747	-0.0219897	-0.0142301	-0.032488	-0.0011997	-0.0627021	0.0022018	-0.0233449	-0.0077107
	93.795	-0.0382488	-0.0185048	-0.0083603	-0.0497718	-0.0824696	-0.0790466	0.0132526	-0.0228172	-0.0817251	-0.0894867	-0.050457	-0.0626894	0.0373592	-0.0023955	-0.0253757	-0.0384592	0.00778407	-0.0347889		93.795	0.216879	-0.0817231	0.00555321	0.00621237	-0.0085871	0.0270009	-0.052843	0.0294703	-0.0020958	0.0155407
	94.302	-0.060006	-0.0086163	-0.0049336	-0.0358383	-0.0840579	-0.0552114	0.0104842	-0.0225233	-0.0323014	-0.0537793	-0.0303398	-0.0707843	0.0366181	-0.0131336	0.00506761	-0.0183999	0.0022872	-0.0256158		94.302	0.213055	-0.078257	-0.0037683	-6.178e-05	-0.016092	0.00627596	-0.0451997	0.0163018	-0.0274298	0.00720274
	94.809	-0.0317912	-0.0290486	-0.0032923	-0.0227279	-0.0946771	-0.0475838	0.0185474	-0.0103971	-0.0401328	-0.0492818	-0.0412102	-0.0543015	0.0597494	-0.0165707	0.0090941	-0.0147053	0.0136979	-0.0208607		94.809	0.188458	-0.0930276	-0.0109577	-0.0146763	-0.0328816	0.0124769	-0.0538726	0.0260466	-0.0182413	0.00036942
	95.316	-0.0434149	-0.0348796	-0.020416	-0.0249768	-0.109939	-0.0641376	0.0102526	-0.0382094	-0.0585895	-0.062529	-0.0620822	-0.058935	0.0307767	-0.0201431	-0.0171847	-0.0333596	-0.0050167	-0.0360461		95.316	0.189412	-0.086848	-0.003636	-0.0058966	-0.0278993	0.020455	-0.0616726	0.0236089	-0.0110806	0.00404921
	95.823	-0.0701836	-0.0368072	-0.0207711	-0.0182972	-0.109919	-0.0870205	-0.0028105	-0.034593	-0.0305666	-0.0334996	-0.0343647	-0.0990431	0.069706	-0.0391718	0.0046913	-0.0160378	-0.0039173	-0.0330944		95.823	0.216566	-0.075835	-0.0006942	-0.0058829	-0.0160651	0.00802303	-0.039414	0.0244013	-0.0113814	0.0110797
	96.33	-0.033149	0.00324797	0.00041274	-0.0209097	-0.0704962	-0.0486803	0.0122842	-4.52e-05	-0.0450201	-0.0365161	-0.0325504	-0.0723593	0.0519089	-0.004114	-0.0077896	0.00201078	0.0215199	-0.016485		96.33	0.213454	-0.0790732	-0.0047186	-0.00902	-0.0213247	0.00290179	-0.0423572	0.0129507	-0.0229762	0.00553742
	96.837	-0.0527094	-0.016529	-7.679e-05	-0.0265749	-0.102975	-0.03986	0.0312526	-0.0180933	-0.0273557	-0.0383696	-0.029829	-0.0506387	0.0699693	-0.0201119	0.00577005	0.0258373	0.00147847	-0.0169891		96.837	0.225675	-0.0758615	0.00947848	0.00671348	-0.0067087	0.0251938	-0.0401415	0.0404854	0.00335717	0.0209101
	97.344	-0.0293075	-0.0127509	-0.0068917	-0.0078567	-0.0908591	-0.0707072	0.0284421	-0.0157765	-0.0508665	-0.0692071	-0.0487876	-0.0768371	0.042869	-0.037422	0.00352475	-0.0092787	0.03264	-0.0246513		97.344	0.218536	-0.0810765	0.00547058	0.00271148	-0.0158415	0.0255837	-0.0400855	0.0309462	-0.0084997	0.015305
	97.851	-0.0306653	-0.0218877	0.0101168	-0.0263835	-0.111029	-0.0649648	0.037221	-0.0110074	-0.0501576	-0.0273121	-0.053369	-0.074264	0.0735385	-0.0294231	-0.0433381	-0.0153837	0.0172614	-0.0247675		97.851	0.204588	-0.0863498	-0.0013387	-0.0102556	-0.0261729	0.0101225	-0.0553945	0.033269	-0.0003299	0.00757089
	98.358	-0.054873	-0.033964	-0.0110863	0.0187182	-0.0951862	-0.0614347	0.0389895	-0.0265805	-0.0405081	-0.0179446	-0.0239135	-0.080207	0.0650056	-0.0202368	0.0102732	0.0102477	0.029026	-0.017275		98.358	0.21906	-0.076736	0.0123377	0.00555338	-0.0115479	0.0240991	-0.045043	0.0358821	-0.0083735	0.017248
	98.865	-0.0659337	-0.041443	0.00248601	-0.0447094	-0.119194	-0.0958986	0.00196842	-0.0315191	-0.0540608	-0.0477099	-0.047484	-0.0898127	0.0350773	-0.0176539	-0.0295778	-0.0409424	-0.0219622	-0.0416688		98.865	0.206691	-0.080202	0.00963549	-0.0024918	-0.0199383	0.0158661	-0.052194	0.0287928	-0.004211	0.0113276
	99.372	-0.0582287	-0.0358723	-0.0072757	-0.023905	-0.0991061	-0.0661094	0.0330842	-0.0082047	-0.0523094	-0.0511716	-0.0601154	-0.0682112	0.0463991	-0.0325373	-0.0004767	-0.0075828	-0.0279898	-0.0305654		99.372	0.204611	-0.0857297	-0.0006942	0.00315767	-0.014133	0.0061185	-0.0403093	0.00091339	-0.0371908	0.00408265
	99.879	-0.0437461	-0.0334821	0.00715088	-0.0242591	-0.102059	-0.0496326	0.0675684	-0.0236648	-0.0528515	-0.044021	-0.042308	-0.0769745	0.0423716	-0.0151438	0.015968	-0.0088789	-0.0020597	-0.0227072		99.879	0.181093	-0.0898742	-0.0062969	-0.0094112	-0.0362002	0.022367	-0.0658915	0.0327367	-0.0040849	0.00271533
	100.386	-0.0453687	-0.036624	-0.003513	-0.0273118	-0.112709	-0.0669559	0.0467895	-0.0149628	-0.0521009	-0.0396235	-0.0672049	-0.0720022	0.048291	-0.0053534	-0.0074258	0.00272546	0.00892135	-0.0261428		100.386	0.19702	-0.0805783	0.00199982	0.0003089	-0.0168165	-0.0019345	-0.052843	0.00813579	-0.0257609	0.0032812
	100.893	-0.0483161	-0.0272945	-0.0340459	-0.0263548	-0.142754	-0.0717941	0.0490842	-0.0085776	-0.0753365	-0.0468649	-0.052317	-0.0692734	0.034931	-0.0106756	-0.0354858	-0.0346193	0.00344976	-0.0350732		100.893	0.20476	-0.0729837	0.00226426	0.00547101	-0.0169238	0.0275782	-0.0508846	0.0331964	-0.0121479	0.01337
	101.4	-0.0452142	-0.0577985	-0.0131115	-0.01868	-0.0998697	-0.0736505	0.0716632	-0.0320277	-0.0449534	-0.0423311	-0.04538	-0.0833845	0.0524258	-0.0256528	0.0187903	-0.0047483	0.00628033	-0.0257437		101.4	0.193986	-0.0824597	0.00223947	-0.0009061	-0.0147144	0.0118321	-0.0465314	0.0263612	-0.0214141	0.00759921
	101.907	-0.0669161	-0.0330291	-0.0133803	-0.0161823	-0.108789	-0.0653399	0.0467895	-0.0232127	-0.0539941	-0.0570956	-0.0520274	-0.0666819	0.0337705	-0.0337558	-0.0073255	0.0179759	0.0176658	-0.0283252		101.907	0.178161	-0.102705	-0.013098	-0.0226872	-0.0366653	0.00035241	-0.0597142	0.00739177	-0.0328828	-0.0090941
	102.414	-0.0674129	-0.0388118	-0.0136779	-0.010029	-0.122411	-0.0615405	0.0353158	-0.0375314	-0.0687812	-0.0463743	-0.0579124	-0.0889978	0.0609781	-0.0359847	-0.0088307	-0.0246987	-0.0207744	-0.0357338		102.414	0.196644	-0.0804087	-0.0059416	-0.0060476	-0.0217004	0.00885533	-0.0510301	0.0165922	-0.0338143	0.00257211
	102.921	-0.067148	-0.028268	0.00300433	-0.0313502	-0.122605	-0.0539898	0.0437579	-0.0120245	-0.0657954	-0.0328909	-0.0434667	-0.0516643	0.042791	-0.0170185	0.0056697	-0.0163527	-0.0133062	-0.0270975		102.921	0.19311	-0.0753315	0.00562759	0.00956225	-0.023069	0.0208524	-0.0589756	0.0326097	-0.0194929	0.00943257
	103.428	-0.0584385	-0.0348603	0.00842748	-0.0090912	-0.108524	-0.0724289	0.0514105	-0.0183871	-0.056713	-0.0339902	-0.0461347	-0.0591823	0.018782	0.00044786	2.5087e-05	0.0302223	0.00995754	-0.0222634		103.428	0.185675	-0.0865406	-0.0176843	-0.0083472	-0.0299656	0.0147264	-0.0531452	0.0266636	-0.0080533	0.00259207
	103.935	-0.054575	-0.0408647	0.00098864	-0.0247854	-0.109674	-0.0678119	0.0391789	-0.0243315	-0.059532	-0.0466559	-0.0641861	-0.0942997	0.0322493	-0.0174664	-0.0156168	-0.019805	0.00483977	-0.0330793		103.935	0.192305	-0.0621138	0.00356992	0.0110862	-0.0085961	0.0376558	-0.0485905	0.029428	-0.0198713	0.0149859
	104.442	-0.0537471	-0.0433706	-0.0191874	-0.0402595	-0.117636	-0.0844908	0.0379263	-0.0159686	-0.0492402	-0.042113	-0.0669609	-0.0799414	0.0423034	-0.0442023	-0.0148014	-0.0115438	0.00372776	-0.0352651		104.442	0.186316	-0.0710228	0.00514003	0.00899936	-0.0267454	0.0267684	-0.0413724	0.0304018	-0.0161261	0.0113732
	104.949	-0.0812884	-0.0439681	-0.0159719	-0.0535326	-0.121312	-0.0809896	0.0354737	-0.0236874	-0.0582559	-0.0577407	-0.0623261	-0.0838057	0.0220489	-0.0255903	-0.0123554	-0.026128	-0.0007582	-0.0405993		104.949	0.16777	-0.0844472	-0.0178248	-0.0220076	-0.0392057	0.0141265	-0.0564241	0.039947	-0.0109448	-0.0010011
	105.456	-0.0645208	-0.0349374	0.00455929	-0.0316564	-0.114175	-0.0670905	0.0368316	-0.0117759	-0.0549199	-0.0302559	-0.0841052	-0.081315	0.0284363	-0.0285899	-0.0069491	-0.0190903	-0.0084033	-0.0334092		105.456	0.183681	-0.0666186	0.00764393	0.00632221	-0.0202692	0.0257112	-0.0505265	0.0330089	-0.0138847	0.0116743
	105.963	-0.0709011	-0.0272753	-0.0102224	-0.051724	-0.119846	-0.0934266	0.015379	-0.0325701	-0.0679638	-0.0718238	-0.0620288	-0.0817362	0.0114096	-0.0442023	-0.0147011	-0.0166434	0.00708906	-0.043011		105.963	0.161117	-0.0803186	-0.0153705	-0.0181291	-0.0373451	0.0134967	-0.0632393	0.0251937	-0.02122	-0.0039795
	106.47	-0.0651389	-0.0572973	-0.0264343	-0.0634564	-0.13465	-0.0865396	0.00393684	-0.0448772	-0.0756701	-0.0368341	-0.0668847	-0.080033	0.0380223	-0.0206535	-0.0156419	-0.0088789	-0.0600612	-0.047123		106.47	0.169717	-0.077833	-0.0193536	-0.0085944	-0.0362807	0.00849542	-0.0539621	0.0164107	-0.0210066	-0.0024897
	106.977	-0.0480511	-0.0033829	-0.0193794	-0.0144789	-0.127125	-0.0786234	0.0487263	-0.0137762	-0.066988	-0.0654819	-0.0490086	-0.0630832	0.0285143	-0.0282045	-0.0266551	-0.0470474	0.010741	-0.0331356		106.977	0.164135	-0.0742927	-0.0113709	-0.0078736	-0.0355204	0.0252613	-0.0600163	0.0411689	-0.0176106	0.00265339
	107.484	-0.0456006	-0.0667714	-0.0234107	-0.0562791	-0.120538	-0.0979377	0.0103158	-0.0467419	-0.0931261	-0.0815184	-0.0889839	-0.0773225	0.00145302	-0.0729172	-0.0399137	-0.0255587	-0.0213304	-0.0556577		107.484	0.186855	-0.0495161	-0.0010743	0.00878656	-0.0198846	0.0280881	-0.0425922	0.0313817	-0.0199684	0.013564
	107.991	-0.0842689	-0.0519098	-0.0258967	-0.0534465	-0.125496	-0.0724866	0.0224105	-0.0287616	-0.0858034	-0.0485185	-0.0803013	-0.0980907	0.0235994	-0.0380573	-0.0222523	-0.0188359	-0.0197634	-0.0475223		107.991	0.180022	-0.0514347	0.00115692	0.0119442	-0.0199025	0.040655	-0.053369	0.0338134	-0.0130212	0.0144294
	108.498	-0.0403131	-0.0289715	0.00136299	-0.0385274	-0.0974669	-0.0649937	0.0310842	-0.023823	-0.0668796	-0.0426218	-0.0548479	-0.084932	0.0252182	-0.0285274	-0.041858	-0.0175762	-0.0008719	-0.0337968		108.498	0.171226	-0.0548795	-0.0017436	0.00257419	-0.0237936	0.0272858	-0.0532459	0.0392514	-0.0231703	0.00927829
	109.005	-0.042002	-0.0273524	0.00275477	-0.0266036	-0.106141	-0.0548171	0.0358632	-0.0147594	-0.0607413	-0.0500904	-0.0606795	-0.0481114	0.0196402	-0.0149459	0.0112767	0.0162437	0.0105641	-0.0241119		109.005	0.173986	-0.0527278	-0.0042806	0.00462667	-0.0303234	0.0145164	-0.0516792	0.0193989	-0.0243346	0.00546472
	109.512	-0.0541886	-0.0289233	-0.0210975	-0.0345177	-0.129722	-0.0791813	0.0456947	-0.0142395	-0.069807	-0.0513079	-0.0574931	-0.0621766	0.00934224	-0.0480352	-0.014538	-0.0070498	-0.0202184	-0.0374976		109.512	0.178537	-0.039738	0.00137178	0.0161041	-0.0192764	0.0290179	-0.0464531	0.0334444	-0.0245675	0.0142711
	110.019	-0.0484596	-0.0277379	-0.0132171	-0.0247567	-0.110591	-0.0532203	0.0378316	-0.0159912	-0.0639189	-0.0294927	-0.0592083	-0.0748867	0.032298	-0.0269026	-0.0110509	0.0128641	0.0167686	-0.0270395		110.019	0.158982	-0.0580382	-0.0102139	-0.0026909	-0.04078	0.03078	-0.0707036	0.0453971	-0.0120315	0.00452236
	110.526	-0.0539568	0.00235165	-0.0054711	-0.0335799	-0.114602	-0.0592224	0.0325684	0.00039554	-0.0760705	-0.0374247	-0.0449074	-0.0681654	-0.0006144	-0.046275	0.00536866	0.00876991	0.00784725	-0.0284111		110.526	0.184971	-0.0523833	0.00536315	0.0165572	-0.0255468	0.0374533	-0.0379033	0.0430441	-0.0181831	0.0170414
	111.033	-0.0374541	-0.0289908	-0.0147721	-0.0265749	-0.11335	-0.0744008	0.0229579	-0.0250548	-0.0752781	-0.0630287	-0.0631799	-0.059805	0.0153884	-0.0118213	-0.0336419	-0.0225062	0.0176405	-0.0349336		111.033	0.176285	-0.0505973	0.0061482	0.0104066	-0.0286507	0.0252613	-0.0523618	0.0296578	-0.0304668	0.00952024
	111.54	-0.0618936	-0.0502135	-0.0167878	-0.0372642	-0.10831	-0.0940614	0.0172526	-0.0247045	-0.0513669	-0.032164	-0.0622727	-0.0965615	0.0213565	-0.0500036	-0.0102732	0.00675913	-0.012687	-0.0390115		111.54	0.178873	-0.0593155	-0.0019337	-0.002835	-0.0396708	0.0355638	-0.0593673	0.0381626	-0.0212588	0.00757977
	112.047	-0.0136327	-0.0254826	-0.0069493	-0.0175029	-0.119031	-0.0516814	0.0380526	-0.0245011	-0.0796817	-0.054488	-0.0839603	-0.075839	0.00644595	-0.0036974	-0.0226914	-0.0218884	-0.0095026	-0.033296		112.047	0.184299	-0.0503588	0.0112552	0.0152735	-0.0385885	0.0339067	-0.0527087	0.0390578	-0.0268185	0.012813
	112.554	-0.0575002	-0.0299642	-0.0396322	-0.0433601	-0.0981694	-0.0821053	0.0202211	-0.0134259	-0.0846691	-0.0606118	-0.0992598	-0.0714436	0.00150178	-0.0105819	-0.0007401	-0.0293986	-0.0161368	-0.0420751		112.554	0.175511	-0.0599091	-0.0019998	0.00195638	-0.0332394	0.0269784	-0.0600275	0.0351321	-0.0235584	0.00676038
	113.061	-0.0509984	-0.0234394	0.0101744	-0.0497431	-0.103881	-0.0644358	0.0509263	-0.0253147	-0.0740855	-0.0375792	-0.0490086	-0.0670299	0.014696	0.0189662	-0.0063094	-0.0009691	-0.0141149	-0.0277733		113.061	0.19107	-0.0626226	-0.0031567	0.0113058	-0.0345633	0.0189104	-0.0440582	0.0216975	-0.0244414	0.0082379
	113.568	-0.0273868	-0.0369228	-0.0041082	-0.0280582	-0.115498	-0.0723231	0.0376316	-0.0010962	-0.0845274	-0.0558145	-0.069042	-0.0588709	0.010844	0.0319644	-0.0046411	-0.0333959	0.019258	-0.0289404		113.568	0.196629	-0.0501945	0.0113709	0.0125552	-0.0343128	0.0291379	-0.0473371	0.0410782	-0.0247519	0.0149083
	114.075	-0.0503803	-0.0235936	0.00134379	-0.0273405	-0.107872	-0.0656285	0.0254421	-0.0205117	-0.0698487	-0.0344809	-0.0653906	-0.0625979	0.034658	0.0295064	0.0090941	-0.0207377	-0.0159978	-0.0273139		114.075	0.170538	-0.0802603	-0.0169654	-0.0145871	-0.0547341	0.0214073	-0.0797793	0.0419371	-0.0183868	-0.0034256
	114.582	-0.0420351	-0.0364506	-0.0288627	-0.0355608	-0.138233	-0.0689469	0.0190316	-0.0209073	-0.0905406	-0.0862067	-0.0928641	-0.0588435	0.00863036	0.0168623	-0.0489451	-0.0272061	-0.0087192	-0.0435175		114.582	0.216738	-0.0464369	0.0203948	0.00897877	-0.0298761	0.0421772	-0.0554057	0.0523594	-0.0140885	0.021649
	115.089	-0.0647305	-0.0424935	-0.0427133	-0.0591405	-0.138956	-0.0774787	-0.0034526	-0.0287842	-0.0879051	-0.0605664	-0.0799354	-0.0965798	0.00486616	0.00178101	-0.0244098	-0.0210284	-0.022594	-0.0496542		115.089	0.23171	-0.0530723	0.0223616	0.0020113	-0.0309137	0.0335768	-0.0517351	0.0517726	-0.0072383	0.0220526
	115.596	-0.0414721	-0.0339447	-0.0109519	-0.0464415	-0.126963	-0.0641183	0.0348316	-0.0319599	-0.0958199	-0.0385604	-0.0624481	-0.0657662	0.00125798	0.0207472	-0.0153408	-0.0090243	-0.0215831	-0.0357386		115.596	0.238755	-0.0522826	0.0129492	0.0057044	-0.0285075	0.040655	-0.0489262	0.0517847	-0.008063	0.0235632
	116.103	-0.0567606	-0.0591093	-0.0380004	-0.0259912	-0.138019	-0.0831153	0.0119684	-0.0407522	-0.0987473	-0.0671082	-0.0965917	-0.0927888	-0.026837	-0.0128108	-0.0258523	-0.0141239	-0.0242747	-0.0522891		116.103	0.259075	-0.043681	0.0297246	0.00812757	-0.0274878	0.0523672	-0.0438344	0.0606948	-0.0076167	0.0319299
	116.61	-0.0543652	-0.0215889	-0.0073045	-0.0133018	-0.0962655	-0.0675138	0.0314105	-0.0256651	-0.060808	-0.0427218	-0.0607557	-0.0732018	0.0202545	0.0227886	-0.0135596	0.00866089	0.00179438	-0.0265966		116.61	0.230788	-0.073678	0.00228078	-0.0291467	-0.0472561	0.024609	-0.0533802	0.0444958	-0.0141661	0.00939404
	117.117	-0.0612202	-0.0505797	-0.0122093	-0.029819	-0.124173	-0.0795564	0.0150316	-0.0293041	-0.0870294	-0.045493	-0.0841509	-0.0862415	0.00368619	-0.0086342	-0.0576002	-0.0028708	-0.0025273	-0.0436877		117.117	0.262422	-0.0591247	0.0216592	-0.0027183	-0.0306454	0.038683	-0.0575432	0.050956	-0.0067532	0.0241039
	117.624	-0.0498173	-0.0239887	0.00340747	-0.0244313	-0.106335	-0.0608961	0.0308632	-0.0059896	-0.0446448	-0.0426491	-0.0705133	-0.0667643	0.00337413	0.00895712	0.00623416	-0.0117134	-0.0040563	-0.0269978		117.624	0.266096	-0.0488325	0.0340382	-0.0037823	-0.0180062	0.0395603	-0.0470798	0.0675421	0.00041722	0.0322171
	118.131	-0.0353346	-0.0272367	-0.0234683	-0.0443266	-0.123134	-0.0659459	0.0518211	-0.0116742	-0.0707244	-0.0593126	-0.0820469	-0.0568289	-0.0157297	0.0357868	-0.036991	-0.0186906	0.0120426	-0.033635		118.131	0.276112	-0.0633751	0.0233615	-0.0124453	-0.0309406	0.0431219	-0.0417753	0.0536357	-0.0126233	0.0261191
	118.638	-0.0471901	-0.0389757	-0.0298705	-0.0277233	-0.118665	-0.0735447	0.00345263	-0.0025202	-0.0920835	-0.0563142	-0.094747	-0.0744014	0.0142084	0.00241634	-0.0376684	-0.0288656	-0.0105135	-0.0419415		118.638	0.281593	-0.04932	0.0379965	0.0058005	-0.0217899	0.0458963	-0.0432189	0.0632656	-0.0006016	0.0355135
	119.145	-0.063726	-0.0286535	-0.028018	-0.0280582	-0.0998188	-0.0571255	0.0114526	-0.0116516	-0.0694901	-0.0509536	-0.0543066	-0.0614441	0.00423229	0.00595753	-0.0325632	-0.0141239	0.00381622	-0.0337926		119.145	0.279443	-0.0571002	0.0177752	-0.003597	-0.0318619	0.0412774	-0.0398505	0.0562791	-0.0080145	0.0282611
	119.652	-0.0636046	-0.0476305	-0.0661528	-0.0498483	-0.133499	-0.100092	0.0120632	-0.0486744	-0.0830428	-0.0321186	-0.0805223	-0.0763701	0.00337413	0.00076031	-0.0142746	-0.0163164	-0.014494	-0.0476731		119.652	0.279881	-0.0718336	0.013412	-0.0137976	-0.0343396	0.0336818	-0.0517463	0.0533453	0.00130988	0.0233236
	120.159	-0.0452804	-0.0402286	-0.0229212	-0.0320966	-0.129314	-0.0522681	-0.0026737	-0.0122618	-0.0741689	-0.0559599	-0.0654134	-0.0711323	0.00130674	-0.0019164	-0.0244098	-0.0089153	0.00080873	-0.0374615		120.159	0.293813	-0.0716852	0.0192049	-0.0186097	-0.0271747	0.0241441	-0.036594	0.0532788	-0.0076264	0.0254168
	120.666	-0.0622468	-0.0291065	-0.0212607	-0.0416854	-0.116547	-0.0716113	0.0143474	-0.0112108	-0.0744441	-0.0630287	-0.0740961	-0.0750424	0.00607538	0.0140814	-0.0357492	-0.0274605	-0.036709	-0.0415114		120.666	0.305213	-0.0540899	0.0381536	-0.0010365	-0.022094	0.0593779	-0.0331024	0.0813458	0.00805333	0.0424245
	121.173	-0.0564626	-0.0347543	0.00810113	-0.0157134	-0.121627	-0.0507772	0.0423789	-0.0292815	-0.0643359	-0.0477553	-0.0665188	-0.0614441	-0.0130967	-0.0109673	-0.0017812	-0.0237296	-0.0458578	-0.034919		121.173	0.265033	-0.0717435	0.0259398	-0.0137084	-0.0393309	0.0351664	-0.0496089	0.0478227	-0.014855	0.0205239
	121.68	-0.0304556	-0.0366626	-0.0042713	0.0104501	-0.118593	-0.0568081	0.025379	-0.0087471	-0.080374	-0.0301651	-0.0759409	-0.0615997	0.00398849	0.00388489	-0.022892	-0.0034522	0.0205595	-0.0273941		121.68	0.276433	-0.0596547	0.0310963	-0.0029929	-0.0441522	0.0596779	-0.0545216	0.0881145	0.00917885	0.0336865
	122.187	-0.0551379	-0.0276126	-0.0339115	-0.0272352	-0.122992	-0.0587703	0.0526316	0.0009267	-0.0834848	-0.0453203	-0.0681654	-0.0501534	-0.0125311	0.00496808	-0.0109129	-0.0169705	-0.0097933	-0.0332038		122.187	0.28103	-0.0678217	0.0192131	-0.017175	-0.0418266	0.0398977	-0.0392909	0.0619529	-0.0037841	0.0257995
	122.694	-0.0352684	-0.0233526	-0.0022269	-0.0160196	-0.118593	-0.0441595	0.0495368	0.00592184	-0.0713916	-0.029411	-0.0639651	-0.0572684	-0.0061436	0.00153104	-0.0082286	0.0117497	-0.0094774	-0.0245157		122.694	0.287746	-0.061446	0.0268984	-0.0146077	-0.0376135	0.0539343	-0.0420551	0.0796944	0.0177755	0.0344807
	123.201	-0.0436798	-0.0289908	-0.0077652	-0.0097228	-0.118522	-0.0473722	0.0139684	-0.0167597	-0.0583393	-0.0215971	-0.0702236	-0.0592922	7.8015e-05	0.0200181	0.00819096	0.00283447	-0.0099955	-0.0263041		123.201	0.311428	-0.0591141	0.0382775	0.00435896	-0.0212532	0.0448315	-0.0300921	0.0619106	-0.0042401	0.0384564
	123.708	-0.0278946	-0.0052527	-0.0102224	-0.0249194	-0.101336	-0.0517294	0.0546947	0.0148498	-0.0472136	-0.037134	-0.0654134	-0.0520123	0.0099566	0.0162165	0.0125185	0.00657743	0.012826	-0.0173816		123.708	0.272476	-0.0662582	0.0237995	-0.0187538	-0.0319782	0.049008	-0.0507503	0.0735971	0.0130988	0.0293599
	124.215	-0.038867	-0.0218684	-0.0243418	-0.0545183	-0.136553	-0.0862991	0.0260526	-0.0204891	-0.0801655	-0.0447661	-0.0840823	-0.0769745	-0.0061436	-0.0131024	-0.0200823	-0.0121131	0.00477659	-0.040561		124.215	0.311866	-0.0575983	0.0395088	0.00334988	-0.0250637	0.0531695	-0.0330353	0.0552447	-0.0099648	0.0374974
	124.722	-0.0583833	-0.0260994	-0.0309359	-0.0328622	-0.129172	-0.0862222	0.0244421	-0.0330335	-0.0940518	-0.0902136	-0.0987719	-0.0850053	-0.03222	-0.0100716	-0.0401771	-0.019381	-0.0052189	-0.0498457		124.722	0.283329	-0.0738529	0.0163456	-0.013983	-0.0446353	0.0412699	-0.0457816	0.0599629	0.00955726	0.0258013
	125.229	-0.0819618	-0.0379637	-0.0417055	-0.0490253	-0.127869	-0.0788061	-0.0003895	-0.0584612	-0.0769045	-0.0634375	-0.0799582	-0.0891076	-0.0239115	-0.0204347	-0.0332029	-0.0098116	-0.0300495	-0.0531176		125.229	0.309904	-0.0588279	0.03422	0.00656246	-0.0250548	0.0459412	-0.0455354	0.0621768	-0.0022802	0.0363451
	125.736	-0.0542548	-0.0366433	-0.0199457	-0.0581261	-0.152487	-0.107826	0.00361053	-0.0476008	-0.102926	-0.0647732	-0.0656345	-0.100838	-0.0062607	-0.0398696	-0.0440029	-0.0374175	-0.0509629	-0.0579975		125.736	0.307261	-0.067244	0.0177009	-0.0043727	-0.0245897	0.0374008	-0.0510301	0.0642999	0.00989686	0.032147
	126.243	-0.0958925	-0.063986	-0.01793	-0.0604611	-0.139333	-0.0892232	-0.0116421	-0.0543137	-0.0767377	-0.078511	-0.0663739	-0.0902614	-0.0205666	-0.035089	-0.0496475	-0.0366665	-0.049257	-0.0609348		126.243	0.305252	-0.0664755	0.0207089	-0.0072832	-0.036558	0.0492254	-0.04633	0.0692903	0.00674345	0.0327303
	126.75	-0.0732523	-0.0522664	-0.0282964	-0.0613415	-0.142316	-0.0815956	-0.0206737	-0.0369437	-0.11004	-0.0940206	-0.0578133	-0.0954718	-0.0305914	-0.0462125	-0.0810692	-0.0590515	-0.0361024	-0.0651211		126.75	0.327675	-0.0640588	0.0289312	0.00638399	-0.0218346	0.0438043	-0.0385971	0.0538958	-0.0016204	0.0371755
	127.257	-0.0907596	-0.0510134	-0.0131307	-0.0606237	-0.163972	-0.105729	-0.0352526	-0.0417015	-0.0919584	-0.0639645	-0.0833429	-0.109931	-0.0445073	-0.0485768	-0.072803	-0.0630125	-0.0651537	-0.0709078		127.257	0.309802	-0.0639051	0.0244523	-0.0065968	-0.0328995	0.0532295	-0.0401079	0.0720728	0.0170478	0.0370106
	127.764	-0.0741464	-0.050252	-0.0134379	-0.0388528	-0.162292	-0.0970144	-0.0042211	-0.0360622	-0.0671131	-0.0771845	-0.063622	-0.0944279	-0.0616607	-0.0398071	-0.0660922	-0.0547756	-0.0508113	-0.061869		127.764	0.321162	-0.0661469	0.0302369	0.00023339	-0.0260298	0.0443891	-0.0434987	0.0524078	-0.0021831	0.0345079
	128.271	-0.0731088	-0.0173675	-0.0199265	-0.0600496	-0.170315	-0.0923589	-0.0197684	-0.0448998	-0.069807	-0.0782566	-0.029829	-0.0875967	-0.0214735	-0.0341308	-0.062028	-0.0238265	-0.0374292	-0.0554219		128.271	0.310576	-0.0699363	0.0211634	-0.0117314	-0.0344828	0.0458438	-0.0546224	0.0683829	0.00817946	0.0314859
	128.778	-0.0882759	-0.054618	-0.0342858	-0.061753	-0.151571	-0.113587	-0.0009368	-0.0366273	-0.064853	-0.063592	-0.0589415	-0.0781283	-0.0278609	-0.0252153	-0.0464865	-0.0898916	-0.059998	-0.0621543		128.778	0.33454	-0.0577414	0.0299973	0.00793536	-0.0209669	0.0494429	-0.0447633	0.0687822	0.0065882	0.0415349
	129.285	-0.0775353	-0.0486039	0.00278356	-0.0610927	-0.127339	-0.105806	-0.0122526	-0.0352259	-0.0808911	-0.062847	-0.037109	-0.0985944	-0.0227997	-0.0230802	-0.0425604	-0.0434256	-0.0612743	-0.0551561		129.285	0.324665	-0.0753739	0.0168497	-0.0124728	-0.0449036	0.0404676	-0.0542866	0.0546701	-0.0026974	0.0274354
	129.792	-0.0866863	-0.0473317	-0.0348905	-0.0618582	-0.157171	-0.094273	-0.0017053	-0.0416111	-0.072209	-0.094066	-0.0625243	-0.0800971	-0.0292945	-0.0302147	-0.0673089	-0.0651323	-0.0504448	-0.0633423		129.792	0.31712	-0.0674931	0.0230558	-0.0103997	-0.0364596	0.0560938	-0.0501572	0.0733672	-0.0015719	0.0337284
	130.299	-0.0728108	-0.0613549	-0.0156455	-0.0857441	-0.165917	-0.105296	-0.0286421	-0.0511267	-0.0835015	-0.0897593	-0.0507695	-0.0810311	-0.0467892	-0.0418797	-0.0680113	-0.0744716	-0.0561439	-0.0693467		130.299	0.305736	-0.0916337	0.00601598	-0.0263528	-0.0540096	0.0230793	-0.0658803	0.0395175	-0.0116531	0.0138689
	130.806	-0.0690356	-0.0437464	-0.0156455	-0.0591979	-0.155756	-0.107874	-0.0238316	-0.040255	-0.074711	-0.07047	-0.0596047	-0.0971109	-0.0476961	-0.0489517	-0.0488071	-0.0532372	-0.0469319	-0.0625213		130.806	0.299974	-0.0887241	0.0034377	-0.0245818	-0.05816	0.0367035	-0.0665406	0.0637979	0.00287203	0.0187532
	131.313	-0.0947997	-0.0396118	-0.0418398	-0.0455037	-0.142367	-0.109423	-0.0336316	-0.0534096	-0.0896399	-0.0819091	-0.0598943	-0.0847763	-0.0385294	-0.0542114	-0.0790497	-0.045182	-0.0555626	-0.0676083		131.313	0.331991	-0.0752149	0.017048	-0.0051003	-0.0439823	0.0421772	-0.0574201	0.0588922	-0.0026101	0.0295312
	131.82	-0.0958042	-0.0430911	-0.0053368	-0.0650449	-0.150227	-0.0868089	-0.0061579	-0.0420519	-0.0902237	-0.0805917	-0.0725029	-0.0848038	-0.0428592	-0.0547218	-0.0511528	-0.0602023	-0.0681106	-0.0646877		131.82	0.321295	-0.075994	0.016106	-0.0190833	-0.0546983	0.0500277	-0.0583825	0.0702339	0.0155439	0.0294499
	132.327	-0.0663532	-0.0458571	-0.0236891	-0.0760405	-0.167984	-0.112789	-0.0251579	-0.063106	-0.0820837	-0.0885509	-0.0544286	-0.116835	-0.039173	-0.060648	-0.0544141	-0.0510448	-0.0554236	-0.0696223		132.327	0.34479	-0.0701059	0.0177835	-0.0029586	-0.0435529	0.0387505	-0.048971	0.0629994	0.00163977	0.033375
	132.834	-0.0867194	-0.0465125	-0.0127852	-0.0460587	-0.154961	-0.120551	-0.0176737	-0.0553873	-0.0649614	-0.087288	-0.0791502	-0.103301	-0.0577795	-0.0571798	-0.0628685	-0.050112	-0.0382127	-0.0671472		132.834	0.330318	-0.0674719	0.0239978	0.00087866	-0.0452883	0.0561462	-0.0565472	0.0647717	0.011003	0.035312
	133.341	-0.0605358	-0.0537988	-0.0341802	-0.0756003	-0.144027	-0.0980243	-0.0135158	-0.0293719	-0.0751947	-0.0842714	-0.0526143	-0.105746	-0.0523673	-0.0540239	-0.0658288	-0.0678336	-0.0482713	-0.0656003		133.341	0.347089	-0.0774779	0.0194941	0.00113264	-0.0367637	0.0424246	-0.0530445	0.0496071	0.00307579	0.0328374
	133.848	-0.0923271	-0.034735	-0.0040602	-0.0678201	-0.167454	-0.110086	-0.0198316	-0.0645978	-0.0989975	-0.0817365	-0.0571958	-0.104189	-0.0620801	-0.0577838	-0.07841	-0.0787233	-0.0398933	-0.0717601		133.848	0.335971	-0.0678217	0.0184942	-0.0046335	-0.0381681	0.0561313	-0.0554169	0.0597632	-0.0102656	0.0326726
	134.355	-0.0888388	-0.0561504	-0.0240634	-0.0475995	-0.160368	-0.0890404	-0.0055789	-0.0318468	-0.0728512	-0.0820272	-0.0533233	-0.102504	-0.0555171	-0.0329539	-0.0794887	-0.0716734	-0.0458325	-0.0646858		134.355	0.316041	-0.0918722	0.00723075	-0.0136878	-0.0494029	0.0400027	-0.0656453	0.0666046	0.00920796	0.0242755
	134.862	-0.0923271	-0.061538	-0.0199265	-0.0787104	-0.170101	-0.11553	-0.0236105	-0.0433854	-0.0916498	-0.0772935	-0.0642166	-0.115993	-0.0329514	-0.0622728	-0.0531096	-0.065205	-0.0799636	-0.0733991		134.862	0.352468	-0.0738264	0.0293692	0.00182596	-0.0453866	0.0618898	-0.0512204	0.0635257	-0.0035512	0.0372327
	135.369	-0.0847435	-0.0652582	-0.0271445	-0.0806052	-0.175223	-0.110481	-0.0547579	-0.0616595	-0.0937599	-0.102698	-0.0788834	-0.110663	-0.0567458	-0.0721256	-0.0642859	-0.0519775	-0.0389962	-0.0782357		135.369	0.340701	-0.0766406	0.0204362	0.00375488	-0.0505926	0.0551115	-0.065567	0.0735971	0.0140302	0.0349812
	135.876	-0.108355	-0.0602851	-0.0291602	-0.0556762	-0.157527	-0.103998	-0.0210632	-0.0368307	-0.0794315	-0.0810823	-0.0717177	-0.118429	-0.0498415	-0.0546593	-0.0807682	-0.0512991	-0.0580267	-0.0716559		135.876	0.342804	-0.0741284	0.0199073	0.00650068	-0.0478376	0.042777	-0.0537719	0.05343	0.00158156	0.0323625
	136.383	-0.0920842	-0.0719662	-0.0448154	-0.0799449	-0.169786	-0.119916	-0.0589474	-0.0508442	-0.107329	-0.114327	-0.0884427	-0.121872	-0.047228	-0.0659702	-0.0771431	-0.0613894	-0.0949378	-0.0862908		136.383	0.351381	-0.079937	0.015197	0.00402946	-0.0489199	0.0429345	-0.0501572	0.0621465	0.0126525	0.0343697
	136.89	-0.0921504	-0.0408647	-0.0231132	-0.0765381	-0.149331	-0.0900793	-0.0296737	-0.0307958	-0.0764041	-0.0897866	-0.072602	-0.0958473	-0.0371544	-0.0605543	-0.0628434	-0.0475198	-0.0439244	-0.0658343		136.89	0.348637	-0.0792852	0.0222542	0.00980937	-0.0421307	0.059333	-0.0486241	0.0713106	0.00984835	0.0390169
	137.397	-0.107759	-0.0642848	-0.0202528	-0.0872561	-0.176739	-0.152409	-0.0279263	-0.0642248	-0.111399	-0.0873061	-0.0902646	-0.121624	-0.0252572	-0.0563778	-0.0750608	-0.0960814	-0.0795213	-0.0849262		137.397	0.356565	-0.0834349	0.0105941	-0.0023202	-0.041433	0.0489555	-0.0526528	0.0677539	0.00805333	0.0346756
	137.904	-0.0717842	-0.0351591	-0.0366375	-0.0486425	-0.165275	-0.114549	-0.0183789	-0.0430351	-0.0916915	-0.0726052	-0.0719616	-0.0908109	-0.0194159	-0.0450668	-0.0831515	-0.070559	-0.0645218	-0.0672498		137.904	0.352476	-0.0774991	0.0178909	0.0117726	-0.0416119	0.0617099	-0.0534697	0.0680684	0.00852876	0.0386517
	138.411	-0.0566944	-0.0627138	-0.0196481	-0.0759639	-0.167077	-0.125996	-0.0419579	-0.0441087	-0.103068	-0.107277	-0.0972778	-0.0839156	-0.0419231	-0.053222	-0.07915	-0.0773182	-0.0401587	-0.0751453		138.411	0.342663	-0.0881146	0.0043715	-0.0017367	-0.0600742	0.0404751	-0.0540964	0.063931	0.0027556	0.0277972
	138.918	-0.113245	-0.0765153	-0.0432316	-0.0923663	-0.177839	-0.116887	-0.0509579	-0.0696494	-0.0935848	-0.0941569	-0.0849361	-0.112394	-0.0373495	-0.0788852	-0.05972	-0.070341	-0.0867368	-0.0858115		138.918	0.357597	-0.0791474	0.0199569	0.0162757	-0.0454493	0.0549915	-0.0503587	0.0696956	0.00235778	0.0384355
	139.425	-0.0978132	-0.0693544	-0.0465815	-0.071093	-0.166232	-0.128391	-0.0209579	-0.0537825	-0.0910243	-0.0773208	-0.0789291	-0.0981548	-0.0269833	-0.0478373	-0.0628057	-0.0471201	-0.064724	-0.0734768		139.425	0.359716	-0.0774302	0.0119411	0.0159394	-0.0433025	0.0585832	-0.0574313	0.0698226	0.00569555	0.0381704
	139.932	-0.0982548	-0.0548108	-0.0493363	-0.0640018	-0.150034	-0.0951772	-0.0322211	-0.0538277	-0.0674634	-0.0899592	-0.0712527	-0.100325	-0.0328344	-0.0430254	-0.0557563	-0.0677245	-0.053566	-0.0693865		139.932	0.348652	-0.0893389	0.0148003	0.00818935	-0.0605125	0.063172	-0.0657684	0.0685705	0.00574406	0.0326121
	140.439	-0.107108	-0.0644583	-0.0191298	-0.0820024	-0.158321	-0.0937921	-0.0268947	-0.0556472	-0.0706577	-0.0634375	-0.0720379	-0.105471	-0.0100931	-0.0567007	-0.0602594	-0.0687663	-0.0628665	-0.0692732		140.439	0.344071	-0.0995993	-0.0065366	-0.0036176	-0.0580795	0.0318972	-0.0615271	0.0368984	-0.0081115	0.0194883
	140.946	-0.0956607	-0.0640439	-0.0203584	-0.069313	-0.170509	-0.123293	-0.0436	-0.0463915	-0.0949692	-0.101108	-0.099923	-0.0843551	-0.0251889	-0.0486392	-0.0822358	-0.0884986	-0.0426481	-0.0765138		140.946	0.356854	-0.0790149	0.0175108	0.01145	-0.0493761	0.0664562	-0.060464	0.0741052	0.00783016	0.0383724
	141.453	-0.117915	-0.0807753	-0.004089	-0.0547671	-0.178206	-0.112154	-0.0363474	-0.0406505	-0.084127	-0.0609389	-0.063622	-0.108319	-0.0082793	-0.0466603	-0.0523319	-0.0633759	-0.0692984	-0.069521		141.453	0.337167	-0.0973204	0.00371867	-0.0015376	-0.0576412	0.0451389	-0.0646158	0.069508	0.00737413	0.0268658
	141.96	-0.0898986	-0.0599285	-0.0440187	-0.0736768	-0.167749	-0.120686	-0.0381474	-0.0371584	-0.0897233	-0.0892142	-0.0719388	-0.0881095	-0.0317032	-0.0381511	-0.0825744	-0.0626491	-0.0483598	-0.0725698		141.96	0.338113	-0.104094	-0.0066936	-0.0110038	-0.0586699	0.0405276	-0.0642465	0.0580514	0.00093147	0.0214351
	142.467	-0.0877239	-0.0568444	-0.044921	-0.0716767	-0.168299	-0.111596	-0.0492105	-0.0499514	-0.0884556	-0.0694797	-0.0788529	-0.110581	-0.0190648	-0.0463687	-0.0701187	-0.070559	-0.0604276	-0.0737724		142.467	0.337652	-0.0994668	0.00357819	-0.0112441	-0.0554676	0.0497728	-0.0683759	0.0773474	0.0110418	0.0272042
	142.974	-0.0959588	-0.0577792	-0.042195	-0.0585854	-0.146908	-0.100468	-0.0350211	-0.0565513	-0.077138	-0.0775752	-0.0745154	-0.0951605	-0.0336633	-0.041786	-0.0803291	-0.0482345	-0.0721669	-0.0702374		142.974	0.38468	-0.0870706	0.00522267	0.0021074	-0.0415403	0.0519998	-0.0475498	0.0714618	0.0079466	0.0385842
	143.481	-0.0881324	-0.0568251	-0.0205792	-0.0662603	-0.168177	-0.115636	-0.0457263	-0.0560202	-0.097513	-0.0976549	-0.0680434	-0.11907	-0.0626457	-0.0468478	-0.0747222	-0.0740113	-0.0603518	-0.0775421		143.481	0.367394	-0.0983751	-0.000628	-0.0112372	-0.049224	0.0432494	-0.0469567	0.0478711	-0.0126136	0.0266088
	143.988	-0.11585	-0.0763611	-0.0489331	-0.0738394	-0.197123	-0.144973	-0.0440526	-0.0828493	-0.106554	-0.100408	-0.0813304	-0.116414	-0.0416988	-0.0997261	-0.0672085	-0.0790382	-0.0546148	-0.0900573		143.988	0.338426	-0.109293	-0.0088918	-0.0252064	-0.0698511	0.0312748	-0.0704014	0.0626425	-0.0062874	0.0158236
	144.495	-0.093177	-0.0410671	-0.0284595	-0.0651598	-0.1521	-0.103834	-0.0377368	-0.0403341	-0.0733099	-0.0663632	-0.0530031	-0.109473	-0.0238334	-0.0622416	-0.0738817	-0.0640543	-0.0533386	-0.0671393		144.495	0.365064	-0.0892011	0.0144284	0.00974073	-0.045485	0.0509125	-0.041406	0.0727019	0.00092177	0.0375196
	145.002	-0.0675895	-0.0650751	-0.034401	-0.0519441	-0.176953	-0.099698	-0.0499579	-0.0486518	-0.0722924	-0.0763122	-0.0785861	-0.103347	-0.0164611	-0.085603	-0.0692532	-0.0652414	-0.0549308	-0.0715469		145.002	0.363226	-0.0906056	0.010528	0.00100222	-0.0522474	0.0497578	-0.0567934	0.0706573	0.0048514	0.0333752
	145.509	-0.0677661	-0.0559866	-0.0468311	-0.0359149	-0.161905	-0.115694	-0.0546632	-0.047273	-0.0779053	-0.0777478	-0.0840289	-0.101635	-0.0247209	-0.0356306	-0.0703194	-0.0680395	-0.0489663	-0.0691192		145.509	0.361451	-0.0936476	0.00409054	-0.0002128	-0.0547252	0.047036	-0.0597366	0.0815393	0.00378409	0.0321755
	146.016	-0.0946893	-0.0458571	-0.0237083	-0.0839546	-0.18743	-0.120099	-0.0449895	-0.0454535	-0.0874881	-0.0795195	-0.0978877	-0.101085	-0.04047	-0.0436295	-0.0680741	-0.0847193	-0.0388824	-0.075761		146.016	0.364735	-0.0847069	0.0215765	0.00672035	-0.0496981	0.0579533	-0.0481988	0.0817148	0.0107992	0.0400995
	146.523	-0.102328	-0.0629933	-0.0329804	-0.0628822	-0.180944	-0.132373	-0.0620211	-0.0764867	-0.0984971	-0.0969462	-0.0822909	-0.121066	-0.0298113	-0.0586483	-0.0739445	-0.0577675	-0.0511904	-0.081363		146.523	0.371272	-0.100924	0.0147507	-0.0041118	-0.0444474	0.0445766	-0.0560548	0.0711292	-0.0041431	0.0324496
	147.03	-0.0770606	-0.0562661	-0.0439419	-0.0680689	-0.168472	-0.118002	-0.0362526	-0.0619872	-0.0852363	-0.0848802	-0.0579581	-0.0942539	-0.0514116	-0.0653661	-0.0612253	-0.0378536	-0.0616534	-0.0723465		147.03	0.351139	-0.113474	-0.0111973	-0.0192206	-0.06028	0.0205675	-0.0609228	0.0367411	-0.0157962	0.0141729
	147.537	-0.108995	-0.0463198	-0.0463703	-0.086213	-0.183368	-0.152707	-0.0681789	-0.0714237	-0.11205	-0.116717	-0.0911184	-0.0933657	-0.0578283	-0.0890192	-0.104363	-0.0647689	-0.0718131	-0.0920364		147.537	0.390599	-0.0794548	0.0184115	-0.0069606	-0.0350463	0.0571285	-0.0497432	0.0906006	0.00194056	0.0430528
	148.044	-0.0954841	-0.0700579	-0.0460632	-0.0986918	-0.170417	-0.136759	-0.0565684	-0.0651063	-0.106429	-0.114754	-0.110794	-0.10603	-0.066917	-0.0763959	-0.0877173	-0.0871298	-0.0835524	-0.0928745		148.044	0.362327	-0.10368	0.00854468	-0.0310001	-0.0631513	0.0532145	-0.0700657	0.0995469	0.0289823	0.0316353
	148.551	-0.114669	-0.0766213	-0.0436156	-0.0704901	-0.165316	-0.121725	-0.0594	-0.0625636	-0.093001	-0.095865	-0.112288	-0.132851	-0.0559559	-0.0700843	-0.0674343	-0.058882	-0.0917787	-0.0877965		148.551	0.403195	-0.0876324	0.0191388	-0.0179095	-0.0396708	0.0399427	-0.048792	0.0680079	-0.0107895	0.0361655
	149.058	-0.100882	-0.0457029	-0.0270966	-0.0665856	-0.169623	-0.144916	-0.0778842	-0.068508	-0.0868626	-0.0883328	-0.0728688	-0.123044	-0.0495685	-0.0476498	-0.0788866	-0.0560354	-0.0673903	-0.0806962		149.058	0.383476	-0.091162	0.0266835	-0.0194059	-0.0407174	0.0594529	-0.0486353	0.0909877	0.00911093	0.0410879
	149.565	-0.0807586	-0.0639668	-0.0460344	-0.0663368	-0.193539	-0.0950425	-0.0299895	-0.045736	-0.0854031	-0.107213	-0.0897005	-0.0920288	-0.0583451	-0.042036	-0.076102	-0.0591606	-0.0543242	-0.0756304		149.565	0.399614	-0.0903194	0.0171059	-0.0224195	-0.0410931	0.0475534	-0.0548126	0.0701129	-0.0078108	0.0353256
	150.072	-0.113874	-0.0978729	-0.0532333	-0.0899739	-0.185608	-0.154034	-0.0792105	-0.0789277	-0.0968875	-0.097555	-0.109269	-0.121734	-0.0694037	-0.0824784	-0.0912672	-0.0561444	-0.0916903	-0.0981861		150.072	0.394712	-0.0919411	0.0158002	-0.0369516	-0.0447337	0.0452139	-0.0578901	0.090401	0.00771373	0.0358138
	150.579	-0.114813	-0.0838594	-0.0532908	-0.09006	-0.169236	-0.114915	-0.0508526	-0.0777411	-0.0879468	-0.096283	-0.0886942	-0.106781	-0.0521722	-0.0886963	-0.10154	-0.056108	-0.0891756	-0.0895391		150.579	0.408433	-0.0863763	0.0330053	-0.0186234	-0.0398408	0.0569561	-0.0527871	0.09671	0.00547238	0.0447721
	151.086	-0.09746	-0.058531	-0.0243418	-0.0626812	-0.16445	-0.102382	-0.0190632	-0.0268743	-0.0794482	-0.0865247	-0.0885418	-0.108896	-0.0428592	-0.0459	-0.0569354	-0.0415117	-0.0632708	-0.0688042		151.086	0.412937	-0.0793329	0.0230805	-0.0160767	-0.0309406	0.0600828	-0.0428384	0.0984763	0.0133122	0.0487444
	151.593	-0.0935082	-0.0658172	-0.0284307	-0.0580112	-0.151714	-0.122042	-0.0256105	-0.060405	-0.0664042	-0.0920762	-0.0671286	-0.0862689	-0.0338876	-0.0746461	-0.033667	-0.0555751	-0.0750354	-0.0700134		151.593	0.428753	-0.0711712	0.0304187	-0.0179507	-0.0246254	0.0626471	-0.0395595	0.0850356	-0.0010576	0.0502767
	152.1	-0.078308	-0.0505315	-0.0541355	-0.07494	-0.173247	-0.119888	-0.0246737	-0.0691183	-0.0881136	-0.0959922	-0.0940914	-0.0968454	-0.0390463	-0.0693864	-0.0677354	-0.0338199	-0.0674788	-0.0763148		152.1	0.395579	-0.0921319	0.010685	-0.0319748	-0.0417371	0.0424021	-0.0495082	0.0783092	-0.0005919	0.0345591
	152.607	-0.0950426	-0.0684388	-0.0616319	-0.0688154	-0.184569	-0.125226	-0.0352842	-0.0555003	-0.0848359	-0.0956742	-0.0976666	-0.117412	-0.0585402	-0.0779582	-0.067334	-0.065314	-0.0672387	-0.0839107		152.607	0.409535	-0.083419	0.0256423	-0.0231883	-0.0318261	0.0626247	-0.0435994	0.10314	0.00675315	0.0472959
	153.114	-0.0827014	-0.0555047	-0.0391715	-0.0572744	-0.166904	-0.124986	-0.0379263	-0.0642701	-0.0887892	-0.0959468	-0.0789825	-0.102038	-0.0518016	-0.0592211	-0.0932114	-0.0781055	-0.0726345	-0.0793805		153.114	0.42554	-0.0747591	0.0242953	-0.0297507	-0.032005	0.0706252	-0.0362247	0.0940243	0.00577317	0.0497243
	153.621	-0.101445	-0.0590322	-0.0354088	-0.055236	-0.188102	-0.134181	-0.0364105	-0.0674344	-0.117938	-0.106114	-0.102987	-0.0979992	-0.0832318	-0.0878319	-0.0613005	-0.0702683	-0.0531616	-0.0857696		153.621	0.424195	-0.0807055	0.0298072	-0.025989	-0.0329711	0.0635094	-0.0383621	0.0910845	-0.0003784	0.0477989
	154.128	-0.109205	-0.0579527	-0.0487412	-0.0676	-0.176088	-0.103065	-0.0376316	-0.0728477	-0.0839185	-0.0997992	-0.102378	-0.116835	-0.0473256	-0.108808	-0.0835152	-0.0576222	-0.0664552	-0.0846934		154.128	0.39984	-0.0984864	0.0135525	-0.0388256	-0.043544	0.0442767	-0.0453228	0.0854409	0.00264887	0.035509
	154.635	-0.0897882	-0.050358	-0.0274709	-0.0477334	-0.163829	-0.119945	-0.0187368	-0.0476686	-0.0927924	-0.0980729	-0.0705895	-0.104501	-0.0647521	-0.0209763	-0.0776699	-0.075586	-0.0552719	-0.0721025		154.635	0.407855	-0.0838112	0.0221633	-0.0274031	-0.0376672	0.0657364	-0.0393469	0.0931956	0.00671434	0.0452706
	155.142	-0.116413	-0.0579334	-0.04064	-0.0905002	-0.176617	-0.103969	-0.0417263	-0.0590263	-0.105386	-0.0962375	-0.09509	-0.105829	-0.0814374	0.0275379	-0.0804671	-0.0605657	-0.048006	-0.0783709		155.142	0.419293	-0.083684	0.0235516	-0.0225705	-0.0289548	0.0578108	-0.0365828	0.081624	-0.0067046	0.0448648
	155.649	-0.114404	-0.0658558	-0.0424637	-0.0784903	-0.170223	-0.120734	-0.0481158	-0.0702145	-0.0842938	-0.0936753	-0.0801336	-0.103658	-0.04676	0.0309125	-0.0626051	-0.0678941	-0.0705115	-0.0758307		155.649	0.418175	-0.0789566	0.0410459	-0.0246573	-0.024527	0.0603452	-0.0427713	0.0886408	0.00119344	0.0487209
	156.156	-0.0962789	-0.0562854	-0.0373957	-0.051389	-0.157965	-0.104796	-0.0336	-0.0396108	-0.0704075	-0.0912767	-0.0808425	-0.0818735	-0.0378175	0.0211013	-0.048644	-0.0539519	-0.042825	-0.0625799		156.156	0.393828	-0.083949	0.0204775	-0.0502619	-0.0478823	0.0404826	-0.0470798	0.0818599	-0.003231	0.0338049
	156.663	-0.100562	-0.0455391	-0.010136	-0.0652937	-0.161447	-0.0963218	-0.0156421	-0.0305585	-0.0834181	-0.0907224	-0.0659775	-0.099327	-0.0453654	0.023101	-0.0445172	-0.0584095	-0.0546148	-0.0614559		156.663	0.423703	-0.076932	0.0321541	-0.0298674	-0.0338119	0.0642667	-0.0326996	0.0869652	0.00927588	0.0492282
	157.17	-0.083176	-0.0519676	-0.0366854	-0.0816483	-0.153689	-0.134239	-0.0294737	-0.0414755	-0.0990559	-0.0968736	-0.0881759	-0.0985303	-0.0404018	0.00691573	-0.0826121	-0.0522682	-0.0479428	-0.0712529		157.17	0.41418	-0.0719926	0.034344	-0.0341166	-0.0363344	0.0625647	-0.0393245	0.0843944	-0.0018726	0.0457602
	157.677	-0.11393	-0.0818933	-0.0335275	-0.0720882	-0.160724	-0.120205	-0.0536	-0.05984	-0.110649	-0.0824997	-0.0849894	-0.0996383	-0.044478	-0.0046244	-0.0580768	-0.049676	-0.0780808	-0.0769718		157.677	0.403773	-0.0999279	0.0197255	-0.0555956	-0.0545999	0.0379332	-0.0439351	0.0580998	-0.0165239	0.027661
	158.184	-0.0825579	-0.0486039	-0.026655	-0.0604324	-0.160968	-0.106469	-0.0275053	-0.0336437	-0.0806242	-0.0866247	-0.0796381	-0.100572	-0.049588	0.0176226	-0.0700559	-0.0733935	-0.0591892	-0.0664059		158.184	0.394399	-0.0890103	0.0288651	-0.0502207	-0.0516302	0.0511825	-0.0411598	0.079023	-0.006627	0.0349802
	158.691	-0.101302	-0.0781538	-0.039661	-0.0652172	-0.165347	-0.10243	-0.0570526	-0.044685	-0.0926256	-0.0840261	-0.0921475	-0.10255	-0.056151	0.0417131	-0.0756629	-0.0594876	-0.0324505	-0.0710139		158.691	0.392374	-0.0831858	0.0178331	-0.04742	-0.0393578	0.0378507	-0.042346	0.0547366	-0.0264498	0.0293372
	159.198	-0.120487	-0.0960417	-0.0641659	-0.104185	-0.19419	-0.128285	-0.0797579	-0.066858	-0.132283	-0.112129	-0.119255	-0.119271	-0.0770881	0.0291315	-0.0799528	-0.0939253	-0.0588354	-0.0951517		159.198	0.402233	-0.0729201	0.0321789	-0.0331212	-0.0344559	0.0638394	-0.040701	0.0846061	-0.0085676	0.0436768
	159.705	-0.10968	-0.0879651	-0.0581669	-0.093907	-0.1846	-0.125736	-0.0498211	-0.026524	-0.116537	-0.0931393	-0.0976666	-0.119518	-0.0399044	0.0466916	-0.0489451	-0.0661377	-0.0639911	-0.0785616		159.705	0.380818	-0.0777164	0.0237416	-0.0527262	-0.0503779	0.0563337	-0.0429168	0.0783516	-0.0113717	0.0337929
	160.212	-0.115232	-0.0619524	-0.0516303	-0.0746433	-0.145951	-0.106441	-0.0497263	-0.0227494	-0.0989141	-0.0891506	-0.0724038	-0.11222	-0.0420986	0.0551384	-0.0709967	-0.0562534	-0.0736201	-0.069932		160.212	0.38271	-0.097967	0.0188991	-0.0802186	-0.0610671	0.0300001	-0.0576439	0.0501334	-0.0324365	0.0169344
	160.719	-0.0870064	-0.0515339	-0.0466391	-0.0760692	-0.155583	-0.109817	-0.0339895	-0.0390909	-0.0804157	-0.101371	-0.0876346	-0.0915434	-0.0467405	0.0643767	-0.0507263	-0.0626128	-0.0463885	-0.0648697		160.719	0.403672	-0.0807214	0.0389221	-0.0590416	-0.0474977	0.0523747	-0.0449087	0.083233	-0.0098289	0.0373559
	161.226	-0.0936848	-0.0569793	-0.0519854	-0.073983	-0.177432	-0.115473	-0.0264421	-0.0126574	-0.076696	-0.0772208	-0.0727773	-0.0912138	-0.0489736	0.0620541	-0.0617019	-0.070668	-0.0354959	-0.0636076		161.226	0.433515	-0.0694116	0.0463346	-0.0527949	-0.0262981	0.0611175	-0.0401303	0.0822592	-0.0008927	0.0481888
	161.733	-0.0932433	-0.0652197	-0.0362247	-0.0976679	-0.172484	-0.0888288	-0.0292842	-0.0426395	-0.114218	-0.115899	-0.102576	-0.104281	-0.0685358	0.0513785	-0.0540127	-0.0780328	-0.0393121	-0.073593		161.733	0.451333	-0.0664702	0.0575815	-0.0472415	-0.0197147	0.0554564	-0.026567	0.0865539	-0.0023966	0.0542817
	162.24	-0.0894901	-0.0688243	-0.0461784	-0.0836579	-0.175487	-0.126053	-0.0513053	-0.0346156	-0.0950276	-0.0924306	-0.0752472	-0.0995101	-0.0622751	0.0388177	-0.0731793	-0.0573315	-0.0300748	-0.0718747		162.24	0.45787	-0.0661787	0.0473841	-0.0482712	-0.026164	0.0552615	-0.043633	0.0863119	-0.0035221	0.0510065
	162.747	-0.0661986	-0.0510327	-0.0582533	-0.0706049	-0.161376	-0.0924358	-0.0305368	-0.018534	-0.0984137	-0.0932029	-0.0652457	-0.0999496	-0.0325808	0.0598461	-0.0631068	-0.0425171	-0.0671249	-0.0618393		162.747	0.467971	-0.063444	0.0530365	-0.0467678	-0.0223802	0.0634944	-0.0241722	0.0944235	-0.011265	0.0567663
	163.254	-0.0536256	-0.041896	-0.0557481	-0.0794185	-0.185628	-0.115559	-0.0354421	-0.0220261	-0.113993	-0.109648	-0.0952196	-0.109555	-0.03615	0.052295	-0.0655904	-0.0635819	-0.0174131	-0.0675412		163.254	0.43769	-0.0573704	0.0534993	-0.0589592	-0.0307169	0.0767737	-0.0370528	0.103086	-0.0107895	0.0529066
	163.761	-0.0912563	-0.0933335	-0.0623134	-0.0858781	-0.187287	-0.13623	-0.0644947	-0.0456682	-0.143159	-0.102679	-0.110496	-0.113081	-0.0558779	0.0226219	-0.0831138	-0.0659197	-0.0634477	-0.0871538		163.761	0.438214	-0.0601634	0.0410624	-0.055273	-0.0282571	0.0608026	-0.0342663	0.102886	0.00221224	0.051913
	164.268	-0.0785729	-0.0717638	-0.0660184	-0.0890648	-0.173828	-0.111096	-0.0398632	-0.0473408	-0.107938	-0.108086	-0.108286	-0.130479	-0.0587059	0.0181017	-0.076102	-0.0764581	-0.046755	-0.0807209		164.268	0.439191	-0.0648485	0.0520614	-0.0556574	-0.0178094	0.0634345	-0.0335724	0.105354	-0.0031146	0.0538932
	164.775	-0.0807255	-0.0577214	-0.0273941	-0.0711791	-0.168034	-0.0829806	-0.0530211	-0.0266935	-0.103318	-0.0801646	-0.0998239	-0.0915251	-0.0677751	0.0532844	-0.037568	-0.058991	-0.0359002	-0.0640901		164.775	0.453093	-0.0618912	0.0474916	-0.0545316	-0.0120041	0.0606976	-0.0248772	0.0967826	0.00408488	0.0565384
	165.282	-0.0713426	-0.0522278	-0.0675158	-0.0632937	-0.172311	-0.0869917	-0.0310526	-0.0023507	-0.107496	-0.108903	-0.104413	-0.0879538	-0.0816422	0.0523887	-0.0714985	-0.0781418	-0.0396659	-0.069083		165.282	0.440755	-0.0603118	0.0381122	-0.0524791	-0.0233731	0.0669736	-0.0381943	0.0999583	-0.0065785	0.0516514
	165.789	-0.0857149	-0.042879	-0.0468311	-0.0575232	-0.174601	-0.101208	-0.0206105	-0.0194155	-0.0863038	-0.0752128	-0.100296	-0.091809	-0.047111	0.0412757	-0.0618274	-0.0394646	-0.0365068	-0.0615318		165.789	0.450387	-0.056814	0.0497228	-0.0485526	-0.015591	0.0642068	-0.0262872	0.0987908	-0.0187846	0.0552309
	166.296	-0.0776567	-0.0610561	-0.0498258	-0.0526235	-0.176139	-0.10193	-0.0283474	-0.021235	-0.114535	-0.0942205	-0.0905085	-0.105966	-0.0853772	0.0463687	-0.0712601	-0.0590515	-0.0341817	-0.0692673		166.296	0.435759	-0.0591141	0.0597962	-0.0505159	-0.0309763	0.0727622	-0.0365716	0.100557	-0.0097998	0.0535441
	166.803	-0.0808138	-0.0450283	-0.0516303	-0.0665091	-0.196807	-0.106123	-0.0633684	-0.0212124	-0.0964454	-0.109339	-0.105861	-0.109162	-0.0843142	0.0392968	-0.0724016	-0.0763128	-0.0521255	-0.0763622		166.803	0.413976	-0.0697137	0.0224195	-0.0664621	-0.0375688	0.0565886	-0.0419432	0.0965769	-0.0047447	0.0410143
	167.31	-0.0816085	-0.0689207	-0.0403137	-0.0638679	-0.155348	-0.0973029	-0.0277684	-0.0208847	-0.10255	-0.096283	-0.0807205	-0.104748	-0.0425179	0.0349953	-0.0463235	-0.0825631	-0.0453144	-0.0660024		167.31	0.425689	-0.0699787	0.0360876	-0.0633388	-0.0337135	0.0602777	-0.0303719	0.0952583	-0.0078496	0.0457844
	167.817	-0.103597	-0.0687568	-0.0477813	-0.081543	-0.162984	-0.130122	-0.0349895	-0.0552291	-0.0875298	-0.0943386	-0.0972549	-0.0933199	-0.0593008	0.0136752	-0.0791124	-0.0512265	-0.050786	-0.075541		167.817	0.423883	-0.0649863	0.0383354	-0.0608263	-0.0332573	0.0614624	-0.0361128	0.0979682	-0.0072674	0.0465776
	168.324	-0.100032	-0.0604682	-0.0557961	-0.0727198	-0.185221	-0.110856	-0.0292526	-0.0534096	-0.104735	-0.081891	-0.0947241	-0.101836	-0.056619	0.0316415	-0.0634455	-0.0576222	-0.056207	-0.0737173		168.324	0.413468	-0.0693162	0.0244027	-0.062467	-0.0351447	0.0685182	-0.0462404	0.0965346	-0.0123614	0.0419327
	168.831	-0.0846552	-0.0552156	-0.0525806	-0.0732078	-0.187837	-0.134181	-0.0698842	-0.0303551	-0.136395	-0.1148	-0.107851	-0.0991072	-0.0935297	0.0239343	-0.0854344	-0.0960087	-0.042964	-0.0847101		168.831	0.418777	-0.0707737	0.0296502	-0.0587464	-0.0397603	0.0613575	-0.035072	0.0868261	-0.0275948	0.0405182
	169.338	-0.116822	-0.0835414	-0.0760489	-0.0980794	-0.174286	-0.11681	-0.0710105	-0.0391135	-0.0982469	-0.0900955	-0.0963707	-0.119738	-0.0459993	-0.0231115	-0.0626427	-0.0622979	-0.0682496	-0.0848508		169.338	0.388926	-0.0924605	0.00629695	-0.0882912	-0.0520327	0.0441042	-0.0661937	0.0838742	-0.0207737	0.0226055
	169.845	-0.0788047	-0.0706073	-0.0428189	-0.0574083	-0.18686	-0.106922	-0.0573684	-0.0076509	-0.130782	-0.0971461	-0.111548	-0.103924	-0.0702618	0.0301834	-0.0624671	-0.0914057	-0.0564598	-0.076603		169.845	0.396744	-0.0780079	0.0173703	-0.0673408	-0.0512366	0.0564987	-0.0529773	0.0942602	-0.0163492	0.033218
	170.352	-0.0941484	-0.0628488	-0.0404193	-0.0738394	-0.185628	-0.116483	-0.0346	-0.0152453	-0.108022	-0.113601	-0.104268	-0.108072	-0.0667414	0.00309333	-0.0590803	-0.0754891	-0.0460979	-0.0765582		170.352	0.415415	-0.0651771	0.0162547	-0.0610941	-0.0307527	0.0594604	-0.0397498	0.082489	-0.0277791	0.0387852
	170.859	-0.0765639	-0.0838594	-0.0567271	-0.0734567	-0.183439	-0.0980436	-0.0326737	-0.0410234	-0.106762	-0.0900046	-0.0967594	-0.10603	-0.0676093	0.00388489	-0.0378942	-0.0707044	-0.047134	-0.0744		170.859	0.443061	-0.0575294	0.0364264	-0.0570166	-0.0213963	0.0650241	-0.0322295	0.113986	0.00190175	0.054692
	171.366	-0.0813105	-0.0559095	-0.0620159	-0.0693608	-0.187359	-0.116463	-0.0401158	-0.0171327	-0.111358	-0.0790834	-0.107775	-0.10907	-0.0620313	0.025809	-0.0786859	-0.0645509	-0.043659	-0.0741218		171.366	0.430818	-0.0764763	0.0125278	-0.0621512	-0.0312089	0.0563037	-0.0255934	0.104277	-0.0070733	0.0446026
	171.873	-0.10437	-0.0766792	-0.067823	-0.0644133	-0.185679	-0.119387	-0.0509895	-0.0632642	-0.0958866	-0.0668357	-0.0885418	-0.124262	-0.0736067	-0.0312041	-0.0640099	-0.0532372	-0.0480312	-0.0810718		171.873	0.430708	-0.0691466	0.014602	-0.0665582	-0.0290442	0.0587406	-0.0361687	0.0923729	-0.0135742	0.0424368
	172.38	-0.0801073	-0.0719855	-0.0391139	-0.0632363	-0.17003	-0.0958409	-0.0344105	-0.043634	-0.0970793	-0.0804372	-0.0871468	-0.0917907	-0.0467892	0.0320894	-0.0727026	-0.0540973	-0.0243126	-0.0659191		172.38	0.435876	-0.0658342	0.0175439	-0.0598928	-0.0303323	0.0562812	-0.0335165	0.100799	-0.0252467	0.0439642
	172.887	-0.0853838	-0.0536349	-0.0390851	-0.055236	-0.183704	-0.0918587	-0.0350842	-0.0379721	-0.124602	-0.0873061	-0.1025	-0.114418	-0.0969038	0.0191849	-0.0849954	-0.0706317	-0.0325389	-0.0750982		172.887	0.431639	-0.0629405	0.019304	-0.054813	-0.0215752	0.0644917	-0.028033	0.10438	-0.0102268	0.0491362
	173.394	-0.0670044	-0.0835414	-0.0224893	-0.0785956	-0.166497	-0.115021	-0.0152842	-0.0423796	-0.103026	-0.0613115	-0.0789291	-0.100618	-0.0732069	-0.0147272	-0.0779835	-0.0676519	-0.0361277	-0.0708467		173.394	0.434617	-0.0712983	0.00143789	-0.0666131	-0.0352789	0.0661713	-0.0453676	0.103448	-0.0054239	0.0424104
	173.901	-0.0735835	-0.0495774	-0.0448922	-0.062442	-0.161233	-0.104632	-0.0322526	-0.0034695	-0.0920669	-0.0798739	-0.0969576	-0.10723	-0.0491979	0.0168311	-0.0483681	-0.054497	-0.0554236	-0.0646392		173.901	0.414164	-0.0749658	0.0126187	-0.062515	-0.0332752	0.0656239	-0.0373885	0.110114	0.00607395	0.0444945
	174.408	-0.0683843	-0.0521892	-0.0197345	-0.0408337	-0.167698	-0.094802	-0.0168632	-0.0217775	-0.0836933	-0.0642008	-0.0835639	-0.0964242	-0.0558779	-0.0191224	-0.0527082	-0.058882	-0.0474879	-0.0614261		174.408	0.453499	-0.0559289	0.0189156	-0.0493901	-0.0253052	0.0719749	-0.0284135	0.104943	-0.0037938	0.0540556
	174.915	-0.0550496	-0.0472932	-0.0517359	-0.0540877	-0.169338	-0.117791	-0.0362211	-0.0318921	-0.094277	-0.0709606	-0.0938932	-0.101662	-0.0557316	0.0128108	-0.0528712	-0.0323905	-0.0433178	-0.064453		174.915	0.429277	-0.0665603	0.0123956	-0.0668602	-0.0295809	0.0602552	-0.0284582	0.0865841	-0.0216178	0.041715
	175.422	-0.0737601	-0.0426381	-0.0349193	-0.0655426	-0.17003	-0.118262	-0.0329263	-0.0500079	-0.0953612	-0.0918218	-0.104512	-0.109583	-0.0742211	0.00474936	-0.0847194	-0.0538429	-0.0452007	-0.0730941		175.422	0.415353	-0.0775203	-0.0067432	-0.0750153	-0.0435798	0.0541742	-0.0470909	0.0888585	-0.0066173	0.0335354
	175.929	-0.0776015	-0.0567673	-0.0332492	-0.0470444	-0.157507	-0.0982071	-0.0560842	-0.0278801	-0.116812	-0.0680895	-0.110298	-0.112953	-0.046916	-3.125e-05	-0.0580016	-0.0270971	-0.0502047	-0.0673378		175.929	0.451451	-0.0595858	0.00321458	-0.0566733	-0.0229975	0.069238	-0.0265782	0.0992082	-0.0119053	0.0494857
	176.436	-0.0556347	-0.0779899	-0.0671127	-0.101276	-0.20089	-0.150581	-0.0466632	-0.0392152	-0.109122	-0.0792651	-0.11462	-0.102193	-0.0561997	-0.0104569	-0.0610246	-0.0628308	-0.0305424	-0.0803304		176.436	0.443343	-0.0655587	0.00422276	-0.059934	-0.0369426	0.0763688	-0.0305733	0.108711	0.00212491	0.0490847
	176.943	-0.0692453	-0.0494232	-0.042387	-0.0682603	-0.168635	-0.101526	-0.0205789	-0.0297222	-0.0999817	-0.0705609	-0.106303	-0.0942081	-0.0587547	-0.0128733	-0.0614636	-0.0635819	-0.061388	-0.0693467		176.943	0.446908	-0.0626014	0.016544	-0.0570852	-0.026647	0.0729046	-0.0349153	0.103745	-0.0127398	0.0495681
	177.45	-0.0622137	-0.0764768	-0.0677654	-0.051035	-0.173777	-0.12159	-0.0427263	-0.0241055	-0.102817	-0.0880966	-0.11366	-0.11135	-0.0565703	-0.0147897	-0.0781842	-0.0580098	-0.0392615	-0.075437		177.45	0.451865	-0.060704	0.00628042	-0.0526988	-0.0313968	0.0700703	-0.0276077	0.107417	-0.0021734	0.051228
	177.957	-0.0750626	-0.056083	-0.030312	-0.0395992	-0.171669	-0.0962641	-0.0266105	-0.0431255	-0.119172	-0.0792379	-0.0911717	-0.126368	-0.0710907	0.00261423	-0.0528336	-0.0372358	-0.0203068	-0.0666782		177.957	0.459121	-0.060227	-0.0006694	-0.0587327	-0.0298672	0.0741718	-0.0278763	0.0958994	-0.0078205	0.0493332
	178.464	-0.0678213	-0.071706	-0.0420606	-0.0839546	-0.165581	-0.134662	-0.0488211	-0.0318242	-0.114886	-0.0948111	-0.0955626	-0.126991	-0.0917841	-0.0098841	-0.0700183	-0.0687299	-0.031806	-0.0794649		178.464	0.42099	-0.0747538	-0.0152879	-0.0740954	-0.0473456	0.0664937	-0.0376235	0.0993352	-0.0156215	0.0357879
	178.971	-0.0646422	-0.0733348	-0.0407456	-0.0735715	-0.173156	-0.0928687	-0.0262526	-0.0320051	-0.11833	-0.0828904	-0.0817268	-0.109336	-0.0582671	0.00207264	-0.0505256	-0.0225425	-0.0419531	-0.0670632		178.971	0.432631	-0.0699151	-0.0053384	-0.0688304	-0.048249	0.0772236	-0.0381719	0.111548	0.00041722	0.0434795
	179.478	-0.0833195	-0.0603429	-0.034593	-0.0464702	-0.170682	-0.0944365	-0.0373789	-0.0307054	-0.117996	-0.0817001	-0.0838384	-0.0950506	-0.075323	-0.022122	-0.0363513	-0.0417661	-0.0488147	-0.0682877		179.478	0.468261	-0.0692367	-0.0062556	-0.0585885	-0.0391699	0.0756715	-0.0321624	0.10591	0.00028138	0.0494123
	179.985	-0.0781866	-0.0640053	-0.0506705	-0.0505373	-0.155633	-0.0916471	-0.0441474	-0.0097417	-0.102759	-0.0848166	-0.097598	-0.108667	-0.072573	0.0218304	-0.0440405	-0.0317001	-0.0444678	-0.0652565		179.985	0.455462	-0.0794972	-0.0211964	-0.080802	-0.0363165	0.0641843	-0.0317707	0.0875338	-0.0167664	0.0378701
	180.492	-0.0840591	-0.0788091	-0.058714	-0.0977827	-0.190505	-0.103834	-0.0404737	-0.035079	-0.108772	-0.0861522	-0.11199	-0.113749	-0.0661758	-0.0198931	-0.0688768	-0.0406153	-0.0628033	-0.0804874		180.492	0.482123	-0.0643397	-0.0096107	-0.0543669	-0.0323181	0.0670786	-0.0347699	0.0941997	-0.0091983	0.0487553
	180.999	-0.0851519	-0.0618561	-0.0312335	-0.0573222	-0.157527	-0.0916183	-0.0333474	-0.0273264	-0.0920835	-0.0806553	-0.105	-0.109473	-0.0445756	-0.020591	-0.042736	-0.0466598	-0.0327664	-0.0658778		180.999	0.469738	-0.0790361	-0.0238904	-0.0722763	-0.0388658	0.0663438	-0.0403093	0.0879693	-0.0126622	0.0396679
	181.506	-0.0739698	-0.0587527	-0.0373957	-0.0606812	-0.178491	-0.116829	-0.0068421	-0.0489343	-0.11019	-0.0997992	-0.115207	-0.100087	-0.0634746	-0.0116963	-0.0521939	-0.0284659	-0.0378083	-0.0706363		181.506	0.459598	-0.0689187	-0.0206758	-0.0668534	-0.0328637	0.0675809	-0.0327219	0.0908849	-0.0091497	0.0429867
	182.013	-0.0790697	-0.0699326	-0.0461208	-0.0796386	-0.159553	-0.100468	-0.0527579	-0.0359718	-0.0932762	-0.0764122	-0.0664197	-0.11841	-0.0680482	-0.0270588	-0.053812	-0.0297256	-0.0463885	-0.0707684		182.013	0.454883	-0.071717	-0.0148582	-0.0864515	-0.0500917	0.0706777	-0.0409136	0.109443	-0.019163	0.0390899
	182.52	-0.0825248	-0.0769779	-0.0326829	-0.046719	-0.169786	-0.0947251	-0.0238632	-0.0400063	-0.104777	-0.0872516	-0.0859195	-0.116057	-0.0638256	-0.0085405	-0.0622287	-0.0089516	-0.029582	-0.0667305		182.52	0.447964	-0.0704928	-0.0265017	-0.0760449	-0.059466	0.0789707	-0.0477736	0.102045	-0.0012905	0.0386011
	183.027	-0.0912563	-0.0862111	-0.0495282	-0.0561739	-0.182604	-0.117579	-0.0479579	-0.0271794	-0.101249	-0.0844077	-0.077778	-0.10321	-0.0623726	-0.0342974	-0.0596197	-0.0318091	-0.0730388	-0.0756631		183.027	0.497439	-0.0709115	-0.0177339	-0.0648764	-0.0261103	0.0707077	-0.024866	0.0886408	-0.0281284	0.047129
	183.534	-0.0737932	-0.0556493	-0.0273653	-0.0586428	-0.173614	-0.108807	-0.0359895	-0.0270664	-0.0854031	-0.0916855	-0.0722132	-0.0879264	-0.0529621	-0.0168311	-0.0593186	-0.0181576	-0.0276992	-0.0631249		183.534	0.465141	-0.0818185	-0.0238904	-0.0801431	-0.037041	0.0705127	-0.0416858	0.0838198	-0.0121479	0.038083
	184.041	-0.0733406	-0.0673882	-0.0599714	-0.0861843	-0.175945	-0.106547	-0.0325368	-0.0188391	-0.100874	-0.0828722	-0.0877871	-0.109473	-0.0556146	-0.0161645	-0.042736	-0.0515051	-0.0173878	-0.0697157		184.041	0.467025	-0.088793	-0.0363025	-0.0830124	-0.0492688	0.0693355	-0.0436106	0.0979742	-0.0081892	0.0361287
	184.548	-0.0658233	-0.0560251	-0.0296306	-0.0506235	-0.185536	-0.0973799	-0.0323789	-0.0026558	-0.0993311	-0.0754127	-0.0888162	-0.106762	-0.0452874	-0.0193099	-0.0294774	-0.0356974	-0.0324505	-0.0619176		184.548	0.457745	-0.0775309	-0.0341209	-0.0677114	-0.037211	0.0715775	-0.0411486	0.0893001	-0.0160581	0.0383157
	185.055	-0.0716076	-0.0594851	-0.0462264	-0.0695522	-0.185098	-0.10445	-0.0427263	-0.0267613	-0.110507	-0.0932574	-0.0907296	-0.112348	-0.07269	0.00143731	-0.064311	-0.0476289	-0.045049	-0.0729995		185.055	0.469316	-0.0725597	-0.0352695	-0.0733266	-0.046308	0.0486031	-0.0435994	0.0639672	-0.0258483	0.0316639
	185.562	-0.0733737	-0.0535964	-0.0524462	-0.0656765	-0.165754	-0.108759	-0.0352211	-0.0026558	-0.108497	-0.105623	-0.11305	-0.113768	-0.0679019	-0.0199244	-0.0745215	-0.0580098	-0.0273832	-0.0733036		185.562	0.487486	-0.0510107	-0.022279	-0.0603802	-0.0346438	0.0706702	-0.0352958	0.074825	-0.023898	0.0450527
	186.069	-0.0679758	-0.0619524	-0.0430972	-0.0922323	-0.172718	-0.129189	-0.0297053	-0.0360848	-0.107388	-0.0893505	-0.0880768	-0.104986	-0.0649959	-0.0287149	-0.0551918	-0.0454364	-0.0473741	-0.0743805		186.069	0.456947	-0.0773189	-0.0366991	-0.078221	-0.0453866	0.0779284	-0.0347922	0.107411	-0.0002038	0.0410738
	186.576	-0.0816637	-0.0669545	-0.043126	-0.0782702	-0.171689	-0.114097	-0.0534105	-0.0474199	-0.113409	-0.0818364	-0.0796381	-0.106781	-0.088371	-0.0429004	-0.0613256	-0.0415481	-0.0689446	-0.0789051		186.576	0.497072	-0.0641595	-0.0205353	-0.0631946	-0.0338298	0.0846693	-0.0252689	0.10542	-0.0034348	0.052971
	187.083	-0.0665519	-0.0723228	-0.0338251	-0.0616668	-0.176403	-0.105835	-0.0239895	-0.0365708	-0.0790312	-0.0924487	-0.0885723	-0.0992629	-0.0753913	-0.0333705	-0.0767668	-0.043571	-0.0552719	-0.0718148		187.083	0.494046	-0.0545085	-0.0153788	-0.0612108	-0.027622	0.0781159	-0.0220459	0.109824	-0.0013875	0.055537
	187.59	-0.0812001	-0.0808813	-0.0490675	-0.0913806	-0.175579	-0.107556	-0.0445684	-0.0156409	-0.106078	-0.0855798	-0.0990159	-0.110022	-0.0773417	-0.0250174	-0.0859612	-0.0245897	-0.0298094	-0.0758406		187.59	0.487338	-0.0714944	-0.0358976	-0.0833076	-0.0477839	0.0619948	-0.0350944	0.0961716	0.00602544	0.0419947
	188.097	-0.0833195	-0.0838209	-0.0529645	-0.106108	-0.207935	-0.131555	-0.0465053	-0.0391813	-0.166344	-0.124431	-0.185896	-0.117165	-0.0850066	-0.0328289	-0.0749856	-0.0993883	-0.0458072	-0.0990143		188.097	0.489855	-0.0640005	-0.0283611	-0.0722352	-0.0306275	0.0650541	-0.0245526	0.0894755	-0.0167858	0.0453136
	188.604	-0.0864545	-0.0957622	-0.0435868	-0.0750261	-0.18183	-0.138327	-0.0406632	-0.0510702	-0.0975964	-0.0906497	-0.077092	-0.114592	-0.069667	-0.0367138	-0.0885828	-0.0483799	-0.0606045	-0.0821528		188.604	0.474367	-0.0575771	-0.0239069	-0.0740131	-0.0391967	0.0738044	-0.0425922	0.106431	0.00391023	0.0468029
	189.111	-0.0605689	-0.0792236	-0.0264151	-0.0820885	-0.17623	-0.130459	-0.0605053	-0.0287842	-0.118664	-0.145129	-0.0956541	-0.0874868	-0.0955776	-0.0132274	-0.0947292	-0.0606747	-0.0653558	-0.0835748		189.111	0.482967	-0.0687756	-0.0265761	-0.0748437	-0.0342502	0.0618524	-0.0230083	0.0743048	-0.0282158	0.0403839
	189.618	-0.0948328	-0.0916372	-0.0337963	-0.0704039	-0.181515	-0.103603	-0.0535684	-0.048584	-0.101917	-0.0988906	-0.0823671	-0.10625	-0.0787362	-0.0420985	-0.0601214	-0.0538429	-0.0563208	-0.0799108		189.618	0.45769	-0.0655057	-0.0264026	-0.0775483	-0.0504137	0.075559	-0.0391455	0.100267	-0.0020473	0.0413836
	190.125	-0.0941263	-0.0817294	-0.0255704	-0.0845575	-0.177075	-0.130968	-0.0538526	-0.045623	-0.0994145	-0.0985363	-0.0777018	-0.112577	-0.0550002	-0.0300897	-0.064311	-0.0261644	-0.071295	-0.0781525		190.125	0.478479	-0.0605556	-0.0209568	-0.0659404	-0.0374525	0.0663062	-0.0291297	0.0785693	-0.02514	0.0426867
	190.632	-0.0931549	-0.0814307	-0.0046841	-0.0821459	-0.167149	-0.108672	-0.0440526	-0.0332143	-0.106704	-0.0953562	-0.0737302	-0.11994	-0.0550685	-0.0464729	-0.0719751	-0.0321725	-0.0511651	-0.0745345		190.632	0.462342	-0.063656	-0.0291461	-0.0760724	-0.0465405	0.0761364	-0.0414284	0.106043	-0.0001164	0.0430624
	191.139	-0.0880772	-0.0696531	-0.0405632	-0.0672172	-0.179835	-0.13344	-0.0348632	-0.0198336	-0.10215	-0.0876877	-0.0795694	-0.108475	-0.0605978	-0.0420985	-0.0668322	-0.05589	-0.0355464	-0.0748429		191.139	0.438777	-0.0806366	-0.0454174	-0.0869046	-0.0582584	0.0525021	-0.0521716	0.0895602	-0.0024548	0.0283329
	191.646	-0.0901083	-0.0730746	-0.0221053	-0.0617243	-0.171476	-0.114232	-0.0393158	-0.0018647	-0.102259	-0.107513	-0.0880082	-0.113594	-0.0842947	-0.0116963	-0.0449813	-0.0377809	-0.0389962	-0.0707661		191.646	0.478964	-0.0520229	-0.0213204	-0.0707867	-0.0285075	0.0700253	-0.0341432	0.0883081	-0.0242473	0.0451411
	192.153	-0.0919407	-0.0854304	-0.029573	-0.0822512	-0.190484	-0.138173	-0.0418316	-0.0282305	-0.100857	-0.107413	-0.0993589	-0.0890161	-0.0945634	-0.042036	-0.0721758	-0.049676	-0.0486757	-0.0818639		192.153	0.484078	-0.0571797	-0.0174282	-0.0602017	-0.0273268	0.0751016	-0.0335836	0.103309	-0.0115075	0.0505846
	192.66	-0.074588	-0.0859316	-0.0427133	-0.0705475	-0.171689	-0.121032	-0.0766526	-0.0488891	-0.106037	-0.0834174	-0.0944801	-0.10288	-0.0653664	-0.0551384	-0.0775068	-0.020774	-0.0490548	-0.0792175		192.66	0.477244	-0.0520918	-0.0138913	-0.0679998	-0.0297777	0.0808527	-0.0334605	0.122376	0.00391023	0.054129
	193.167	-0.101478	-0.087917	-0.0472342	-0.0922323	-0.200462	-0.123716	-0.0546	-0.0565287	-0.128213	-0.11152	-0.101516	-0.115041	-0.0731386	-0.0354744	-0.0674092	-0.0856157	-0.0537429	-0.0903435		193.167	0.45622	-0.0739589	-0.0253779	-0.0799577	-0.0402791	0.0621523	-0.0440918	0.0910422	-0.0101006	0.0372943
	193.674	-0.108443	-0.0622319	-0.0245817	-0.0903567	-0.172239	-0.118426	-0.0550211	-0.0235404	-0.0944855	-0.109557	-0.0923686	-0.114061	-0.0794968	-0.0404737	-0.0573618	-0.0518321	-0.0387687	-0.0784262		193.674	0.454523	-0.0751937	-0.0340134	-0.0845363	-0.0459949	0.055239	-0.0460166	0.096341	-0.0025518	0.0353107
	194.181	-0.114669	-0.0636102	-0.0215006	-0.0569107	-0.175131	-0.116165	-0.0463789	-0.0604954	-0.0994812	-0.0781203	-0.107066	-0.103146	-0.0556829	-0.0582005	-0.059143	-0.0278239	-0.0763622	-0.0776404		194.181	0.48579	-0.0518639	-0.0131724	-0.0686862	-0.0314862	0.075484	-0.0314462	0.102801	0.00109642	0.0520574
	194.688	-0.0991379	-0.0708097	-0.0425213	-0.065954	-0.175701	-0.121936	-0.0585684	-0.0463463	-0.112675	-0.092376	-0.134021	-0.104702	-0.045736	-0.0491808	-0.0751236	-0.0202411	-0.0693616	-0.0814349		194.688	0.478425	-0.057964	-0.0193619	-0.0675536	-0.0323628	0.0785957	-0.038474	0.111893	0.00997448	0.0514635
	195.195	-0.0980782	-0.0512544	-0.0463415	-0.0629587	-0.178949	-0.102218	-0.0209895	-0.0325701	-0.0950943	-0.0781657	-0.111281	-0.0979351	-0.0396411	-0.0380573	-0.0622287	-0.0378172	-0.048701	-0.0707224		195.195	0.466681	-0.07663	-0.0257663	-0.0828545	-0.0426316	0.0558388	-0.0387202	0.100733	0.0110418	0.0408546
	195.702	-0.0976697	-0.0809198	-0.0441531	-0.0824426	-0.179427	-0.119705	-0.0566632	-0.0197884	-0.110507	-0.0830085	-0.0821689	-0.112064	-0.0555658	-0.028944	-0.0335039	-0.0340743	-0.0704231	-0.0759429		195.702	0.497721	-0.0536712	-0.0013552	-0.0575588	-0.0204571	0.0781683	-0.0362918	0.111385	0.0114105	0.0588167
	196.209	-0.103719	-0.0645065	-0.045708	-0.0668632	-0.168156	-0.107191	-0.0465368	-0.0434984	-0.106996	-0.0895322	-0.0992598	-0.105893	-0.0530791	-0.0536386	-0.0478663	-0.0612198	-0.0458578	-0.0770307		196.209	0.447964	-0.0822743	-0.0247994	-0.0831017	-0.0489646	0.0682483	-0.0497208	0.110477	0.0106246	0.038717
	196.716	-0.117352	-0.0680629	-0.0500753	-0.0703848	-0.173828	-0.130488	-0.0555053	-0.0268969	-0.0723341	-0.078611	-0.069042	-0.0856463	-0.0445268	-0.0516284	-0.0396127	-0.0183272	-0.0524919	-0.0708713		196.716	0.484195	-0.0800589	-0.0089248	-0.0637506	-0.0213158	0.0730321	-0.0363925	0.108469	0.0149811	0.0522483
	197.223	-0.128445	-0.108272	-0.0574374	-0.0926725	-0.194231	-0.134345	-0.0627579	-0.053613	-0.108789	-0.100753	-0.0966908	-0.105389	-0.0656882	-0.0459	-0.0509897	-0.0466235	-0.0423322	-0.087937		197.223	0.482623	-0.0602535	-0.0078918	-0.0685009	-0.0257167	0.0824573	-0.0295997	0.117119	0.0262849	0.0573913
	197.73	-0.1252	-0.111414	-0.0647706	-0.0686527	-0.181565	-0.134479	-0.0626947	-0.0311688	-0.0934597	-0.106059	-0.103163	-0.116542	-0.0730118	-0.04013	-0.0566343	-0.0497487	-0.0571548	-0.0868147		197.73	0.468542	-0.0718601	-0.0117593	-0.0706426	-0.0305201	0.0622872	-0.0429727	0.10715	0.00179502	0.04578
	198.237	-0.115321	-0.0915023	-0.0404001	-0.0924524	-0.18573	-0.122408	-0.0737895	-0.0395543	-0.113343	-0.0991904	-0.0917587	-0.113749	-0.0638451	-0.0387864	-0.0559946	-0.049034	-0.0469319	-0.0843406		198.237	0.448292	-0.0976649	-0.0282784	-0.101636	-0.0508699	0.044944	-0.0487808	0.0985186	0.00782046	0.0302606
	198.744	-0.104602	-0.0960224	-0.0679861	-0.103525	-0.180802	-0.130276	-0.0681789	-0.0653211	-0.133117	-0.109303	-0.118371	-0.131139	-0.102745	-0.0164144	-0.0397757	-0.0604203	-0.0628665	-0.0935803		198.744	0.483906	-0.0687544	-0.0112469	-0.0678281	-0.0379802	0.0790831	-0.0366499	0.131763	0.0230442	0.0550374
	199.251	-0.131282	-0.093054	-0.0483284	-0.0651885	-0.157507	-0.0987072	-0.0656316	-0.0298804	-0.107329	-0.0810823	-0.099801	-0.126972	-0.0243795	-0.0062179	-0.0212488	-0.0508631	-0.061944	-0.0746716		199.251	0.48622	-0.0717753	-0.003917	-0.0713908	-0.0344112	0.0620323	-0.034837	0.113447	0.00512308	0.0500546
	199.758	-0.115111	-0.0991258	-0.0678998	-0.0765955	-0.169908	-0.103411	-0.0617895	-0.0395091	-0.120966	-0.0932392	-0.0973998	-0.113484	-0.0794285	-0.0290377	-0.0208474	-0.0383139	-0.0389077	-0.0802925		199.758	0.496118	-0.0706889	0.00055367	-0.0753379	-0.0230958	0.0792781	-0.0380712	0.10657	0.00403637	0.0532625
	200.265	-0.109084	-0.0968898	-0.067823	-0.0924811	-0.175416	-0.119994	-0.0703053	-0.0566417	-0.129422	-0.111729	-0.112753	-0.117302	-0.0670925	-0.0228511	-0.0247736	-0.0590273	-0.0603771	-0.0878801		200.265	0.471161	-0.0791898	-0.0067845	-0.0666955	-0.0412899	0.0618448	-0.0413165	0.109159	0.00852876	0.0461575
	200.772	-0.11904	-0.113014	-0.049557	-0.098711	-0.157273	-0.133546	-0.0673368	-0.0493298	-0.128088	-0.104115	-0.116656	-0.142585	-0.0698913	-0.0629498	-0.0342064	-0.0494216	-0.0686919	-0.0920243		200.772	0.452796	-0.0825445	-0.0115609	-0.0868428	-0.0483832	0.063232	-0.043633	0.108028	0.00271678	0.0393119
	201.279	-0.132552	-0.117014	-0.0643867	-0.0940123	-0.174357	-0.133065	-0.0793684	-0.06453	-0.133476	-0.0892959	-0.0927116	-0.150085	-0.0711395	-0.0669909	-0.0237701	-0.0555024	-0.0780808	-0.0953139		201.279	0.465751	-0.0722894	0.00270223	-0.0741229	-0.0373183	0.0699579	-0.0394588	0.101168	0.00223164	0.0465135
	201.786	-0.108201	-0.103675	-0.0770663	-0.0761553	-0.173583	-0.106306	-0.0658842	-0.0673892	-0.122408	-0.0888598	-0.0869486	-0.148491	-0.0691794	-0.0192474	-0.0279597	-0.0348979	-0.0684644	-0.0849833		201.786	0.451615	-0.0857562	-0.001785	-0.0813924	-0.0565947	0.0628721	-0.0589868	0.105789	-0.0032504	0.0369457
	202.293	-0.10989	-0.110267	-0.0530701	-0.0678201	-0.15318	-0.118935	-0.0739474	-0.0346382	-0.113326	-0.0818364	-0.0743172	-0.118319	-0.0461553	-0.0208722	-0.0009408	-0.0145237	-0.0538061	-0.0732849		202.293	0.492991	-0.0735985	0.00959417	-0.0595221	-0.033955	0.0739919	-0.0403653	0.09968	0.00353182	0.0524831
	202.8	-0.114515	-0.0971308	-0.0505073	-0.0772271	-0.174286	-0.0990535	-0.0734632	-0.0337568	-0.105303	-0.0755127	-0.10596	-0.15122	-0.0563265	-0.0148209	-0.0390356	-0.0515051	-0.0251466	-0.0791041		202.8	0.449645	-0.0898106	-0.0091645	-0.0857994	-0.0569435	0.0638094	-0.0638212	0.103285	-0.001601	0.0343999
	203.307	-0.122816	-0.092495	-0.067823	-0.100252	-0.15881	-0.115473	-0.0692737	-0.0406053	-0.13084	-0.0810278	-0.110107	-0.15339	-0.071315	-0.0202681	-0.0300168	-0.0518321	-0.0553604	-0.0865709		203.307	0.47819	-0.0857244	-0.0003305	-0.0774316	-0.0354756	0.0585531	-0.0449759	0.103642	0.012992	0.0454933
	203.814	-0.103653	-0.0942876	-0.0542123	-0.0810454	-0.155918	-0.104844	-0.0708211	-0.037441	-0.118522	-0.0580951	-0.0955321	-0.153766	-0.0783656	-0.0414006	-0.0116154	-0.0689722	-0.0588354	-0.0816074		203.814	0.47045	-0.08211	0.0102635	-0.0737522	-0.0464779	0.0596779	-0.0454907	0.117059	0.0132443	0.0469848
	204.321	-0.108819	-0.0905867	-0.0473494	-0.0796386	-0.16835	-0.107643	-0.0578842	-0.0628913	-0.0989725	-0.0364616	-0.0881759	-0.152145	-0.0563265	-0.0299647	-0.0106746	-0.0181213	-0.0476269	-0.0742136		204.321	0.465782	-0.0913369	0.00688367	-0.0804588	-0.045816	0.0656389	-0.0539285	0.10683	0.00227046	0.0417628
	204.828	-0.102273	-0.0841196	-0.0546538	-0.0780214	-0.169979	-0.104344	-0.0559579	-0.0310558	-0.135794	-0.0448479	-0.134486	-0.132476	-0.0998781	-0.0318394	-0.0103735	-0.0598873	-0.0630181	-0.0819414		204.828	0.48837	-0.0829791	0.0150317	-0.0746034	-0.0464421	0.0618598	-0.0468447	0.0978774	-0.0079951	0.0449194
	205.335	-0.106258	-0.110229	-0.048194	-0.0773324	-0.156092	-0.0865396	-0.0633684	-0.0251113	-0.111107	-0.0344173	-0.102256	-0.135644	-0.065737	-0.0214138	0.00042648	-0.0223245	-0.0413718	-0.0709982		205.335	0.476236	-0.0835886	0.0143871	-0.0761891	-0.0420412	0.0709626	-0.0450095	0.100279	-0.0048999	0.0455706
	205.842	-0.0832091	-0.103222	-0.0415135	-0.0896198	-0.171598	-0.105729	-0.0557263	-0.038119	-0.135794	-0.0367342	-0.125216	-0.158738	-0.0691501	-0.0192786	-0.0246105	-0.0416571	-0.0306182	-0.0782667		205.842	0.439199	-0.0952535	0.0142301	-0.0839597	-0.0544568	0.0680908	-0.06287	0.105693	0.00804362	0.0376351
	206.349	-0.107814	-0.0814981	-0.0446714	-0.0704614	-0.146063	-0.096822	-0.0519895	-0.0271116	-0.123509	-0.0126839	-0.105152	-0.14525	-0.0543079	0.00898837	0.00334914	-0.0291927	-0.0250329	-0.0652484		206.349	0.462858	-0.105562	0.0138087	-0.0810835	-0.0606378	0.055149	-0.0522275	0.0986457	-0.0039393	0.0363346
	206.856	-0.0967756	-0.0738745	-0.0377221	-0.062576	-0.143813	-0.0737082	-0.0476632	-0.0495785	-0.104277	0.0132472	-0.105938	-0.14394	-0.0875128	-0.0147897	0.00238328	-0.019272	-0.0601117	-0.0650542		206.856	0.452858	-0.0889626	0.0243284	-0.0784544	-0.0527483	0.0678434	-0.0547902	0.100999	0.00353182	0.0416228
	207.363	-0.105518	-0.0789248	-0.0689652	-0.0594658	-0.172698	-0.080374	-0.0586632	-0.0609814	-0.145727	0.0149372	-0.113462	-0.162666	-0.0741138	-0.0193515	0.00963348	-0.0320635	-0.0307698	-0.0728926		207.363	0.451146	-0.0969335	0.0121394	-0.0790447	-0.0514245	0.0468635	-0.0592889	0.0805533	-0.0101588	0.0326502
	207.87	-0.0826131	-0.0758214	-0.0773639	-0.0803851	-0.16217	-0.0974664	-0.0436316	-0.0281852	-0.119147	0.0256312	-0.110031	-0.151705	-0.0210347	0.00054159	0.00063972	-0.0230755	-0.0501794	-0.0644704		207.87	0.451904	-0.10473	0.0238243	-0.0775895	-0.0540811	0.0587856	-0.0480534	0.0953308	-0.0040752	0.037924
	208.377	-0.0958373	-0.0849003	-0.044921	-0.0695044	-0.161233	-0.0941095	-0.0447263	-0.0357797	-0.105261	0.053116	-0.123227	-0.146312	-0.0210347	0.0395467	-0.0074258	-0.0413421	-0.032918	-0.059757		208.377	0.463734	-0.0806525	0.0307906	-0.079333	-0.0496087	0.0622497	-0.0505713	0.103563	0.00293025	0.0447891
	208.884	-0.0709232	-0.0641017	-0.0579557	-0.0443553	-0.121291	-0.078306	-0.0585684	-0.0358814	-0.122867	0.0577134	-0.101295	-0.161357	-0.025657	0.022372	0.0172098	-0.0358064	-0.0213809	-0.0530854		208.884	0.474195	-0.0892276	0.0374181	-0.0660708	-0.0425243	0.0780034	-0.0439687	0.106285	-0.0005337	0.0503974
	209.391	-0.0898102	-0.0864327	-0.0503441	-0.050011	-0.126555	-0.0946193	-0.0454737	-0.0345704	-0.0935681	0.0898502	-0.118493	-0.13884	0.00209664	0.0433066	0.0291638	-0.0135546	-0.0369111	-0.0479274		209.391	0.447909	-0.0932608	0.0283445	-0.0750427	-0.0482222	0.0691855	-0.0508511	0.107943	0.0082959	0.0438112
	209.898	-0.0693667	-0.0839172	-0.0529069	-0.0553222	-0.159747	-0.0935805	-0.0264421	-0.0415659	-0.116328	0.129038	-0.105297	-0.111735	-0.0062119	0.0688032	-0.0009784	-0.0162437	0.00080873	-0.0435878		209.898	0.480395	-0.0843889	0.0353191	-0.076347	-0.0449841	0.0585832	-0.0420439	0.0832149	-0.0148162	0.0438813
	210.405	-0.103012	-0.0789633	-0.0542987	-0.0703848	-0.167077	-0.0977261	-0.0467895	-0.0261736	-0.134143	0.107404	-0.112951	-0.121267	-0.0019406	0.0375053	6.2718e-05	-0.0431349	-0.0005813	-0.0537336		210.405	0.444015	-0.091586	0.0396906	-0.0729285	-0.0595823	0.0758364	-0.0643248	0.10461	-0.0011352	0.0416217
	210.912	-0.0848318	-0.0827703	-0.0557961	-0.0796195	-0.121027	-0.0922531	-0.0588842	-0.0475329	-0.118021	0.149472	-0.115649	-0.145671	-0.0044468	0.0254965	0.0144628	-0.0124765	-0.0285332	-0.0504754		210.912	0.453437	-0.0891375	0.0340382	-0.07726	-0.0611119	0.0716599	-0.0523842	0.0864147	0.00036871	0.0406694
	211.419	-0.0862448	-0.0689785	-0.0510544	-0.0652937	-0.154941	-0.105537	-0.0316421	-0.04082	-0.0725843	0.165572	-0.0297528	-0.10874	0.0121215	0.0321519	0.0257018	-0.0084792	-0.0062551	-0.0349868		211.419	0.472967	-0.0832229	0.047599	-0.0637438	-0.0483564	0.0729871	-0.0444387	0.0960265	-0.0105761	0.0488047
	211.926	-0.106103	-0.0667714	-0.0850235	-0.0758778	-0.172076	-0.0955715	-0.0574316	-0.0373392	-0.0699738	0.129664	0.00419268	-0.130717	0.0152616	0.0234864	-0.0093701	-0.0466235	-0.030833	-0.0477122		211.926	0.439223	-0.0927626	0.0425829	-0.0729353	-0.0585983	0.0687132	-0.0519701	0.0993594	-0.0048029	0.0409788
	212.433	-0.0893687	-0.0763033	-0.0499602	-0.0625473	-0.146501	-0.0976492	-0.0247684	-0.0395543	-0.0260129	0.159366	0.073189	-0.11885	0.0312643	0.0557424	0.0218133	0.0147417	-0.0222781	-0.0233927		212.433	0.429856	-0.0924393	0.039765	-0.0784956	-0.0675433	0.0666887	-0.0637093	0.0902377	-0.0136712	0.034521
	212.94	-0.0778333	-0.0690363	-0.066268	-0.044384	-0.152009	-0.0919645	0.00783158	-0.0193477	-0.0143033	0.163455	0.128273	-0.10386	0.0188015	0.0589295	0.0308823	0.0171764	-0.0030201	-0.0127457		212.94	0.440489	-0.0936741	0.0484832	-0.0854768	-0.0644036	0.0757839	-0.0673911	0.107858	0.00595752	0.0408474
	213.447	-0.0794891	-0.0712627	-0.0509488	-0.118807	-0.244416	-0.122071	-0.0118	-0.0167597	-0.06321	0.0717875	0.324765	-0.102788	-0.0049344	0.0813327	-0.0759013	-0.0627945	-0.0090098	-0.032724		213.447	0.439989	-0.0928368	0.0505987	-0.0802254	-0.0592603	0.0727697	-0.0647053	0.104628	0.00810184	0.0421177
	213.954	-0.0835293	-0.0778743	-0.0530221	-0.0580399	-0.124366	-0.0815763	-0.0373474	-0.0353615	0.00975797	0.15982	0.165016	-0.108667	0.0235019	0.0535761	0.0472893	0.0640543	0.00202184	-0.0079262		213.954	0.479777	-0.0713407	0.0720183	-0.0567008	-0.0409678	0.0842794	-0.0430399	0.111197	0.00292054	0.0597937
	214.461	-0.0538685	-0.0774116	-0.0917232	-0.0504512	-0.167342	-0.125361	-0.0656632	-0.0220261	0.00678888	0.149263	0.166831	-0.125287	0.0188015	0.0490767	-0.0037631	0.0522197	-0.0348767	-0.0220467		214.461	0.473358	-0.0899484	0.0588294	-0.0706289	-0.0471577	0.0726647	-0.0598037	0.100019	0.00705394	0.0493763
	214.968	-0.0694771	-0.0641017	-0.0776038	-0.100587	-0.167536	-0.0988419	-0.0228	-0.0277897	0.0196494	0.160983	0.15891	-0.124527	0.0381198	0.0447127	0.0569855	0.0418388	-0.022316	-0.0149635		214.968	0.464703	-0.0871713	0.0558214	-0.0647597	-0.0528825	0.0780859	-0.0571403	0.0944417	0.0045021	0.0484
	215.475	-0.0483492	-0.102489	-0.0558824	-0.0631214	-0.158057	-0.091195	-0.0492421	-0.0318468	0.0299244	0.175021	0.176009	-0.141679	0.0697547	0.0369325	0.072527	0.0898189	-0.0211787	-0.0066502		215.475	0.475993	-0.0767042	0.0644652	-0.0649519	-0.054922	0.0809877	-0.0556295	0.104156	-0.0019212	0.052386
	215.982	-0.0547516	-0.0633114	-0.0623134	-0.0573031	-0.154096	-0.0886653	-0.0372526	-0.0152906	0.0216176	0.177747	0.200143	-0.11657	0.0658638	0.0659702	0.101942	0.0804433	-0.0031844	0.00358758		215.982	0.449606	-0.10041	0.0515656	-0.0791958	-0.0552529	0.0710976	-0.0591099	0.0968552	-0.0064136	0.0409713
	216.489	-0.0591449	-0.0886205	-0.0851578	-0.0685953	-0.154218	-0.0991593	-0.0148632	-0.0173474	0.0251872	0.176784	0.202567	-0.110178	0.0662343	0.0576172	0.0888086	0.0773545	-0.0184872	-0.0012482		216.489	0.476032	-0.0871819	0.0594409	-0.0696472	-0.0513976	0.0806127	-0.0650074	0.100351	0.004832	0.0497817
	216.996	-0.0498504	-0.0651619	-0.051112	-0.0499057	-0.151693	-0.0795756	-0.0108	0.00109622	0.0553786	0.211119	0.226336	-0.0927247	0.0868594	0.0673138	0.149494	0.0976925	-0.0015669	0.0201706		216.996	0.477526	-0.0856449	0.0676385	-0.0661944	-0.0544121	0.0909002	-0.0690026	0.10046	0.00531714	0.0518431
	217.503	0.00481284	-0.0500593	-0.0168934	-0.0395992	-0.138712	-0.0867223	0.0286737	0.00015822	0.0408083	0.210729	0.222486	-0.0883934	0.0706812	0.126108	0.109593	0.0852886	0.0012131	0.0282455		217.503	0.461857	-0.0915648	0.0562015	-0.0764156	-0.0653339	0.0738269	-0.0667196	0.0894392	0.00333776	0.0427365
	218.01	-0.0275083	-0.0874833	-0.0251289	-0.0773898	-0.159604	-0.1057	-0.0092211	-0.027462	0.0405331	0.23825	0.224301	-0.101149	0.0924862	0.0505765	0.125361	0.11373	-0.0267767	0.013989		218.01	0.47941	-0.0979723	0.0559288	-0.0751045	-0.0629277	0.0758139	-0.0638212	0.0741294	-0.0216955	0.0404179
	218.517	0.00631409	-0.0512929	-0.0056343	-0.044384	-0.127319	-0.0595495	0.00393684	-0.0020568	0.0488232	0.285433	0.251675	-0.105966	0.0876688	0.0811765	0.167419	0.101787	0.00851698	0.0380322		218.517	0.444156	-0.108164	0.0483014	-0.0825456	-0.0748066	0.0712176	-0.0868407	0.0811764	-0.0011837	0.0323679
	219.024	-0.0202228	-0.0722265	-0.0282676	-0.0378671	-0.128306	-0.0642722	-0.0004842	-0.0226816	0.0908575	0.312127	0.236193	-0.100307	0.0987761	0.0613771	0.178696	0.100963	0.0139633	0.0363716		219.024	0.47181	-0.0952535	0.0586228	-0.0696953	-0.0518896	0.0766612	-0.0670666	0.0845154	0.00394904	0.0457393
	219.531	0.0306653	-0.0452018	0.00408896	-0.0334746	-0.113045	-0.0762091	0.0266421	-0.0064756	0.115936	0.383242	0.26933	-0.0619569	0.140553	0.0796767	0.186523	0.125298	0.0206859	0.0615458		219.531	0.462248	-0.102525	0.0498963	-0.0822779	-0.0581511	0.0711651	-0.0785483	0.0874128	-0.0081795	0.0378934
	220.038	0.0464837	-0.0271982	0.0122477	-0.0270438	-0.12456	-0.0761033	0.0153474	-0.0084194	0.0834848	0.384205	0.286474	-0.058761	0.140728	0.0923313	0.195354	0.104125	0.00480186	0.0613822		220.038	0.447799	-0.112022	0.0499541	-0.0839048	-0.0614428	0.0782283	-0.0758849	0.0983553	0.00567614	0.0385288
	220.545	0.0519698	-0.0536157	-0.0066997	-0.0455037	-0.128042	-0.0620984	0.0162842	-0.0208395	0.107396	0.372657	0.249464	-0.0817637	0.123838	0.0945289	0.187426	0.137993	0.0250581	0.0569443		220.545	0.477056	-0.0984387	0.0535489	-0.0777473	-0.0504226	0.0782433	-0.069909	0.0859066	-0.0082377	0.0433333
	221.052	0.0373657	-0.054271	0.006383	-0.0592266	-0.13859	-0.0949656	-0.0115158	-0.0246367	0.0671382	0.387167	0.244753	-0.0855364	0.135345	0.0738129	0.162728	0.105457	0.00764507	0.0446502		221.052	0.447393	-0.117566	0.0434671	-0.0820308	-0.0580706	0.063217	-0.086561	0.0764341	-0.013157	0.0303473
	221.559	0.00610436	-0.0701736	0.016711	-0.0506713	-0.12292	-0.0763149	0.00290526	-0.0051986	0.121616	0.436167	0.282701	-0.0970652	0.183588	0.0746357	0.18488	0.118394	-0.0093004	0.0585916		221.559	0.478331	-0.0956245	0.0633827	-0.0811315	-0.0365669	0.081535	-0.0706924	0.0904978	-0.0148162	0.0461017
	222.066	0.0439779	-0.0402479	0.0268278	-0.0192637	-0.120375	-0.0393021	0.025021	-0.0071763	0.117671	0.431025	0.286497	-0.059576	0.161812	0.123462	0.192093	0.124899	0.0470077	0.0761383		222.066	0.426908	-0.138558	0.0335672	-0.0963776	-0.0801556	0.0576009	-0.0977406	0.0799485	-0.0115948	0.0192887
	222.573	0.0752613	-0.0397756	0.0124108	-0.0631214	-0.132175	-0.0757762	0.0230316	-0.0054585	0.134418	0.44628	0.322531	-0.0797399	0.178644	0.0958308	0.182058	0.118224	0.0105135	0.0707739		222.573	0.472029	-0.101746	0.0496566	-0.0743906	-0.0501722	0.0848192	-0.0805067	0.0861667	-0.0224911	0.0403739
	223.08	0.0420572	-0.0525844	0.0157607	-0.0458961	-0.145279	-0.110192	0.00015789	-0.0330335	0.11803	0.447806	0.294227	-0.0861957	0.162007	0.0991116	0.179173	0.128751	0.0272569	0.0612445		223.08	0.432702	-0.127826	0.0253861	-0.0875704	-0.0753075	0.0566936	-0.087736	0.0820716	-0.0093438	0.0232299
	223.587	0.0364826	-0.0574805	0.0278068	-0.0464702	-0.115661	-0.0696106	0.0285684	-0.012194	0.167854	0.503975	0.340758	-0.0745753	0.216598	0.127576	0.245227	0.160632	0.00744288	0.0874665		223.587	0.461505	-0.113607	0.0470949	-0.0763058	-0.0559864	0.0702353	-0.0744189	0.0793678	-0.0318252	0.0340067
	224.094	0.0782087	-0.0361132	0.0196577	-0.0360297	-0.149046	-0.0892809	0.0548842	0.0299595	0.150223	0.468504	0.325352	-0.0504189	0.173485	0.176143	0.226801	0.156998	0.0487515	0.0910634		224.094	0.439309	-0.115843	0.0261629	-0.0920118	-0.0665057	0.0545716	-0.103045	0.0648383	-0.0345905	0.0192095
	224.601	0.07801	-0.0399491	0.0553161	-0.0078567	-0.115539	-0.048334	0.0676947	0.0249418	0.171298	0.525454	0.37465	-0.0281214	0.244615	0.211805	0.266037	0.209194	0.0773479	0.121563		224.601	0.444899	-0.12136	0.0341209	-0.085312	-0.073277	0.0719899	-0.0999787	0.0950405	-0.0138459	0.0280307
	225.108	0.072016	-0.0380408	0.0151368	-0.0384987	-0.107078	-0.0663499	0.0595053	0.0199806	0.177995	0.521256	0.349685	-0.0252644	0.27897	0.142043	0.291714	0.199709	0.0506975	0.111969		225.108	0.442538	-0.114836	0.0401286	-0.0790035	-0.0635986	0.0784533	-0.0862364	0.100109	-0.0111679	0.0340429
	225.615	0.121988	-0.014081	0.0325581	-0.0242591	-0.101142	-0.061781	0.129358	0.0431255	0.170439	0.534367	0.374894	0.0044595	0.240382	0.210721	0.326798	0.22167	0.05162	0.133007		225.615	0.451881	-0.118027	0.036443	-0.0794429	-0.0530704	0.0789257	-0.0939581	0.0964801	-0.0248295	0.0327113
	226.122	0.107075	-0.0302823	0.00851387	-0.0665282	-0.115661	-0.0544419	0.135737	0.0237326	0.179814	0.530242	0.370976	0.0104299	0.272924	0.197567	0.319974	0.233675	0.0651789	0.12876		226.122	0.417823	-0.140413	0.0161886	-0.101828	-0.077016	0.0543242	-0.107298	0.064929	-0.0344547	0.0102506
	226.629	0.127066	-0.0177819	0.00788036	-0.0474368	-0.118451	-0.0747663	0.142221	0.0219357	0.191198	0.526381	0.365922	0.017664	0.285894	0.206868	0.325481	0.225438	0.0805322	0.133297		226.629	0.45113	-0.11402	0.0356662	-0.0832046	-0.0583836	0.077501	-0.0880158	0.0856344	-0.0160775	0.0322478
	227.136	0.111512	-0.0034986	0.0272117	-0.014833	-0.110346	-0.0625216	0.198011	0.0246367	0.226385	0.575181	0.365282	0.0224715	0.279604	0.165728	0.38845	0.239743	0.0794329	0.147791		227.136	0.453069	-0.104899	0.043839	-0.0703131	-0.0589025	0.077591	-0.0872324	0.0792165	-0.0274104	0.0338842
	227.643	0.125057	-0.0276126	0.0413887	-0.0180005	-0.0968458	-0.0718229	0.226011	0.0550822	0.198862	0.560344	0.369032	0.0172153	0.285328	0.210534	0.375668	0.218533	0.0934215	0.150717		227.643	0.435298	-0.115599	0.0348729	-0.0741298	-0.0664162	0.0698829	-0.0978413	0.0769724	-0.0334456	0.0255104
	228.15	0.120652	-0.002342	-0.0083411	-0.0102778	-0.0866542	-0.0748528	0.2432	0.0372714	0.210405	0.527071	0.409899	0.0302642	0.294329	0.229979	0.419571	0.24924	0.0829079	0.157195		228.15	0.404149	-0.122908	0.0315095	-0.0806373	-0.0730623	0.0887857	-0.114974	0.102033	-0.0217343	0.0236845
	228.657	0.124935	-0.0156327	0.0129772	-0.0469966	-0.0984239	-0.0738621	0.226168	0.0240151	0.213583	0.555356	0.401971	0.0222334	0.315237	0.249862	0.359148	0.253225	0.10209	0.154464		228.657	0.450943	-0.123316	0.0208411	-0.0795047	-0.0574355	0.0522772	-0.0902763	0.077293	-0.034377	0.0240494
	229.164	0.150291	-0.00905	0.0197441	-0.0318765	-0.110112	-0.0649359	0.230421	0.045623	0.223182	0.561643	0.450462	0.00925782	0.300024	0.263183	0.389767	0.241972	0.0948747	0.162616		229.164	0.429105	-0.119972	0.0215104	-0.07518	-0.0598953	0.0564912	-0.0974608	0.0658364	-0.035357	0.0205642
	229.671	0.127794	0.0002024	0.00965609	-0.0233882	-0.0937914	-0.0721404	0.2826	0.0301178	0.230763	0.601294	0.436999	0.00077835	0.303691	0.260767	0.360126	0.233347	0.108598	0.164554		229.671	0.432147	-0.105212	0.0333854	-0.0749741	-0.0618185	0.0696129	-0.0973265	0.0956454	-0.0249556	0.0296116
	230.178	0.140555	-0.0171844	0.0797731	-0.0156847	-0.0683378	-0.0657631	0.267926	0.0491151	0.261355	0.594207	0.444752	0.0168674	0.327329	0.275619	0.3992	0.276628	0.087634	0.179646		230.178	0.408589	-0.129178	0.00403269	-0.0846668	-0.0787334	0.0451239	-0.112098	0.069629	-0.0409749	0.00908045
	230.685	0.141283	-0.0114787	0.0821919	-0.0118664	-0.0686534	-0.0749779	0.296863	0.0347513	0.261672	0.618375	0.471486	0.0173985	0.338564	0.29646	0.374426	0.288741	0.150235	0.188557		230.685	0.443882	-0.109722	0.0239565	-0.0615403	-0.0594213	0.0694105	-0.100628	0.0813518	-0.0339889	0.0281446
	231.192	0.153746	-0.0073152	0.107743	-0.0216274	-0.0597548	-0.0486995	0.313147	0.0499062	0.277185	0.591636	0.506483	0.0131129	0.328168	0.297731	0.396001	0.250173	0.145534	0.193716		231.192	0.433538	-0.100961	0.0259481	-0.0652677	-0.0639027	0.0740069	-0.108998	0.0987545	-0.0291375	0.0293311
	231.699	0.162069	-0.0204516	0.0729006	-0.0217327	-0.0530453	-0.0498153	0.272611	0.0492846	0.307843	0.646296	0.521425	0.0164644	0.350978	0.324279	0.405007	0.271807	0.155858	0.200693		231.699	0.435587	-0.106823	0.0151061	-0.070725	-0.0551456	0.0686907	-0.0952898	0.0756053	-0.0456226	0.0245981
	232.206	0.176673	-0.0115751	0.0833149	-0.0378384	-0.075139	-0.0496037	0.321116	0.0379269	0.290262	0.578479	0.44912	0.0323703	0.287054	0.303688	0.385502	0.265871	0.194842	0.190121		232.206	0.43009	-0.11234	0.0175852	-0.0730383	-0.0720962	0.059273	-0.101299	0.0886952	-0.0357742	0.022344
	232.713	0.103984	-0.0123751	0.0877302	-0.0100864	-0.0391069	-0.0487573	0.283442	0.0628235	0.365457	0.672409	0.519488	0.00169406	0.340163	0.340985	0.431324	0.304161	0.171174	0.210265		232.713	0.440794	-0.0974688	0.0346993	-0.0588562	-0.054922	0.0801704	-0.0968565	0.0941997	-0.0291181	0.034738
	233.22	0.17505	0.00925239	0.103865	-0.0122492	-0.013246	-0.0459101	0.336337	0.058303	0.421419	0.643861	0.535596	0.0239183	0.337627	0.311312	0.416585	0.344776	0.194235	0.225925		233.22	0.410888	-0.120507	-0.0003388	-0.0803009	-0.0750749	0.0497653	-0.108909	0.0642394	-0.0395195	0.0111381
	233.727	0.148878	0.0122016	0.0801282	-0.0264601	0.0207192	-0.0378881	0.326179	0.067909	0.437224	0.670519	0.522377	0.00628176	0.339402	0.339006	0.435814	0.336757	0.204547	0.228447		233.727	0.445665	-0.0988362	0.0176348	-0.0576412	-0.057033	0.0683458	-0.0962186	0.0820837	-0.0345711	0.0299366
	234.234	0.181574	0.0181289	0.0861177	0.0251778	0.0173492	-0.0171405	0.369158	0.0811202	0.460051	0.704618	0.565204	0.0259787	0.37445	0.417975	0.449311	0.374793	0.226711	0.256505		234.234	0.410435	-0.113925	0.00624737	-0.0790104	-0.0749586	0.0350164	-0.104075	0.0619651	-0.0469907	0.0105227
	234.741	0.157433	0.00177337	0.0902354	0.00346421	0.088161	-0.0323862	0.379547	0.0796058	0.40026	0.672636	0.545041	0.0118493	0.368375	0.367148	0.397218	0.36612	0.266807	0.244899		234.741	0.439371	-0.0861802	0.0245432	-0.0523006	-0.0542332	0.0658939	-0.0964312	0.0825555	-0.026314	0.0329894
	235.248	0.161329	0.015758	0.0973479	-0.010718	0.125395	-0.0196126	0.334305	0.109305	0.4484	0.696732	0.575381	0.0354746	0.38506	0.381646	0.476531	0.399988	0.270547	0.263698		235.248	0.438151	-0.0994615	0.0166927	-0.0613618	-0.0623463	0.0629846	-0.0978301	0.0796037	-0.0348525	0.0268422
	235.755	0.14465	0.00065538	0.0782661	-0.0350058	0.109909	-0.0211227	0.353484	0.118471	0.429584	0.653719	0.543935	0.0162905	0.379112	0.407143	0.432591	0.363539	0.280479	0.250335		235.755	0.439512	-0.0981631	0.0185438	-0.058767	-0.0581332	0.051115	-0.0968005	0.0532909	-0.0468936	0.0226338
	236.262	0.17313	-0.0060044	0.0682933	0.0158665	0.146969	-0.0506714	0.386284	0.11273	0.477715	0.739726	0.60258	0.00011904	0.434092	0.375241	0.480896	0.376912	0.28633	0.271777		236.262	0.436517	-0.0929375	0.0192214	-0.0577167	-0.0661121	0.065504	-0.097181	0.0863482	-0.0308064	0.0292041
	236.769	0.164431	0.00798018	0.0761449	-0.0093974	0.0925594	-0.024547	0.344358	0.108797	0.481552	0.699748	0.61406	0.0143766	0.444439	0.402393	0.455357	0.402532	0.294822	0.2688		236.769	0.440497	-0.0943631	0.0235846	-0.0555887	-0.0541169	0.0609676	-0.0854754	0.0699073	-0.0377439	0.0297409
	237.276	0.151295	-0.0016481	0.0639836	-0.0178091	0.11616	-0.0432842	0.318084	0.0935741	0.461052	0.656009	0.622796	-0.0111808	0.410083	0.393374	0.44827	0.396027	0.27521	0.254823		237.276	0.420739	-0.107104	0.0112552	-0.0681439	-0.069869	0.0615824	-0.102687	0.068758	-0.0358907	0.019849
	237.783	0.137839	0.00659233	0.0818176	-0.0111582	0.10885	-0.0336366	0.319305	0.136157	0.523569	0.732521	0.678589	-0.0303649	0.48015	0.396623	0.5289	0.449591	0.302353	0.282806		237.783	0.428511	-0.0935258	0.0249399	-0.0515455	-0.0656559	0.0754015	-0.102541	0.0858099	-0.0267118	0.0305202
	238.29	0.193386	0.00390335	0.073822	0.0183354	0.121546	0.0100996	0.339368	0.142802	0.53668	0.695115	0.688133	0.00679456	0.488283	0.442711	0.509997	0.440094	0.357044	0.298124		238.29	0.429191	-0.0929693	0.0263199	-0.0517927	-0.056058	0.0688406	-0.101937	0.0852775	-0.0325917	0.0304756
	238.797	0.170657	0.0282583	0.0583972	0.0140195	0.110438	-0.0076276	0.395284	0.119092	0.493353	0.700948	0.667284	0.0109885	0.469335	0.398154	0.490291	0.395421	0.328536	0.284872		238.797	0.439379	-0.0890845	0.0362777	-0.0455734	-0.0550472	0.0659089	-0.0924697	0.0785149	-0.0367154	0.0334656
	239.304	0.154717	0.0130979	0.0614208	0	0.127217	-0.0057424	0.377253	0.139932	0.496072	0.707935	0.703608	0.00832379	0.515783	0.43041	0.49482	0.428878	0.322078	0.292694		239.304	0.421701	-0.103945	0.0170398	-0.065151	-0.0649582	0.0421622	-0.10619	0.0568235	-0.0416347	0.0173164
	239.811	0.189809	0.0238153	0.068562	0.0081342	0.130078	0.00170251	0.387863	0.154296	0.498724	0.716185	0.670036	0.0366284	0.569555	0.425307	0.49201	0.449797	0.347225	0.304102		239.811	0.429715	-0.0784955	0.0258654	-0.054662	-0.0601995	0.0637194	-0.0997437	0.0799848	-0.0364922	0.0299657
	240.318	0.209789	0.00286246	0.0364839	-0.0021915	0.107557	-0.0302605	0.370747	0.120561	0.48412	0.681831	0.672437	0.00871755	0.538788	0.373293	0.49724	0.380256	0.336623	0.281697		240.318	0.424899	-0.0897841	0.0321541	-0.0568724	-0.0638401	0.0616949	-0.105843	0.0672216	-0.0426923	0.0252153
	240.825	0.158846	0.00483823	0.0499506	-0.0070337	0.124112	-0.0180159	0.366295	0.109046	0.524261	0.726025	0.693012	0.00592464	0.580808	0.41084	0.508316	0.471734	0.29563	0.294388		240.825	0.428409	-0.0873833	0.0351786	-0.0554652	-0.0561564	0.0748092	-0.101691	0.0817329	-0.0452539	0.0304645
	241.332	0.168703	0.0157772	0.0622654	0.00594275	0.0874178	-0.0018372	0.389095	0.123918	0.494437	0.718674	0.669785	0.0257406	0.554225	0.396853	0.468516	0.454763	0.356614	0.293582		241.332	0.41547	-0.102217	0.016701	-0.0650549	-0.0613265	0.0497653	-0.105708	0.0614448	-0.0386851	0.0189321
	241.839	0.141935	-0.0265042	0.0723822	-0.0266802	0.122024	-0.0004521	0.357453	0.0973261	0.540425	0.769819	0.761962	-0.0137723	0.605315	0.395957	0.468302	0.509939	0.333527	0.300527		241.839	0.426424	-0.0835197	0.0407566	-0.0477769	-0.0478376	0.0678959	-0.102978	0.0804021	-0.0281187	0.0339164
	242.346	0.183142	0.0119992	0.0695507	0.021637	0.115081	-0.0062425	0.414253	0.13844	0.527748	0.769955	0.823183	0.0406849	0.606612	0.47404	0.473169	0.459039	0.395231	0.32456		242.346	0.414977	-0.0908811	0.0184115	-0.0543463	-0.0562637	0.06102	-0.0960843	0.0754178	-0.0378409	0.0260456
	242.853	0.182457	0.0391203	0.0867224	0.0259242	0.133224	-0.0033762	0.451042	0.154623	0.537939	0.825224	0.839542	0.0486333	0.632912	0.51343	0.51016	0.482902	0.381318	0.343635		242.853	0.420865	-0.0939391	0.0261299	-0.058211	-0.0587414	0.0677684	-0.112076	0.0796037	-0.0460495	0.0250388
	243.36	0.168648	0.0162206	0.0918768	0.0201728	0.0881305	-0.0045977	0.463137	0.13896	0.532176	0.836527	0.81354	0.0240465	0.645248	0.470343	0.487406	0.496602	0.398036	0.334498		243.36	0.424086	-0.0881358	0.0314021	-0.0536735	-0.0574713	0.0682933	-0.105283	0.0782306	-0.0347263	0.0291913
	243.867	0.190604	0.0244514	0.0595107	0.0195986	0.115681	0.00807972	0.473042	0.139186	0.557355	0.844386	0.850725	0.06214	0.621532	0.50865	0.512544	0.467131	0.436274	0.346523		243.867	0.399364	-0.0827088	0.0247581	-0.0629269	-0.0633391	0.069298	-0.111158	0.0771176	-0.0414504	0.0232171
	244.374	0.193032	0.0139942	0.0888245	0.0145459	0.121444	0.0107633	0.457558	0.130733	0.615344	0.903199	0.884694	0.0447232	0.634385	0.466135	0.525601	0.501956	0.452841	0.356457		244.374	0.413711	-0.0807956	0.0351456	-0.0558908	-0.0530077	0.073392	-0.101288	0.0964317	-0.0284195	0.0332531
	244.881	0.188396	0.0336267	0.0591555	0.0244122	0.121515	0.0135239	0.502421	0.119352	0.612926	0.903163	0.860681	0.0543748	0.582749	0.528158	0.515805	0.520041	0.455254	0.358562		244.881	0.407221	-0.0905102	0.0235268	-0.0564193	-0.0518091	0.0627896	-0.102273	0.0731797	-0.036434	0.0254747
	245.388	0.165248	0.0115848	0.0721135	0.0442214	0.153699	0.00643492	0.517	0.153505	0.6536	0.947765	0.873777	0.070766	0.655478	0.510337	0.510775	0.485894	0.460233	0.370143		245.388	0.391154	-0.0860106	0.0291461	-0.059529	-0.0561385	0.0664712	-0.10685	0.0784665	-0.044827	0.0235426
	245.895	0.197636	0.0404696	0.127122	0.0472741	0.16106	0.0184391	0.5872	0.210564	0.662433	0.991586	0.912388	0.144746	0.654366	0.58842	0.554979	0.515826	0.521596	0.408006		245.895	0.384282	-0.096907	0.00883391	-0.0616501	-0.0586341	0.0600828	-0.110017	0.0676631	-0.0574503	0.0151337
	246.402	0.194799	0.0311593	0.149065	0.0449965	0.141827	0.0124851	0.641895	0.177587	0.676719	0.959395	0.897912	0.137869	0.662109	0.583098	0.557224	0.490207	0.520989	0.404667		246.402	0.381139	-0.0963506	0.00987514	-0.0696335	-0.058813	0.0542792	-0.116452	0.0717885	-0.0445165	0.0145907
	246.909	0.150379	0.029704	0.138621	0.0118759	0.115009	-0.0162364	0.617937	0.16814	0.674334	0.973351	0.860018	0.110233	0.691277	0.565351	0.508517	0.456738	0.50743	0.38604		246.909	0.378824	-0.0950468	0.00771004	-0.0713359	-0.065468	0.0481607	-0.115791	0.0779705	-0.0377439	0.0141422
	247.416	0.183263	0.0148809	0.138785	0.0115219	0.125995	0.0053961	0.641832	0.188278	0.682983	0.961294	0.89301	0.105151	0.688459	0.557289	0.507752	0.483702	0.482915	0.3925		247.416	0.381139	-0.083896	0.0236342	-0.0608263	-0.0648061	0.0618149	-0.112009	0.0789262	-0.0404801	0.0203885
	247.923	0.189897	0.0349181	0.184147	0.0163545	0.166202	0.0220557	0.672053	0.215232	0.674526	0.947902	0.927764	0.108896	0.708284	0.598971	0.54591	0.517921	0.512636	0.414333		247.923	0.400278	-0.0831805	0.0224112	-0.0586228	-0.0461827	0.0565362	-0.101848	0.0786721	-0.0480483	0.0244462
	248.43	0.192525	0.0550324	0.169433	0.0439725	0.18072	0.071746	0.687116	0.252594	0.709438	0.981792	0.941943	0.123538	0.763265	0.595534	0.557425	0.548798	0.526347	0.435366		248.43	0.395274	-0.0767201	0.0200312	-0.059426	-0.0529898	0.0626172	-0.102452	0.0871527	-0.0418676	0.0257356
	248.937	0.171397	0.0132907	0.166812	0.0513412	0.155654	0.0894348	0.664568	0.247892	0.732723	0.978139	0.95045	0.110187	0.842986	0.588931	0.578034	0.56813	0.524401	0.437316		248.937	0.389473	-0.0925029	0.0209237	-0.0640733	-0.0542332	0.0500053	-0.108182	0.0638946	-0.0545201	0.016754
	249.444	0.183848	0.0180325	0.1561	0.00951223	0.177238	0.0674368	0.700495	0.238218	0.710005	0.960195	0.920995	0.114775	0.814481	0.608626	0.601904	0.594077	0.551115	0.436886		249.444	0.379473	-0.0786969	0.0288156	-0.0632701	-0.0607988	0.0682558	-0.117392	0.09374	-0.041004	0.0232359
	249.951	0.16027	0.015517	0.139092	0.00670833	0.172453	0.0800373	0.677926	0.23528	0.745475	1.00408	0.953149	0.0842086	0.855819	0.580609	0.617145	0.615977	0.494364	0.437536		249.951	0.354696	-0.0968275	0.00452025	-0.0802048	-0.0672928	0.0443066	-0.126076	0.0691814	-0.0511241	0.00568662
	250.458	0.199104	0.0260513	0.146531	0.0316086	0.162811	0.0769786	0.671926	0.250153	0.719479	0.999128	1.00027	0.137805	0.882676	0.547593	0.66101	0.656556	0.523504	0.45254		250.458	0.400325	-0.0780238	0.0176678	-0.061046	-0.0426316	0.0518873	-0.115556	0.0795311	-0.0402666	0.023543
	250.965	0.189864	0.0312172	0.140484	0.0528245	0.222729	0.102112	0.659568	0.265771	0.753665	0.975395	1.01962	0.134362	0.884129	0.568121	0.706493	0.690049	0.525703	0.466006		250.965	0.391365	-0.0708214	0.0259976	-0.0605174	-0.0478823	0.0645967	-0.105776	0.0935041	-0.0450113	0.0272728
	251.472	0.193209	0.047139	0.139303	0.0459248	0.233888	0.0851352	0.646316	0.233133	0.735934	0.934473	0.985135	0.161696	0.887815	0.583671	0.656506	0.630707	0.541119	0.455359		251.472	0.39092	-0.073784	0.0283197	-0.0595839	-0.0569793	0.0607801	-0.114292	0.0851626	-0.0465443	0.0237776
	251.979	0.238269	0.0289137	0.145792	0.0366135	0.237706	0.117733	0.651832	0.235563	0.756818	0.931829	0.989915	0.132833	0.874845	0.608209	0.661549	0.669057	0.578194	0.464451		251.979	0.36859	-0.0885757	0.00607383	-0.0768756	-0.0620421	0.0518198	-0.126534	0.0795855	-0.0408488	0.0123547
	252.486	0.157521	0.0488256	0.132325	0.0509297	0.259627	0.107451	0.642411	0.26733	0.815016	0.991432	1.06673	0.128712	0.935248	0.540104	0.664095	0.693792	0.543432	0.473234		252.486	0.384977	-0.0636348	0.030741	-0.0610254	-0.0525605	0.065264	-0.118287	0.0995711	-0.0434006	0.0268495
	252.993	0.220176	0.0369903	0.144025	0.0714566	0.24749	0.133864	0.660084	0.270269	0.733724	0.930021	1.01783	0.132347	0.889707	0.559455	0.654662	0.691781	0.605742	0.470566		252.993	0.395877	-0.0736621	0.0294436	-0.0608263	-0.0581153	0.0607201	-0.107107	0.0844247	-0.051192	0.0243958
	253.5	0.185736	0.00437561	0.0800994	0.0597529	0.232473	0.0845196	0.615905	0.233788	0.733474	0.97217	1.02605	0.109436	0.897011	0.519773	0.660069	0.662165	0.569475	0.449781		253.5	0.3754	-0.0807479	0.0139078	-0.0784269	-0.0642515	0.0526296	-0.120201	0.099305	-0.0245869	0.0192254
	254.007	0.221247	0.0261476	0.127862	0.069313	0.255971	0.110134	0.640768	0.266822	0.796033	0.963375	1.08305	0.140644	0.948442	0.588993	0.722297	0.704936	0.597377	0.486083		254.007	0.391193	-0.0661575	0.0305261	-0.0662974	-0.0517823	0.05104	-0.109032	0.0897417	-0.048514	0.0245242
	254.514	0.197459	0.068487	0.147346	0.0781936	0.243866	0.125226	0.644158	0.275004	0.779203	0.972188	1.09261	0.143995	0.884938	0.606907	0.658463	0.709709	0.600359	0.484007		254.514	0.361412	-0.0964459	0.012536	-0.0826211	-0.0630619	0.0331494	-0.119619	0.0669191	-0.0662022	0.00511857
	255.021	0.231248	0.0524688	0.146396	0.0763275	0.246981	0.136951	0.653021	0.257329	0.823723	0.998246	1.07525	0.150048	0.894719	0.596773	0.688129	0.705469	0.591614	0.489688		255.021	0.38393	-0.073943	0.0210311	-0.0701209	-0.0634465	0.0564537	-0.11963	0.091641	-0.0441381	0.0201975
	255.528	0.235586	0.0578178	0.164739	0.0733801	0.238093	0.121032	0.614032	0.26481	0.799103	0.976513	1.03461	0.156348	0.892457	0.571527	0.693874	0.706947	0.622207	0.48371		255.528	0.36669	-0.0874469	-0.0003967	-0.0883255	-0.0660316	0.0342216	-0.118488	0.0793254	-0.0387433	0.00897829
	256.035	0.226855	0.0508785	0.180202	0.0965291	0.248906	0.125736	0.678442	0.276258	0.845941	0.987507	1.1151	0.148629	0.938466	0.6426	0.715223	0.749428	0.632114	0.509342		256.035	0.404735	-0.0656276	0.0242705	-0.0589386	-0.0459412	0.0606751	-0.0986023	0.0921794	-0.0367154	0.0306705
	256.542	0.220419	0.0545023	0.178484	0.0748155	0.237706	0.135143	0.664505	0.264562	0.856775	1.01601	1.10309	0.161696	0.914213	0.609553	0.701525	0.712628	0.638799	0.502613		256.542	0.394086	-0.0716958	0.0250142	-0.0581011	-0.0427211	0.0547741	-0.104388	0.0895057	-0.053152	0.0259247
	257.049	0.234438	0.0442765	0.178369	0.0711312	0.252703	0.130968	0.653221	0.249847	0.846775	0.985054	1.05207	0.134518	0.909542	0.601294	0.708813	0.686524	0.650968	0.493559		257.049	0.354759	-0.0870812	0.00622257	-0.0792369	-0.0761394	0.0435568	-0.122047	0.0883081	-0.0378409	0.0100556
	257.556	0.230751	0.0416261	0.222148	0.062442	0.21773	0.129958	0.613358	0.246683	0.868851	0.984245	1.0597	0.124069	0.917948	0.598367	0.692193	0.697632	0.582491	0.487658		257.556	0.379653	-0.0859046	0.00540447	-0.0833556	-0.0611566	0.0363586	-0.112423	0.0796097	-0.0476214	0.012285
	258.063	0.217847	0.0508785	0.219287	0.08339	0.254312	0.111519	0.664179	0.268449	0.808352	0.974669	1.08273	0.140552	0.886489	0.619437	0.65332	0.718842	0.612237	0.492146		258.063	0.392898	-0.0664066	0.0221302	-0.0629406	-0.0619795	0.0615524	-0.110509	0.0963108	-0.0355511	0.0261671
	258.57	0.232551	0.0505412	0.209554	0.0634946	0.255086	0.093215	0.598463	0.265466	0.809836	0.988761	1.05182	0.142924	0.900668	0.661785	0.66259	0.704827	0.605515	0.488065		258.57	0.360482	-0.0999491	-0.0093958	-0.0998991	-0.0713628	0.0238666	-0.124263	0.0664594	-0.0528318	-0.0007659
	259.077	0.197569	0.0837245	0.291717	0.0853709	0.331905	0.15188	0.663737	0.275953	0.822947	0.978457	1.10782	0.196703	0.904481	0.737286	0.656582	0.725601	0.666637	0.522257		259.077	0.399543	-0.0644086	0.021874	-0.0644371	-0.0514066	0.0579833	-0.108405	0.102208	-0.0390053	0.0282162
	259.584	0.23329	0.0417032	0.248947	0.0632171	0.291596	0.10015	0.631389	0.264437	0.843664	1.03938	1.03973	0.16469	0.981374	0.671826	0.667382	0.716868	0.60995	0.506447		259.584	0.386948	-0.0909924	0.0042806	-0.0861358	-0.0623105	0.0301876	-0.10751	0.0627272	-0.0635825	0.00817909
	260.091	0.269497	0.0868471	0.287715	0.086768	0.299935	0.144656	0.666537	0.297618	0.871061	1.05076	1.15528	0.189689	1.00222	0.730276	0.69652	0.718842	0.66435	0.542269		260.091	0.370865	-0.077197	0.00299973	-0.0825662	-0.0650029	0.0480857	-0.125483	0.09152	-0.0375498	0.0139635
	260.598	0.275756	0.098191	0.29404	0.0997445	0.315818	0.125178	0.643516	0.264697	0.849118	1.01587	1.09995	0.169434	0.964201	0.773052	0.641404	0.749319	0.694627	0.53376		260.598	0.407127	-0.0567663	0.029361	-0.0616158	-0.0518181	0.0696279	-0.104813	0.106884	-0.0338434	0.0337938
	261.105	0.245444	0.0847654	0.319064	0.108539	0.359476	0.185891	0.647547	0.287334	0.878601	1.04229	1.13597	0.166284	1.03918	0.765271	0.684504	0.795264	0.705494	0.555937		261.105	0.40357	-0.0708426	0.00437977	-0.0786672	-0.0541974	0.0456713	-0.102194	0.0933408	-0.0299623	0.0234553
	261.612	0.26156	0.102355	0.319716	0.120683	0.351107	0.134527	0.690568	0.304003	0.862037	1.02349	1.14081	0.177181	1.00962	0.813557	0.700748	0.767222	0.732284	0.559497		261.612	0.401748	-0.0683888	0.0128501	-0.0720361	-0.0558343	0.0605702	-0.0988149	0.0936553	-0.0420228	0.0257474
	262.119	0.25911	0.0836088	0.28878	0.0999359	0.309841	0.118243	0.682726	0.303879	0.846441	0.995811	1.04508	0.154947	0.962553	0.741754	0.67423	0.721652	0.726635	0.530307		262.119	0.390529	-0.0692367	0.00403269	-0.0752555	-0.059305	0.0437668	-0.120581	0.0915987	-0.0386948	0.0185393
	262.626	0.27357	0.0897771	0.288752	0.0973234	0.349854	0.157516	0.667726	0.294227	0.860328	1.03694	1.14713	0.16828	1.00735	0.75319	0.708813	0.75701	0.710701	0.551088		262.626	0.408355	-0.0707472	0.00754477	-0.0691599	-0.0580437	0.055284	-0.102653	0.0882839	-0.045186	0.0237419
	263.133	0.249042	0.0803416	0.264266	0.112415	0.330052	0.135835	0.677084	0.292272	0.810612	0.991196	1.08619	0.141422	0.92023	0.772156	0.724279	0.739507	0.713683	0.531799		263.133	0.407323	-0.0735084	0.00967681	-0.0735806	-0.0571582	0.0559813	-0.114594	0.091266	-0.0479513	0.0219394
	263.64	0.221093	0.0710313	0.263613	0.0873709	0.332047	0.116059	0.638421	0.273252	0.881687	1.02421	1.10841	0.149517	0.996762	0.731516	0.741238	0.709139	0.677644	0.530765		263.64	0.421904	-0.0607676	0.0203122	-0.0615814	-0.0479717	0.0696129	-0.0941483	0.0952159	-0.0426729	0.0333226
	264.147	0.272599	0.098191	0.288339	0.111065	0.370502	0.155361	0.690274	0.298703	0.827943	0.969871	1.12793	0.172364	0.93987	0.807151	0.7121	0.719593	0.755927	0.548105		264.147	0.393828	-0.0779867	0.00279313	-0.0771295	-0.0694843	0.0473734	-0.117112	0.0865902	-0.0341539	0.0171909
	264.654	0.213068	0.0593502	0.233743	0.0848445	0.345222	0.137451	0.609232	0.260403	0.848359	1.00445	1.10909	0.115196	0.983149	0.704144	0.730564	0.73987	0.670934	0.520534		264.654	0.417792	-0.0786598	0.0113543	-0.0747682	-0.0625341	0.044719	-0.102273	0.0905462	-0.0420811	0.0226773
	265.161	0.24211	0.102904	0.255627	0.127745	0.380816	0.155227	0.682179	0.291967	0.886808	1.04658	1.1047	0.168747	0.965108	0.744368	0.738215	0.765138	0.701463	0.550571		265.161	0.427792	-0.0765187	0.02137	-0.0697639	-0.0420055	0.0616874	-0.0981546	0.098567	-0.0320678	0.0323229
	265.668	0.255831	0.119761	0.25413	0.128817	0.312774	0.138913	0.686274	0.324119	0.875507	0.997828	1.09296	0.158811	0.950285	0.779103	0.666353	0.697208	0.744743	0.540201		265.668	0.437604	-0.0849878	0.0270223	-0.0829506	-0.0569077	0.0479508	-0.114303	0.100654	-0.026576	0.0275007
	266.175	0.253414	0.115385	0.271551	0.127085	0.370574	0.146358	0.695884	0.344766	0.900627	1.03297	1.09946	0.152777	0.97723	0.79182	0.744725	0.739543	0.753285	0.55985		266.175	0.448652	-0.0703126	0.0291874	-0.0733197	-0.0484369	0.0510475	-0.111852	0.0951796	-0.0286524	0.0323881
	266.682	0.265402	0.118623	0.242084	0.118233	0.361706	0.15892	0.657021	0.302093	0.896098	1.04801	1.13796	0.152264	0.982505	0.78079	0.732508	0.703204	0.723969	0.551847		266.682	0.466509	-0.0707949	0.0398559	-0.071789	-0.0311284	0.0664187	-0.0969684	0.0915987	-0.0226463	0.0412284
	267.189	0.290779	0.121611	0.234088	0.138406	0.353174	0.159344	0.750779	0.323418	0.947716	1.05977	1.13693	0.162538	0.978702	0.800423	0.729987	0.78779	0.727735	0.570776		267.189	0.447127	-0.0797515	0.0275099	-0.0814954	-0.051505	0.0456488	-0.108887	0.0900078	-0.0408585	0.027533
	267.696	0.239693	0.0838498	0.247939	0.125851	0.343868	0.17811	0.727558	0.335838	0.947924	1.05942	1.11334	0.119527	0.983051	0.750169	0.722235	0.816752	0.748244	0.561375		267.696	0.420012	-0.099276	0.0123625	-0.0964257	-0.0713359	0.034904	-0.118645	0.0922761	-0.0116143	0.0180287
	268.203	0.250201	0.0957622	0.253036	0.101745	0.304649	0.14683	0.749189	0.321362	0.938675	1.04966	1.12528	0.174562	0.970472	0.777416	0.747849	0.815105	0.773479	0.564428		268.203	0.462483	-0.0812779	0.0372859	-0.0624601	-0.0464421	0.0620473	-0.103761	0.0892214	-0.0263431	0.0367503
	268.71	0.258547	0.115366	0.241585	0.128434	0.341129	0.152466	0.767705	0.338991	0.937441	1.07294	1.11704	0.150799	0.990619	0.771354	0.713805	0.807014	0.752388	0.568096		268.71	0.454484	-0.0974582	0.0197007	-0.0897671	-0.0643589	0.0290254	-0.109905	0.0501394	-0.0484073	0.0159393
	269.217	0.269585	0.113255	0.236219	0.12409	0.339286	0.161796	0.814821	0.353649	0.941561	1.10848	1.1321	0.16795	1.00578	0.791528	0.678934	0.820568	0.792951	0.579562		269.217	0.450153	-0.0911249	0.0302121	-0.0798822	-0.0548325	0.044749	-0.106313	0.0747706	-0.0316505	0.0262313
	269.724	0.266759	0.120262	0.245376	0.125822	0.331803	0.153399	0.787179	0.351909	0.927466	1.04953	1.11395	0.173829	0.97172	0.799017	0.669702	0.833941	0.777105	0.570516		269.724	0.436525	-0.0816754	0.0354265	-0.087996	-0.0538038	0.0443216	-0.118063	0.0651044	-0.0411496	0.0220766
	270.231	0.222075	0.0669352	0.213269	0.121889	0.309597	0.15061	0.742484	0.297934	0.949575	1.12071	1.11925	0.184231	0.999863	0.781238	0.723916	0.846151	0.745843	0.564445		270.231	0.438597	-0.100182	0.0317988	-0.0891905	-0.0668545	0.0357587	-0.121924	0.063931	-0.0509397	0.0156661
	270.738	0.242165	0.121669	0.220842	0.117793	0.310585	0.141972	0.761063	0.336268	0.911594	1.05416	1.07059	0.191795	0.932498	0.789049	0.694614	0.807123	0.773099	0.557464		270.738	0.403859	-0.111381	0.0172381	-0.102604	-0.0884118	0.0327445	-0.121409	0.0590616	-0.0436238	0.00505268
	271.245	0.242993	0.081421	0.186028	0.115266	0.289621	0.120417	0.734905	0.338381	0.922303	1.11094	1.03252	0.19663	0.922376	0.736494	0.73163	0.782533	0.735759	0.545895		271.245	0.460942	-0.0812302	0.054524	-0.0670525	-0.0588309	0.0604427	-0.113945	0.089288	-0.0158544	0.036476
	271.752	0.26932	0.123105	0.237745	0.12964	0.350913	0.167798	0.786411	0.377472	0.945814	1.12128	1.11071	0.186228	0.948081	0.821972	0.748489	0.828333	0.780555	0.584345		271.752	0.441975	-0.0993184	0.0377156	-0.0824152	-0.0707635	0.0542042	-0.119943	0.0900622	-0.0172904	0.0260251
	272.259	0.251648	0.116378	0.221466	0.136435	0.33782	0.152966	0.778316	0.344789	0.943771	1.16102	1.1087	0.208278	1.01188	0.829908	0.788628	0.863412	0.756217	0.58892		272.259	0.463483	-0.097543	0.0449959	-0.0663866	-0.0559953	0.0546991	-0.0974608	0.0799727	-0.0173486	0.0342685
	272.766	0.293616	0.105795	0.238974	0.150416	0.329094	0.149917	0.773158	0.360034	0.912428	1.0954	1.09334	0.215997	0.999298	0.856863	0.775633	0.881206	0.804299	0.590322		272.766	0.45493	-0.0938437	0.0488137	-0.0739238	-0.0566931	0.0596554	-0.110565	0.0845577	-0.0317767	0.0312394
	273.273	0.269177	0.0939117	0.186854	0.136157	0.309047	0.133363	0.727653	0.365312	0.945714	1.09606	1.05268	0.183874	1.06216	0.859956	0.726763	0.820604	0.755408	0.572041		273.273	0.454828	-0.0950097	0.0513094	-0.0667847	-0.0538217	0.0580658	-0.100404	0.0808679	-0.0288852	0.0333518
	273.78	0.251173	0.101294	0.204352	0.138167	0.328056	0.15919	0.736937	0.336076	0.939801	1.10626	1.04962	0.222673	1.09362	0.831273	0.753581	0.819272	0.788655	0.58		273.78	0.463257	-0.0944903	0.0464503	-0.0732786	-0.0516571	0.0535969	-0.105037	0.0871164	-0.0255378	0.03338
	274.287	0.271451	0.116995	0.179434	0.136626	0.349732	0.143963	0.764032	0.328029	0.934605	1.14097	1.0723	0.209587	1.15654	0.830419	0.740799	0.80791	0.734141	0.583384		274.287	0.445149	-0.105127	0.0380627	-0.0761205	-0.0583389	0.054924	-0.10967	0.075442	-0.0306512	0.0259633
	274.794	0.287501	0.119703	0.179655	0.139813	0.335336	0.193596	0.779674	0.374161	0.965697	1.13755	1.08893	0.237626	1.13146	0.837741	0.775006	0.820495	0.779595	0.599032		274.794	0.436251	-0.118408	0.0370132	-0.0883461	-0.0715148	0.0380607	-0.121834	0.0599145	-0.0249071	0.0162477
	275.301	0.267289	0.10434	0.188591	0.122166	0.309913	0.14633	0.755032	0.340088	0.954421	1.10212	1.06894	0.165395	1.1336	0.775624	0.742681	0.757846	0.749065	0.569614		275.301	0.41547	-0.122447	0.0339308	-0.0930826	-0.0857015	0.0287255	-0.126076	0.0605436	-0.0327276	0.00873726
	275.808	0.267819	0.133524	0.211388	0.150636	0.30304	0.167375	0.794211	0.332132	0.993011	1.1724	1.05972	0.220393	1.1727	0.803995	0.754497	0.793859	0.76989	0.594153		275.808	0.453953	-0.116034	0.0417565	-0.0856415	-0.0704414	0.0292278	-0.105764	0.0590918	-0.0399173	0.01847
	276.315	0.282721	0.158698	0.213451	0.136186	0.333676	0.167664	0.789958	0.365708	0.938992	1.12501	1.08423	0.253551	1.14087	0.870768	0.756981	0.799794	0.840376	0.603449		276.315	0.441404	-0.106479	0.0546231	-0.0720155	-0.0622479	0.0534769	-0.11249	0.0782548	-0.0318155	0.0269679
	276.822	0.248899	0.0967356	0.25078	0.153851	0.31087	0.145579	0.747874	0.347524	0.987732	1.17884	1.06453	0.223094	1.14548	0.840105	0.797283	0.851263	0.770901	0.597726		276.822	0.457823	-0.108927	0.05954	-0.0744181	-0.0691176	0.0614099	-0.113307	0.0788052	-0.0303213	0.0290541
	277.329	0.322416	0.129726	0.285402	0.155507	0.313833	0.188633	0.773126	0.359085	1.0152	1.1813	1.0983	0.239577	1.20583	0.908783	0.785505	0.814487	0.829483	0.623894		277.329	0.429598	-0.121965	0.0469875	-0.0837675	-0.0642247	0.0421622	-0.104858	0.06629	-0.0355511	0.019408
	277.836	0.288748	0.130584	0.311893	0.169354	0.336272	0.171252	0.8186	0.355243	0.977473	1.14303	1.0905	0.245236	1.09042	0.886057	0.741201	0.857368	0.871222	0.616733		277.836	0.440958	-0.114614	0.0616142	-0.0691461	-0.076202	0.0534769	-0.110543	0.0732039	-0.0285359	0.0255792
	278.343	0.27782	0.129803	0.283376	0.148033	0.325409	0.18491	0.869842	0.378851	0.966514	1.15788	1.07458	0.226162	1.13255	0.902159	0.779032	0.815747	0.840515	0.617246		278.343	0.446642	-0.116347	0.0619778	-0.0730177	-0.069377	0.0594904	-0.111796	0.0749279	-0.0253243	0.0274641
	278.85	0.289278	0.137928	0.269641	0.161966	0.304771	0.161768	0.841368	0.36964	0.923663	1.1503	1.04491	0.200778	1.12284	0.867799	0.750395	0.774381	0.849879	0.601253		278.85	0.431709	-0.114269	0.0630108	-0.0822573	-0.0683036	0.0576234	-0.113128	0.0765913	-0.0271776	0.0248665
	279.357	0.297899	0.126102	0.298648	0.155067	0.31371	0.176244	0.818368	0.360859	0.962019	1.13096	1.04665	0.216171	1.10556	0.908085	0.77128	0.799576	0.861896	0.60877		279.357	0.432452	-0.119384	0.06311	-0.0775483	-0.0673733	0.0503352	-0.111752	0.0640156	-0.036337	0.0219465
	279.864	0.277268	0.141668	0.33493	0.171833	0.314698	0.186795	0.846358	0.362306	0.955072	1.16162	1.12926	0.197628	1.10497	0.915449	0.818833	0.81032	0.841412	0.621789		279.864	0.45604	-0.111264	0.0742908	-0.0646018	-0.0639474	0.061155	-0.107264	0.0715949	-0.0435947	0.0302677
	280.371	0.286651	0.0905096	0.276158	0.123267	0.266621	0.12108	0.793926	0.308456	0.896098	1.12868	0.99102	0.196282	1.08951	0.840678	0.770001	0.771256	0.831278	0.575381		280.371	0.441115	-0.120385	0.0560941	-0.0811178	-0.0801735	0.0455663	-0.112893	0.0661086	-0.0480289	0.0184761
	280.878	0.30386	0.159276	0.302976	0.164349	0.340437	0.207543	0.927053	0.399668	0.985455	1.14539	1.07134	0.206767	1.17823	0.942664	0.903527	0.792781	0.861315	0.640744		280.878	0.430958	-0.129845	0.0554164	-0.0874469	-0.0884923	0.0476208	-0.120693	0.0558254	-0.050115	0.012581
	281.385	0.315396	0.151392	0.299819	0.166273	0.298907	0.178879	0.887253	0.355401	1.00823	1.16123	1.05683	0.21793	1.17553	0.941456	0.900266	0.843099	0.866786	0.636746		281.385	0.442506	-0.112584	0.075018	-0.0677458	-0.0734738	0.063082	-0.118869	0.071359	-0.0424983	0.0263105
	281.892	0.313828	0.147797	0.321713	0.162014	0.281741	0.183689	0.9584	0.345535	0.935047	1.08125	1.02529	0.224321	1.10416	0.912033	0.834011	0.778584	0.858762	0.615774		281.892	0.441349	-0.120274	0.0761088	-0.0686313	-0.068071	0.0656989	-0.105731	0.0718248	-0.040645	0.0279588
	282.399	0.282401	0.128695	0.291554	0.157679	0.292462	0.178216	0.931053	0.344868	0.966906	1.13276	1.05401	0.176759	1.1294	0.900055	0.831452	0.815214	0.826375	0.614109		282.399	0.468675	-0.104724	0.0899092	-0.0571813	-0.0607272	0.0721173	-0.103515	0.0862696	-0.0234226	0.0408223
	282.906	0.276904	0.15146	0.264352	0.139841	0.28114	0.160065	0.956884	0.355796	0.961961	1.12522	0.992072	0.208122	1.1104	0.914105	0.887246	0.768881	0.857435	0.612464		282.906	0.438706	-0.125415	0.0682335	-0.0751182	-0.0743951	0.0526446	-0.114549	0.0625034	-0.0420811	0.02117
	283.413	0.286563	0.132155	0.302871	0.179795	0.312336	0.174522	0.987653	0.381043	0.998082	1.10007	1.00822	0.210457	1.07718	0.920771	0.87479	0.832681	0.840022	0.624659		283.413	0.434344	-0.124175	0.0685144	-0.0804245	-0.0809339	0.0486706	-0.116138	0.058124	-0.0500665	0.0175461
	283.92	0.272864	0.131538	0.276945	0.184914	0.292869	0.175609	0.986453	0.377099	0.893905	1.02225	0.999405	0.16806	1.0666	0.937498	0.825017	0.803137	0.884781	0.605821		283.92	0.426447	-0.127466	0.0796291	-0.0723175	-0.0775795	0.0557113	-0.120122	0.0597209	-0.0496007	0.0193803
	284.427	0.276495	0.13681	0.254207	0.178369	0.2716	0.160652	0.942305	0.345072	0.916915	1.09397	0.963646	0.191887	1.13896	0.901742	0.839843	0.79375	0.821952	0.601657		284.427	0.429684	-0.105413	0.0965119	-0.0614991	-0.0651639	0.073572	-0.118242	0.0679414	-0.0535789	0.0293124
	284.934	0.279653	0.144646	0.318929	0.214178	0.320898	0.191316	0.990874	0.423073	0.970309	1.08924	1.01763	0.198187	1.14707	0.974024	0.843845	0.895791	0.883744	0.641377		284.934	0.429082	-0.136099	0.0616308	-0.0796351	-0.0845923	0.0459412	-0.116754	0.0528735	-0.0503575	0.0135655
	285.441	0.294588	0.126488	0.312143	0.172292	0.28732	0.186507	0.9484	0.359243	0.93423	1.09676	1.04213	0.205302	1.12908	0.907252	0.81877	0.863836	0.858535	0.620169		285.441	0.441764	-0.115817	0.076679	-0.0696266	-0.0718637	0.0591305	-0.111987	0.0554443	-0.0379671	0.0250841
	285.948	0.286176	0.133967	0.276456	0.166301	0.305443	0.142982	0.922832	0.371957	0.934188	1.09077	1.0132	0.235694	1.14997	0.915032	0.843983	0.863449	0.864967	0.618668		285.948	0.456236	-0.112849	0.0894134	-0.0606135	-0.0680531	0.0681358	-0.119809	0.0600596	-0.0412078	0.0301458
	286.455	0.274431	0.152664	0.296248	0.174024	0.292696	0.172714	0.9602	0.391022	0.945355	1.06358	0.997004	0.220814	1.13788	0.931218	0.826961	0.878081	0.844597	0.621147		286.455	0.440911	-0.111323	0.0917685	-0.0671074	-0.0754685	0.0601728	-0.114437	0.0671913	-0.0310975	0.0289567
	286.962	0.279895	0.153166	0.313525	0.187058	0.324716	0.206273	0.971168	0.376704	0.932603	1.07589	0.993078	0.215311	1.173	0.908877	0.815145	0.903701	0.823709	0.626695		286.962	0.459097	-0.106097	0.0992389	-0.0613686	-0.0611566	0.0577508	-0.110588	0.0661025	-0.0446911	0.0331432
	287.469	0.292402	0.143296	0.276648	0.165756	0.277251	0.202368	0.947632	0.356305	0.908083	1.06195	0.965902	0.207857	1.13968	0.930968	0.776348	0.851517	0.845873	0.608813		287.469	0.436408	-0.129872	0.0836866	-0.0694138	-0.0780983	0.0640118	-0.132096	0.0663445	-0.0427991	0.022019
	287.976	0.280889	0.169781	0.307094	0.192494	0.311185	0.181592	0.9802	0.394006	0.965805	1.12211	1.03765	0.217179	1.17846	0.929468	0.891674	0.90794	0.823051	0.640622		287.976	0.444211	-0.11809	0.0892646	-0.0661944	-0.076354	0.0634944	-0.119731	0.0676994	-0.0383261	0.0273304
	288.483	0.301995	0.162553	0.337051	0.231605	0.321733	0.178264	1.00519	0.413772	0.954213	1.11157	1.04775	0.193636	1.12397	0.981388	0.806791	0.91132	0.856184	0.643469		288.483	0.453562	-0.111619	0.0962227	-0.0630299	-0.0659332	0.0639968	-0.113978	0.0543979	-0.0480095	0.0295121
	288.99	0.274553	0.140357	0.31819	0.196972	0.308182	0.165827	0.928305	0.353536	0.958391	1.11321	1.02997	0.195788	1.1659	0.902378	0.841926	0.895185	0.848628	0.625723		288.99	0.448949	-0.11234	0.0949748	-0.0591651	-0.069368	0.0709626	-0.114068	0.0632051	-0.0477087	0.0306046
	289.497	0.324845	0.170437	0.327241	0.227212	0.289	0.194211	0.965779	0.395385	0.898767	1.10749	0.995312	0.192528	1.15117	0.937019	0.804872	0.860105	0.879713	0.630653		289.497	0.434727	-0.133449	0.0760592	-0.0762166	-0.073921	0.0383531	-0.120536	0.0197981	-0.0691228	0.0106324
	290.004	0.29217	0.193558	0.330428	0.21481	0.307245	0.179543	0.938695	0.374263	0.902178	1.08965	1.03286	0.184808	1.08094	0.924021	0.824415	0.846842	0.848337	0.621457		290.004	0.435196	-0.122023	0.0901984	-0.069304	-0.0702983	0.0626322	-0.127866	0.0506052	-0.0498045	0.0221484
	290.511	0.288097	0.140453	0.251404	0.172656	0.24917	0.138971	0.907737	0.374285	0.889518	1.07856	0.961854	0.174717	1.09932	0.862414	0.803467	0.820847	0.837267	0.59122		290.511	0.455477	-0.127763	0.0814885	-0.0655423	-0.0736079	0.0517898	-0.114818	0.0401527	-0.0534819	0.0215218
	291.018	0.273636	0.146776	0.269151	0.211403	0.28955	0.171223	0.921632	0.393814	0.90172	1.0841	1.02269	0.172813	1.10431	0.882651	0.824415	0.876095	0.78542	0.607729		291.018	0.446963	-0.112446	0.0931734	-0.0600644	-0.0693144	0.0648141	-0.131	0.0438667	-0.0444097	0.0257314
	291.525	0.274486	0.168827	0.292946	0.205001	0.294691	0.156054	0.911116	0.374116	0.942853	1.1243	1.03497	0.170633	1.12707	0.862029	0.864517	0.88994	0.820903	0.618498		291.525	0.446947	-0.121917	0.0923966	-0.0573598	-0.0732501	0.049098	-0.121353	0.0330815	-0.0591192	0.0209471
	292.032	0.314546	0.172104	0.265523	0.193843	0.271335	0.186209	0.889484	0.358916	0.910277	1.0616	1.00807	0.191136	1.10667	0.853197	0.832092	0.85841	0.829307	0.606042		292.032	0.452467	-0.11543	0.0966524	-0.0599683	-0.0821861	0.0666437	-0.122506	0.0511798	-0.0473012	0.0266169
	292.539	0.330187	0.170321	0.301239	0.195192	0.29066	0.18013	0.927021	0.383066	0.965297	1.11733	1.04579	0.199451	1.13026	0.908564	0.853177	0.896626	0.841362	0.631511		292.539	0.446752	-0.109388	0.0930411	-0.0550808	-0.0672123	0.0558313	-0.119283	0.0315027	-0.0586437	0.0241688
	293.046	0.308552	0.155112	0.268854	0.205987	0.287656	0.185891	0.879284	0.344393	0.932203	1.12532	1.01677	0.173188	1.08177	0.871747	0.872043	0.877391	0.768411	0.609093		293.046	0.453562	-0.117539	0.101206	-0.0669083	-0.0778478	0.0520148	-0.123177	0.0335956	-0.0541805	0.0223027
	293.553	0.371648	0.180084	0.307584	0.216762	0.288562	0.18467	0.941011	0.374794	0.984029	1.12415	1.08172	0.186338	1.11635	0.851708	0.920235	0.907516	0.844394	0.640091		293.553	0.465532	-0.102864	0.116014	-0.0523761	-0.0689476	0.0766687	-0.114974	0.047	-0.0546462	0.0346007
	294.06	0.328532	0.18072	0.308736	0.198245	0.293449	0.1776	0.923053	0.350293	0.964863	1.10579	1.0607	0.181237	1.11932	0.857821	0.841963	0.929477	0.783386	0.623835		294.06	0.44346	-0.122081	0.0871822	-0.0696472	-0.082043	0.0571735	-0.12226	0.0256655	-0.0536274	0.0182026
	294.567	0.360345	0.162717	0.317969	0.199288	0.290415	0.180149	0.9364	0.358204	0.99608	1.0874	1.05085	0.193132	1.08266	0.875673	0.860829	0.887566	0.8021	0.625986		294.567	0.469832	-0.101682	0.113378	-0.0583277	-0.0725077	0.0675435	-0.110386	0.0381081	-0.0563636	0.0321772
	295.074	0.348456	0.183371	0.291094	0.180732	0.262294	0.176561	0.951884	0.345569	0.94463	1.03413	1.08987	0.164205	1.07121	0.834491	0.813464	0.847205	0.787126	0.607429		295.074	0.453515	-0.114253	0.0969747	-0.0599546	-0.07961	0.0717349	-0.118511	0.0369286	-0.052531	0.0260326
	295.581	0.343378	0.177424	0.296325	0.194503	0.277414	0.174387	0.967779	0.365357	0.990526	1.07358	1.08631	0.196255	1.06106	0.838699	0.810943	0.914094	0.805613	0.621979		295.581	0.479042	-0.102896	0.105453	-0.0542296	-0.076032	0.0710376	-0.118712	0.0299179	-0.0503575	0.0314693
	296.088	0.377146	0.196478	0.34354	0.245672	0.293347	0.235793	1.05731	0.414472	0.991652	1.11021	1.13389	0.194057	1.07091	0.894254	0.835077	0.925662	0.849057	0.656972		296.088	0.476009	-0.110512	0.0994538	-0.0547581	-0.0731965	0.0580433	-0.108965	0.0140214	-0.0616419	0.0264949
	296.595	0.367112	0.185115	0.311999	0.21547	0.280203	0.207283	1.00809	0.371505	0.968808	1.06509	1.08047	0.180129	1.03867	0.864008	0.845225	0.92955	0.820587	0.631724		296.595	0.457291	-0.124169	0.0849262	-0.072091	-0.0762646	0.0496828	-0.116709	0.00620618	-0.0593715	0.0166112
	297.102	0.31693	0.159893	0.312825	0.195632	0.248885	0.178264	0.966263	0.350462	0.90775	0.998301	1.02857	0.127558	0.987449	0.833345	0.780299	0.868015	0.761019	0.589498		297.102	0.475587	-0.105535	0.0977019	-0.0595564	-0.0725167	0.0612525	-0.121085	0.0161203	-0.0582944	0.0259638
	297.609	0.362652	0.175313	0.306691	0.202963	0.273565	0.186959	0.966842	0.373765	0.985763	1.07345	1.10772	0.160341	1.08723	0.838282	0.84096	0.90129	0.76855	0.624255		297.609	0.469512	-0.109892	0.102454	-0.0703611	-0.0779105	0.0555464	-0.119261	0.0126664	-0.0604873	0.0224741
	298.116	0.366162	0.192141	0.288972	0.211269	0.264727	0.216979	1.02799	0.366781	0.97804	1.03747	1.09078	0.162557	1.04395	0.810682	0.816023	0.896045	0.800483	0.621826		298.116	0.450708	-0.120772	0.0852319	-0.0782622	-0.0887249	0.0474859	-0.122696	0.0038834	-0.0646692	0.012465
	298.623	0.377433	0.194098	0.324487	0.232485	0.263231	0.220172	1.00006	0.387033	0.985955	1.04324	1.08638	0.154645	1.03731	0.88338	0.831151	0.880165	0.800394	0.629507		298.623	0.462866	-0.107841	0.0959913	-0.0703405	-0.0925354	0.0470885	-0.128661	0.00094363	-0.0619524	0.0161733
	299.13	0.370798	0.225373	0.353522	0.249634	0.272588	0.228935	1.02138	0.412562	0.98925	1.0531	1.15562	0.190861	1.04572	0.858717	0.842402	0.915063	0.829711	0.647955		299.13	0.493819	-0.105233	0.0978093	-0.0646979	-0.0620869	0.0546391	-0.115724	0.0141242	-0.0500471	0.0291781
	299.637	0.331545	0.193693	0.341716	0.217394	0.277729	0.200348	1.01058	0.395565	0.933854	1.06446	1.08295	0.184479	1.00677	0.874559	0.801586	0.900757	0.82597	0.626115		299.637	0.483679	-0.113506	0.0951649	-0.0784269	-0.0707277	0.0479432	-0.112457	0.00545007	-0.0621465	0.0216637
	300.144	0.344791	0.201413	0.330457	0.211786	0.282199	0.217825	0.980105	0.390435	0.967473	1.03081	1.09443	0.160808	1.0413	0.851416	0.827062	0.885519	0.80138	0.624659		300.144	0.494179	-0.107708	0.0923222	-0.0708966	-0.0732054	0.0499827	-0.099464	-0.0027644	-0.0591677	0.0248087
	300.651	0.361084	0.172441	0.327184	0.248428	0.237543	0.244133	0.992811	0.382004	0.908542	0.99255	1.05241	0.147209	1.04948	0.875736	0.76403	0.829084	0.83704	0.613042		300.651	0.517799	-0.0956457	0.112676	-0.0671348	-0.0661479	0.0731596	-0.0986694	0.0186548	-0.0541222	0.037841
	301.158	0.336645	0.168904	0.331551	0.19791	0.242919	0.209169	0.990716	0.382512	0.960309	1.03463	1.057	0.140177	1.0699	0.800485	0.757307	0.840082	0.78307	0.606075		301.158	0.478464	-0.103065	0.0994207	-0.0733266	-0.0775884	0.055149	-0.114225	0.00510528	-0.0545103	0.0239359
	301.665	0.359671	0.197182	0.315656	0.24172	0.260136	0.2326	1.06918	0.391723	0.937549	1.02387	1.07922	0.16382	1.07116	0.862477	0.800544	0.866501	0.810364	0.628433		301.665	0.511458	-0.101046	0.10171	-0.064746	-0.0712644	0.0501627	-0.105563	-0.0153219	-0.0735278	0.0257624
	302.172	0.387445	0.191389	0.339864	0.250734	0.267415	0.249904	1.10962	0.436781	0.97106	1.03551	1.08552	0.176759	1.04911	0.876371	0.783598	0.865605	0.797172	0.639639		302.172	0.500786	-0.103368	0.108403	-0.0673751	-0.0729818	0.0624147	-0.119093	0.00682317	-0.0628062	0.0280893
	302.679	0.369264	0.187264	0.347418	0.241634	0.25533	0.247884	1.14671	0.382908	0.973128	1.04579	1.05646	0.157456	1.08625	0.859061	0.843544	0.862116	0.815116	0.639842		302.679	0.509918	-0.0902876	0.109866	-0.0733403	-0.0638937	0.0620548	-0.107309	0.00205663	-0.0548791	0.0326873
	303.186	0.375015	0.215504	0.367805	0.249443	0.265399	0.242007	1.14732	0.414518	0.965113	1.02887	1.09158	0.172694	1.05066	0.88915	0.829445	0.856617	0.798335	0.644675		303.186	0.498855	-0.102445	0.104693	-0.0792301	-0.0708887	0.0591305	-0.101691	-0.0021776	-0.0609336	0.0272569
	303.693	0.360731	0.184778	0.37269	0.247242	0.258476	0.256012	1.12126	0.396051	0.985121	1.00437	1.05871	0.167904	1.02785	0.879277	0.847608	0.87383	0.781275	0.636658		303.693	0.492467	-0.0983539	0.11213	-0.0703062	-0.078465	0.0639368	-0.111472	-0.0060792	-0.0552187	0.0276266
	304.2	0.383129	0.195486	0.349433	0.242849	0.242827	0.219316	1.11748	0.391768	0.97935	1.06038	1.08802	0.17099	1.0424	0.895139	0.801949	0.824662	0.78753	0.634865		304.2	0.486353	-0.106282	0.0952558	-0.0853258	-0.0787423	0.0455363	-0.11277	-0.021153	-0.0632817	0.0177322
	304.707	0.361912	0.208005	0.33899	0.248399	0.237991	0.23032	1.10714	0.395724	0.961644	1.06843	1.03546	0.182373	1.0456	0.870184	0.845551	0.806299	0.769485	0.630206		304.707	0.490332	-0.0988998	0.102206	-0.0839185	-0.0744667	0.0601203	-0.1092	-0.0098053	-0.0530064	0.024818
	305.214	0.36253	0.202965	0.339076	0.273462	0.248549	0.243873	1.14116	0.44398	0.958408	1.01024	1.06627	0.192372	0.987323	0.927177	0.818193	0.786809	0.798221	0.63533		305.214	0.504726	-0.0943366	0.106321	-0.0758459	-0.0720515	0.059078	-0.112378	-0.0085532	-0.0565867	0.0278192
	305.721	0.363745	0.202155	0.365952	0.227949	0.212181	0.222	1.05712	0.371742	0.974429	0.983809	1.05599	0.182409	0.961276	0.837616	0.719989	0.713888	0.750859	0.600183		305.721	0.484703	-0.109187	0.08348	-0.0997343	-0.0910595	0.0459263	-0.12236	-0.0144629	-0.0495813	0.0141916
	306.228	0.349781	0.210347	0.402071	0.240208	0.224989	0.20938	1.02625	0.366171	1.03932	1.02638	1.17416	0.188224	0.97133	0.900336	0.698841	0.701775	0.708729	0.614018		306.228	0.511521	-0.101332	0.111039	-0.0721871	-0.0660763	0.0510925	-0.104713	-0.0206449	-0.0517062	0.0285548
	306.735	0.314479	0.219937	0.436069	0.252715	0.21098	0.238448	0.984716	0.373325	1.01402	0.968127	1.18574	0.222032	1.00271	0.898326	0.686987	0.757883	0.689004	0.61503		306.735	0.508808	-0.100002	0.10133	-0.0761205	-0.0708171	0.0472684	-0.10478	-0.0125696	-0.045739	0.0274864
	307.242	0.338356	0.231975	0.418811	0.25884	0.188652	0.239458	1.05596	0.368996	1.01047	0.961394	1.15299	0.176888	0.998089	0.907408	0.706192	0.731961	0.711749	0.615187		307.242	0.506196	-0.0980253	0.100776	-0.0765529	-0.0694664	0.0513849	-0.105216	-0.0139548	-0.0406936	0.028272
	307.749	0.363447	0.226982	0.439611	0.230447	0.204005	0.222856	0.934989	0.342393	1.04469	0.968772	1.20865	0.196053	1.00166	0.902597	0.654236	0.66489	0.696573	0.60605		307.749	0.503163	-0.090118	0.111535	-0.0746377	-0.0742609	0.0658189	-0.101075	-0.012364	-0.0534236	0.0305152
	308.256	0.291927	0.225334	0.463876	0.229519	0.209004	0.20433	0.847432	0.348247	1.04353	0.965655	1.25209	0.214532	0.968424	0.814223	0.693798	0.676579	0.602646	0.591244		308.256	0.489253	-0.09254	0.100437	-0.070924	-0.0800304	0.0476883	-0.107824	-0.0196711	-0.0495425	0.0240942
	308.763	0.319414	0.231878	0.472544	0.220389	0.195433	0.196472	0.851011	0.331115	1.05657	0.941214	1.35598	0.200577	0.916329	0.815213	0.628384	0.636957	0.62107	0.587679		308.763	0.500066	-0.104343	0.101991	-0.084653	-0.0754595	0.0464736	-0.10638	-0.0234093	-0.049756	0.0227256
	309.27	0.242497	0.205451	0.464577	0.1848	0.154687	0.142261	0.746032	0.277705	0.987765	0.870962	1.2569	0.174269	0.859554	0.715622	0.576554	0.602241	0.559594	0.530674		309.27	0.509097	-0.0870335	0.109378	-0.0774934	-0.0690102	0.0550365	-0.104947	-0.0202699	-0.0469616	0.0297551
	309.777	0.256836	0.180942	0.480942	0.187986	0.183551	0.203215	0.765032	0.273071	1.00847	0.921598	1.30573	0.168545	0.896592	0.74341	0.581019	0.623124	0.569715	0.549987		309.777	0.498237	-0.0929322	0.107841	-0.0751114	-0.0660942	0.0557339	-0.105988	-0.0140395	-0.0477766	0.0288745
	310.284	0.2301	0.179371	0.446512	0.198159	0.170142	0.139818	0.729653	0.266607	1.02659	0.913784	1.29614	0.16904	0.91318	0.696145	0.605655	0.591024	0.518664	0.53474		310.284	0.511435	-0.0798098	0.124799	-0.0658649	-0.0626146	0.059063	-0.100863	-0.0136524	-0.0389762	0.0370573
	310.791	0.253149	0.221209	0.43678	0.181776	0.160775	0.178687	0.755326	0.313304	1.01901	0.902718	1.28035	0.212472	0.880004	0.773687	0.619189	0.565938	0.565419	0.548223		310.791	0.502795	-0.092752	0.108032	-0.0778366	-0.0728297	0.0495404	-0.106458	-0.0118377	-0.0456614	0.0281102
	311.298	0.283969	0.21825	0.468944	0.225557	0.180334	0.165009	0.782053	0.296612	1.03711	0.915747	1.29597	0.188535	0.894203	0.7522	0.623216	0.584955	0.579938	0.558388		311.298	0.454758	-0.111381	0.0875871	-0.102336	-0.0935194	0.0365011	-0.117224	-0.0251877	-0.0417221	0.0097196
	311.805	0.265225	0.200305	0.456754	0.202226	0.186799	0.163807	0.776347	0.289481	1.05219	0.897648	1.25059	0.19044	0.893471	0.728433	0.6116	0.583478	0.578018	0.548636		311.805	0.495704	-0.0900279	0.114337	-0.0785642	-0.0680531	0.0507626	-0.110487	-0.018794	-0.045118	0.027751
	312.312	0.27325	0.211764	0.427402	0.185077	0.142051	0.150629	0.770253	0.287334	0.962861	0.867455	1.30176	0.204304	0.853703	0.724131	0.56031	0.54308	0.57127	0.531567		312.312	0.489715	-0.0918404	0.112246	-0.0814336	-0.0745829	0.0481457	-0.112557	-0.0169793	-0.039209	0.0259449
	312.819	0.261858	0.194792	0.41668	0.213518	0.171903	0.155708	0.783084	0.310671	1.00792	0.884491	1.29425	0.177226	0.86953	0.743087	0.574208	0.575217	0.558153	0.540724		312.819	0.501888	-0.091851	0.11489	-0.0777679	-0.0712196	0.0518498	-0.104187	-0.0102469	-0.0445359	0.0298689
	313.326	0.293936	0.231001	0.43367	0.205307	0.194801	0.160681	0.827726	0.306681	1.02974	0.891306	1.29352	0.173298	0.881798	0.719986	0.564073	0.591279	0.550154	0.549939		313.326	0.502873	-0.0820358	0.111287	-0.070924	-0.0749855	0.0525996	-0.102116	-0.0234516	-0.0489992	0.0293609
	313.833	0.274784	0.208699	0.441656	0.230839	0.236698	0.176109	0.854653	0.29955	1.02791	0.885027	1.34679	0.199734	0.89077	0.773364	0.573029	0.626903	0.564497	0.565353		313.833	0.483984	-0.102668	0.0992059	-0.0903437	-0.0755222	0.0499603	-0.11108	-0.0157272	-0.0442448	0.0215071
	314.34	0.295239	0.207784	0.474367	0.231136	0.243072	0.172637	0.840432	0.33794	1.03285	0.914175	1.33389	0.209652	0.895977	0.771583	0.573944	0.644552	0.583325	0.574268		314.34	0.493663	-0.112128	0.0878267	-0.0981281	-0.0767745	0.0249089	-0.117716	-0.0470424	-0.072577	0.00911473
	314.847	0.297778	0.225951	0.484753	0.237347	0.220021	0.145127	0.827011	0.316592	1.02761	0.873616	1.27534	0.193819	0.865825	0.733109	0.545245	0.598292	0.564408	0.554814		314.847	0.488409	-0.0899749	0.118444	-0.0667161	-0.0753701	0.0538743	-0.117067	-0.0164833	-0.0434297	0.0279651
	315.354	0.271241	0.21693	0.43413	0.20236	0.219155	0.160681	0.815853	0.314355	1.02058	0.867437	1.2514	0.181265	0.844927	0.778082	0.561288	0.606262	0.580115	0.548592		315.354	0.493976	-0.0966314	0.109866	-0.084756	-0.0756653	0.0424096	-0.105854	-0.0152796	-0.0477863	0.0244754
	315.861	0.285735	0.256744	0.435772	0.217145	0.246045	0.16424	0.838621	0.343184	1.00115	0.843032	1.24596	0.198718	0.827949	0.795288	0.539562	0.594404	0.60204	0.555035		315.861	0.482975	-0.10704	0.102239	-0.0956568	-0.0786887	0.0157162	-0.119854	-0.058124	-0.0753423	0.00735825
	316.368	0.258845	0.223281	0.485684	0.215911	0.245108	0.175051	0.822463	0.305517	1.04772	0.882474	1.32513	0.17458	0.9006	0.75045	0.572088	0.688402	0.549573	0.566052		316.368	0.48597	-0.0875423	0.126815	-0.0735943	-0.0779015	0.0575934	-0.118846	-0.0019598	-0.0371132	0.03038
	316.875	0.293087	0.219021	0.477016	0.234217	0.247246	0.158892	0.874905	0.334121	1.04596	0.854181	1.24529	0.165487	0.848271	0.763647	0.559808	0.652171	0.566645	0.561175		316.875	0.495837	-0.105238	0.104255	-0.0933984	-0.0824277	0.0310049	-0.115668	-0.0337469	-0.060856	0.015529
	317.382	0.278206	0.224978	0.46594	0.213384	0.232544	0.17558	0.8622	0.311484	1.05514	0.856498	1.26524	0.179616	0.87978	0.774166	0.564236	0.670935	0.553427	0.56255		317.382	0.521997	-0.0829738	0.129674	-0.0669495	-0.0553334	0.0559213	-0.104265	-0.0089766	-0.0430999	0.0384439
	317.889	0.295416	0.21906	0.481624	0.24906	0.249679	0.17912	0.859716	0.355288	1.01821	0.87705	1.26217	0.193993	0.865474	0.825919	0.543865	0.693429	0.562348	0.572437		317.889	0.45916	-0.110782	0.0945616	-0.0986154	-0.09894	0.0308174	-0.135342	-0.0216672	-0.0486984	0.00783269
	318.396	0.290459	0.244109	0.461448	0.22215	0.248783	0.177283	0.830947	0.349366	1.04615	0.8695	1.27176	0.209322	0.89	0.798413	0.572966	0.698322	0.542155	0.571949		318.396	0.510676	-0.0864876	0.120452	-0.0761067	-0.0641263	0.0438343	-0.10901	-0.0268632	-0.0479124	0.029384
	318.903	0.276407	0.233208	0.45875	0.218772	0.233073	0.173983	0.857326	0.324345	1.03674	0.889007	1.28041	0.194323	0.900278	0.766	0.56968	0.694834	0.517881	0.566178		318.903	0.471521	-0.1066	0.100338	-0.0913322	-0.0878304	0.0279232	-0.123603	-0.0293554	-0.0534139	0.0119608
	319.41	0.302999	0.226847	0.459432	0.239414	0.229581	0.178398	0.862105	0.347637	0.979608	0.835473	1.26845	0.201273	0.851246	0.827065	0.550137	0.66856	0.578106	0.565078		319.41	0.448925	-0.128006	0.0814637	-0.109846	-0.0983675	0.0230868	-0.14341	-0.0231794	-0.0545589	-0.0004325
	319.917	0.285293	0.233488	0.482651	0.253156	0.212537	0.162614	0.867684	0.334776	1.00892	0.853754	1.26406	0.14601	0.815905	0.785769	0.509935	0.67435	0.580115	0.557119		319.917	0.48622	-0.098709	0.112957	-0.0860053	-0.0784561	0.0440517	-0.114583	-0.0068897	-0.0418288	0.0240841
	320.424	0.259971	0.217296	0.439937	0.194943	0.188652	0.168539	0.821042	0.280711	0.946048	0.792479	1.17156	0.184341	0.786172	0.759053	0.50922	0.605984	0.521469	0.520437		320.424	0.478112	-0.100638	0.116312	-0.0895955	-0.0785277	0.0470585	-0.128224	-0.0124547	-0.0452054	0.0207596
	320.931	0.279509	0.252234	0.478456	0.276927	0.225641	0.182303	0.872779	0.340947	1.05261	0.853381	1.3098	0.182858	0.856726	0.829908	0.550036	0.715499	0.583931	0.579032		320.931	0.499425	-0.0944002	0.120997	-0.082985	-0.0733843	0.0435343	-0.116608	-0.0246614	-0.0490283	0.0247655
	321.438	0.288329	0.224573	0.453596	0.223337	0.209004	0.137317	0.821274	0.311993	0.954988	0.778141	1.19536	0.177336	0.791477	0.786341	0.458569	0.640882	0.506647	0.527009		321.438	0.450552	-0.124482	0.0768938	-0.104842	-0.105425	0.0230719	-0.134245	-0.021147	-0.0476117	0.00141834
	321.945	0.261119	0.236717	0.420337	0.250514	0.181749	0.163489	0.828495	0.288057	0.974029	0.828486	1.21566	0.194927	0.826028	0.803297	0.515705	0.685131	0.551923	0.542686		321.945	0.464961	-0.110957	0.0932064	-0.099144	-0.0922582	0.0187154	-0.131559	-0.0386344	-0.0564412	0.00532102
	322.452	0.29291	0.241005	0.477861	0.251998	0.23009	0.187969	0.861621	0.321667	0.992928	0.86423	1.26425	0.188535	0.803345	0.823878	0.568262	0.701338	0.57266	0.567326		322.452	0.474171	-0.0952906	0.115849	-0.0798342	-0.0867033	0.0535744	-0.121141	-0.0021837	-0.0340665	0.0249307
	322.959	0.290161	0.225594	0.433478	0.247959	0.209707	0.169414	0.814337	0.330549	0.933579	0.823398	1.18516	0.186118	0.817797	0.831023	0.524937	0.644298	0.533386	0.541229		322.959	0.46432	-0.115896	0.0828354	-0.0917097	-0.0880898	0.0138416	-0.124173	-0.0427537	-0.0677256	0.00340542
	323.466	0.309435	0.246836	0.416277	0.271099	0.221456	0.207312	0.840558	0.300895	0.973195	0.867101	1.20112	0.203864	0.80866	0.843927	0.537919	0.687106	0.568641	0.559141		323.466	0.453929	-0.101486	0.10352	-0.0890669	-0.0943155	0.0434968	-0.12922	-0.0098234	-0.040907	0.0151252
	323.973	0.30598	0.241092	0.426394	0.269146	0.221701	0.187988	0.845526	0.333703	0.962586	0.812322	1.21399	0.174827	0.776098	0.792934	0.544128	0.659936	0.543722	0.547769		323.973	0.472209	-0.083896	0.111949	-0.0790516	-0.0842703	0.0486256	-0.120167	-0.0047605	-0.0288561	0.0257535
	324.48	0.284256	0.229951	0.421758	0.222648	0.201725	0.194558	0.787863	0.292046	0.960726	0.81235	1.17419	0.169324	0.821064	0.757116	0.531284	0.678009	0.49468	0.531385		324.48	0.489887	-0.0833872	0.114097	-0.0752555	-0.0783845	0.0579083	-0.114874	-0.0039499	-0.0418967	0.0293494
	324.987	0.292314	0.251241	0.426394	0.250103	0.229296	0.195481	0.820663	0.338053	0.957073	0.822099	1.22074	0.175871	0.812053	0.804818	0.559105	0.680019	0.552214	0.552208		324.987	0.477956	-0.0879557	0.112709	-0.0756674	-0.0794669	0.0460387	-0.124408	-0.0282242	-0.0689481	0.0191147
	325.494	0.280602	0.229671	0.399211	0.235567	0.208027	0.179197	0.789211	0.351999	0.919968	0.795695	1.18363	0.160093	0.811653	0.766355	0.504089	0.649361	0.519245	0.528446		325.494	0.452725	-0.098444	0.113709	-0.0873508	-0.101337	0.0462712	-0.133339	0.00312729	-0.0391896	0.0173524
	326.001	0.265987	0.235656	0.445447	0.244744	0.231383	0.205158	0.807663	0.340709	0.962628	0.814503	1.18143	0.165908	0.826398	0.779967	0.532626	0.65893	0.521217	0.542374		326.001	0.476673	-0.0935999	0.121873	-0.0722901	-0.083349	0.0506051	-0.116743	-0.0092367	-0.046622	0.0252568
	326.508	0.299136	0.253342	0.425357	0.250763	0.198192	0.202551	0.799926	0.32022	0.963212	0.819827	1.16544	0.185367	0.834073	0.799152	0.548569	0.653492	0.550761	0.545257		326.508	0.47149	-0.0875847	0.116279	-0.0826349	-0.0944854	0.0407375	-0.121946	-0.0191932	-0.0684727	0.0171321
	327.015	0.279476	0.251135	0.385495	0.237538	0.224877	0.184747	0.793695	0.32873	0.963278	0.829186	1.20281	0.197811	0.888312	0.748534	0.586162	0.705009	0.491344	0.546949		327.015	0.453014	-0.10721	0.12013	-0.0847285	-0.097804	0.0404976	-0.134402	-0.0080934	-0.0347166	0.0162986
	327.522	0.317349	0.243	0.409347	0.244361	0.198385	0.192855	0.792347	0.334584	0.97568	0.811932	1.1828	0.236161	0.839768	0.756502	0.537154	0.624057	0.548587	0.543816		327.522	0.468714	-0.0935152	0.123815	-0.0786878	-0.0936983	0.0418847	-0.125527	-0.0047605	-0.045283	0.021438
	328.029	0.265755	0.257698	0.406928	0.282755	0.258262	0.201993	0.836916	0.328775	0.946173	0.842478	1.21812	0.243789	0.840265	0.774833	0.530769	0.677718	0.542067	0.556194		328.029	0.488651	-0.0911673	0.140549	-0.0723793	-0.082204	0.0495254	-0.108585	0.0049964	-0.0322715	0.0330129
	328.536	0.299721	0.24274	0.366931	0.241117	0.266743	0.168087	0.758389	0.316796	0.869852	0.771545	1.1373	0.214001	0.780077	0.7384	0.478274	0.603065	0.508694	0.515396		328.536	0.450129	-0.10977	0.126071	-0.0908174	-0.100112	0.0363286	-0.119652	-0.0033692	-0.0468936	0.0157684
	329.043	0.281573	0.204102	0.401831	0.259692	0.336303	0.190326	0.779189	0.326289	0.954613	0.826205	1.23625	0.201337	0.814579	0.706436	0.514187	0.658313	0.502123	0.540785		329.043	0.467659	-0.0956139	0.147499	-0.0674575	-0.086435	0.0501852	-0.114023	0.00394389	-0.0584788	0.0274754
	329.55	0.268261	0.213056	0.368025	0.234849	0.311328	0.192432	0.799863	0.304511	0.964821	0.839616	1.17878	0.194304	0.841045	0.710997	0.542962	0.668597	0.507367	0.537695		329.55	0.440614	-0.117677	0.113676	-0.0975995	-0.106346	0.0214672	-0.131201	-0.0235121	-0.0598372	0.0043982
	330.057	0.280094	0.268763	0.372057	0.251864	0.30979	0.181322	0.829274	0.313202	0.957198	0.837163	1.20821	0.233478	0.824038	0.753638	0.522252	0.654933	0.513736	0.547707		330.057	0.473116	-0.0861537	0.13845	-0.0687548	-0.0853705	0.0471934	-0.11249	0.0127632	-0.0377924	0.0312179
	330.564	0.301608	0.255472	0.408205	0.25062	0.336955	0.203032	0.832558	0.318774	0.964863	0.805653	1.19587	0.228488	0.822449	0.744878	0.481561	0.652959	0.512839	0.548046		330.564	0.490762	-0.0834879	0.157606	-0.0641694	-0.0768371	0.0494579	-0.107656	-0.001482	-0.0523757	0.0346465
	331.071	0.260202	0.221508	0.375522	0.234131	0.295465	0.170617	0.818179	0.317259	0.910052	0.805808	1.18484	0.188599	0.7784	0.700863	0.506912	0.633868	0.461888	0.521418		331.071	0.461068	-0.102519	0.139673	-0.0761136	-0.0837515	0.0300301	-0.110453	-0.0054803	-0.0527832	0.0221855
	331.578	0.313508	0.23397	0.400795	0.225806	0.28056	0.18592	0.792442	0.30936	0.929509	0.792815	1.17978	0.192198	0.759335	0.712112	0.504553	0.596063	0.442302	0.520649		331.578	0.472561	-0.0840338	0.156374	-0.0680959	-0.0913637	0.0498403	-0.10845	0.0128116	-0.0397621	0.0333201
	332.085	0.266759	0.220101	0.375656	0.199144	0.305148	0.168433	0.792958	0.302138	0.95066	0.822735	1.13289	0.186676	0.780175	0.690917	0.491872	0.65371	0.473438	0.518436		332.085	0.466681	-0.0902293	0.151515	-0.0642998	-0.0897357	0.0561687	-0.105339	0.00431287	-0.0466705	0.0313782
	332.592	0.293649	0.268907	0.388058	0.263625	0.331375	0.195116	0.807147	0.333556	0.975071	0.830112	1.21662	0.224248	0.819474	0.708165	0.531246	0.663848	0.456379	0.547447		332.592	0.445704	-0.108333	0.141318	-0.0832664	-0.0948522	0.0211373	-0.116608	-0.0045972	-0.0507457	0.0166396
	333.099	0.309435	0.250142	0.378469	0.234083	0.327119	0.169203	0.808789	0.290204	0.942186	0.795641	1.20992	0.21868	0.795729	0.740191	0.517185	0.645376	0.488134	0.536499		333.099	0.452381	-0.105244	0.141739	-0.082525	-0.0931437	0.0384581	-0.113352	-8.468e-05	-0.0672986	0.0189923
	333.606	0.273725	0.25046	0.379908	0.254141	0.277322	0.192961	0.792505	0.312117	0.941519	0.798893	1.17005	0.215311	0.800595	0.776395	0.515805	0.593798	0.46458	0.530005		333.606	0.454179	-0.10032	0.159093	-0.0744112	-0.0924281	0.0416148	-0.11418	0.015455	-0.042702	0.0273668
	334.113	0.289952	0.245901	0.334143	0.253672	0.294121	0.168674	0.778221	0.312275	0.938366	0.816511	1.18162	0.194478	0.764542	0.755773	0.512079	0.595373	0.484621	0.524725		334.113	0.466329	-0.100924	0.150086	-0.0740405	-0.0925176	0.0407075	-0.106704	0.0125999	-0.0432551	0.0280312
	334.62	0.302502	0.261361	0.40521	0.267338	0.326926	0.203003	0.876189	0.321486	0.93101	0.815293	1.20382	0.20304	0.734604	0.751377	0.535009	0.608964	0.490687	0.543401		334.62	0.490575	-0.0867685	0.165448	-0.0607302	-0.0875799	0.0430695	-0.10253	0.0170277	-0.0407324	0.0375309
	335.127	0.276639	0.228139	0.369715	0.247959	0.28282	0.189027	0.791695	0.29234	0.966222	0.808652	1.17608	0.182638	0.727729	0.719246	0.501944	0.612452	0.454205	0.519265		335.127	0.465149	-0.0933721	0.156614	-0.0707524	-0.0857373	0.0458813	-0.111002	0.014596	-0.0395583	0.0313131
	335.634	0.298098	0.253409	0.452291	0.251012	0.320226	0.190912	0.827726	0.312185	0.963695	0.809533	1.21842	0.200806	0.787225	0.78079	0.486327	0.638544	0.488741	0.545879		335.634	0.481067	-0.0846645	0.159019	-0.0628857	-0.0911937	0.0485281	-0.116116	0.0179774	-0.0408876	0.0345382
	336.141	0.300725	0.246701	0.437835	0.267338	0.294915	0.202686	0.7888	0.288565	0.907941	0.762795	1.15682	0.187382	0.723302	0.7261	0.485625	0.574599	0.459968	0.518359		336.141	0.485375	-0.0789354	0.166828	-0.0672309	-0.0734917	0.0608926	-0.103482	0.0272262	-0.0410235	0.0417954
	336.648	0.252939	0.243521	0.4253	0.260572	0.296494	0.182621	0.774347	0.309552	0.923596	0.796876	1.18609	0.189909	0.787079	0.726964	0.486127	0.580958	0.458616	0.522444		336.648	0.476196	-0.0859841	0.171175	-0.0618629	-0.0925802	0.0567836	-0.105764	0.0188484	-0.0514346	0.036153
	337.155	0.315749	0.259317	0.457762	0.242897	0.295272	0.248682	0.780126	0.313767	0.937215	0.825969	1.19555	0.193352	0.783217	0.778853	0.511678	0.60361	0.47426	0.542193		337.155	0.4407	-0.101232	0.159374	-0.0780631	-0.0968111	0.0603377	-0.118153	0.0242803	-0.0445068	0.0273252
	337.662	0.287976	0.26005	0.426576	0.251366	0.285823	0.248201	0.742263	0.330504	0.880294	0.774725	1.20688	0.189689	0.785528	0.76272	0.483744	0.618775	0.451653	0.528634		337.662	0.482154	-0.0862809	0.169191	-0.0718507	-0.0908627	0.0491955	-0.112378	0.00892819	-0.0528609	0.032804
	338.169	0.275844	0.228274	0.375196	0.236638	0.235283	0.232148	0.705947	0.280971	0.900919	0.779322	1.09614	0.181127	0.8381	0.692063	0.454442	0.578305	0.446699	0.502201		338.169	0.469426	-0.0931601	0.167398	-0.0669495	-0.0812022	0.0475609	-0.115165	0.00562549	-0.0478736	0.03174
	338.676	0.295625	0.277437	0.44752	0.28863	0.260329	0.284839	0.768768	0.325351	0.895998	0.805453	1.16268	0.187336	0.832025	0.747586	0.467738	0.620144	0.5069	0.539668		338.676	0.466243	-0.104327	0.153498	-0.0780974	-0.0910327	0.0413149	-0.119697	0.0176265	-0.0555777	0.0255502
	339.183	0.296895	0.226684	0.411967	0.226437	0.26597	0.298767	0.679116	0.284022	0.874614	0.751856	1.17713	0.164644	0.831001	0.682439	0.452836	0.608927	0.429729	0.50959		339.183	0.467541	-0.0854594	0.168423	-0.0671623	-0.0845744	0.0552615	-0.11362	0.0228407	-0.0487178	0.034948
	339.69	0.277412	0.24089	0.415077	0.287922	0.29181	0.277134	0.749063	0.308105	0.863647	0.790961	1.19308	0.171586	0.858969	0.733942	0.471426	0.652559	0.451653	0.531484		339.69	0.448057	-0.0920047	0.150019	-0.0801568	-0.09504	0.0544892	-0.116966	0.0189936	-0.0460883	0.0268115
	340.197	0.322361	0.268165	0.430809	0.282534	0.24917	0.299354	0.762316	0.308105	0.878684	0.787963	1.17485	0.194634	0.839865	0.746909	0.477371	0.636315	0.458552	0.536351		340.197	0.464562	-0.0913952	0.172852	-0.0667779	-0.0822666	0.047036	-0.109446	0.00303655	-0.0588184	0.0309759
	340.704	0.296807	0.247154	0.356219	0.261098	0.263475	0.26715	0.755705	0.296544	0.884406	0.805517	1.17215	0.172968	0.868399	0.673357	0.445987	0.654291	0.417964	0.519953		340.704	0.434281	-0.111694	0.132087	-0.0858886	-0.100166	0.0159636	-0.130742	-0.0156122	-0.0656589	0.00806344
	341.211	0.301641	0.259491	0.424014	0.246505	0.237034	0.262552	0.742684	0.323396	0.833372	0.736392	1.12479	0.196942	0.787254	0.709175	0.43826	0.60149	0.457188	0.510716		341.211	0.424234	-0.1255	0.120254	-0.0966316	-0.101078	0.0152813	-0.137401	-0.0073676	-0.0530452	0.00430517
	341.718	0.268205	0.24435	0.364973	0.265931	0.249435	0.263745	0.721326	0.271433	0.9084	0.794278	1.14851	0.189533	0.872183	0.699103	0.482702	0.64563	0.445891	0.519743		341.718	0.451857	-0.0951051	0.154399	-0.0787358	-0.0909611	0.0411274	-0.122607	0.00555895	-0.0466802	0.0243171
	342.225	0.322626	0.2691	0.423994	0.302296	0.260757	0.26943	0.762126	0.323113	0.931327	0.810287	1.18776	0.224807	0.817114	0.70153	0.492035	0.635782	0.478745	0.541931		342.225	0.445462	-0.0773507	0.181843	-0.0613	-0.0815063	0.0647166	-0.129478	0.0262099	-0.0451568	0.0359377
	342.732	0.303209	0.258238	0.368813	0.245624	0.245301	0.265178	0.769411	0.288012	0.867342	0.790198	1.1546	0.205265	0.787937	0.689802	0.489827	0.632257	0.442858	0.517875		342.732	0.45984	-0.0819669	0.173538	-0.0687343	-0.076846	0.0556664	-0.1092	0.0107671	-0.0645042	0.0331733
	343.239	0.262918	0.228592	0.389123	0.248754	0.255686	0.254309	0.720716	0.27514	0.961585	0.806416	1.12533	0.175871	0.822	0.663348	0.528223	0.609787	0.423789	0.514799		343.239	0.414813	-0.10279	0.144987	-0.0887717	-0.0989042	0.0341766	-0.137177	-0.0006593	-0.0650573	0.0111797
	343.746	0.30885	0.248648	0.358456	0.281683	0.233857	0.242459	0.708789	0.290826	0.899193	0.788526	1.13446	0.200229	0.779238	0.703853	0.516984	0.593725	0.432483	0.513074		343.746	0.451154	-0.0787287	0.17153	-0.0637094	-0.074744	0.0527421	-0.107141	0.0149711	-0.0550052	0.0345632
	344.253	0.266759	0.243261	0.377288	0.278707	0.259647	0.269728	0.700916	0.289616	0.976764	0.845168	1.20539	0.204304	0.882286	0.651495	0.577168	0.633226	0.45696	0.536393		344.253	0.419629	-0.0983963	0.148705	-0.074473	-0.0965249	0.0348065	-0.127631	0.020524	-0.0450404	0.0201777
	344.76	0.317758	0.264724	0.367805	0.269118	0.24973	0.277538	0.743684	0.301155	0.923788	0.790725	1.17964	0.224669	0.823502	0.65213	0.562392	0.639477	0.466602	0.532614		344.76	0.439957	-0.0918775	0.158539	-0.0620894	-0.0799946	0.0510775	-0.113833	0.017318	-0.0555485	0.0292833
	345.267	0.28154	0.227522	0.338587	0.247682	0.213362	0.229387	0.717916	0.271647	0.89418	0.771808	1.09774	0.184589	0.826203	0.63457	0.536113	0.574526	0.43031	0.498687		345.267	0.442772	-0.0873144	0.161027	-0.0670525	-0.0843419	0.0471035	-0.115545	0.0063695	-0.06595	0.0263409
	345.774	0.295096	0.232813	0.352946	0.247988	0.218718	0.228012	0.756516	0.27792	0.911177	0.797285	1.16757	0.202848	0.850241	0.645538	0.52658	0.609787	0.428364	0.51467		345.774	0.430599	-0.0925983	0.153722	-0.0728941	-0.0865423	0.0492629	-0.124095	0.0166406	-0.0561016	0.0242214
	346.281	0.280624	0.259472	0.377211	0.286487	0.242827	0.249077	0.781737	0.301505	0.946865	0.832747	1.21081	0.232526	0.874397	0.638872	0.58142	0.63405	0.454117	0.540279		346.281	0.440552	-0.0846115	0.16444	-0.0607302	-0.0803256	0.0542642	-0.121174	0.0136463	-0.0568584	0.0299113
	346.788	0.291994	0.225093	0.37222	0.245509	0.216315	0.226867	0.787179	0.306026	0.882212	0.78243	1.10698	0.208479	0.808582	0.675273	0.541419	0.5902	0.427505	0.511429		346.788	0.407722	-0.0923492	0.151333	-0.0739581	-0.0911311	0.0479432	-0.128952	0.0205421	-0.0485431	0.0214008
	347.295	0.295625	0.227715	0.35764	0.260984	0.186514	0.221654	0.729526	0.256956	0.929192	0.821417	1.16842	0.182794	0.830874	0.688626	0.563333	0.548652	0.413415	0.510785		347.295	0.445376	-0.0757714	0.170439	-0.0562958	-0.0790554	0.0602252	-0.117739	0.0321802	-0.0477669	0.0368436
	347.802	0.30598	0.242422	0.339345	0.276132	0.207956	0.225559	0.736032	0.285864	0.889935	0.81354	1.12766	0.203709	0.795924	0.69978	0.566155	0.598752	0.418229	0.513705		347.802	0.414438	-0.0928315	0.153879	-0.0833007	-0.0946196	0.0484831	-0.124945	0.0300873	-0.0512211	0.0222187
	348.309	0.261913	0.243993	0.379668	0.27819	0.242135	0.240526	0.717368	0.285977	0.925456	0.871753	1.15614	0.195128	0.873168	0.670107	0.587868	0.627618	0.406579	0.52727		348.309	0.438839	-0.0802391	0.165059	-0.0661463	-0.0805582	0.0600978	-0.116452	0.0310491	-0.0456323	0.034002
	348.816	0.255423	0.271191	0.3641	0.290085	0.185241	0.24344	0.737358	0.292227	0.900736	0.838199	1.11572	0.225622	0.857019	0.683168	0.591794	0.59146	0.435845	0.522272		348.816	0.428761	-0.0824597	0.152457	-0.0648558	-0.088063	0.0596404	-0.123681	0.00519601	-0.0709372	0.0240065
	349.323	0.298518	0.2353	0.350988	0.281951	0.222851	0.225588	0.738	0.291594	0.870661	0.86433	1.10674	0.2315	0.8397	0.685688	0.564612	0.599188	0.434076	0.520075		349.323	0.382264	-0.104003	0.12584	-0.0965904	-0.102715	0.0217672	-0.139706	0.00520206	-0.0634563	0.00317803
	349.83	0.267113	0.263597	0.34305	0.251806	0.191635	0.223837	0.725421	0.270574	0.885073	0.838217	1.13103	0.224669	0.800497	0.655703	0.581094	0.568809	0.4155	0.508095		349.83	0.412632	-0.0827035	0.142218	-0.0707112	-0.0896641	0.0498178	-0.124005	0.0262462	-0.0607298	0.0225667
	350.337	0.290426	0.228871	0.341658	0.248696	0.210471	0.204359	0.747779	0.240547	0.830737	0.817138	1.09141	0.219569	0.791896	0.640497	0.56702	0.579565	0.417269	0.498112		350.337	0.411443	-0.0748704	0.152151	-0.0743837	-0.0902634	0.0567086	-0.135599	0.0302143	-0.0438373	0.0257293
	350.844	0.260026	0.233767	0.33158	0.230944	0.218626	0.196655	0.728137	0.258222	0.886307	0.854417	1.02749	0.214981	0.812492	0.603502	0.54172	0.581503	0.40534	0.493277		350.844	0.420872	-0.0636772	0.163002	-0.0600026	-0.0846997	0.0650016	-0.122215	0.0190783	-0.0544715	0.031432
	351.351	0.289841	0.256494	0.36745	0.270936	0.212853	0.194683	0.757737	0.270427	0.889126	0.822417	1.05948	0.230438	0.791155	0.633008	0.541344	0.58779	0.408209	0.504905		351.351	0.421693	-0.0752573	0.138946	-0.0663797	-0.0808623	0.0579683	-0.127161	0.0236271	-0.0565285	0.0262273
	351.858	0.260346	0.272743	0.339211	0.284592	0.228023	0.244777	0.739747	0.284949	0.895573	0.835391	1.09789	0.212912	0.804525	0.675013	0.558328	0.653177	0.419417	0.518036		351.858	0.396909	-0.0830851	0.135178	-0.0756125	-0.100282	0.0531995	-0.129724	0.0176628	-0.065067	0.0165754
	352.365	0.252917	0.233189	0.359876	0.250706	0.216966	0.238159	0.752158	0.237303	0.849827	0.817747	1.06701	0.192775	0.754293	0.614073	0.529064	0.61989	0.425205	0.494774		352.365	0.388863	-0.0851309	0.127501	-0.0798616	-0.101382	0.0525996	-0.141519	0.0222419	-0.0534333	0.014431
	352.872	0.252321	0.241352	0.334987	0.253979	0.218789	0.239564	0.732747	0.27141	0.886516	0.832547	1.04886	0.225292	0.751982	0.598013	0.582562	0.573775	0.404266	0.496998		352.872	0.411545	-0.0574658	0.154614	-0.0563919	-0.0782593	0.0744942	-0.124285	0.0401587	-0.0355705	0.0365377
	353.379	0.250963	0.236967	0.375983	0.253232	0.222393	0.24496	0.741063	0.307337	0.894572	0.838889	1.07625	0.225667	0.770667	0.636008	0.549133	0.620859	0.412088	0.509237		353.379	0.41314	-0.0801437	0.146764	-0.068851	-0.0925265	0.0577059	-0.126501	0.0368802	-0.0422654	0.0271335
	353.886	0.242165	0.234028	0.338798	0.250074	0.199302	0.249452	0.698368	0.308569	0.851871	0.807534	0.994405	0.239467	0.726696	0.609553	0.568576	0.61903	0.395686	0.49021		353.886	0.428456	-0.0645252	0.144813	-0.0506463	-0.0757637	0.0766012	-0.120223	0.0405156	-0.0349592	0.0382521
	354.393	0.273073	0.237112	0.329017	0.263682	0.214726	0.290639	0.759547	0.299641	0.874214	0.872989	1.07549	0.217792	0.79686	0.626821	0.606771	0.626104	0.391756	0.515073		354.393	0.418464	-0.068659	0.12774	-0.0704023	-0.0875352	0.0511	-0.124856	0.0252058	-0.0530743	0.0242204
	354.9	0.254805	0.204998	0.318488	0.224925	0.228889	0.238717	0.682432	0.301291	0.831638	0.837045	1.00922	0.201071	0.757638	0.584056	0.538835	0.628405	0.378652	0.483594		354.9	0.423562	-0.06629	0.13212	-0.0648284	-0.0832864	0.0567311	-0.119451	0.0278008	-0.045642	0.0289685
	355.407	0.244174	0.240967	0.332146	0.248256	0.220133	0.320736	0.746611	0.308704	0.841412	0.841779	1.02087	0.228314	0.742347	0.588681	0.556045	0.61737	0.363008	0.497738		355.407	0.43468	-0.0647796	0.128947	-0.0585885	-0.08156	0.0489705	-0.115064	0.0194896	-0.052987	0.0287898
	355.914	0.262653	0.229112	0.345421	0.252715	0.220092	0.254896	0.736747	0.311767	0.809544	0.837554	0.999748	0.205174	0.738837	0.606876	0.552194	0.583332	0.378829	0.489735		355.914	0.409059	-0.0735084	0.119097	-0.0692285	-0.0899325	0.0502827	-0.134872	0.0172938	-0.0590319	0.0187954
	356.421	0.258491	0.229189	0.338088	0.261452	0.243306	0.296401	0.718232	0.322413	0.8473	0.81721	1.0127	0.210073	0.800887	0.600179	0.526442	0.629992	0.376946	0.499371		356.421	0.423234	-0.0654951	0.133864	-0.0616844	-0.0781341	0.0689906	-0.129858	0.0328698	-0.0405189	0.0314741
	356.928	0.255809	0.222106	0.289923	0.229327	0.190169	0.240545	0.680021	0.295934	0.747961	0.774116	0.95651	0.214487	0.736652	0.569652	0.474687	0.547744	0.353366	0.457589		356.928	0.432287	-0.0599568	0.126286	-0.065151	-0.0729371	0.0591155	-0.120838	0.0236633	-0.0517548	0.0300794
	357.435	0.233224	0.220332	0.349539	0.248371	0.227443	0.272296	0.706242	0.317519	0.812447	0.860087	1.03951	0.19881	0.798605	0.617489	0.503725	0.540634	0.354327	0.488271		357.435	0.395908	-0.0855813	0.0916032	-0.0817356	-0.0936178	0.0443816	-0.138151	0.0171608	-0.0561598	0.0104231
	357.942	0.276109	0.230086	0.303716	0.24928	0.219227	0.27724	0.700726	0.339251	0.828026	0.837745	1.06048	0.224623	0.770218	0.670076	0.536376	0.594476	0.369882	0.499267		357.942	0.4264	-0.0738264	0.113428	-0.0589112	-0.0785813	0.054969	-0.127777	0.0242924	-0.0535207	0.0251637
	358.449	0.243788	0.245661	0.362113	0.21949	0.200666	0.261831	0.682116	0.320299	0.824707	0.81572	1.06546	0.216309	0.733278	0.639351	0.512142	0.562922	0.361302	0.486303		358.449	0.418488	-0.0765717	0.113221	-0.0689539	-0.077177	0.047156	-0.123222	0.00858945	-0.0648244	0.0196339
	358.956	0.27112	0.234307	0.351612	0.273405	0.223625	0.271209	0.696211	0.317078	0.797827	0.81553	1.06271	0.192107	0.747682	0.678231	0.534909	0.579165	0.374684	0.495377		358.956	0.429887	-0.0621403	0.115717	-0.0476053	-0.0736795	0.0684732	-0.119395	0.0444958	-0.0313012	0.0360502
	359.463	0.263978	0.230086	0.355643	0.229375	0.205858	0.232369	0.673632	0.30363	0.820378	0.801883	1.03782	0.229156	0.745643	0.647225	0.480457	0.584483	0.395193	0.484518		359.463	0.428808	-0.0678641	0.113783	-0.0579913	-0.0750302	0.0610351	-0.115915	0.0211228	-0.047175	0.0289749
	359.97	0.271661	0.264483	0.352735	0.251615	0.20762	0.261225	0.686084	0.32908	0.822388	0.825161	1.07041	0.219257	0.761841	0.665837	0.507175	0.589873	0.387055	0.498441		359.97	0.414899	-0.0735985	0.107784	-0.0612451	-0.0831433	0.054969	-0.134435	0.0299361	-0.0469325	0.023137
	360.477	0.29397	0.233604	0.378085	0.257031	0.19134	0.291091	0.666958	0.29295	0.803131	0.797821	1.05933	0.224761	0.737998	0.682949	0.499285	0.60814	0.379031	0.493969		360.477	0.436494	-0.0733494	0.0998091	-0.0574421	-0.0811843	0.0523222	-0.113553	0.0125092	-0.0623405	0.0236961
	360.984	0.242761	0.208815	0.33828	0.215556	0.215887	0.212699	0.609326	0.250966	0.784549	0.798312	1.01442	0.190092	0.726939	0.633904	0.49714	0.552347	0.332339	0.460255		360.984	0.421005	-0.0625325	0.122353	-0.0517721	-0.0738942	0.0656614	-0.124621	0.0237722	-0.0552284	0.0294159
	361.491	0.259021	0.228177	0.325197	0.220667	0.175334	0.256704	0.608684	0.27558	0.807351	0.804081	0.98111	0.192042	0.743898	0.669659	0.460889	0.550263	0.343169	0.464813		361.491	0.386025	-0.0976331	0.0736958	-0.0811521	-0.09716	0.0255312	-0.138386	-0.004827	-0.0672792	-0.0001317
	361.998	0.251559	0.192777	0.324266	0.230208	0.170722	0.201839	0.581074	0.281344	0.725576	0.737391	0.962548	0.185788	0.674202	0.612834	0.454279	0.500769	0.339226	0.436847		361.998	0.428574	-0.0618647	0.104767	-0.0521771	-0.0693591	0.0677159	-0.120447	0.035247	-0.0477766	0.0316311
	362.505	0.264419	0.216275	0.332828	0.257605	0.215816	0.253357	0.615263	0.297889	0.783256	0.792869	0.978091	0.185807	0.714408	0.641267	0.498859	0.537327	0.391023	0.469198		362.505	0.416564	-0.0710917	0.0959086	-0.0675261	-0.0874547	0.0474634	-0.12771	0.0181044	-0.0591386	0.0183467
	363.012	0.288748	0.240215	0.371951	0.262878	0.199464	0.238342	0.642832	0.307777	0.78183	0.796894	0.990456	0.205796	0.710352	0.672274	0.489451	0.565296	0.381697	0.479191		363.012	0.366401	-0.0995622	0.0574245	-0.0951351	-0.102366	0.0198776	-0.143209	0.00130052	-0.0630585	-0.0064808
	363.519	0.284498	0.239675	0.427863	0.250868	0.188367	0.256675	0.628221	0.327961	0.759445	0.819673	0.985966	0.197006	0.717851	0.673961	0.447367	0.561371	0.391112	0.479875		363.519	0.410654	-0.0761265	0.0868681	-0.0672447	-0.0764882	0.0442317	-0.11944	0.0204937	-0.0659985	0.0174388
	364.026	0.256041	0.224852	0.407773	0.202092	0.16781	0.218951	0.606558	0.27045	0.761055	0.777578	0.92428	0.185651	0.708704	0.63355	0.447191	0.522234	0.360026	0.451458		364.026	0.402929	-0.0753739	0.090405	-0.0698188	-0.0830538	0.040715	-0.123782	0.0129205	-0.0478348	0.0163451
	364.533	0.223311	0.22917	0.422958	0.237567	0.186534	0.225405	0.626189	0.308806	0.759095	0.746659	0.984571	0.19772	0.678405	0.62128	0.463473	0.54973	0.337293	0.458716		364.533	0.409535	-0.0747591	0.0911074	-0.0634692	-0.0776689	0.0505376	-0.12189	0.0241412	-0.0537438	0.0204211
	365.04	0.281871	0.252947	0.415701	0.263902	0.200289	0.235658	0.639968	0.324164	0.78319	0.782602	1.00333	0.224202	0.706909	0.662233	0.495735	0.54279	0.374254	0.48175		365.04	0.400724	-0.0722258	0.0860913	-0.0690432	-0.0741894	0.0485206	-0.118992	0.0254054	-0.0542581	0.0191148
	365.547	0.276584	0.219301	0.426634	0.255711	0.183673	0.220596	0.635221	0.306613	0.745209	0.782348	0.94734	0.206172	0.675918	0.597221	0.489928	0.555048	0.370779	0.46437		365.547	0.411819	-0.0700317	0.0967515	-0.0614716	-0.068554	0.0493679	-0.119227	0.0204332	-0.0571398	0.0224386
	366.054	0.273692	0.233093	0.413772	0.227786	0.149209	0.235687	0.613874	0.283582	0.718145	0.761123	0.905154	0.204286	0.668155	0.598752	0.460726	0.517522	0.357309	0.448345		366.054	0.388832	-0.0785909	0.0833974	-0.0705671	-0.0744756	0.0476358	-0.114751	0.0376968	-0.0402278	0.0198833
	366.561	0.271363	0.225787	0.423524	0.23438	0.190281	0.231965	0.607358	0.291877	0.743015	0.772472	0.926049	0.198031	0.685231	0.598908	0.450616	0.534092	0.340705	0.45445		366.561	0.413734	-0.0622834	0.0952558	-0.0572431	-0.0718368	0.0638019	-0.112591	0.03685	-0.0565576	0.0276811
	367.068	0.255246	0.235502	0.406573	0.233222	0.155318	0.234273	0.620968	0.296002	0.695443	0.716993	0.912144	0.213031	0.662753	0.594482	0.402386	0.512846	0.353594	0.441222		367.068	0.387902	-0.0790096	0.0817281	-0.0688921	-0.0752717	0.0455738	-0.125427	0.0277101	-0.0522205	0.0157881
	367.575	0.268349	0.231396	0.423313	0.254084	0.169277	0.26438	0.649505	0.295561	0.745584	0.778259	0.934952	0.217527	0.680716	0.603595	0.472341	0.561807	0.345405	0.464474		367.575	0.397823	-0.072406	0.0867111	-0.07113	-0.0769534	0.0521197	-0.113788	0.0155155	-0.0602059	0.0175207
	368.082	0.272212	0.232813	0.429581	0.220121	0.149138	0.280539	0.594684	0.288735	0.70244	0.716085	0.892957	0.225429	0.653781	0.562163	0.454341	0.52359	0.318831	0.442202		368.082	0.407409	-0.061446	0.103214	-0.0479074	-0.0646093	0.0669361	-0.120637	0.0450402	-0.0469422	0.0312286
	368.589	0.272831	0.214925	0.430665	0.24994	0.132196	0.304288	0.581789	0.278078	0.704008	0.742434	0.927055	0.216886	0.668077	0.523502	0.436316	0.52061	0.36455	0.445185		368.589	0.415462	-0.0642814	0.0941898	-0.060744	-0.0646988	0.0674835	-0.102284	0.0302688	-0.055141	0.0289172
	369.096	0.28122	0.228399	0.444842	0.236026	0.141685	0.280674	0.600684	0.28913	0.702173	0.717402	0.91793	0.237581	0.646331	0.586004	0.428	0.50192	0.369642	0.447626		369.096	0.397769	-0.0693745	0.0815959	-0.061808	-0.0766582	0.0539568	-0.109782	0.0290529	-0.0526765	0.0213417
	369.603	0.265689	0.216255	0.432028	0.238945	0.157761	0.275518	0.597779	0.282791	0.695068	0.698649	0.930386	0.269704	0.64282	0.554258	0.430847	0.494446	0.341804	0.442632		369.603	0.381678	-0.0872614	0.0694234	-0.0788457	-0.0724272	0.0495704	-0.115556	0.040316	-0.04538	0.0157241
	370.11	0.291751	0.242162	0.422545	0.259606	0.149545	0.315802	0.600105	0.279411	0.717311	0.713668	0.924234	0.247214	0.647686	0.578411	0.464514	0.489347	0.372372	0.453864		370.11	0.409019	-0.0633115	0.0912727	-0.0578197	-0.0664162	0.0581333	-0.106246	0.0374125	-0.0502993	0.0279717
	370.617	0.295184	0.246856	0.413906	0.225308	0.15152	0.286888	0.585747	0.283627	0.728437	0.735565	0.927665	0.278311	0.663387	0.533355	0.433394	0.5049	0.344584	0.449331		370.617	0.394289	-0.0720668	0.0790259	-0.0707112	-0.0687777	0.0493079	-0.109133	0.0217277	-0.0583721	0.0183656
	371.124	0.322957	0.253978	0.42552	0.277472	0.142907	0.287734	0.634579	0.294397	0.709288	0.695805	0.931202	0.278485	0.628485	0.544791	0.46405	0.484889	0.334829	0.45361		371.124	0.389051	-0.0764922	0.0818025	-0.0825594	-0.0748245	0.0541892	-0.11409	0.036118	-0.0392284	0.0193295
	371.631	0.292524	0.240832	0.404337	0.271099	0.145798	0.287927	0.623326	0.274156	0.679096	0.719428	0.900984	0.247718	0.654249	0.552123	0.442726	0.494519	0.318894	0.444102		371.631	0.391264	-0.0725438	0.0799101	-0.0688166	-0.0675075	0.0428445	-0.105138	0.0278189	-0.0518033	0.0195587
	372.138	0.303971	0.255038	0.40616	0.251691	0.116017	0.26816	0.603326	0.242038	0.633117	0.672145	0.880082	0.247608	0.609489	0.540677	0.39856	0.423851	0.31849	0.421789		372.138	0.391639	-0.0687226	0.0846121	-0.0644783	-0.0641889	0.0594154	-0.107824	0.0317144	-0.0644945	0.0219637
	372.645	0.277555	0.271413	0.408147	0.261835	0.156896	0.291005	0.591168	0.276654	0.695952	0.725298	0.940472	0.255355	0.659408	0.538385	0.444206	0.465326	0.314522	0.445506		372.645	0.393281	-0.0596653	0.081662	-0.0697021	-0.0736706	0.0575109	-0.117951	0.0291195	-0.0533266	0.0208064
	373.152	0.313066	0.2699	0.411727	0.247548	0.154615	0.288638	0.619389	0.288543	0.685843	0.709688	0.90478	0.250089	0.636062	0.554894	0.417865	0.483738	0.325326	0.444807		373.152	0.392186	-0.0685424	0.0784144	-0.0669152	-0.0685362	0.0482507	-0.103414	0.0288291	-0.0568099	0.0203847
	373.659	0.300791	0.241988	0.395938	0.24972	0.141206	0.265207	0.584368	0.274134	0.68722	0.696705	0.893399	0.253798	0.61888	0.501578	0.434071	0.489988	0.317555	0.43215		373.659	0.383805	-0.0674984	0.076084	-0.0628033	-0.0702089	0.0522097	-0.10544	0.0339283	-0.0561307	0.0204384
	374.166	0.306719	0.257958	0.401966	0.248179	0.138254	0.283675	0.592263	0.265353	0.701206	0.719047	0.911405	0.248212	0.621805	0.517544	0.423296	0.485604	0.318983	0.437733		374.166	0.344884	-0.0889255	0.0705721	-0.0790516	-0.0931169	0.0558313	-0.124151	0.0483731	-0.0382873	0.0106809
	374.673	0.327406	0.270459	0.414665	0.283166	0.162954	0.272142	0.625221	0.291108	0.70445	0.711378	0.900763	0.247608	0.596324	0.53874	0.417426	0.526655	0.323443	0.447877		374.673	0.389856	-0.075994	0.0837279	-0.064341	-0.0660137	0.0459712	-0.10375	0.0277585	-0.0587602	0.0198283
	375.18	0.283494	0.269119	0.40139	0.259634	0.16161	0.274162	0.624674	0.269681	0.69772	0.739663	0.935395	0.23998	0.653411	0.5222	0.420248	0.530967	0.334298	0.448097		375.18	0.350615	-0.103839	0.049888	-0.0946615	-0.0875799	0.0335618	-0.130608	0.0239718	-0.053443	-0.0013439
	375.687	0.297215	0.2707	0.37198	0.25417	0.124163	0.258695	0.610653	0.279129	0.677195	0.690135	0.898164	0.250117	0.618489	0.540104	0.411681	0.510617	0.288364	0.432445		375.687	0.362382	-0.0822266	0.0701506	-0.0790241	-0.0748871	0.0425596	-0.110241	0.0119164	-0.0635631	0.00856299
	376.194	0.283726	0.25951	0.3837	0.265462	0.119693	0.272113	0.585716	0.268754	0.697845	0.709706	0.915796	0.24628	0.641026	0.545332	0.430308	0.512737	0.308292	0.438		376.194	0.362163	-0.0824703	0.0665064	-0.078118	-0.0778031	0.0471035	-0.109704	0.0225503	-0.0599051	0.0100359
	376.701	0.312559	0.252446	0.369878	0.266945	0.14589	0.265178	0.552958	0.244931	0.702799	0.718283	0.876308	0.258056	0.614481	0.566975	0.412584	0.494628	0.317757	0.433686		376.701	0.3673	-0.0769055	0.0674484	-0.0747887	-0.0743414	0.0429945	-0.114012	0.0306014	-0.0633787	0.0116575
	377.208	0.321058	0.261062	0.409213	0.273596	0.138732	0.261196	0.576305	0.276936	0.687703	0.715122	0.917755	0.235008	0.616841	0.536761	0.409159	0.48931	0.281958	0.435748		377.208	0.364806	-0.0895509	0.0580195	-0.0821544	-0.0821414	0.0411199	-0.114583	0.0195017	-0.0654066	0.0055123
	377.715	0.28568	0.251675	0.387462	0.286046	0.127726	0.249	0.578042	0.271693	0.686944	0.690254	0.888078	0.221565	0.588532	0.551196	0.455658	0.516444	0.311047	0.432179		377.715	0.391389	-0.0661416	0.0776954	-0.0648695	-0.0723735	0.0550815	-0.105082	0.0351986	-0.0559852	0.021657
	378.222	0.306509	0.266295	0.374869	0.259443	0.117606	0.242671	0.577758	0.276891	0.69948	0.680141	0.875569	0.228195	0.57368	0.532615	0.4138	0.488947	0.304236	0.42463		378.222	0.367863	-0.0887029	0.0598706	-0.0799509	-0.0737421	0.043077	-0.111684	0.0154126	-0.0737898	0.00648364
	378.729	0.300493	0.249024	0.356795	0.240897	0.090014	0.2114	0.555853	0.248774	0.670614	0.665767	0.795809	0.207033	0.544093	0.505879	0.362848	0.432512	0.277055	0.394992		378.729	0.330467	-0.0957517	0.0482849	-0.0952244	-0.0964175	0.0461287	-0.124162	0.0282061	-0.065882	-0.0027057
	379.236	0.291872	0.24728	0.374188	0.276955	0.106406	0.238929	0.586042	0.275072	0.711231	0.669829	0.84776	0.226198	0.603842	0.523794	0.400667	0.472158	0.294379	0.420388		379.236	0.36461	-0.0833766	0.0661262	-0.081921	-0.0775079	0.0338767	-0.110453	0.00806925	-0.0615837	0.00642664
	379.743	0.29302	0.255115	0.365136	0.243289	0.113635	0.238794	0.5666	0.261849	0.647045	0.678687	0.822886	0.213379	0.591994	0.519711	0.394358	0.477984	0.290942	0.41026		379.743	0.349692	-0.0845797	0.0614655	-0.0876871	-0.0830359	0.0410449	-0.113788	0.0278673	-0.0428476	0.00757018
	380.25	0.300229	0.222607	0.32465	0.23861	0.0983526	0.198328	0.527158	0.226205	0.608997	0.633767	0.78548	0.202802	0.563314	0.478883	0.374025	0.432257	0.273618	0.381722		380.25	0.387831	-0.0670161	0.0687375	-0.0741641	-0.0658258	0.0406925	-0.0991954	0.0248489	-0.0620688	0.0170933
	380.757	0.270005	0.206791	0.362132	0.236246	0.123012	0.194125	0.527505	0.261228	0.676803	0.68045	0.875157	0.210302	0.612395	0.484809	0.420712	0.436	0.245944	0.401389		380.757	0.364235	-0.0715474	0.0756791	-0.0764774	-0.0731965	0.0474334	-0.114572	0.0395054	-0.0539476	0.0152347
	381.264	0.285084	0.227763	0.336072	0.267252	0.120131	0.222616	0.546211	0.269918	0.680681	0.700893	0.919302	0.203928	0.635399	0.492048	0.39634	0.470583	0.29563	0.415874		381.264	0.386369	-0.0678535	0.081224	-0.0660022	-0.0627398	0.053042	-0.0972258	0.03982	-0.0583915	0.023138
	381.771	0.285172	0.247771	0.322855	0.279616	0.122075	0.242699	0.574179	0.279637	0.663934	0.72826	0.943094	0.196301	0.633654	0.518971	0.415105	0.465217	0.286191	0.423808		381.771	0.360513	-0.0817443	0.0601764	-0.0821338	-0.0748155	0.0373109	-0.10572	0.0204877	-0.0705685	0.00705627
	382.278	0.321919	0.268069	0.390927	0.264285	0.131279	0.241641	0.558274	0.32482	0.66471	0.68373	0.935296	0.227581	0.588893	0.533449	0.372143	0.459475	0.314282	0.428281		382.278	0.343711	-0.0919835	0.0587137	-0.0902613	-0.0864708	0.0382106	-0.113173	0.0198223	-0.060235	0.00203716
	382.785	0.277235	0.238384	0.36432	0.257768	0.134863	0.217162	0.546568	0.321136	0.68375	0.685856	0.948834	0.197409	0.642576	0.504827	0.414766	0.472909	0.276423	0.422635		382.785	0.366799	-0.0686537	0.0727041	-0.0754203	-0.0716579	0.0455813	-0.106246	0.034993	-0.0630779	0.0150025
	383.292	0.289598	0.218491	0.327347	0.222064	0.0861349	0.200156	0.521895	0.260064	0.645244	0.656054	0.87778	0.219614	0.616373	0.516774	0.393455	0.408721	0.283411	0.396657		383.292	0.378582	-0.0688392	0.0703903	-0.0796008	-0.0705488	0.0372059	-0.10037	0.0291618	-0.0615837	0.014933
	383.799	0.270303	0.237112	0.345805	0.256754	0.116252	0.21671	0.543442	0.286328	0.672332	0.71424	0.931324	0.191136	0.627607	0.463239	0.404531	0.444734	0.270168	0.411295		383.799	0.362976	-0.0793276	0.0585153	-0.0805755	-0.0782861	0.0305025	-0.105563	0.011753	-0.080737	0.00436197
	384.306	0.322571	0.260272	0.343329	0.260132	0.13919	0.252164	0.537695	0.287266	0.651432	0.678097	0.90353	0.214642	0.594793	0.542468	0.371842	0.452244	0.283866	0.417384		384.306	0.348348	-0.0868056	0.0433597	-0.087996	-0.0844939	0.0213548	-0.113833	0.0141665	-0.0721306	-0.0020034
	384.813	0.311002	0.250325	0.349731	0.28619	0.147987	0.265073	0.524063	0.313236	0.658738	0.662042	0.898972	0.220036	0.592881	0.542749	0.424538	0.439416	0.315267	0.423662		384.813	0.353031	-0.0885439	0.0479626	-0.0928287	-0.0760141	0.0190153	-0.116127	0.00963592	-0.0706073	-0.0016085
	385.32	0.283935	0.260146	0.352025	0.243366	0.127003	0.258195	0.555242	0.30181	0.66089	0.708553	0.917877	0.191044	0.600936	0.490257	0.405032	0.43571	0.271153	0.415481		385.32	0.381342	-0.0585735	0.0753485	-0.0665788	-0.0731518	0.0375208	-0.0959277	0.0426146	-0.0681137	0.0193867
	385.827	0.290305	0.250682	0.32392	0.269836	0.131086	0.227261	0.542242	0.308546	0.628872	0.626362	0.859111	0.18783	0.581081	0.550019	0.393655	0.404555	0.260286	0.402097		385.827	0.359677	-0.0856661	0.049103	-0.0775208	-0.0783488	0.0395678	-0.0931635	0.0246735	-0.0624181	0.00843373
	386.334	0.249396	0.220592	0.30194	0.200609	0.107893	0.207649	0.480074	0.236003	0.619022	0.640036	0.860315	0.1648	0.568453	0.48382	0.382115	0.415759	0.239752	0.37519		386.334	0.363383	-0.0733865	0.0600111	-0.0825044	-0.0801199	0.0454164	-0.106391	0.0284117	-0.0629712	0.0102054
	386.841	0.278803	0.217672	0.308755	0.252352	0.112413	0.193067	0.514705	0.278315	0.593543	0.616449	0.826271	0.193746	0.546014	0.470218	0.38268	0.401817	0.298436	0.381486		386.841	0.372343	-0.0668942	0.06311	-0.0781524	-0.0730355	0.0405651	-0.100594	0.0416528	-0.0579645	0.01567
	387.348	0.289631	0.250364	0.319064	0.25439	0.120131	0.220067	0.510389	0.292996	0.667695	0.658426	0.895389	0.173096	0.580984	0.483247	0.419332	0.440918	0.262725	0.402285		387.348	0.376189	-0.0608683	0.063457	-0.0718851	-0.0705219	0.0383606	-0.0917199	0.0255627	-0.0707722	0.0153114
	387.855	0.304059	0.264705	0.353081	0.247356	0.12964	0.220086	0.532832	0.314728	0.618789	0.608835	0.851389	0.2138	0.542103	0.564611	0.381137	0.450742	0.279152	0.404532		387.855	0.320334	-0.106823	0.0249234	-0.105034	-0.0981797	0.0121095	-0.113542	0.0109848	-0.0752355	-0.0144958
	388.362	0.274696	0.22119	0.293551	0.235806	0.113299	0.20837	0.489611	0.271625	0.62416	0.654719	0.825973	0.188755	0.588308	0.526023	0.392451	0.426007	0.271785	0.388608		388.362	0.362898	-0.0620449	0.0577055	-0.0756331	-0.0698332	0.0406251	-0.0949205	0.0285751	-0.0589736	0.0142665
	388.869	0.303562	0.26351	0.346103	0.264859	0.143222	0.227954	0.520442	0.30085	0.612292	0.621837	0.836005	0.174232	0.602243	0.560664	0.40497	0.425183	0.27248	0.40473		388.869	0.339857	-0.0809069	0.0401782	-0.0945516	-0.079449	0.0205075	-0.101915	0.0192053	-0.0676479	-0.0005247
	389.376	0.283461	0.249959	0.323076	0.247596	0.125466	0.203936	0.522063	0.294973	0.622675	0.624108	0.814424	0.193663	0.57641	0.573891	0.402047	0.449628	0.265593	0.39841		389.376	0.33565	-0.0798575	0.0410872	-0.0898769	-0.08529	0.024669	-0.104634	0.00450039	-0.0815909	-0.003927
	389.883	0.293672	0.242875	0.324784	0.242074	0.125537	0.212458	0.511642	0.280135	0.619272	0.64516	0.813372	0.199579	0.585558	0.556008	0.385803	0.44437	0.268373	0.397098		389.883	0.336479	-0.0662688	0.061796	-0.0886482	-0.0941545	0.0376633	-0.100035	0.0334626	-0.0719366	0.00537313
	390.39	0.27803	0.227098	0.322721	0.240514	0.115223	0.178927	0.48	0.266472	0.581033	0.613878	0.772437	0.174113	0.563265	0.542302	0.386844	0.399079	0.270168	0.377183		390.39	0.364782	-0.0498182	0.0671013	-0.0700248	-0.0671318	0.0498703	-0.0897056	0.0316419	-0.0635048	0.0192456
	390.897	0.272422	0.259809	0.305923	0.267912	0.116516	0.200531	0.494642	0.303133	0.599223	0.583976	0.816018	0.150579	0.587498	0.55129	0.376408	0.453068	0.259995	0.388173		390.897	0.351796	-0.0656911	0.0483675	-0.0819553	-0.0696096	0.0324296	-0.0919102	0.0192295	-0.0711701	0.00794287
	391.404	0.242905	0.228399	0.320974	0.238198	0.117219	0.185468	0.490263	0.293787	0.585795	0.613605	0.791029	0.185028	0.60197	0.550405	0.393731	0.418206	0.275437	0.38426		391.404	0.356807	-0.0594427	0.0513672	-0.085161	-0.069529	0.046766	-0.0930404	0.0291316	-0.0743817	0.0113908
	391.911	0.281783	0.235878	0.314783	0.259969	0.126067	0.220172	0.537284	0.317542	0.579323	0.617176	0.830196	0.195394	0.594773	0.583483	0.372683	0.432475	0.277472	0.398615		391.911	0.353218	-0.0586583	0.0462768	-0.0829987	-0.0849859	0.0456638	-0.0887879	0.0223326	-0.0800093	0.00800573
	392.418	0.250047	0.231136	0.300884	0.237126	0.114429	0.214988	0.526832	0.276145	0.602917	0.626371	0.831965	0.179928	0.605685	0.556331	0.422895	0.413857	0.258264	0.391165		392.418	0.327308	-0.0577096	0.0506235	-0.080754	-0.0800125	0.0313123	-0.108081	0.0141121	-0.0754102	0.00237651
	392.925	0.263889	0.224457	0.321406	0.228447	0.119835	0.204071	0.544758	0.265726	0.572017	0.608308	0.747219	0.152795	0.616471	0.511483	0.424638	0.416377	0.269763	0.381862		392.925	0.311639	-0.0769267	0.0455165	-0.095293	-0.0979114	0.0350239	-0.110308	0.0213406	-0.067842	-0.0038623
	393.432	0.293528	0.211938	0.363639	0.231662	0.0932823	0.218864	0.565884	0.265861	0.549299	0.590909	0.74815	0.168637	0.568424	0.532168	0.414641	0.417952	0.274275	0.382889		393.432	0.357253	-0.0563953	0.0629364	-0.0727706	-0.0721141	0.0413299	-0.0819727	0.0228588	-0.0700833	0.0145602
	393.939	0.237915	0.253111	0.377269	0.237567	0.10438	0.20763	0.569074	0.304952	0.535346	0.600022	0.742165	0.184982	0.591965	0.576786	0.437094	0.412852	0.264342	0.390438		393.939	0.343265	-0.0589816	0.0558048	-0.0757155	-0.0767208	0.0466986	-0.0854195	0.0339525	-0.0687444	0.0126822
	394.446	0.287589	0.214231	0.364292	0.202475	0.115172	0.235476	0.548274	0.254809	0.572076	0.587038	0.771453	0.17969	0.598898	0.526335	0.388864	0.398147	0.27526	0.383534		394.446	0.315056	-0.0883319	0.030741	-0.0994735	-0.0877231	0.0166984	-0.101825	0.00900683	-0.0898674	-0.0106354
	394.953	0.256747	0.228948	0.356191	0.253203	0.0953898	0.185333	0.559789	0.295889	0.554645	0.571083	0.739246	0.174607	0.555424	0.525929	0.415807	0.414826	0.278887	0.380114		394.953	0.314884	-0.0729466	0.0473841	-0.0869458	-0.0886623	0.0396203	-0.109905	0.0288654	-0.0782143	-0.0006578
	395.46	0.236469	0.224399	0.37198	0.248476	0.138345	0.227107	0.559884	0.273297	0.602859	0.61704	0.80655	0.174342	0.626106	0.50814	0.421791	0.410841	0.277029	0.395568		395.46	0.343125	-0.0563741	0.0580195	-0.0837744	-0.0710497	0.0451839	-0.0919437	0.0383078	-0.0737219	0.0119747
	395.967	0.279332	0.223002	0.358974	0.246964	0.123032	0.215334	0.555442	0.277728	0.57291	0.599667	0.809912	0.182263	0.555346	0.572235	0.405672	0.399734	0.275551	0.391359		395.967	0.324524	-0.0631949	0.0593996	-0.0888747	-0.0731696	0.0422746	-0.0894482	0.028448	-0.0725188	0.00749338
	396.474	0.266903	0.212978	0.360366	0.253127	0.119184	0.235101	0.568726	0.294883	0.602709	0.623754	0.815354	0.182235	0.580292	0.57086	0.421452	0.422991	0.249949	0.398874		396.474	0.347918	-0.054747	0.0726298	-0.0721528	-0.0665057	0.0482732	-0.0828568	0.041308	-0.059779	0.019343
	396.981	0.267963	0.231281	0.369715	0.242131	0.130679	0.211371	0.538989	0.256865	0.566504	0.63811	0.778322	0.194057	0.564513	0.544312	0.402724	0.437478	0.277295	0.391312		396.981	0.332101	-0.0535069	0.0652833	-0.0860053	-0.0776958	0.0451165	-0.0894482	0.0207599	-0.0807952	0.0084232
	397.488	0.257785	0.210048	0.348617	0.249165	0.133438	0.172204	0.545379	0.26003	0.570324	0.601221	0.754134	0.14927	0.544512	0.524554	0.364855	0.405669	0.257734	0.373467		397.488	0.317824	-0.0753156	0.0368314	-0.0976681	-0.0931884	0.0209199	-0.101087	0.0134467	-0.0869468	-0.0072426
	397.995	0.274553	0.215484	0.345287	0.218389	0.0995948	0.18137	0.543537	0.255837	0.53643	0.599958	0.732187	0.144059	0.53358	0.528668	0.368242	0.37982	0.252489	0.365264		397.995	0.306941	-0.0780556	0.0405005	-0.102762	-0.090496	0.0117196	-0.104332	-0.0037927	-0.0980565	-0.0131482
	398.502	0.209524	0.188064	0.297995	0.205968	0.101957	0.215363	0.548632	0.217119	0.530542	0.578879	0.713152	0.152933	0.529251	0.493735	0.323073	0.37105	0.262599	0.349402		398.502	0.295963	-0.0746478	0.0407484	-0.0998373	-0.0980903	0.0318072	-0.116452	0.0224536	-0.0663866	-0.0071601
	399.009	0.237275	0.227936	0.356843	0.235806	0.124957	0.288004	0.570853	0.274834	0.582809	0.615077	0.763777	0.188023	0.526501	0.560695	0.372043	0.398801	0.259035	0.387251		399.009	0.34343	-0.0412219	0.0647214	-0.0712192	-0.0715685	0.055104	-0.0883067	0.0299421	-0.0710924	0.0166432
	399.516	0.249672	0.231695	0.330054	0.250266	0.113757	0.234966	0.568274	0.269523	0.533069	0.561407	0.759386	0.172236	0.497625	0.506577	0.372206	0.382012	0.256609	0.369961		399.516	0.326612	-0.0567875	0.0587798	-0.0828614	-0.0730712	0.044959	-0.102989	0.0249276	-0.0744205	0.00723874
	400.023	0.20395	0.197471	0.3201	0.202886	0.0827954	0.245123	0.566084	0.208259	0.54105	0.579897	0.749377	0.125406	0.520162	0.493194	0.371466	0.384495	0.245893	0.355153		400.023	0.315908	-0.0628981	0.0459462	-0.0942016	-0.0801556	0.0381881	-0.100035	0.0175116	-0.0803974	-1.479e-05
	400.53	0.256869	0.228033	0.332012	0.212092	0.136706	0.262495	0.567663	0.263533	0.540633	0.608326	0.806329	0.160872	0.533844	0.520857	0.388086	0.407861	0.244351	0.380621		400.53	0.323078	-0.0662529	0.0496814	-0.0872959	-0.0846371	0.0431744	-0.0965432	0.0196832	-0.0721403	0.00319419
	401.037	0.288627	0.220178	0.343213	0.268984	0.120843	0.270921	0.556989	0.254537	0.593168	0.597523	0.785998	0.16828	0.54776	0.497912	0.364517	0.409327	0.258757	0.385149		401.037	0.319982	-0.0632744	0.0491856	-0.0840215	-0.0853795	0.0431894	-0.0975168	0.0117349	-0.0777874	0.00179025
	401.544	0.228654	0.20522	0.349702	0.228255	0.0837626	0.26361	0.502611	0.240942	0.5613	0.579115	0.760979	0.1384	0.54695	0.511295	0.377876	0.40017	0.250177	0.366413		401.544	0.304673	-0.0732911	0.0372032	-0.0982447	-0.0946643	0.0388405	-0.103011	0.0234274	-0.0730136	-0.0042312
	402.051	0.25773	0.206646	0.321732	0.25216	0.115488	0.280164	0.544179	0.250266	0.55251	0.565432	0.739543	0.143464	0.536477	0.515826	0.371805	0.392865	0.248231	0.370266		402.051	0.309583	-0.0803292	0.0425829	-0.0899936	-0.0982155	0.0350839	-0.0959836	0.00925483	-0.0845987	-0.0058462
	402.558	0.248866	0.225296	0.31819	0.232839	0.103902	0.251491	0.535474	0.24344	0.537689	0.559363	0.765027	0.146697	0.504578	0.49259	0.345049	0.388589	0.263938	0.36253		402.558	0.327019	-0.063656	0.0611928	-0.0738758	-0.0834921	0.0472084	-0.0880493	0.0226229	-0.0739548	0.00833497
	403.065	0.22372	0.202406	0.299492	0.218494	0.0931805	0.222481	0.524737	0.242197	0.543135	0.571392	0.748744	0.14601	0.545985	0.453605	0.361168	0.344049	0.243025	0.351989		403.065	0.327949	-0.0791474	0.0466817	-0.0849413	-0.0895121	0.0357812	-0.0938797	0.0193807	-0.0713253	0.00122076
	403.572	0.243556	0.225488	0.361479	0.250208	0.103321	0.254415	0.568495	0.261273	0.543344	0.571165	0.767062	0.184122	0.534243	0.49386	0.340584	0.381188	0.250316	0.372595		403.572	0.304509	-0.0930965	0.0263282	-0.0999746	-0.100595	0.0148014	-0.108998	-0.004827	-0.08162	-0.0159414
	404.079	0.234317	0.200382	0.337003	0.262027	0.0767375	0.263457	0.559211	0.26099	0.543786	0.572592	0.752418	0.151293	0.512068	0.517669	0.360465	0.373387	0.239689	0.365735		404.079	0.337402	-0.0609478	0.0531522	-0.0741435	-0.0806297	0.0495329	-0.0871988	0.0227741	-0.0731882	0.00963919
	404.586	0.231193	0.202068	0.295566	0.22438	0.0652732	0.265448	0.475263	0.20922	0.522026	0.533604	0.714082	0.111451	0.520035	0.429608	0.337435	0.346036	0.223008	0.335629		404.586	0.312593	-0.0809864	0.0402277	-0.0831978	-0.0897804	0.0195627	-0.098412	-0.0104888	-0.0986969	-0.0099087
	405.093	0.243556	0.190194	0.324842	0.270218	0.0759942	0.322948	0.525095	0.240637	0.531776	0.554847	0.727354	0.127265	0.477244	0.488476	0.329043	0.347041	0.225182	0.353042		405.093	0.285361	-0.105275	0.0206758	-0.0994117	-0.117313	0.020185	-0.118186	-0.0039741	-0.0816588	-0.0221774
	405.6	0.211445	0.173424	0.281361	0.209154	0.0738561	0.293958	0.508221	0.196833	0.529624	0.539892	0.712413	0.116863	0.490643	0.43917	0.343406	0.329138	0.216577	0.333293		405.6	0.317261	-0.0858357	0.0366248	-0.0867055	-0.0950579	0.0335168	-0.103381	0.0176628	-0.0731785	-0.0043437
	406.107	0.245422	0.171632	0.295451	0.218523	0.0618929	0.2901	0.486484	0.214395	0.496088	0.577816	0.70344	0.134408	0.52495	0.40606	0.341261	0.342366	0.210347	0.336508		406.107	0.335533	-0.0721092	0.0480618	-0.08131	-0.0972405	0.0428145	-0.0952898	0.0145174	-0.0684242	0.00295032
	406.614	0.229659	0.20575	0.302785	0.223557	0.106162	0.315398	0.541958	0.220476	0.487448	0.558536	0.708937	0.145387	0.497772	0.434233	0.320012	0.339992	0.229403	0.345145		406.614	0.324806	-0.0902028	0.0446571	-0.0762234	-0.0977325	0.0254863	-0.101478	0.00649048	-0.0729069	-0.0041227
	407.121	0.262355	0.214029	0.36791	0.243308	0.0691014	0.292284	0.520284	0.25239	0.497198	0.537475	0.700101	0.169946	0.505924	0.4437	0.349653	0.320259	0.256344	0.353074		407.121	0.346643	-0.0841928	0.0445084	-0.0882775	-0.0923118	0.0211973	-0.0945736	0.00820837	-0.0715194	-0.0011464
	407.628	0.249042	0.213335	0.356027	0.244964	0.0892403	0.306741	0.518379	0.237846	0.527431	0.550858	0.725562	0.157676	0.509269	0.435191	0.336055	0.364109	0.239057	0.356517		407.628	0.366197	-0.0735455	0.0594161	-0.0772531	-0.0844492	0.0373409	-0.0995087	0.0213527	-0.0702095	0.00881566
	408.135	0.253005	0.181279	0.343021	0.214073	0.0561913	0.281703	0.453242	0.227821	0.499016	0.54607	0.668001	0.125068	0.488351	0.436524	0.303091	0.316092	0.214631	0.329834		408.135	0.335627	-0.0990429	0.045814	-0.105816	-0.102267	0.00105724	-0.0961067	-0.0081721	-0.0937873	-0.0136327
	408.642	0.230663	0.210126	0.334959	0.263682	0.0822252	0.267785	0.508063	0.226533	0.509625	0.57579	0.725951	0.134454	0.50217	0.401664	0.380472	0.320477	0.202815	0.345733		408.642	0.33809	-0.109701	0.0377982	-0.115029	-0.106847	0.0198776	-0.113374	0.0244497	-0.0624958	-0.0096924
	409.149	0.236149	0.231319	0.379419	0.241117	0.0651306	0.290081	0.521411	0.225787	0.511084	0.608444	0.69414	0.16274	0.523478	0.421578	0.367239	0.335207	0.25374	0.356945		409.149	0.392851	-0.0744835	0.0836535	-0.066517	-0.0703251	0.0438643	-0.0794772	0.0211409	-0.0710051	0.0199668
	409.656	0.226237	0.199938	0.354396	0.249328	0.0510701	0.268179	0.507484	0.244909	0.485939	0.541164	0.707511	0.144948	0.482773	0.436524	0.333572	0.33385	0.244351	0.341892		409.656	0.342609	-0.10642	0.0402443	-0.115241	-0.0969274	0.0232593	-0.105138	0.0211228	-0.0656783	-0.0069077
	410.163	0.239538	0.202492	0.357688	0.273654	0.0955833	0.298315	0.492579	0.243553	0.541968	0.558854	0.74077	0.132256	0.508635	0.441471	0.389328	0.359264	0.21851	0.358498		410.163	0.380669	-0.0837688	0.0581517	-0.0785711	-0.0778836	0.0353688	-0.0870422	0.0172757	-0.0611762	0.0114471
	410.67	0.231844	0.227657	0.360011	0.267137	0.0915005	0.301152	0.525411	0.248514	0.519182	0.565078	0.77592	0.144902	0.500892	0.458834	0.370663	0.329029	0.247599	0.362666		410.67	0.403734	-0.0753792	0.0678285	-0.071281	-0.0601726	0.0403851	-0.0644479	0.024492	-0.0609045	0.022695
	411.177	0.285348	0.222424	0.357832	0.270773	0.078621	0.268237	0.494547	0.233721	0.523945	0.576462	0.803264	0.144197	0.531172	0.439263	0.360126	0.34715	0.217272	0.362021		411.177	0.39486	-0.0749022	0.0659444	-0.0767932	-0.0791359	0.0344841	-0.0769145	0.0163623	-0.0676771	0.0151364
	411.684	0.259496	0.196758	0.329344	0.262553	0.0680934	0.299142	0.4722	0.214576	0.523636	0.580642	0.787957	0.14905	0.529524	0.401029	0.350857	0.30215	0.227494	0.350265		411.684	0.375752	-0.0871554	0.0559205	-0.0797724	-0.0864797	0.0254038	-0.0990947	0.00342973	-0.0770694	0.00343712
	412.191	0.239516	0.238027	0.317317	0.24705	0.0706592	0.305625	0.490295	0.219074	0.504128	0.520684	0.760118	0.156037	0.512985	0.452657	0.334788	0.304234	0.236214	0.347612		412.191	0.352781	-0.0904519	0.0406079	-0.0921903	-0.0896194	0.0272558	-0.0965432	0.0115474	-0.0681137	-0.0005252
	412.698	0.271594	0.223204	0.330323	0.253644	0.068012	0.362587	0.470074	0.23267	0.53311	0.583976	0.78997	0.190669	0.541665	0.437837	0.345287	0.35523	0.200819	0.364157		412.698	0.379544	-0.0769214	0.0636141	-0.0765735	-0.0848696	0.0387655	-0.0879598	0.0238871	-0.057722	0.0135293
	413.205	0.228477	0.198175	0.30767	0.203489	0.0609461	0.334818	0.475358	0.22668	0.527264	0.53712	0.754042	0.172721	0.526793	0.415204	0.320551	0.298552	0.232536	0.342376		413.205	0.365791	-0.0823326	0.047632	-0.0941192	-0.0925354	0.0314323	-0.0897839	-0.0048089	-0.0823089	-0.0001149
	413.712	0.231778	0.206531	0.333404	0.251146	0.08193	0.326315	0.446337	0.229426	0.514153	0.542708	0.772536	0.192088	0.546843	0.421037	0.351233	0.333014	0.238412	0.354052		413.712	0.362272	-0.0803875	0.0505574	-0.0820308	-0.0859072	0.0553215	-0.0871317	0.0305591	-0.0542872	0.0121073
	414.219	0.265578	0.225093	0.327184	0.209815	0.0568124	0.306635	0.487358	0.208519	0.485897	0.548441	0.718008	0.193215	0.506636	0.413548	0.309576	0.291503	0.220191	0.339648		414.219	0.390529	-0.0636613	0.0684401	-0.0733609	-0.0743414	0.0524272	-0.0744189	0.0205361	-0.0693459	0.0196448
	414.726	0.199667	0.18046	0.282292	0.206867	0.0372233	0.299459	0.421053	0.18169	0.49417	0.515841	0.72002	0.140223	0.51984	0.384479	0.32153	0.273672	0.210435	0.316995		414.726	0.375861	-0.074775	0.0522432	-0.0867124	-0.08156	0.0392304	-0.0793317	0.00904917	-0.0680846	0.00954668
	415.233	0.233467	0.210685	0.305002	0.235672	0.061506	0.298132	0.457368	0.220668	0.485672	0.522056	0.755292	0.179534	0.511288	0.414215	0.301849	0.31178	0.221644	0.336813		415.233	0.395306	-0.073678	0.0579947	-0.0733609	-0.0730802	0.0423646	-0.0855762	0.0110876	-0.0602059	0.0156502
	415.74	0.19471	0.186156	0.313525	0.232485	0.0343623	0.278568	0.469653	0.199263	0.504921	0.516913	0.750657	0.148207	0.54695	0.415235	0.310579	0.285289	0.198089	0.328563		415.74	0.373633	-0.076789	0.0514581	-0.0835067	-0.0768639	0.0453414	-0.0888663	0.0121462	-0.0676771	0.00987507
	416.247	0.206069	0.184739	0.313996	0.24573	0.0567208	0.306395	0.456526	0.205298	0.502961	0.512379	0.770965	0.163024	0.557706	0.37773	0.330085	0.333632	0.211964	0.337407		416.247	0.37995	-0.0805571	0.0442191	-0.0940162	-0.0832327	0.0330969	-0.0843228	0.0104646	-0.0585176	0.00745381
	416.754	0.20321	0.211619	0.308352	0.26085	0.061282	0.280462	0.498747	0.202902	0.467065	0.494907	0.749133	0.175807	0.548861	0.391499	0.325155	0.306535	0.219698	0.335652		416.754	0.375056	-0.0781245	0.050169	-0.0908105	-0.0867033	0.0518423	-0.0858224	0.026839	-0.0502314	0.0124682
	417.261	0.202437	0.183804	0.277109	0.209288	0.0388116	0.260715	0.438084	0.178469	0.476397	0.520629	0.783665	0.147255	0.567439	0.360712	0.341901	0.339459	0.194703	0.324758		417.261	0.38891	-0.0801596	0.0422028	-0.0882226	-0.078805	0.0432644	-0.0771942	0.0136766	-0.0533169	0.0122617
	417.768	0.236558	0.201519	0.310147	0.260515	0.0457859	0.295679	0.461653	0.210937	0.484713	0.521474	0.784694	0.158372	0.586562	0.423141	0.340922	0.363394	0.212318	0.346964		417.768	0.368207	-0.0940345	0.0272868	-0.102995	-0.0953442	0.018183	-0.0846137	-0.002232	-0.0730912	-0.0042927
	418.275	0.212449	0.182754	0.307507	0.241337	0.047588	0.242863	0.431147	0.196415	0.472161	0.500913	0.786661	0.15872	0.565966	0.381834	0.330624	0.309878	0.20351	0.327784		418.275	0.370427	-0.0778913	0.0424424	-0.0920255	-0.085952	0.0258237	-0.0885641	-0.001851	-0.0548402	0.00417435
	418.782	0.232043	0.218231	0.305597	0.223968	0.0396261	0.262976	0.448042	0.195534	0.47955	0.472411	0.785289	0.154288	0.524258	0.412371	0.344447	0.32181	0.20389	0.330843		418.782	0.366807	-0.0793806	0.0317079	-0.0955676	-0.0868912	0.028538	-0.0825211	0.00405882	-0.0658529	0.00232206
	419.289	0.206224	0.192585	0.29573	0.235366	0.0307378	0.24799	0.424411	0.174186	0.496739	0.511207	0.810742	0.145213	0.555132	0.370106	0.347031	0.304658	0.190988	0.325826		419.289	0.342687	-0.0936635	0.0162795	-0.113875	-0.100076	0.0131368	-0.102273	0.00157877	-0.0516189	-0.0097583
	419.796	0.213509	0.226086	0.321761	0.236658	0.0429046	0.281973	0.459884	0.221549	0.510017	0.547696	0.817443	0.161943	0.629275	0.421297	0.375869	0.329574	0.18218	0.351742		419.796	0.357761	-0.0863869	0.0365504	-0.101725	-0.0982423	0.0205825	-0.0807977	-0.0086983	-0.0653484	-0.0029227
	420.303	0.217174	0.161541	0.290278	0.199833	0.0146613	0.231619	0.402095	0.192042	0.467148	0.507155	0.773313	0.127448	0.574372	0.382729	0.324616	0.300672	0.17245	0.314067		420.303	0.356713	-0.0717647	0.050921	-0.0921765	-0.0793595	0.0392979	-0.0866952	0.00990207	-0.0465055	0.00892586
	420.81	0.211092	0.203109	0.320974	0.205135	0.00463255	0.236957	0.434211	0.218351	0.514545	0.554065	0.813814	0.170276	0.616373	0.417568	0.351935	0.325008	0.187487	0.340326		420.81	0.340678	-0.0743298	0.0337821	-0.104539	-0.0989847	0.0340642	-0.0876241	0.0064058	-0.051386	-0.000215
	421.317	0.205892	0.199129	0.301258	0.223987	0.0466717	0.256281	0.431568	0.204179	0.509266	0.513642	0.783818	0.151669	0.576342	0.421516	0.348875	0.336757	0.21017	0.336531		421.317	0.329419	-0.084797	0.0265265	-0.0987733	-0.0966859	0.0206499	-0.0926823	-0.0026131	-0.0548985	-0.0059839
	421.824	0.182457	0.152645	0.280113	0.194254	0.0457554	0.238131	0.411895	0.174061	0.491285	0.511516	0.771918	0.117907	0.613945	0.361701	0.373385	0.338199	0.171464	0.319449		421.824	0.37841	-0.0638468	0.0476403	-0.0862731	-0.0832506	0.0396578	-0.0739153	-0.0020748	-0.0620106	0.0104819
	422.331	0.210264	0.187351	0.293032	0.251471	0.050449	0.235158	0.438432	0.20115	0.517364	0.526717	0.791319	0.141312	0.649305	0.396977	0.356903	0.317098	0.186148	0.338262		422.331	0.35651	-0.0727399	0.0408971	-0.0989792	-0.0827228	0.0294303	-0.0825323	-0.0008771	-0.0573145	0.00351908
	422.838	0.210617	0.203051	0.284768	0.230284	0.0203527	0.234725	0.427505	0.189522	0.468966	0.49836	0.778001	0.159324	0.578088	0.361659	0.372645	0.289892	0.19143	0.323482		422.838	0.379614	-0.0490444	0.0615894	-0.0807952	-0.0695112	0.0444941	-0.0774852	0.00059884	-0.046554	0.0181007
	423.345	0.163129	0.179053	0.261329	0.203489	0.0191004	0.212679	0.400474	0.186719	0.468508	0.496888	0.714966	0.149068	0.59568	0.34863	0.360126	0.281836	0.171439	0.306654		423.345	0.35902	-0.057026	0.0582922	-0.0938652	-0.0742699	0.0383756	-0.0691592	0.0027946	-0.0405965	0.0137295
	423.852	0.2064	0.163912	0.274056	0.191422	-0.0006007	0.232253	0.418568	0.16675	0.455455	0.51108	0.719799	0.128108	0.561032	0.352963	0.355699	0.29298	0.197685	0.307504		423.852	0.357026	-0.0773242	0.0469544	-0.10327	-0.0814169	0.0210473	-0.0792757	-0.0107913	-0.0394225	0.0037253
	424.359	0.196101	0.177405	0.287523	0.217011	0.0232137	0.231936	0.397989	0.196393	0.478608	0.521156	0.70572	0.120745	0.584914	0.407559	0.345488	0.308897	0.176165	0.316284		424.359	0.360177	-0.0614195	0.0586558	-0.0971396	-0.0772396	0.0370409	-0.070905	-9.073e-05	-0.03624	0.0125377
	424.866	0.209314	0.217672	0.324621	0.209403	0.0328962	0.271267	0.427305	0.186979	0.471618	0.515578	0.75902	0.15524	0.544122	0.412434	0.353541	0.30427	0.195373	0.328862		424.866	0.352108	-0.0626438	0.0520944	-0.102913	-0.074574	0.0289429	-0.0756835	0.00132471	-0.0442933	0.00826258
	425.373	0.186244	0.174321	0.324679	0.178531	-0.0169215	0.22453	0.362811	0.154623	0.464871	0.482133	0.673001	0.154682	0.529572	0.411736	0.295276	0.254558	0.202462	0.297477		425.373	0.362953	-0.0502422	0.0647296	-0.0898975	-0.07393	0.0405201	-0.078235	0.00094363	-0.0496104	0.0141368
	425.88	0.172688	0.164683	0.355701	0.164349	0.00339042	0.203003	0.3362	0.155154	0.44754	0.481342	0.6926	0.121322	0.549603	0.438888	0.306929	0.265738	0.13468	0.293754		425.88	0.353273	-0.0604761	0.069126	-0.0968718	-0.0765061	0.0405576	-0.072662	-0.0017421	-0.0294674	0.0139146
	426.387	0.18695	0.174697	0.371596	0.23259	0.00309516	0.261302	0.392926	0.154974	0.434597	0.505329	0.70854	0.136898	0.553455	0.465374	0.343807	0.251638	0.167471	0.314426		426.387	0.366706	-0.0551074	0.0608292	-0.0966453	-0.0696632	0.0299552	-0.0651865	0.00308494	-0.0331739	0.0156443
	426.894	0.221689	0.211003	0.423121	0.197365	0.0352278	0.235447	0.368	0.200518	0.458666	0.49061	0.724823	0.162245	0.541167	0.487299	0.334588	0.314227	0.194463	0.329439		426.894	0.355353	-0.060227	0.067936	-0.100881	-0.0750928	0.0259886	-0.0712295	-0.0101985	-0.0422654	0.00993151
	427.401	0.185206	0.195033	0.412678	0.216542	0.0254739	0.250616	0.4096	0.208169	0.496989	0.501667	0.723992	0.183105	0.561149	0.507723	0.340182	0.327842	0.201274	0.338073		427.401	0.336581	-0.0655534	0.0595483	-0.103427	-0.0776332	0.0272333	-0.0761759	-0.0154187	-0.0445844	0.00450771
	427.908	0.214867	0.181241	0.371731	0.214619	-0.0029323	0.211188	0.392253	0.160918	0.425756	0.481778	0.64857	0.172144	0.50332	0.444242	0.307255	0.260735	0.187462	0.30442		427.908	0.329356	-0.0744941	0.0572593	-0.111068	-0.0877857	0.0263485	-0.0866393	-0.0024014	-0.0369483	0.00151419
	428.415	0.191763	0.20416	0.366902	0.225423	0.0201185	0.234783	0.398505	0.204326	0.439559	0.483323	0.705765	0.146834	0.5002	0.446887	0.331966	0.260057	0.211383	0.315997		428.415	0.349653	-0.0582767	0.0686467	-0.0985193	-0.0709513	0.0295428	-0.0648732	-0.000369	-0.0315147	0.0137043
	428.922	0.173395	0.170533	0.348291	0.185297	0.0130526	0.196308	0.355074	0.16241	0.437157	0.515578	0.725486	0.12254	0.529524	0.382667	0.326296	0.261486	0.142034	0.29689		428.922	0.325353	-0.0666451	0.0624819	-0.105638	-0.0863634	0.0192028	-0.078996	-0.0207236	-0.0395292	0.00101587
	429.429	0.189953	0.176904	0.346515	0.187737	-0.0176241	0.193971	0.360516	0.164252	0.425214	0.455057	0.703387	0.17447	0.48408	0.419287	0.296154	0.243777	0.184619	0.293428		429.429	0.329458	-0.0567875	0.0657213	-0.109283	-0.0789212	0.0219621	-0.0854307	-0.0172333	-0.0470392	0.00249406
	429.936	0.164895	0.186715	0.3653	0.21193	0.0208108	0.225193	0.349295	0.187532	0.455747	0.484777	0.778123	0.168948	0.543459	0.409851	0.337335	0.284102	0.185137	0.315244		429.936	0.312492	-0.0703656	0.0636141	-0.117548	-0.0924728	0.0212048	-0.092369	-0.0090976	-0.0330477	-0.0019544
	430.443	0.197746	0.210289	0.326886	0.215719	0.0112912	0.202762	0.373547	0.170422	0.432111	0.47033	0.754408	0.156348	0.519986	0.416996	0.310579	0.277851	0.174649	0.307172		430.443	0.337996	-0.0512068	0.0745387	-0.0976544	-0.0753254	0.022232	-0.075303	-0.0202639	-0.0390538	0.00843993
	430.95	0.198132	0.178359	0.331791	0.22526	0.0209534	0.219528	0.395547	0.203207	0.468316	0.518649	0.765469	0.133675	0.559306	0.433306	0.347069	0.288268	0.172829	0.321157		430.95	0.316143	-0.0639899	0.0647875	-0.10443	-0.0806029	0.0169908	-0.0795555	-0.0295852	-0.0473885	-0.0008478
	431.457	0.195384	0.205895	0.347523	0.218801	0.0135515	0.212141	0.373674	0.180311	0.429251	0.492372	0.748203	0.156724	0.539227	0.423234	0.309199	0.288886	0.191278	0.313274		431.457	0.320232	-0.0581866	0.067531	-0.103894	-0.0778121	0.00536868	-0.0738034	-0.0304563	-0.0453218	0.00040638
	431.964	0.16038	0.172663	0.329996	0.179938	-0.0109349	0.177677	0.318242	0.167416	0.466689	0.492082	0.747707	0.123117	0.535814	0.377126	0.335616	0.269433	0.180916	0.295522		431.964	0.312304	-0.0711394	0.0727537	-0.11982	-0.0856568	0.0197502	-0.0825211	-0.0099565	-0.0342897	0.00015829
	432.471	0.189842	0.193577	0.344557	0.202063	0.0328555	0.219951	0.376358	0.20922	0.444346	0.522238	0.744498	0.162209	0.525438	0.431712	0.326196	0.264406	0.193338	0.316636		432.471	0.322843	-0.0451173	0.0830586	-0.101588	-0.07766	0.0261386	-0.0775859	-0.0147835	-0.0328828	0.00915815
	432.978	0.185703	0.183843	0.326176	0.201652	0.0046631	0.189556	0.372063	0.156273	0.436448	0.463343	0.715675	0.144526	0.504871	0.38174	0.321191	0.253261	0.19258	0.296092		432.978	0.30784	-0.0548	0.0827115	-0.105857	-0.0846371	0.0213848	-0.0869974	-0.0276254	-0.0457778	0.00069341
	433.485	0.185736	0.159835	0.322903	0.175125	-0.0143965	0.152543	0.3552	0.174457	0.397358	0.45075	0.699248	0.148034	0.498035	0.37247	0.271406	0.243341	0.180537	0.28074		433.485	0.302875	-0.0693586	0.0575237	-0.11126	-0.0860146	-0.0012672	-0.0876017	-0.04106	-0.0559852	-0.0102387
	433.992	0.146571	0.151932	0.349923	0.197585	-0.0025046	0.170213	0.311632	0.162218	0.440693	0.473338	0.719944	0.120168	0.523302	0.353442	0.32888	0.269978	0.162695	0.287059		433.992	0.302554	-0.0658342	0.0583501	-0.109255	-0.0920614	0.0166234	-0.0929173	-0.0281456	-0.0276918	-0.0042642
	434.499	0.166054	0.180865	0.385332	0.176885	-0.0070252	0.181669	0.341137	0.197466	0.45151	0.454094	0.693995	0.155817	0.531854	0.355254	0.291814	0.240967	0.173259	0.292409		434.499	0.336745	-0.0445555	0.0721174	-0.104066	-0.0795563	0.00912526	-0.0805851	-0.0459717	-0.045021	0.00202578
	435.006	0.169421	0.196536	0.412323	0.211327	0.0106396	0.195587	0.356263	0.223629	0.454846	0.482641	0.705056	0.167968	0.578205	0.431879	0.314781	0.272739	0.18218	0.315648		435.006	0.304181	-0.0596706	0.0801167	-0.106674	-0.0809965	0.0198701	-0.0837632	-0.0193142	-0.0300302	0.00263538
	435.513	0.176761	0.207446	0.365463	0.174302	-0.003197	0.180312	0.348684	0.212599	0.415906	0.437185	0.678742	0.18392	0.514652	0.413704	0.292291	0.28306	0.190293	0.29836		435.513	0.333969	-0.0471365	0.0771913	-0.0955401	-0.0745293	0.0108273	-0.068264	-0.0403039	-0.0439731	0.00580456
	436.02	0.171452	0.171372	0.348454	0.200685	0.00545725	0.186161	0.350105	0.197986	0.420352	0.460554	0.673024	0.175111	0.53203	0.399394	0.282181	0.228672	0.206834	0.294695		436.02	0.318238	-0.0604125	0.0682996	-0.105274	-0.0840377	0.00786557	-0.0835954	-0.045887	-0.0563733	-0.0045752
	436.527	0.154033	0.175015	0.344557	0.177163	-0.0154554	0.160488	0.381905	0.216588	0.410852	0.474764	0.656909	0.180816	0.526052	0.381907	0.278656	0.27148	0.171262	0.290999		436.527	0.300373	-0.0606457	0.0680021	-0.104292	-0.0844492	0.00881784	-0.0871429	-0.0481554	-0.0528221	-0.0067016
	437.034	0.136448	0.164268	0.375599	0.179192	-0.0090411	0.165086	0.395284	0.214136	0.423404	0.465224	0.671088	0.149718	0.519177	0.38123	0.298299	0.266089	0.186931	0.293067		437.034	0.29078	-0.0684894	0.0579617	-0.114987	-0.0973925	0.0148764	-0.0962298	-0.0145779	-0.0220254	-0.005565
	437.541	0.172247	0.17036	0.360471	0.188292	0.00609868	0.178562	0.346558	0.185024	0.422045	0.434377	0.659044	0.153042	0.508167	0.400987	0.273287	0.279571	0.177201	0.289137		437.541	0.317722	-0.0683623	0.0720844	-0.109805	-0.0758442	0.00260186	-0.0785259	-0.0398563	-0.0382193	-0.0020227
	438.048	0.135587	0.151672	0.319198	0.163526	-0.0207701	0.13849	0.329621	0.189103	0.404672	0.460018	0.66611	0.147475	0.508216	0.382094	0.294636	0.231833	0.138559	0.272944		438.048	0.338137	-0.0591724	0.0901075	-0.0991577	-0.0759873	0.0248264	-0.0759968	-0.0169793	-0.0209386	0.0116487
	438.555	0.155634	0.186233	0.330572	0.202551	-0.0267568	0.17433	0.378516	0.180594	0.435781	0.450777	0.635618	0.167776	0.507797	0.411413	0.294774	0.261523	0.146431	0.287857		438.555	0.31074	-0.0920153	0.0665229	-0.115797	-0.093421	-0.0005474	-0.0846249	-0.0348296	-0.0230053	-0.007442
	439.062	0.164487	0.177039	0.368054	0.189527	-0.023122	0.140933	0.383611	0.211175	0.425256	0.460218	0.682073	0.185871	0.479555	0.439368	0.305988	0.242905	0.177353	0.294723		439.062	0.358277	-0.06134	0.0972391	-0.0893758	-0.0620064	0.0291229	-0.0653544	-0.0148864	-0.0179502	0.0193029
	439.569	0.102714	0.14161	0.28687	0.120463	-0.0507646	0.119734	0.299274	0.163755	0.380302	0.454075	0.638126	0.137933	0.497226	0.372023	0.29357	0.22637	0.13847	0.254221		439.569	0.350842	-0.0657812	0.0855377	-0.0901996	-0.0680084	0.0151163	-0.0731208	-0.0261252	-0.0320095	0.0106945
	440.076	0.132287	0.193597	0.330918	0.152368	-0.0254841	0.148215	0.369516	0.192415	0.397967	0.427926	0.637562	0.182125	0.435292	0.401373	0.285241	0.239562	0.195486	0.276257		440.076	0.335126	-0.079211	0.076084	-0.0988008	-0.0776779	0.00545116	-0.0789512	-0.0477441	-0.047961	-0.0015205
	440.583	0.118444	0.13015	0.299655	0.157019	-0.0045715	0.145906	0.310432	0.179825	0.426306	0.451795	0.687668	0.134454	0.46641	0.368617	0.329884	0.249955	0.16785	0.271753		440.583	0.314712	-0.0913316	0.063738	-0.118749	-0.0934478	-0.0003749	-0.0907016	-0.0267725	-0.0241212	-0.0074498
	441.09	0.157466	0.177077	0.32607	0.147287	-0.0135311	0.129882	0.349421	0.207909	0.447666	0.472347	0.652816	0.159187	0.48882	0.369158	0.305788	0.252183	0.162316	0.281874		441.09	0.35927	-0.071929	0.0898017	-0.0873233	-0.069207	0.0237467	-0.0745196	-0.015957	-0.0237816	0.0144557
	441.597	0.161065	0.171853	0.314869	0.187001	-0.0122584	0.143328	0.353653	0.18577	0.443404	0.455974	0.665866	0.154352	0.480521	0.383396	0.315107	0.255381	0.193452	0.285455		441.597	0.333594	-0.0704822	0.0783565	-0.0911949	-0.0798783	0.0197052	-0.0839759	-0.0230101	-0.0351144	0.00533331
	442.104	0.16027	0.189038	0.322202	0.18901	-0.0319901	0.167318	0.379	0.191963	0.441878	0.456665	0.683864	0.160368	0.494944	0.386177	0.306051	0.243704	0.167155	0.288683		442.104	0.333187	-0.0788771	0.0676963	-0.0940231	-0.0823472	0.00923024	-0.0828008	-0.0248489	-0.0268185	0.00226648
	442.611	0.166142	0.180508	0.34616	0.187221	-0.0078906	0.136499	0.381642	0.190493	0.414689	0.437403	0.628757	0.162895	0.447072	0.385792	0.296117	0.242081	0.184998	0.281211		442.611	0.349106	-0.0654262	0.0846369	-0.0833488	-0.0690102	0.0402576	-0.0748889	-0.0095391	-0.0202206	0.0168407
	443.118	0.154806	0.180807	0.329046	0.163909	-0.0157507	0.146195	0.326621	0.177565	0.395106	0.446316	0.639742	0.156128	0.466683	0.369252	0.310655	0.214015	0.17202	0.272536		443.118	0.343477	-0.0721145	0.0666055	-0.087241	-0.0742162	0.018438	-0.0778769	-0.0260164	-0.0309811	0.0066749
	443.625	0.164431	0.166553	0.309388	0.161631	-0.0209839	0.132354	0.331821	0.168241	0.405881	0.455802	0.675502	0.150955	0.458862	0.354306	0.31226	0.22637	0.155593	0.271116		443.625	0.368863	-0.0666451	0.0738115	-0.0804588	-0.069869	0.0172458	-0.0665965	-0.0282061	-0.0377827	0.0122625
	444.132	0.162687	0.170774	0.340295	0.174828	-0.0485756	0.117791	0.313821	0.17761	0.399468	0.41924	0.623086	0.13916	0.435448	0.349869	0.293457	0.199382	0.132557	0.258876		444.132	0.359215	-0.0641383	0.0824388	-0.0804726	-0.0692607	0.0316198	-0.0773285	0.00039923	-0.0128271	0.0188495
	444.639	0.145092	0.160114	0.351938	0.169766	-0.0166568	0.141174	0.340295	0.187939	0.406866	0.429789	0.606239	0.151358	0.438442	0.358222	0.264632	0.245061	0.163415	0.267276		444.639	0.370998	-0.0670638	0.0817777	-0.0894582	-0.0625162	0.0189628	-0.0706028	-0.0145476	-0.0281769	0.0154859
	445.146	0.158879	0.175313	0.322826	0.185623	-0.0297094	0.126582	0.338853	0.147865	0.387717	0.425237	0.606483	0.161668	0.45031	0.34739	0.268659	0.225147	0.139949	0.261105		445.146	0.353351	-0.0796614	0.0676881	-0.0883255	-0.081229	0.0155287	-0.0804731	-0.0240565	-0.0279441	0.0060976
	445.653	0.176	0.170591	0.336427	0.154789	-0.04433	0.0963988	0.294084	0.17136	0.340837	0.385241	0.579893	0.1849	0.430162	0.358347	0.260167	0.176622	0.177719	0.249953		445.653	0.340889	-0.082677	0.0530365	-0.0989381	-0.0857462	0.014179	-0.0861021	-0.0246735	-0.0186294	0.00125976
	446.16	0.174642	0.146477	0.299137	0.14943	-0.0388218	0.118031	0.301274	0.152589	0.391636	0.412181	0.607756	0.198919	0.410971	0.317363	0.291212	0.238374	0.149995	0.254186		446.16	0.353273	-0.0904625	0.0509788	-0.0908174	-0.0740105	0.00340417	-0.0714757	-0.0353317	-0.0448949	7.374e-05
	446.667	0.134439	0.153744	0.290767	0.125382	-0.0532184	0.114626	0.315463	0.122031	0.378818	0.408483	0.581296	0.151266	0.383812	0.337923	0.289268	0.179396	0.130623	0.237889		446.667	0.348215	-0.0799317	0.0590855	-0.0881883	-0.0848875	0.016271	-0.0888774	-0.0202518	-0.0311945	0.00336
	447.174	0.157576	0.185414	0.323373	0.179555	-0.0122584	0.11351	0.345463	0.1552	0.377275	0.430361	0.579108	0.204112	0.415681	0.389041	0.263114	0.230549	0.16689	0.264939		447.174	0.325416	-0.0886499	0.0486072	-0.0954921	-0.0905586	0.00698829	-0.0866057	-0.0246009	-0.0228889	-0.0030872
	447.681	0.163007	0.15836	0.332857	0.147344	-0.0313486	0.105623	0.296758	0.169541	0.355682	0.437803	0.596527	0.209697	0.421922	0.368138	0.282181	0.178887	0.14053	0.254912		447.681	0.349989	-0.0757343	0.0715803	-0.0762646	-0.0805582	0.0171258	-0.0818496	-0.0182798	-0.0245578	0.00905014
	448.188	0.186442	0.206964	0.34472	0.151134	-0.0193956	0.113357	0.325979	0.178164	0.401578	0.412653	0.629222	0.182235	0.434336	0.385375	0.318306	0.231518	0.147821	0.272377		448.188	0.333078	-0.0830533	0.0514747	-0.0863554	-0.0930006	0.0115247	-0.0908694	-0.0297788	-0.0317476	-0.0020809
	448.695	0.170061	0.197278	0.361998	0.171909	-0.0145696	0.129747	0.334747	0.145831	0.369485	0.397025	0.57673	0.186319	0.372919	0.386718	0.272986	0.196463	0.163465	0.259948		448.695	0.345705	-0.0771652	0.0472767	-0.0849345	-0.0863008	0.00782058	-0.0806074	-0.0322588	-0.0275948	0.00132673
	449.202	0.160115	0.194628	0.344442	0.177929	-0.0256267	0.116117	0.329368	0.166648	0.363822	0.424737	0.567849	0.206172	0.392433	0.389739	0.291312	0.212028	0.159447	0.263009		449.202	0.360279	-0.0702596	0.0617051	-0.0808364	-0.0711391	0.0116746	-0.0790072	-0.0346179	-0.0249362	0.00809578
	449.709	0.157576	0.196266	0.328873	0.16078	-0.0359405	0.107797	0.301021	0.153437	0.402329	0.42362	0.586251	0.212756	0.414803	0.34812	0.308372	0.209909	0.153331	0.260547		449.709	0.357347	-0.0732063	0.0602259	-0.0774247	-0.073107	0.026401	-0.0821182	-0.0183826	-0.0182801	0.0112727
	450.216	0.173395	0.192161	0.331878	0.174388	-0.0207192	0.178456	0.317821	0.154115	0.364473	0.411663	0.582226	0.219944	0.411556	0.371866	0.280374	0.206178	0.167067	0.265696		450.216	0.348606	-0.0716428	0.0618869	-0.0740748	-0.0732054	0.0332244	-0.069909	-0.0139851	-0.0154954	0.0139338
	450.723	0.174344	0.192045	0.300366	0.159794	-0.0005091	0.204388	0.272284	0.150001	0.383346	0.409564	0.580755	0.259411	0.392267	0.374731	0.27833	0.219684	0.143942	0.264397		450.723	0.347792	-0.0726551	0.0575485	-0.0803078	-0.0764077	0.0193753	-0.0898511	-0.0079604	-0.0139623	0.00928576
	451.23	0.170801	0.185443	0.304263	0.160646	0.010212	0.185574	0.307305	0.146306	0.381887	0.431125	0.573643	0.241024	0.403988	0.349807	0.290811	0.236436	0.160319	0.267035		451.23	0.338113	-0.0723795	0.05697	-0.0808913	-0.0865155	0.0227194	-0.0809991	-0.0203848	-0.0130115	0.00706898
	451.737	0.207372	0.201635	0.314024	0.158971	0.00710664	0.179168	0.341779	0.17257	0.400093	0.424019	0.592746	0.268349	0.405949	0.394811	0.323976	0.234353	0.160521	0.281614		451.737	0.349317	-0.0721304	0.0552099	-0.0768961	-0.0767118	0.0174707	-0.0745756	-0.0370375	-0.0323588	0.0058097
	452.244	0.193617	0.212323	0.314351	0.155449	-0.023346	0.196549	0.301695	0.156929	0.325065	0.367569	0.535161	0.237141	0.347555	0.35366	0.247209	0.195567	0.149679	0.250951		452.244	0.307879	-0.0874151	0.0451447	-0.0872272	-0.10996	0.0252763	-0.0933426	-0.0055892	-0.0044148	-0.0010721
	452.751	0.146659	0.159353	0.280247	0.142339	-0.0043577	0.178581	0.276768	0.148487	0.410827	0.429607	0.558015	0.205174	0.383929	0.361566	0.297321	0.237514	0.13152	0.255503		452.751	0.346471	-0.0709592	0.0500616	-0.0720155	-0.0835189	0.0186329	-0.0743518	-0.0184734	-0.0196773	0.00846329
	453.258	0.197989	0.18765	0.300279	0.168837	0.0116272	0.214353	0.322726	0.145458	0.386249	0.415333	0.551566	0.248432	0.364123	0.410684	0.293294	0.241548	0.165032	0.27207		453.258	0.336393	-0.0815747	0.0472023	-0.0848041	-0.0866407	0.00589356	-0.0785707	-0.0191992	-0.0073935	0.00347844
	453.765	0.165612	0.206608	0.310099	0.171775	0.0180211	0.194981	0.316853	0.154861	0.361112	0.415061	0.5445	0.217243	0.372851	0.385375	0.244863	0.229399	0.174977	0.263776		453.765	0.348332	-0.0693851	0.0587963	-0.0740954	-0.0806566	0.0217972	-0.0754932	-0.015461	-0.0114687	0.0113739
	454.272	0.176386	0.181819	0.285344	0.159325	-0.0190596	0.181217	0.295147	0.143413	0.362046	0.398806	0.534544	0.205861	0.385723	0.363899	0.261609	0.221416	0.152004	0.252323		454.272	0.326847	-0.0780662	0.0476486	-0.0765735	-0.0935909	0.0219546	-0.0781678	-0.0112631	-0.0121091	0.00518656
	454.779	0.173108	0.200815	0.295288	0.165344	-0.0034617	0.192028	0.3124	0.170174	0.368209	0.400923	0.550979	0.222517	0.383344	0.381521	0.255663	0.223936	0.147455	0.261191		454.779	0.336659	-0.0790679	0.0507888	-0.0794635	-0.0868554	0.0237917	-0.0749896	-0.0113538	0.00439537	0.00932271
	455.286	0.149606	0.195948	0.287849	0.164158	-0.0108229	0.182198	0.291253	0.147763	0.358042	0.390029	0.579627	0.197079	0.368297	0.357837	0.27473	0.216995	0.144928	0.252677		455.286	0.322836	-0.0746849	0.0598623	-0.0807265	-0.0895747	0.0315898	-0.0706252	-0.0253752	-0.0260811	0.00524667
	455.793	0.145246	0.152173	0.229212	0.113458	0.00487691	0.157757	0.239484	0.109983	0.342713	0.394763	0.509799	0.176604	0.369018	0.315009	0.263591	0.248986	0.131925	0.229682		455.793	0.320756	-0.0858463	0.045062	-0.0854493	-0.104048	0.0183405	-0.0800479	-0.0054138	-0.0042692	0.00212048
	456.3	0.150048	0.182609	0.241508	0.132253	-0.0092346	0.166442	0.2926	0.129749	0.361587	0.390874	0.511416	0.196612	0.357784	0.349588	0.240222	0.187729	0.147164	0.236997		456.3	0.30393	-0.0930594	0.0437811	-0.0946203	-0.105166	0.00845043	-0.0806634	-0.0077547	0.0204632	-0.0005154
	456.807	0.165348	0.193519	0.242784	0.165478	-0.016779	0.165596	0.287253	0.156556	0.377984	0.399515	0.505553	0.188114	0.364981	0.305125	0.291149	0.210054	0.153483	0.244454		456.807	0.342163	-0.0625855	0.067936	-0.0664346	-0.0900487	0.0382031	-0.056827	0.00624248	0.0270029	0.0228502
	457.314	0.18408	0.197972	0.263939	0.152071	-0.0121464	0.137346	0.290926	0.138892	0.337075	0.381434	0.521912	0.187253	0.352421	0.344641	0.273689	0.203258	0.120072	0.239696		457.314	0.344243	-0.0705829	0.0610027	-0.0742533	-0.0871238	0.0352714	-0.0594456	0.00297606	0.0263916	0.019831
	457.821	0.172158	0.16449	0.298235	0.145746	-0.0056303	0.171598	0.307632	0.13488	0.368693	0.402758	0.51198	0.191484	0.35444	0.361628	0.281716	0.227884	0.143892	0.249034		457.821	0.336831	-0.0735561	0.0565568	-0.0770334	-0.0892705	0.0381432	-0.0639107	0.0148138	0.020308	0.018098
	458.328	0.162544	0.178398	0.276974	0.135085	-0.0157201	0.155496	0.267316	0.128585	0.32494	0.390175	0.503785	0.180816	0.344805	0.318926	0.246005	0.200424	0.130535	0.231123		458.328	0.350521	-0.0701748	0.0538794	-0.0783171	-0.0924549	0.0166384	-0.0612697	-0.0241049	0.00437596	0.0110104
	458.835	0.137773	0.17728	0.259063	0.122606	-0.017115	0.16373	0.269611	0.141356	0.358918	0.38764	0.52375	0.168903	0.344171	0.320967	0.252477	0.215372	0.126858	0.23255		458.835	0.334954	-0.0740966	0.0604325	-0.07275	-0.0984123	0.0190003	-0.066216	-0.0265366	-0.0044148	0.00799566
	459.342	0.16389	0.167372	0.29524	0.158282	-0.0309108	0.14681	0.277253	0.126879	0.339327	0.367596	0.527066	0.183215	0.330752	0.333621	0.23587	0.20132	0.146292	0.233522		459.342	0.317785	-0.076577	0.0568378	-0.0820239	-0.100514	0.0298352	-0.0740608	0.00285509	0.0288658	0.0114448
	459.849	0.138546	0.163912	0.234635	0.119113	-0.0255045	0.161123	0.243937	0.0937549	0.328493	0.391855	0.499516	0.177199	0.340387	0.322238	0.269963	0.250597	0.125581	0.225609		459.849	0.349294	-0.0791209	0.0499128	-0.0731275	-0.095362	0.018258	-0.0609116	-0.0101319	0.0150685	0.0126532
	460.356	0.188749	0.18313	0.290546	0.154071	-0.0107923	0.225241	0.308758	0.154951	0.359627	0.428335	0.536655	0.197051	0.345985	0.376709	0.217744	0.224432	0.148264	0.254674		460.356	0.317253	-0.0822372	0.0512433	-0.0868497	-0.121204	0.0326845	-0.0750792	0.0142936	0.0411593	0.0101404
	460.863	0.135974	0.184865	0.268192	0.143526	-0.0289865	0.236726	0.2658	0.127726	0.345324	0.40582	0.485634	0.152868	0.350119	0.322331	0.234992	0.18051	0.144549	0.232704		460.863	0.359552	-0.0681132	0.056218	-0.0738895	-0.0888143	0.0293778	-0.0475945	-0.0082568	0.0216955	0.0200194
	461.37	0.16782	0.153782	0.276158	0.128875	-0.0251685	0.215017	0.279284	0.131682	0.325799	0.354749	0.476708	0.170697	0.306519	0.341745	0.217268	0.159264	0.161128	0.22596		461.37	0.333078	-0.0777323	0.0520035	-0.0805412	-0.111329	0.0298877	-0.057062	0.00650863	0.0387724	0.0148429
	461.877	0.145246	0.166572	0.291861	0.153775	-0.0420188	0.218066	0.265484	0.134993	0.340586	0.414198	0.485733	0.147722	0.349817	0.335496	0.237237	0.202798	0.145534	0.234888		461.877	0.364579	-0.066873	0.0516151	-0.0675398	-0.0799767	0.0165784	-0.0298459	-0.0027281	0.0183674	0.0226863
	462.384	0.163305	0.191804	0.30887	0.149181	-0.0355536	0.232792	0.274063	0.131241	0.32087	0.383615	0.502779	0.16567	0.340631	0.347672	0.20515	0.207001	0.134326	0.236672		462.384	0.331976	-0.0923757	0.0268818	-0.0936661	-0.12225	0.0300001	-0.0526864	0.0115413	0.0417415	0.00901795
	462.891	0.170039	0.169299	0.312575	0.147976	-0.0365819	0.24395	0.259126	0.150453	0.344365	0.392937	0.499226	0.156128	0.338856	0.313791	0.195755	0.182412	0.158221	0.235208		462.891	0.345158	-0.0680496	0.0493261	-0.0841519	-0.108601	0.0344166	-0.0318826	0.0109667	0.0379865	0.0205743
	463.398	0.136537	0.169637	0.277464	0.116013	-0.0549492	0.206514	0.275537	0.125828	0.296584	0.356421	0.44973	0.147347	0.329962	0.321988	0.195379	0.170662	0.119465	0.214124		463.398	0.356424	-0.0749658	0.0511937	-0.0738758	-0.098949	0.0363361	-0.0206918	0.00509318	0.0383455	0.0243234
	463.905	0.149606	0.17008	0.296469	0.112415	-0.0290374	0.226223	0.278411	0.146023	0.3168	0.353904	0.500476	0.169278	0.361987	0.320227	0.233813	0.165841	0.133378	0.229758		463.905	0.344016	-0.0760205	0.0462272	-0.0809805	-0.107491	0.0301276	-0.0297676	0.0105553	0.0348428	0.0190566
	464.412	0.13657	0.153407	0.303908	0.121563	-0.0607221	0.1844	0.211105	0.122709	0.295183	0.33834	0.431213	0.135671	0.303769	0.270224	0.177391	0.145103	0.105098	0.198525		464.412	0.359309	-0.0756548	0.0516565	-0.0699287	-0.0995393	0.0374683	-0.0204344	0.017935	0.0425371	0.0270388
	464.919	0.14146	0.172759	0.306797	0.13253	-0.0401861	0.232234	0.280895	0.138022	0.340687	0.397534	0.484903	0.151669	0.354049	0.317145	0.242003	0.168288	0.116622	0.231612		464.919	0.35368	-0.0741761	0.0498798	-0.0750496	-0.102849	0.0363661	-0.0067928	0.00534119	0.0380059	0.0249339
	465.426	0.167346	0.183014	0.307373	0.148741	-0.0498483	0.227213	0.323853	0.149425	0.310704	0.373348	0.459464	0.181063	0.334634	0.312135	0.225258	0.177421	0.101762	0.231347		465.426	0.340529	-0.0888089	0.039451	-0.0796419	-0.111311	0.0420947	-0.0161036	0.0231794	0.0629324	0.0235912
	465.933	0.13349	0.155671	0.283021	0.137918	-0.0249547	0.255829	0.275442	0.118516	0.323523	0.343764	0.420053	0.142814	0.350334	0.279754	0.230263	0.15999	0.120514	0.217997		465.933	0.362124	-0.0715792	0.0551685	-0.0766078	-0.0994141	0.0376783	0.00495753	0.00341763	0.0426729	0.0287131
	466.44	0.148227	0.191264	0.317345	0.163201	-0.0398501	0.247807	0.345811	0.11178	0.3164	0.366788	0.469329	0.153601	0.410551	0.29821	0.244261	0.203622	0.127578	0.23976		466.44	0.374884	-0.0756495	0.0529539	-0.0758047	-0.100792	0.0375583	0.0112468	0.0126846	0.0452151	0.0313663
	466.947	0.178009	0.174253	0.310175	0.170981	-0.0269706	0.262735	0.290989	0.114809	0.299261	0.381098	0.486176	0.140131	0.426496	0.276598	0.231166	0.175834	0.0959993	0.234573		466.947	0.362007	-0.0795555	0.0480783	-0.0758596	-0.108914	0.0447116	0.00257389	0.0147472	0.0405577	0.0275941
	467.454	0.135267	0.151334	0.304455	0.168148	-0.0256267	0.288061	0.314979	0.161314	0.324732	0.387203	0.457284	0.146944	0.439056	0.282628	0.250031	0.185937	0.108838	0.240034		467.454	0.337683	-0.0929534	0.0224773	-0.089163	-0.12505	0.0093802	2.2382e-05	-0.0221088	0.0284001	0.00763195
	467.961	0.14486	0.149426	0.273999	0.117774	-0.0330998	0.246874	0.272705	0.123624	0.297001	0.34003	0.452627	0.151651	0.39804	0.284503	0.210456	0.163539	0.117987	0.218353		467.961	0.375767	-0.0632532	0.061168	-0.0650412	-0.104298	0.0466236	0.016831	0.0140758	0.0544618	0.0373706
	468.468	0.162654	0.173039	0.27804	0.159517	-0.0584312	0.239083	0.293726	0.121963	0.289503	0.310128	0.411935	0.159123	0.399785	0.264683	0.205389	0.137884	0.113817	0.215402		468.468	0.367143	-0.0867685	0.0417317	-0.0848315	-0.112805	0.0229594	0.00400631	-0.0088012	0.0350659	0.0197445
	468.975	0.139727	0.154515	0.267136	0.14632	-0.0430267	0.228646	0.286632	0.104525	0.321246	0.381961	0.47173	0.13536	0.440158	0.259746	0.272522	0.174502	0.0772594	0.224645		468.975	0.360943	-0.0803133	0.0562015	-0.0770266	-0.103591	0.0487605	0.00976958	0.00849872	0.0491059	0.0302609
	469.482	0.1574	0.171208	0.287331	0.185546	-0.0304119	0.229175	0.311632	0.120075	0.316008	0.365552	0.481022	0.153244	0.437388	0.293106	0.255137	0.176985	0.11666	0.236886		469.482	0.379043	-0.0730155	0.0520531	-0.077864	-0.108198	0.0418473	0.026981	-0.0015425	0.0442933	0.0315109
	469.989	0.177324	0.177357	0.288943	0.134674	-0.0181739	0.254126	0.286989	0.117488	0.29178	0.348489	0.465083	0.13319	0.38391	0.228729	0.211422	0.16847	0.0941165	0.22023		469.989	0.359176	-0.0853481	0.0471032	-0.090735	-0.117367	0.0505376	0.0170212	0.00745831	0.0624375	0.0278094
	470.496	0.14816	0.175892	0.282839	0.162407	-0.0225722	0.250115	0.291926	0.13175	0.298127	0.350097	0.480588	0.128108	0.417426	0.265443	0.236233	0.16595	0.0819854	0.226146		470.496	0.396963	-0.0738476	0.0560114	-0.073409	-0.105354	0.0522622	0.036068	0.00217761	0.0508718	0.0379716
	471.003	0.12499	0.145764	0.273538	0.160646	-0.0345456	0.184189	0.263126	0.133321	0.280337	0.340575	0.438105	0.144215	0.385948	0.242405	0.2266	0.17925	0.100346	0.211106		471.003	0.410419	-0.0664861	0.0655808	-0.0743014	-0.0984928	0.0543692	0.0359001	-0.0016514	0.0417124	0.0407833
	471.51	0.124405	0.141128	0.225152	0.112654	-0.0720133	0.213314	0.230421	0.105734	0.265142	0.32472	0.403816	0.115269	0.398459	0.254257	0.193573	0.147695	0.0766528	0.191787		471.51	0.398676	-0.074775	0.068721	-0.073306	-0.0999508	0.0510625	0.0378921	-0.008529	0.0502314	0.0388913
	472.017	0.127794	0.170321	0.276398	0.167565	-0.0350954	0.238977	0.291537	0.114922	0.300696	0.348161	0.434232	0.116735	0.379609	0.264808	0.209516	0.15546	0.100169	0.2154		472.017	0.399082	-0.0706147	0.0625232	-0.0713977	-0.110166	0.0420947	0.0402422	-0.0239416	0.0264984	0.0327023
	472.524	0.167555	0.178513	0.294011	0.119334	-0.0313181	0.207783	0.286253	0.101496	0.276768	0.331943	0.449654	0.109006	0.396168	0.2636	0.206229	0.151111	0.107612	0.212689		472.524	0.390482	-0.0815535	0.0657378	-0.0837812	-0.120292	0.0616049	0.0263208	-0.0013308	0.0517256	0.0343238
	473.031	0.163305	0.1927	0.297006	0.1621	-0.0293734	0.23234	0.304442	0.130427	0.274616	0.35513	0.448701	0.132082	0.386903	0.226594	0.218547	0.169657	0.117355	0.222502		473.031	0.376666	-0.107841	0.0448058	-0.0982104	-0.129335	0.0392079	0.0186439	-0.0235968	0.0356384	0.0173311
	473.538	0.132817	0.149821	0.287609	0.159871	-0.0625445	0.17231	0.281253	0.11056	0.274558	0.324338	0.428713	0.136358	0.401551	0.240051	0.219714	0.147804	0.100233	0.206177		473.538	0.385009	-0.0876059	0.0632257	-0.0947439	-0.117322	0.0483032	0.0286373	-0.0084019	0.0424886	0.0288433
	474.045	0.14518	0.176142	0.300606	0.145277	-0.0285589	0.228964	0.276611	0.122822	0.294766	0.334851	0.443547	0.141395	0.381696	0.265704	0.197662	0.176343	0.104466	0.218087		474.045	0.402124	-0.0886181	0.0587715	-0.0874194	-0.115542	0.0472909	0.0266118	-0.0133923	0.0567614	0.031843
	474.552	0.101025	0.131596	0.266646	0.106089	-0.05163	0.176061	0.237358	0.0975296	0.278944	0.335096	0.423804	0.0815714	0.385753	0.21847	0.210795	0.133063	0.0462621	0.186967		474.552	0.413625	-0.0781192	0.0744643	-0.0739787	-0.107983	0.063247	0.0460838	-0.0079846	0.0556456	0.0427777
	475.059	0.106368	0.128174	0.276264	0.104108	-0.0536052	0.184593	0.244158	0.09597	0.259712	0.300097	0.426769	0.10788	0.410747	0.202754	0.190587	0.138889	0.0678452	0.187724		475.059	0.41898	-0.0854011	0.0727785	-0.071789	-0.102804	0.0554339	0.0524514	-0.0157151	0.0467384	0.0411859
	475.566	0.111921	0.166851	0.289836	0.148741	-0.0434645	0.203003	0.278442	0.118561	0.258036	0.335614	0.405928	0.113383	0.41495	0.257611	0.195316	0.141796	0.0674914	0.203766		475.566	0.41977	-0.0967957	0.0539538	-0.0937554	-0.112492	0.0362086	0.0464419	-0.0382594	0.01959	0.0260736
	476.073	0.099469	0.150814	0.296795	0.139181	-0.0427417	0.191047	0.234747	0.0992812	0.287376	0.334333	0.410441	0.109565	0.412141	0.196734	0.194012	0.140149	0.0612995	0.194979		476.073	0.407479	-0.0956086	0.0679277	-0.0856896	-0.112885	0.038998	0.0375228	-0.0197013	0.0517256	0.0321965
	476.58	0.105695	0.146621	0.270073	0.12387	-0.0613635	0.14758	0.233074	0.0894944	0.263448	0.331662	0.379628	0.117421	0.401082	0.204889	0.198603	0.105675	0.0599601	0.183377		476.58	0.41192	-0.102663	0.04807	-0.0975446	-0.118977	0.0444641	0.0438568	-0.0230282	0.0532878	0.0288207
	477.087	0.0977581	0.121467	0.298782	0.133573	-0.0716264	0.188392	0.239326	0.120053	0.280212	0.337576	0.397215	0.0993636	0.400029	0.235739	0.19351	0.16933	0.0717878	0.194852		477.087	0.423062	-0.0813521	0.0690598	-0.0794429	-0.104164	0.0639443	0.0479079	-0.0252361	0.0424983	0.0395863
	477.594	0.117915	0.166003	0.253995	0.127334	-0.0609562	0.16397	0.273442	0.0951111	0.244858	0.330408	0.405264	0.133236	0.380984	0.207472	0.176413	0.111429	0.0799762	0.188638		477.594	0.436869	-0.0779072	0.0732	-0.0701895	-0.107205	0.0615599	0.0413389	-0.0104707	0.0559658	0.0447957
	478.101	0.1167	0.135972	0.262145	0.125324	-0.0586451	0.171088	0.252063	0.0971566	0.239704	0.316979	0.386397	0.13667	0.354566	0.220158	0.169037	0.128036	0.0718383	0.183835		478.101	0.440129	-0.085894	0.0656221	-0.0740131	-0.103752	0.0515199	0.0526528	-0.0144267	0.0551798	0.043002
	478.608	0.103421	0.118113	0.248591	0.125516	-0.0729703	0.135383	0.245158	0.072147	0.255534	0.307811	0.38934	0.137759	0.359257	0.204545	0.189345	0.115269	0.0412834	0.17503		478.608	0.429105	-0.0908705	0.0647627	-0.0852983	-0.117868	0.047036	0.0409024	-0.0438123	0.0247713	0.0298588
	479.115	0.128357	0.166851	0.261165	0.132339	-0.0581258	0.196443	0.261	0.120358	0.253924	0.326165	0.411348	0.141816	0.370706	0.211169	0.190888	0.137993	0.0834513	0.196226		479.115	0.424492	-0.0737681	0.0762658	-0.0720018	-0.116866	0.0642817	0.0417417	-0.0277524	0.0487081	0.0405669
	479.622	0.109591	0.139817	0.272914	0.147095	-0.0635729	0.202099	0.2184	0.0944556	0.245867	0.340438	0.402787	0.134481	0.387079	0.169581	0.188405	0.124899	0.0703093	0.187332		479.622	0.44733	-0.0759781	0.0699027	-0.0743631	-0.0975446	0.0567386	0.0583489	-0.0285025	0.04179	0.0441914
	480.129	0.100319	0.163093	0.252085	0.123429	-0.061394	0.217085	0.260705	0.108447	0.241789	0.330171	0.409922	0.150625	0.370657	0.19262	0.197938	0.142511	0.0843232	0.193196		480.129	0.429872	-0.0900226	0.067812	-0.0826898	-0.10589	0.0645292	0.056245	-0.0201308	0.0331157	0.0392045
	480.636	0.112484	0.148376	0.276321	0.115869	-0.0655277	0.224126	0.247674	0.125783	0.264032	0.302532	0.363688	0.115846	0.376245	0.187141	0.189985	0.106208	0.067782	0.185798		480.636	0.424821	-0.100129	0.0598127	-0.0896367	-0.119227	0.0507476	0.0499446	-0.0412717	0.0208998	0.0284401
	481.143	0.0949211	0.117949	0.25318	0.121477	-0.05331	0.252395	0.234421	0.0846236	0.257811	0.32611	0.387823	0.135745	0.376118	0.191224	0.191791	0.135728	0.0685908	0.186859		481.143	0.442201	-0.0742768	0.0801084	-0.0741709	-0.106579	0.0630446	0.0680849	-0.0331359	0.0429058	0.0453536
	481.65	0.108057	0.132936	0.251509	0.125937	-0.0403083	0.236274	0.229074	0.0873697	0.241981	0.333878	0.404647	0.145882	0.38467	0.187589	0.181017	0.140391	0.0626895	0.189035		481.65	0.454398	-0.0716057	0.090248	-0.0728118	-0.103225	0.0760689	0.070961	-0.0301417	0.0370259	0.050102
	482.157	0.107814	0.153705	0.249273	0.152971	-0.0549696	0.273499	0.264642	0.10691	0.273265	0.322285	0.402391	0.137356	0.361471	0.191193	0.187765	0.125044	0.0737212	0.195784		482.157	0.405071	-0.0985659	0.0639281	-0.0986429	-0.126553	0.0628196	0.0325877	-0.0400559	0.0283613	0.0254389
	482.664	0.096014	0.13735	0.230277	0.131621	-0.0762488	0.252058	0.249484	0.107972	0.237494	0.303023	0.380535	0.131862	0.333502	0.182684	0.16688	0.136915	0.0737212	0.180891		482.664	0.437041	-0.0697455	0.0878763	-0.07645	-0.107402	0.0656839	0.0501684	-0.0335291	0.0333194	0.0429959
	483.171	0.121072	0.150496	0.266781	0.152952	-0.051009	0.246181	0.240168	0.0974843	0.233441	0.32909	0.38748	0.124298	0.346531	0.190714	0.177429	0.151608	0.0618808	0.1898		483.171	0.43339	-0.0899749	0.071291	-0.0895474	-0.109889	0.0534319	0.0516456	-0.0374972	0.0249362	0.0341985
	483.678	0.145831	0.12883	0.25244	0.117247	-0.0804028	0.215834	0.259032	0.0986258	0.246259	0.310264	0.388364	0.147768	0.347291	0.192818	0.181719	0.140428	0.0610594	0.185495		483.678	0.442796	-0.0757661	0.0901571	-0.0725578	-0.10937	0.0718924	0.0508734	-0.0288594	0.043847	0.0458903
	484.185	0.106169	0.13522	0.227254	0.145114	-0.0619947	0.24823	0.237874	0.0883078	0.226885	0.336695	0.370435	0.123914	0.364962	0.172133	0.20357	0.146896	0.0732915	0.184997		484.185	0.444828	-0.0691784	0.0924957	-0.0734364	-0.104137	0.0658714	0.0566479	-0.0382412	0.0366184	0.0457187
	484.692	0.119946	0.155912	0.205552	0.138329	-0.0879981	0.165702	0.235811	0.103926	0.215876	0.294818	0.338006	0.126578	0.320796	0.165123	0.158764	0.101326	0.072685	0.166538		484.692	0.443155	-0.0854859	0.0811827	-0.0849757	-0.109432	0.0554939	0.0609228	-0.0488631	0.0346681	0.0385184
	485.199	0.0807806	0.134507	0.222618	0.119802	-0.0685312	0.187834	0.228589	0.099236	0.233899	0.328427	0.34149	0.108365	0.322912	0.152209	0.220592	0.114009	0.0557648	0.169559		485.199	0.459535	-0.0501574	0.112891	-0.0619041	-0.0932689	0.0814301	0.0652984	-0.0298574	0.0336687	0.057515
	485.706	0.0961243	0.105834	0.194235	0.0889116	-0.0874483	0.190518	0.194368	0.054551	0.213808	0.312881	0.317058	0.110389	0.321732	0.148167	0.142884	0.109806	0.0433305	0.150421		485.706	0.451959	-0.0781033	0.0786871	-0.0894033	-0.10504	0.038698	0.0570396	-0.0648685	0.0169605	0.0339921
	486.213	0.110265	0.122286	0.241863	0.123295	-0.0790588	0.210554	0.183726	0.0698642	0.247661	0.327527	0.374383	0.108209	0.34304	0.153896	0.170881	0.131306	0.0507228	0.170025		486.213	0.459027	-0.068092	0.106015	-0.0731275	-0.100174	0.065369	0.0525968	-0.0471331	0.0267409	0.0468024
	486.72	0.09746	0.141841	0.26991	0.13008	-0.059541	0.195962	0.233684	0.0958118	0.214875	0.317015	0.359717	0.11418	0.305924	0.164322	0.145167	0.114118	0.0437096	0.169661		486.72	0.437956	-0.0732328	0.0998256	-0.07726	-0.102813	0.0682783	0.0410031	-0.0532304	0.030331	0.0412064
	487.227	0.103476	0.1392	0.262634	0.122281	-0.0635016	0.197155	0.220526	0.0952693	0.219071	0.295245	0.379041	0.108942	0.299391	0.155625	0.172261	0.116892	0.0500531	0.169033		487.227	0.443523	-0.0692102	0.0963466	-0.0731756	-0.104575	0.0540918	0.0415403	-0.0573679	0.02514	0.0395903
	487.734	0.0963341	0.131798	0.283492	0.122606	-0.0730518	0.207437	0.237326	0.089517	0.24108	0.323166	0.347184	0.138913	0.325194	0.186152	0.164773	0.0989522	0.0616786	0.175444		487.734	0.437276	-0.0833713	0.0922313	-0.0848041	-0.11242	0.0584932	0.0319498	-0.0407697	0.0295547	0.0364599
	488.241	0.119007	0.14773	0.257316	0.134262	-0.09091	0.219634	0.247611	0.082013	0.24319	0.307966	0.34306	0.132769	0.281203	0.15199	0.157723	0.10169	0.0573822	0.170214		488.241	0.430403	-0.0673871	0.10171	-0.0843579	-0.110774	0.0783783	0.0327555	-0.030789	0.0478154	0.0441949
	488.748	0.122904	0.12883	0.287033	0.114309	-0.0664848	0.201704	0.207947	0.0689488	0.231205	0.33198	0.348968	0.103979	0.31158	0.148105	0.145067	0.113694	0.0581151	0.168111		488.748	0.459363	-0.0681026	0.100792	-0.0782965	-0.104808	0.0433544	0.0449647	-0.0724418	0.0114299	0.0373618
	489.255	0.0892252	0.147354	0.259966	0.0904524	-0.0713209	0.212968	0.242326	0.0792103	0.215151	0.30176	0.380147	0.14601	0.286557	0.166207	0.165074	0.127927	0.054956	0.170233		489.255	0.411623	-0.0809758	0.0835957	-0.0897945	-0.116186	0.0554114	0.0228516	-0.0532849	0.0233741	0.0285127
	489.762	0.0847325	0.126064	0.241805	0.141047	-0.0870818	0.184458	0.236	0.0819339	0.227736	0.319432	0.322455	0.0998672	0.280911	0.151573	0.142044	0.0924475	0.0393373	0.157927		489.762	0.436963	-0.0665974	0.109197	-0.077411	-0.106346	0.0677609	0.04041	-0.0434796	0.0268186	0.043035
	490.269	0.0679096	0.140453	0.251538	0.121477	-0.0920605	0.178793	0.240032	0.0730285	0.196602	0.291947	0.355616	0.117614	0.268916	0.134773	0.154738	0.0990976	0.0533891	0.15611		490.269	0.454031	-0.0569995	0.113824	-0.0737247	-0.0887965	0.059183	0.0444499	-0.0707783	0.0183868	0.0443973
	490.776	0.0732302	0.121274	0.245952	0.109142	-0.0923965	0.163922	0.213337	0.0621228	0.205293	0.293028	0.341002	0.0950781	0.267765	0.136565	0.119352	0.0808067	0.0387561	0.145543		490.776	0.434195	-0.0645729	0.118816	-0.0695374	-0.0958361	0.0693955	0.0244072	-0.0528977	0.0311945	0.0439071
	491.283	0.0812553	0.129784	0.246797	0.129669	-0.0767273	0.182621	0.236453	0.0840133	0.210739	0.283152	0.364862	0.100444	0.284743	0.137075	0.142922	0.095391	0.0192327	0.156025		491.283	0.452819	-0.0437022	0.110833	-0.0650343	-0.0850038	0.0730771	0.0461509	-0.0581421	0.0248004	0.0506442
	491.79	0.0919628	0.127201	0.234203	0.0915242	-0.0956851	0.156131	0.223011	0.0595122	0.194267	0.244692	0.321701	0.0843643	0.248096	0.145012	0.0985424	0.0719642	0.0178427	0.136138		491.79	0.4445	-0.0495214	0.112858	-0.0728941	-0.103332	0.0670336	0.0304278	-0.0535329	0.03069	0.0451365
	492.297	0.0806372	0.114768	0.254235	0.142033	-0.0679509	0.180312	0.271221	0.0908392	0.243607	0.303804	0.404159	0.0760679	0.299488	0.160884	0.172424	0.111853	0.0217221	0.168241		492.297	0.42131	-0.0576619	0.106511	-0.07599	-0.103207	0.0636819	0.025627	-0.0575191	0.0272746	0.0388919
	492.804	0.125818	0.153281	0.2625	0.122635	-0.079181	0.202522	0.234032	0.087528	0.241355	0.305949	0.388562	0.11189	0.289015	0.147428	0.174368	0.111574	0.0645724	0.173168		492.804	0.44346	-0.0440255	0.133112	-0.0674437	-0.0972852	0.089663	0.0320169	-0.0413443	0.0251497	0.0525892
	493.311	0.0842909	0.132492	0.257508	0.154981	-0.0696308	0.219691	0.242232	0.0837986	0.231347	0.304022	0.383874	0.09484	0.287688	0.13921	0.176451	0.119654	0.0251087	0.16868		493.311	0.422178	-0.0534168	0.11727	-0.0737453	-0.102912	0.0687656	0.0264663	-0.0740084	0.00859668	0.0376883
	493.818	0.0971068	0.133687	0.254456	0.121094	-0.0812886	0.19501	0.248611	0.083177	0.23018	0.29888	0.388776	0.10353	0.280589	0.148199	0.136311	0.111889	0.0582289	0.165202		493.818	0.430317	-0.0665391	0.108403	-0.0763882	-0.0991458	0.0569185	0.0257948	-0.0546882	0.0330186	0.0397435
	494.325	0.0913225	0.131856	0.246528	0.118702	-0.0627584	0.198963	0.239137	0.0641796	0.225401	0.277573	0.429887	0.0908017	0.272554	0.126368	0.162728	0.119193	0.0402977	0.163102		494.325	0.440215	-0.0555897	0.112395	-0.0715075	-0.0869985	0.073347	0.0351168	-0.0473751	0.0268379	0.0473823
	494.832	0.0889603	0.110807	0.201136	0.115544	-0.0916736	0.165884	0.1934	0.0824989	0.212182	0.272122	0.368026	0.0840804	0.279702	0.138669	0.16752	0.0722427	0.00352558	0.144978		494.832	0.423961	-0.0462514	0.11694	-0.0682812	-0.0877857	0.0747117	0.0325205	-0.0494801	0.0263722	0.0469674
	495.339	0.101059	0.161242	0.232812	0.126042	-0.0705675	0.178052	0.242937	0.0879235	0.249287	0.278518	0.38591	0.114226	0.289366	0.129868	0.168962	0.143589	0.0412834	0.168265		495.339	0.415618	-0.0651718	0.0988175	-0.0758459	-0.091632	0.0451764	0.0122092	-0.0633382	0.0115657	0.0319333
	495.846	0.0918193	0.138564	0.220324	0.119669	-0.0780509	0.168327	0.225558	0.0677847	0.224375	0.269469	0.365769	0.11733	0.250729	0.153354	0.157961	0.158403	0.0326147	0.157882		495.846	0.423374	-0.0439248	0.124261	-0.0638811	-0.090657	0.0831921	0.02246	-0.0500245	0.0229374	0.0475264
	496.353	0.0599728	0.0874254	0.18791	0.11697	-0.0784785	0.173108	0.2412	0.0561558	0.237386	0.263163	0.366265	0.0770203	0.274153	0.120473	0.149971	0.110666	0.0194602	0.144872		496.353	0.415173	-0.0563582	0.111634	-0.078523	-0.0894137	0.0738794	0.00795667	-0.0517182	0.0275754	0.0400228
	496.86	0.105607	0.14827	0.233762	0.13231	-0.0706897	0.189508	0.236063	0.0850869	0.217678	0.27999	0.391772	0.10233	0.263387	0.154729	0.186385	0.112616	0.0646229	0.166672		496.86	0.407174	-0.0744623	0.0862979	-0.0861014	-0.109665	0.0486556	0.0104858	-0.0582329	0.00431775	0.0253855
	497.367	0.110949	0.154264	0.252248	0.133956	-0.0853306	0.193942	0.244158	0.0893249	0.200239	0.24043	0.355936	0.0835035	0.225657	0.157916	0.140877	0.104488	0.0513294	0.156111		497.367	0.416275	-0.0485516	0.120683	-0.0635721	-0.0882061	0.0849092	0.0136752	-0.0378178	0.0313012	0.0476329
	497.874	0.106368	0.112879	0.227168	0.118511	-0.0841495	0.201358	0.244747	0.0949868	0.20842	0.262127	0.328981	0.0740717	0.238861	0.134305	0.156218	0.1143	0.0176911	0.150402		497.874	0.400435	-0.0637991	0.10404	-0.0858269	-0.090174	0.0606901	0.0143131	-0.0534119	0.0302145	0.0351645
	498.381	0.0640461	0.124917	0.212722	0.120769	-0.0741819	0.181909	0.2362	0.0957666	0.221122	0.263408	0.370237	0.0612701	0.25107	0.118015	0.14755	0.116456	0.0225056	0.149046		498.381	0.407378	-0.0625113	0.102189	-0.0829575	-0.0899325	0.0577433	0.00951219	-0.05986	0.0256445	0.0341339
	498.888	0.0972503	0.110229	0.208383	0.114061	-0.0753019	0.195058	0.226358	0.0906132	0.196144	0.239376	0.354487	0.1006	0.206817	0.1096	0.14232	0.0885591	0.00912353	0.141981		498.888	0.41314	-0.0539415	0.0974292	-0.0743357	-0.0805492	0.0704228	0.026332	-0.0594487	0.0134869	0.0391706
	499.395	0.0664967	0.108137	0.216292	0.12854	-0.0742736	0.178081	0.213853	0.0794476	0.211281	0.266843	0.333989	0.0834119	0.237847	0.130576	0.136374	0.1088	0.0312247	0.144525		499.395	0.424234	-0.0456473	0.12765	-0.05841	-0.0743146	0.0869262	0.0114818	-0.0373036	0.0425759	0.0530214
	499.902	0.0907265	0.123722	0.235701	0.142913	-0.0873974	0.170059	0.249611	0.0861831	0.208796	0.266325	0.349906	0.0809029	0.230523	0.135638	0.130366	0.134468	0.0279519	0.151553		499.902	0.433984	-0.0292444	0.125732	-0.0572843	-0.0729639	0.0811901	0.0335053	-0.0414653	0.028206	0.05574
	500.409	0.0920511	0.107925	0.217137	0.139975	-0.0628093	0.176696	0.249389	0.0761815	0.194909	0.257057	0.357483	0.0741816	0.247706	0.14421	0.131168	0.101145	0.0317175	0.149184		500.409	0.417565	-0.0475499	0.114436	-0.0635996	-0.0741715	0.0707677	0.0122316	-0.0520811	0.0180957	0.043966
	500.916	0.0927355	0.130825	0.22878	0.113458	-0.0669429	0.175955	0.222432	0.0897995	0.194325	0.248126	0.351545	0.0920379	0.246672	0.13895	0.147212	0.115196	0.0306814	0.150105		500.916	0.407839	-0.0495744	0.112106	-0.0711849	-0.078805	0.0646792	0.0137311	-0.0590676	0.0115657	0.0390321
	501.423	0.0811339	0.116358	0.204515	0.141401	-0.0675436	0.150504	0.235063	0.0976991	0.202682	0.248326	0.349387	0.084987	0.24717	0.141627	0.147989	0.142547	0.0577866	0.151861		501.423	0.385517	-0.052007	0.110164	-0.0761205	-0.0853884	0.0718324	0.00130933	-0.04328	0.021482	0.0370565
	501.93	0.0708017	0.114845	0.216753	0.163057	-0.0753833	0.148321	0.225295	0.0716611	0.178704	0.242911	0.339066	0.0816996	0.234951	0.115245	0.128685	0.0800436	0.0439117	0.140033		501.93	0.408331	-0.0540157	0.113965	-0.06743	-0.0746366	0.0728372	0.0149733	-0.0523896	0.00560822	0.0408048
	502.437	0.0718946	0.119182	0.195761	0.111726	-0.0967033	0.168193	0.216947	0.0780236	0.216919	0.239449	0.343259	0.0723227	0.251051	0.130097	0.146208	0.089395	0.0394511	0.140775		502.437	0.376346	-0.0515089	0.112866	-0.0804588	-0.0889932	0.0713075	-0.0052149	-0.0434614	0.0149326	0.0339794
	502.944	0.0915875	0.104542	0.20152	0.118625	-0.0990043	0.13094	0.222589	0.0635016	0.186978	0.255531	0.30092	0.0677075	0.259506	0.11311	0.134768	0.085652	0.0338658	0.133667		502.944	0.40443	-0.0300128	0.117295	-0.0636545	-0.0788855	0.0739094	0.0165064	-0.0399712	0.0300593	0.0477418
	503.451	0.0748198	0.100822	0.207433	0.132253	-0.0912155	0.137317	0.215232	0.0644057	0.197812	0.247663	0.310487	0.0882011	0.224116	0.117411	0.107611	0.0853249	0.0254372	0.132066		503.451	0.402726	-0.0401885	0.115213	-0.0734502	-0.0785724	0.0716075	0.0165736	-0.0446349	0.0214335	0.0434119
	503.958	0.132519	0.121409	0.235729	0.16367	-0.0860942	0.173877	0.227968	0.0865335	0.200739	0.240748	0.339821	0.104308	0.243776	0.122036	0.101327	0.0933438	0.0466918	0.149906		503.958	0.402241	-0.0502581	0.106156	-0.0674437	-0.0725435	0.0765113	0.004633	-0.0426146	0.020502	0.0419092
	504.465	0.0944796	0.130439	0.197835	0.115544	-0.0922234	0.14178	0.253674	0.0966707	0.196919	0.238313	0.309778	0.0975413	0.242986	0.141595	0.10499	0.101508	0.0423827	0.142012		504.465	0.405931	-0.0521607	0.105263	-0.0766696	-0.0776332	0.0595729	0.0112132	-0.0459173	0.0292928	0.0398769
	504.972	0.101202	0.130362	0.19124	0.122721	-0.0730009	0.145743	0.259579	0.0784418	0.197837	0.242675	0.301393	0.0903072	0.220996	0.130128	0.116844	0.0944219	0.059303	0.141776		504.972	0.40461	-0.0471577	0.118502	-0.0701964	-0.0753254	0.0668686	0.0172115	-0.0357551	0.028274	0.0452257
	505.479	0.100882	0.116493	0.202797	0.130961	-0.102995	0.138702	0.244611	0.0870194	0.184134	0.238513	0.316303	0.0524884	0.245346	0.138377	0.12526	0.065314	0.00697533	0.134775		505.479	0.395149	-0.0547417	0.0880581	-0.0849002	-0.0831969	0.0475609	0.0121532	-0.0649956	-0.002872	0.0280239
	505.986	0.0554581	0.0899988	0.156484	0.131238	-0.0902075	0.136865	0.191526	0.0654567	0.191365	0.268778	0.312766	0.0509775	0.243503	0.0972056	0.100901	0.0961904	0.00029064	0.123459		505.986	0.384274	-0.0462514	0.115874	-0.0723793	-0.0839394	0.0718999	0.00095122	-0.0414532	0.00595752	0.0372148
	506.493	0.0696868	0.116937	0.183552	0.126396	-0.104125	0.137298	0.237137	0.066858	0.177995	0.241675	0.304526	0.0615173	0.247784	0.117286	0.12802	0.0961177	0.0295694	0.131661		506.493	0.368973	-0.061075	0.0958839	-0.08582	-0.0996735	0.0692905	-0.0052261	-0.0276072	0.0277791	0.0313916
	507	0.0856266	0.116561	0.220977	0.136406	-0.10886	0.13344	0.215716	0.0518613	0.178838	0.233525	0.309237	0.0616089	0.231391	0.103892	0.111939	0.103773	0.00253993	0.128734		507	0.394055	-0.0488907	0.106957	-0.073155	-0.0752091	0.0700703	0.00711736	-0.0252179	0.0167567	0.0413871
	507.507	0.0702167	0.111684	0.185836	0.103008	-0.100236	0.121032	0.212368	0.0582578	0.147988	0.198399	0.268888	0.0579461	0.194081	0.132899	0.0809187	0.0767367	0.0181333	0.114009		507.507	0.391701	-0.0396055	0.109932	-0.0695649	-0.0732859	0.0759189	0.00483443	-0.0251453	0.018348	0.0436815
	508.014	0.076299	0.0918878	0.195924	0.109773	-0.122758	0.143242	0.221811	0.0794702	0.159455	0.227946	0.291506	0.0686415	0.179287	0.0996532	0.100763	0.0759494	0.00156692	0.117672		508.014	0.394782	-0.0509471	0.110213	-0.0751045	-0.0699495	0.0655339	0.0101501	-0.0276072	0.01665	0.0415245
	508.521	0.0869844	0.131037	0.192219	0.130549	-0.0802093	0.121196	0.217684	0.0644961	0.180939	0.212382	0.297612	0.082368	0.203325	0.0910502	0.101729	0.0939616	0.00909826	0.125672		508.521	0.387362	-0.0511273	0.102933	-0.0747956	-0.0687419	0.0532894	0.00464419	-0.0632111	-0.0259065	0.0293829
	509.028	0.065172	0.106489	0.167465	0.145775	-0.0853102	0.118849	0.222105	0.0626653	0.180481	0.230872	0.306371	0.0583673	0.223765	0.103611	0.114924	0.0957544	0.0150879	0.125438		509.028	0.348222	-0.0715156	0.0783317	-0.101073	-0.103618	0.0373334	-0.0158798	-0.0501636	-0.0085094	0.0125698
	509.535	0.0709563	0.112976	0.171775	0.123841	-0.09259	0.133383	0.211168	0.0508216	0.169705	0.222976	0.288121	0.0627627	0.208309	0.092675	0.0929104	0.0745442	0.0177542	0.118358		509.535	0.386182	-0.0452975	0.111147	-0.0761822	-0.0748692	0.0699953	0.00139885	-0.019296	0.0120606	0.0405709
	510.042	0.0307867	0.127934	0.184752	0.131267	-0.0905944	0.153101	0.227811	0.0777185	0.170064	0.191194	0.302666	0.0640905	0.194597	0.109412	0.0946163	0.075695	0.00152901	0.120391		510.042	0.377128	-0.0567822	0.0983216	-0.0835616	-0.0904692	0.0536568	-0.001466	-0.032283	0.0100618	0.0305118
	510.549	0.0872162	0.103704	0.1573	0.114577	-0.102201	0.128131	0.255842	0.0807472	0.159605	0.204232	0.257979	0.0742457	0.214872	0.129993	0.10721	0.0823814	0.025513	0.122432		510.549	0.36748	-0.0596494	0.0846121	-0.0866163	-0.0782772	0.0472009	0.0134626	-0.0390578	-0.0033087	0.0273162
	511.056	0.0889824	0.115163	0.221524	0.12453	-0.10773	0.100256	0.245547	0.0679316	0.174551	0.208712	0.255845	0.0587885	0.184621	0.107527	0.0732044	0.0559627	0.0203574	0.117398		511.056	0.386471	-0.0514294	0.105569	-0.0806098	-0.0785813	0.063337	0.00405107	-0.0213224	0.00834441	0.0373144
	511.563	0.0647305	0.115462	0.188073	0.130052	-0.12739	0.0941191	0.240389	0.0692991	0.140765	0.202342	0.263842	0.0553271	0.18742	0.104403	0.0819347	0.0543153	-0.0073292	0.10928		511.563	0.376033	-0.0520918	0.102156	-0.0868497	-0.0858715	0.0670936	0.00336844	-0.0235121	-0.0074712	0.0325394
	512.07	0.052003	0.115067	0.166563	0.106663	-0.0943921	0.108172	0.236547	0.0592071	0.184684	0.212691	0.293686	0.0539078	0.168004	0.0866549	0.10351	0.0966871	0.0013521	0.114765		512.07	0.365329	-0.0718177	0.0835296	-0.100558	-0.0884297	0.0584932	-0.0034244	-0.0164228	0.00396845	0.0256298
	512.577	0.070868	0.109275	0.139581	0.116941	-0.101672	0.0972741	0.232811	0.0548787	0.14471	0.180536	0.228295	0.0228561	0.160466	0.0762918	0.0701814	0.0367028	-0.0029822	0.0962949		512.577	0.391952	-0.0558388	0.10223	-0.0840627	-0.0796816	0.0626247	0.0238924	-0.0113054	0.00765551	0.0397185
	513.084	0.0654922	0.103048	0.174174	0.12008	-0.0737441	0.122148	0.233874	0.0670388	0.169355	0.216325	0.275589	0.0793737	0.184787	0.0968515	0.108916	0.0952092	0.00251466	0.120061		513.084	0.391936	-0.0494472	0.0902893	-0.0852777	-0.0831343	0.0619123	0.0193489	-0.0100412	0.0041528	0.0377488
	513.591	0.0575775	0.0916468	0.159047	0.116999	-0.105398	0.0939845	0.225326	0.0438035	0.157245	0.219942	0.25631	0.0321872	0.194178	0.0684282	0.0874665	0.0340379	0.00625505	0.102296		513.591	0.389778	-0.0448841	0.100578	-0.0846668	-0.0740552	0.0703253	0.0149397	-0.0092548	0.00244511	0.0405783
	514.098	0.0607456	0.058184	0.143286	0.118405	-0.113167	0.080297	0.200653	0.0197206	0.171106	0.186815	0.2371	0.0206126	0.15481	0.0723756	0.0598831	0.0577191	-0.022594	0.0885854		514.098	0.405227	-0.0403316	0.094793	-0.0811178	-0.0801735	0.0536044	0.0265558	-0.0158723	-0.0073353	0.0394834
	514.605	0.0517049	0.0974585	0.197537	0.136128	-0.0826834	0.126582	0.233421	0.0305585	0.18174	0.206685	0.298199	0.0244677	0.190297	0.10836	0.108678	0.0736479	-0.0297589	0.114884		514.605	0.377409	-0.0586318	0.0814306	-0.0946752	-0.084315	0.0591755	0.0155552	0.00926088	0.0106828	0.0350991
	515.112	0.0658123	0.106672	0.173138	0.115046	-0.103647	0.111577	0.1954	0.0533644	0.14536	0.163927	0.266784	0.0454833	0.16582	0.0932478	0.0941146	0.0508994	0.00663415	0.10292		515.112	0.373773	-0.0554837	0.0782408	-0.0933915	-0.0947717	0.0586356	0.0152643	-0.0019598	-0.0025227	0.030865
	515.619	0.0255875	0.0903361	0.202307	0.10829	-0.112922	0.108336	0.193242	0.0613091	0.179605	0.206994	0.268324	0.00326908	0.182681	0.0603981	0.0933745	0.0675065	-0.0044101	0.102013		515.619	0.394704	-0.0499772	0.0875458	-0.0876322	-0.0890738	0.0525171	0.0291073	-0.0112207	-0.0122837	0.034854
	516.126	0.0824033	0.107366	0.184694	0.123544	-0.0989839	0.109105	0.238295	0.0565513	0.174367	0.194946	0.305753	0.0479007	0.164347	0.118651	0.101528	0.0942039	0.0250581	0.119396		516.126	0.377683	-0.0489437	0.0922313	-0.0933092	-0.0871864	0.0645667	0.0433756	-0.0020445	0.00408488	0.0389397
	516.633	0.0796326	0.0965814	0.199908	0.134951	-0.0780509	0.125553	0.259095	0.0887485	0.164443	0.184398	0.258322	0.0771576	0.167322	0.118171	0.0868016	0.0391375	0.00344976	0.117978		516.633	0.387378	-0.0478679	0.0850253	-0.0922795	-0.0944049	0.0588756	0.0282792	0.00141545	-0.0043469	0.035786
	517.14	0.0840922	0.09529	0.169154	0.111362	-0.113116	0.101526	0.258221	0.0670162	0.158371	0.21717	0.264497	0.0527357	0.179482	0.0923937	0.0786107	0.0579735	0.0372776	0.112474		517.14	0.383594	-0.0380367	0.0901901	-0.0872066	-0.0967217	0.065384	0.0352287	0.0131261	-0.0052201	0.0400375
	517.647	0.0868629	0.0899988	0.173896	0.087591	-0.107465	0.0976492	0.227684	0.0542911	0.137612	0.196964	0.208849	0.0414633	0.192364	0.0595024	0.0822609	0.0585912	-0.0027548	0.0991388		517.647	0.370067	-0.0463362	0.0743569	-0.107471	-0.105881	0.0507851	0.0203225	0.00221995	-0.0034736	0.0282878
	518.154	0.0988398	0.0936322	0.152472	0.0942994	-0.103616	0.100063	0.224168	0.0742942	0.164509	0.207231	0.26173	0.0042672	0.163733	0.103101	0.104425	0.0663921	-0.0015416	0.106353		518.154	0.403906	-0.0486364	0.0843642	-0.0937965	-0.0833669	0.0446591	0.0415851	-0.0156727	-0.0155342	0.0352786
	518.661	0.110949	0.0849003	0.16327	0.0995244	-0.0943717	0.0888	0.227747	0.0603259	0.193266	0.218052	0.276442	0.0593471	0.177766	0.126806	0.118612	0.0638362	-0.0068363	0.11579		518.661	0.364477	-0.0554413	0.0667956	-0.108796	-0.101391	0.0411274	0.0263991	-0.0082568	-0.0133219	0.0235103
	519.168	0.103156	0.112098	0.194677	0.120405	-0.109776	0.104613	0.243842	0.0667111	0.150223	0.205895	0.261311	0.0817728	0.178107	0.125691	0.0968365	0.0690085	0.025513	0.119417		519.168	0.375783	-0.0445449	0.0748196	-0.101807	-0.0969274	0.0462262	0.041462	-0.0023409	-0.0048223	0.0319831
	519.675	0.129042	0.106431	0.179377	0.102845	-0.137124	0.0764976	0.209589	0.0662478	0.153776	0.208312	0.243801	0.0778627	0.183051	0.142075	0.0794135	0.0415844	0.0464011	0.112305		519.675	0.392812	-0.0372259	0.0834965	-0.0987321	-0.0902455	0.0512874	0.0493851	-0.0010767	0.00359004	0.0392545
	520.182	0.158283	0.117766	0.181421	0.115822	-0.1128	0.0644358	0.241547	0.0591393	0.132667	0.203069	0.250516	0.0623781	0.158545	0.148136	0.111939	0.0642723	0.0136727	0.11593		520.182	0.38038	-0.0568299	0.0784557	-0.106132	-0.101534	0.0547216	0.0386978	0.00975085	0.00342509	0.0334372
	520.689	0.105132	0.10301	0.171064	0.085256	-0.124122	0.0928975	0.208821	0.0451032	0.158304	0.185443	0.234554	0.0542008	0.18231	0.108964	0.0632699	0.0573315	0.0239209	0.103262		520.689	0.373945	-0.051281	0.0687871	-0.11728	-0.101543	0.0416898	0.0336284	0.010386	-0.0006986	0.028626
	521.196	0.120387	0.108301	0.179981	0.134923	-0.114796	0.100544	0.265895	0.062541	0.150665	0.174921	0.254862	0.0599606	0.145741	0.145709	0.0847445	0.0562897	0.0103998	0.114181		521.196	0.392147	-0.044635	0.0813149	-0.100943	-0.0910774	0.0366885	0.0529885	-0.0116563	-0.0179599	0.0329853
	521.703	0.109878	0.110923	0.180442	0.0927586	-0.098933	0.0829807	0.203368	0.0553421	0.176436	0.196945	0.254054	0.0355661	0.163899	0.101278	0.0680991	0.0700866	0.0242494	0.107493		521.703	0.363531	-0.0594268	0.0641842	-0.126273	-0.112787	0.0363286	0.0245191	0.00319383	-0.0050843	0.0209096
	522.21	0.117142	0.0992029	0.151387	0.0928448	-0.118094	0.0644646	0.2162	0.0322876	0.164693	0.204605	0.265946	0.0191292	0.164786	0.120088	0.0800156	0.0375628	0.0147468	0.101589		522.21	0.372014	-0.0561091	0.0651015	-0.121598	-0.0997451	0.0371984	0.039996	-0.0117772	-0.0061322	0.0243276
	522.717	0.14327	0.105458	0.175672	0.0972372	-0.121139	0.0842311	0.251842	0.0500757	0.149497	0.175584	0.241468	0.0343208	0.164152	0.109787	0.0950929	0.0378778	0.0240978	0.106972		522.717	0.387112	-0.0529186	0.0746048	-0.116394	-0.107983	0.044914	0.0482436	0.0174209	0.01012	0.0339021
	523.224	0.147134	0.130642	0.198219	0.127363	-0.0885785	0.131132	0.223811	0.0728477	0.134835	0.178419	0.270291	0.0728538	0.163021	0.109725	0.0930358	0.0535522	0.0360645	0.120845		523.224	0.377159	-0.0721145	0.0588872	-0.127996	-0.109915	0.0194352	0.0456473	-0.0125878	-0.0042983	0.0193574
	523.731	0.147719	0.104301	0.14751	0.102242	-0.120039	0.148878	0.195632	0.0817757	0.136336	0.188505	0.219643	0.0805458	0.145741	0.154854	0.0851835	0.0525831	0.0223666	0.111399		523.731	0.397135	-0.0452286	0.0799927	-0.110251	-0.0909969	0.0422971	0.0522275	0.00514157	0.00041722	0.0367484
	524.238	0.143204	0.118363	0.183302	0.118788	-0.128714	0.133498	0.223684	0.0584386	0.150598	0.16927	0.228227	0.0634037	0.129221	0.110589	0.0722636	0.0443947	0.033196	0.108925		524.238	0.402937	-0.0543655	0.0844799	-0.112983	-0.101069	0.0433694	0.0536264	0.0102529	-0.009043	0.035245
	524.745	0.108852	0.109294	0.156676	0.0937252	-0.0940561	0.16599	0.232589	0.0639649	0.149847	0.158367	0.226633	0.0459869	0.123058	0.0921646	0.0636713	0.0499667	0.019119	0.103874		524.745	0.373734	-0.0563105	0.0723901	-0.119882	-0.101874	0.0398302	0.0389664	0.017312	0.00798541	0.0302392
	525.252	0.146836	0.11711	0.165804	0.117161	-0.118787	0.141145	0.198074	0.0454309	0.138405	0.161238	0.212798	0.0429284	0.152109	0.0981638	0.104388	0.0559263	0.0255762	0.106136		525.252	0.402569	-0.0529345	0.0866615	-0.111116	-0.0923029	0.0361262	0.0501796	0.00615779	-0.0032893	0.0357835
	525.759	0.115166	0.085681	0.157243	0.0858111	-0.127533	0.1433	0.207947	0.030841	0.143626	0.163437	0.194525	0.0307953	0.138291	0.0800204	0.0931362	0.055139	0.0292029	0.095684		525.759	0.397808	-0.0591035	0.0761832	-0.117843	-0.105031	0.0329544	0.0397722	0.0150981	-0.0006986	0.0310154
	526.266	0.152764	0.114942	0.14105	0.118951	-0.128469	0.145926	0.216495	0.0386502	0.133876	0.167225	0.226656	0.0622499	0.125906	0.11913	0.0704573	0.0386046	0.0102482	0.103215		526.266	0.392303	-0.0604761	0.0884382	-0.116999	-0.100264	0.026461	0.0454011	-0.0036656	-0.0157574	0.0283825
	526.773	0.135356	0.100861	0.140426	0.0660976	-0.143691	0.0929745	0.191853	0.0156183	0.114519	0.143075	0.18322	0.0403736	0.131386	0.108517	0.0428614	0.0189813	0.0134705	0.0821117		526.773	0.364978	-0.0894979	0.0558214	-0.144189	-0.115676	0.0114722	0.0244184	4.8391e-05	-0.014855	0.01028
	527.28	0.125079	0.105496	0.119924	0.0721169	-0.141359	0.120186	0.169084	0.0405149	0.109298	0.159839	0.198199	0.0230301	0.130606	0.0833429	0.0478287	0.0177215	0.0166802	0.082211		527.28	0.385689	-0.0761265	0.0688202	-0.130995	-0.106114	0.0183705	0.0308755	0.00179048	-0.009043	0.020363
	527.787	0.160468	0.126131	0.175864	0.113841	-0.138569	0.123985	0.214558	0.0606989	0.146445	0.186478	0.198077	0.0489355	0.141665	0.133503	0.0542761	0.0518321	0.0197887	0.10694		527.787	0.354892	-0.0964141	0.0533423	-0.146303	-0.118816	0.0233718	0.0246534	0.00062909	-0.0080145	0.00970452
	528.294	0.147664	0.135355	0.163328	0.123573	-0.122035	0.124485	0.200979	0.0524038	0.122475	0.181436	0.208087	0.0596493	0.16896	0.109027	0.0723012	0.0409787	0.0298347	0.106971		528.294	0.381412	-0.0768737	0.065209	-0.133453	-0.105121	0.0149363	0.0352958	0.00021776	-0.0197937	0.0179811
	528.801	0.143027	0.147094	0.167494	0.119085	-0.120609	0.116511	0.221979	0.0550822	0.134777	0.176784	0.237153	0.0702166	0.150529	0.13669	0.0606859	0.0521834	0.0389077	0.112211		528.801	0.399606	-0.0603913	0.0910165	-0.116944	-0.0951026	0.0471185	0.0338634	0.0338316	0.00303698	0.0373373
	529.308	0.137894	0.118431	0.153893	0.122606	-0.126525	0.100968	0.223621	0.0504261	0.134543	0.152379	0.207423	0.0831189	0.163996	0.104944	0.0446677	0.0357943	0.0407905	0.102881		529.308	0.401607	-0.0644245	0.0740594	-0.116333	-0.0955588	0.0402351	0.0345796	0.0112207	-0.0078302	0.0308396
	529.815	0.110971	0.132116	0.155419	0.080232	-0.111283	0.112212	0.191758	0.0468775	0.138972	0.154478	0.192589	0.0339453	0.161246	0.0753127	0.0903891	0.0542426	0.0049535	0.0955548		529.815	0.391568	-0.0766989	0.0597136	-0.133906	-0.10666	0.0156412	0.0344565	-0.0071982	-0.0163007	0.0178463
	530.322	0.148315	0.13176	0.168502	0.118951	-0.120344	0.11125	0.230716	0.044007	0.160147	0.146437	0.198375	0.0378737	0.158204	0.120213	0.0669577	0.0219248	0.0265619	0.104109		530.322	0.410552	-0.0542065	0.0881077	-0.11601	-0.0883224	0.0406775	0.0445842	0.0256232	-0.0012226	0.0388648
	530.829	0.115111	0.122469	0.164931	0.0775333	-0.0851371	0.0904255	0.193853	0.0252695	0.163425	0.15645	0.251035	0.0405568	0.169262	0.0703655	0.0779709	0.0498213	-0.0003791	0.0989977		530.829	0.412819	-0.0654951	0.0764145	-0.117623	-0.0886533	0.032722	0.0454907	0.00704093	-0.0171352	0.0317312
	531.336	0.12839	0.144029	0.144976	0.111008	-0.102415	0.108413	0.198947	0.0691861	0.155844	0.165045	0.218484	0.0460144	0.163782	0.13067	0.0615514	0.0286839	0.0313764	0.106117		531.336	0.388582	-0.0689346	0.0763898	-0.120259	-0.091632	0.0354138	0.0340984	0.0159994	-0.0085773	0.0290089
	531.843	0.115166	0.0943165	0.148575	0.0935529	-0.0922743	0.0955234	0.171663	0.0279479	0.131999	0.15207	0.196484	0.0286159	0.160193	0.0602314	0.0571611	0.0375265	-0.0055095	0.0866614		531.843	0.38859	-0.0711341	0.0799101	-0.118021	-0.081238	0.044929	0.0286261	0.0171729	-0.0103141	0.0309467
	532.35	0.124494	0.149927	0.157847	0.130415	-0.0811664	0.127063	0.181211	0.0409104	0.151624	0.181518	0.224278	0.0534683	0.157043	0.101215	0.101804	0.0390649	0.0322735	0.110176		532.35	0.400607	-0.0682775	0.0854302	-0.121268	-0.0805582	0.034679	0.035072	0.0252421	0.00542387	0.03515
	532.857	0.132728	0.115424	0.160602	0.0891605	-0.125008	0.0883768	0.197589	0.0452501	0.144026	0.148609	0.225993	0.0477451	0.134848	0.0967577	0.0703821	0.0205197	0.0224424	0.0950262		532.857	0.391897	-0.0799105	0.0662584	-0.132828	-0.0872043	0.0272033	0.0406338	0.0157453	-0.010479	0.0257018
	533.364	0.119747	0.101275	0.146396	0.114798	-0.0902075	0.0874726	0.177958	0.0348304	0.136211	0.152361	0.190134	0.0243579	0.152353	0.0710008	0.0512531	0.0520502	0.0273201	0.0911359		533.364	0.406619	-0.0719343	0.0671592	-0.117829	-0.0857015	0.0290254	0.0348482	0.00338134	-0.0171254	0.0276048
	533.871	0.144772	0.126045	0.129628	0.0694278	-0.120233	0.065792	0.179632	0.0501887	0.121933	0.109875	0.19749	0.0540635	0.109493	0.0949038	0.0534357	0.00374296	0.0103114	0.0823824		533.871	0.386948	-0.0776528	0.0663245	-0.124316	-0.0856478	0.0233268	0.040175	-0.0002662	-0.0179405	0.023439
	534.378	0.102295	0.134642	0.148825	0.114826	-0.094443	0.103574	0.195916	0.0423344	0.13617	0.149281	0.233593	0.0386429	0.156575	0.0989866	0.0935125	0.0345103	0.0215452	0.100634		534.378	0.380568	-0.0780715	0.0681922	-0.134908	-0.0927591	0.0151613	0.0419991	-0.0148501	-0.0190854	0.0184718
	534.885	0.14943	0.106229	0.107138	0.0741839	-0.127919	0.0662729	0.190274	0.0202292	0.12034	0.145765	0.18925	0.0368298	0.136301	0.0654911	0.0360754	0.00913331	0.0239209	0.0793496		534.885	0.372562	-0.0750453	0.0735388	-0.132924	-0.0943692	0.024399	0.028794	0.00736757	-0.0118956	0.0213807
	535.392	0.108521	0.1432	0.141789	0.0934764	-0.0971105	0.0930226	0.210747	0.0465723	0.110574	0.1482	0.204504	0.0477451	0.168229	0.112401	0.0617521	0.0391375	0.030416	0.0978338		535.392	0.392554	-0.0755382	0.0766955	-0.112866	-0.0802809	0.026626	0.0343894	0.00877092	-0.0040073	0.0295937
	535.899	0.132872	0.133764	0.142413	0.0960889	-0.103016	0.0937921	0.200916	0.0593088	0.144568	0.150953	0.208308	0.0389085	0.149349	0.0982888	0.0767291	0.0354794	0.04606	0.100281		535.899	0.422108	-0.0637726	0.0891489	-0.118975	-0.0630976	0.0249914	0.0617285	-0.002347	-0.020764	0.0365577
	536.406	0.161892	0.124319	0.14225	0.0905863	-0.117148	0.0825286	0.207137	0.0528219	0.110198	0.144311	0.180369	0.0439907	0.11986	0.0899045	0.0534357	0.0391375	0.0393626	0.0920563		536.406	0.368035	-0.0941882	0.0664733	-0.141368	-0.083188	0.0118696	0.0396379	-0.0033813	-0.0161358	0.0164172
	536.913	0.132077	0.113477	0.13865	0.110874	-0.119652	0.0622812	0.168211	0.0478381	0.121182	0.137069	0.190111	0.0372968	0.146775	0.0791039	0.072364	0.0363031	0.0214315	0.0879643		536.913	0.390865	-0.0692579	0.0835379	-0.121296	-0.0712375	0.0185505	0.0478072	-0.0127088	-0.0202109	0.0273388
	537.42	0.142729	0.133822	0.155937	0.0859738	-0.115183	0.0669078	0.167284	0.060891	0.1127	0.126266	0.179241	0.0419028	0.119938	0.0941435	0.0366524	0.0058991	0.0247043	0.0846947		537.42	0.375501	-0.0773931	0.0845956	-0.122607	-0.0719979	0.0217447	0.0424132	-0.001984	-0.0078593	0.0269348
	537.927	0.119328	0.12963	0.151762	0.0999072	-0.106457	0.0649937	0.169568	0.0626879	0.130615	0.12941	0.192467	0.0324161	0.135072	0.0796767	0.069341	0.031264	0.0387308	0.0900242		537.927	0.373242	-0.0937006	0.0646801	-0.143454	-0.0741178	0.00827797	0.0538166	-0.0244497	-0.0236263	0.0156297
	538.434	0.122076	0.118344	0.135272	0.0857249	-0.107923	0.100092	0.185021	0.0465723	0.12607	0.157604	0.197933	0.0390641	0.154664	0.0895816	0.0639347	0.0467567	0.00712697	0.0922302		538.434	0.366659	-0.0904466	0.0674815	-0.148658	-0.082857	0.00743818	0.0398505	-0.0180379	-0.014234	0.0141329
	538.941	0.122275	0.11978	0.122323	0.10073	-0.125944	0.0655804	0.200758	0.0551952	0.089815	0.103788	0.156478	0.0200998	0.096543	0.0682928	0.0458845	0.020338	0.0158082	0.0751615		538.941	0.386267	-0.0811666	0.0882812	-0.130405	-0.0737868	0.0237467	0.0622881	-0.0145113	-0.0160484	0.027185
	539.448	0.0967535	0.0982873	0.118945	0.0979837	-0.113839	0.0818649	0.164505	0.034966	0.127421	0.157522	0.178433	0.0042672	0.1497	0.0759168	0.0682747	0.0286112	-0.0203447	0.0793687		539.448	0.384258	-0.0756177	0.0992637	-0.119662	-0.0628114	0.0252238	0.0658467	-0.0081721	-0.0169508	0.0323754
	539.955	0.153658	0.119202	0.140781	0.100759	-0.105378	0.11832	0.204947	0.0349886	0.105703	0.134516	0.181574	0.0532393	0.123692	0.0886338	0.0806929	0.0671795	0.0405252	0.096649		539.955	0.380724	-0.0926884	0.0882151	-0.137819	-0.0660137	0.0103025	0.0603856	-0.016937	-0.0235584	0.0225124
	540.462	0.127651	0.137012	0.152587	0.0906725	-0.104075	0.0739487	0.200653	0.0477929	0.136528	0.149281	0.189029	0.0371595	0.132956	0.0931228	0.0846818	0.0365211	-0.0068111	0.0928653		540.462	0.374868	-0.0810924	0.0930659	-0.128256	-0.0669529	0.0272558	0.0556295	-0.0066296	-0.0179211	0.0277741
	540.969	0.138513	0.122083	0.152309	0.0998785	-0.108137	0.0573179	0.199663	0.0496237	0.118172	0.120815	0.172624	0.0407582	0.113599	0.0914355	0.0432252	0.0371994	0.0226446	0.086572		540.969	0.369309	-0.08105	0.0990075	-0.133178	-0.0640637	0.0143965	0.0598373	-0.0254417	-0.0181928	0.0245138
	541.476	0.111181	0.118325	0.118042	0.0724806	-0.11614	0.0689758	0.166726	0.0311688	0.0853864	0.116117	0.151897	0.0427544	0.094183	0.0682616	0.0424851	-0.004712	0.020509	0.0698613		541.476	0.381318	-0.0786757	0.0873309	-0.130103	-0.0637238	0.0221571	0.0519366	-0.0096843	-0.0058605	0.0282995
	541.983	0.119007	0.110865	0.149122	0.107659	-0.118206	0.0845485	0.191568	0.0555003	0.110949	0.142212	0.193222	0.0327	0.123478	0.0750836	0.056559	0.00694083	0.0167686	0.0857633		541.983	0.384352	-0.0813044	0.111015	-0.130906	-0.0595375	0.0279906	0.0560884	-0.0140274	-0.0163298	0.0308156
	542.49	0.114018	0.134468	0.127804	0.0620305	-0.119214	0.0459678	0.173242	0.0265014	0.0988974	0.121124	0.172571	0.0178838	0.127212	0.054753	0.0593437	0.0352977	0.0191695	0.0747688		542.49	0.369004	-0.0919517	0.0926527	-0.135807	-0.0639027	0.016256	0.0484339	-0.0099747	-0.0061516	0.0242843
	542.997	0.13349	0.133254	0.13339	0.104003	-0.0885988	0.0512581	0.191432	0.0394865	0.0973962	0.14661	0.189395	0.0268852	0.11986	0.0890088	0.0620908	0.0378778	0.0336888	0.0882662		542.997	0.40504	-0.073837	0.121485	-0.111946	-0.0429983	0.0250664	0.0703119	-0.0204816	-0.0205311	0.0391232
	543.504	0.118533	0.132357	0.168041	0.120625	-0.11504	0.0774307	0.206337	0.0575345	0.102008	0.126784	0.169926	0.0454558	0.108187	0.0844573	0.0460099	0.0229665	0.0422311	0.0890496		543.504	0.376416	-0.0839119	0.108593	-0.128922	-0.0530435	0.00779809	0.0600947	-0.0345574	-0.0226269	0.0255378
	544.011	0.103951	0.109178	0.110488	0.0619252	-0.123521	0.0466027	0.172179	0.0232918	0.0980384	0.151307	0.184714	-0.0032782	0.131776	0.0576797	0.0582273	0.045606	-0.0071902	0.0718221		544.011	0.348316	-0.0994403	0.0927436	-0.136645	-0.0699942	0.00437893	0.0445842	-0.0402434	-0.0238398	0.0133178
	544.518	0.115784	0.109631	0.115835	0.103314	-0.0998493	0.0764207	0.177789	0.0137536	0.101508	0.125212	0.18768	0.036784	0.11826	0.0696364	0.0440029	0.0139059	0.00822634	0.0775232		544.518	0.347308	-0.0994827	0.0903224	-0.140063	-0.0580885	0.00107224	0.0578006	-0.0443748	-0.0383358	0.0129064
	545.025	0.108587	0.109554	0.123686	0.0967205	-0.124336	0.13169	0.174211	0.0461542	0.0949692	0.119143	0.170878	0.0303741	0.117919	0.0904148	0.0585409	0.020023	-0.0001516	0.0804928		545.025	0.354297	-0.0800271	0.111296	-0.124886	-0.0593497	0.0289429	0.0523171	-0.0260769	-0.0129824	0.027059
	545.532	0.133589	0.118363	0.139821	0.109305	-0.1167	0.141309	0.199621	0.0693217	0.100774	0.126148	0.182702	0.0501351	0.0999756	0.063106	0.0837159	0.050645	0.0303907	0.0930719		545.532	0.370896	-0.0747485	0.118617	-0.124845	-0.0508967	0.0153487	0.0637093	-0.0386283	-0.0323977	0.0274506
	546.039	0.115078	0.0968224	0.132133	0.079208	-0.1066	0.123764	0.186463	0.0405375	0.0713166	0.140622	0.161952	0.044128	0.110322	0.0673763	0.0533353	0.0250863	0.0166802	0.0798956		546.039	0.358066	-0.0804935	0.111213	-0.117088	-0.0407979	0.00343416	0.0608892	-0.0524683	-0.0416056	0.0223499
	546.546	0.10543	0.131972	0.174366	0.115927	-0.112342	0.14859	0.235874	0.0651742	0.092217	0.11718	0.183975	0.0556202	0.123575	0.098195	0.0913926	0.035758	0.0136095	0.0986184		546.546	0.338645	-0.0934357	0.104883	-0.128449	-0.0607719	0.00110223	0.0506049	-0.0687701	-0.0556844	0.00979158
	547.053	0.138811	0.139075	0.152472	0.121066	-0.09259	0.131103	0.225074	0.0658522	0.0756785	0.121996	0.144632	0.0601896	0.0946999	0.0810099	0.0445423	0.0207014	0.044493	0.0922826		547.053	0.341585	-0.0864876	0.116361	-0.121268	-0.0651192	0.0125519	0.0535033	-0.0357128	-0.025693	0.02108
	547.56	0.124317	0.101198	0.153806	0.0994957	-0.0960211	0.131824	0.201042	0.0691635	0.0669463	0.087715	0.158933	0.037251	0.0858452	0.09857	0.0463235	0.0402156	0.0294935	0.0844776		547.56	0.355408	-0.0799847	0.129063	-0.120644	-0.0570598	0.028748	0.0657684	-0.0229738	-0.0208998	0.030825
	548.067	0.120244	0.119761	0.11259	0.0893231	-0.115854	0.121985	0.206105	0.0283435	0.0695401	0.120088	0.163446	0.0167941	0.101009	0.0617625	0.0410175	0.0107807	0.0123079	0.0752496		548.067	0.366596	-0.0838271	0.118816	-0.11866	-0.0527394	0.00944769	0.0785931	-0.0508411	-0.0421199	0.0250295
	548.574	0.10277	0.0940177	0.142902	0.104328	-0.0988821	0.109211	0.203011	0.0481884	0.0952444	0.116726	0.156288	0.0300627	0.123448	0.0581276	0.0646497	0.0164254	0.00605287	0.0807395		548.574	0.353258	-0.075358	0.129071	-0.124193	-0.055897	0.018303	0.0719122	-0.0387917	-0.0288076	0.0277219
	549.081	0.106898	0.108841	0.116276	0.107486	-0.107272	0.104026	0.176989	0.0479059	0.0733015	0.116136	0.163888	0.0275079	0.0919206	0.0451918	0.0172474	0.0127915	0.0119667	0.0718296		549.081	0.37454	-0.0690883	0.140012	-0.106496	-0.036397	0.0288904	0.0791302	-0.0248429	-0.0244317	0.0401463
	549.588	0.0930556	0.0929769	0.112072	0.0723657	-0.141624	0.0773537	0.190695	0.0344574	0.042493	0.0862613	0.158026	0.0234055	0.0730411	0.0502224	0.0269813	-0.0045303	0.00312121	0.0582573		549.588	0.323219	-0.102859	0.10052	-0.140784	-0.0701373	0.00496378	0.0615271	-0.0372311	-0.0169508	0.0135853
	550.095	0.109382	0.135335	0.167331	0.119448	-0.105612	0.131873	0.201653	0.0614673	0.0940351	0.129074	0.192513	0.063248	0.108167	0.0901649	0.0577005	0.0346799	0.025513	0.0950572		550.095	0.346346	-0.0925241	0.110874	-0.11995	-0.0537591	0.00236942	0.0724158	-0.0471271	-0.0430125	0.0195147
	550.602	0.111413	0.138227	0.141626	0.123812	-0.099605	0.107451	0.223421	0.0694912	0.101616	0.117753	0.174728	0.0647315	0.0972061	0.0552321	0.0616517	0.0223609	0.0129397	0.0896503		550.602	0.34325	-0.0817708	0.125195	-0.117994	-0.056371	0.0152138	0.0650634	-0.0352591	-0.0322036	0.0250138
	551.109	0.128092	0.123365	0.14225	0.110482	-0.120609	0.099217	0.215326	0.0375314	0.0666127	0.0784111	0.150769	0.0454558	0.0853284	0.0975493	0.0385966	0.00474835	0.02593	0.0781797		551.109	0.36074	-0.0734554	0.132013	-0.120005	-0.0452256	0.00468635	0.0776978	-0.0569928	-0.0513569	0.0253446
	551.616	0.0527425	0.0820764	0.10518	0.0719542	-0.126932	0.0697741	0.162832	0.0207716	0.0496405	0.105033	0.121382	0.00395586	0.0996636	0.0345787	0.0396377	0.0382775	0.00697533	0.0551496		551.616	0.351412	-0.0794071	0.12974	-0.115282	-0.0571224	0.0053162	0.0783021	-0.052311	-0.0514055	0.0232492
	552.123	0.123964	0.127481	0.148114	0.101773	-0.102466	0.102006	0.201695	0.0506069	0.0991893	0.114709	0.180179	0.0433955	0.0815739	0.0777916	0.0673591	0.0450003	0.0175773	0.0870558		552.123	0.318059	-0.107597	0.108205	-0.136453	-0.0719979	-0.0090203	0.0506944	-0.0494378	-0.0308355	0.00795747
[truncated: 1,279 more rows]

## Sheet: 1k
Crypt	Villus
0.387445	0.521997
0.277437	0.0132389
0.485684	0.181843
0.302296	0.0508728
0.380816	0
0.362587	0.0909002
1.14732	0
0.44398	0.131763
1.05657	0.0289823
1.1813
1.35598
0.278485
1.20583
0.981388
0.920235
[truncated: 2 more rows]
