# Supplementary material for: Parasites trigger epithelial cell crosstalk to drive gut–brain signalling
Source: Nature. 2026 Mar 25;653(8114):465–73. doi: 10.1038/s41586-026-10281-5 (PMC13171452; doi:10.1038/s41586-026-10281-5)
Supplement: Supplementary file 4 — Source Data Fig. 2 [file 41586_2026_10281_MOESM4_ESM.xlsx]

## Sheet: 2c
Ringers	Time (s)	Trace #1 (pA)	Trace #2 (pA)	Trace #3 (pA)	Trace #4 (pA)	Trace #5 (pA)	Trace #6 (pA)	Trace #7 (pA)	Trace #8 (pA)	Trace #9 (pA)	Trace #10 (pA)	TRPM5	Time (s)	Trace #1 (pA)	Trace #2 (pA)	Trace #3 (pA)	Trace #4 (pA)	Trace #5 (pA)	Trace #6 (pA)	Trace #7 (pA)	Trace #8 (pA)	Trace #9 (pA)	Trace #10 (pA)	TRPM5 activated currents	(mV)	Agonsit activated currents
	0.4	-321.35	-321.655	-321.35	-321.045	-321.96	-320.74	-321.35	-321.045	-322.266	-321.045		0.4	-338.135	-338.44	-335.693	-343.933	-338.44	-339.966	-346.985	-342.102	-340.576	-343.323		-100	-31.0314	21.5133
	0.4001	-321.655	-321.655	-321.655	-321.045	-321.96	-320.74	-321.96	-321.96	-321.35	-321.045		0.4001	-337.83	-338.44	-335.388	-343.933	-338.745	-340.271	-346.069	-342.102	-340.271	-343.323		-80	-24.9196	11.8623
	0.4002	-321.045	-321.045	-321.35	-321.045	-321.655	-321.045	-322.266	-322.266	-321.045	-321.045		0.4002	-337.524	-338.44	-334.473	-344.543	-338.44	-340.881	-344.238	-342.102	-339.355	-343.933		-60	-22.4793	10.7404
	0.4003	-320.74	-320.74	-321.045	-320.74	-321.655	-321.045	-322.571	-321.655	-320.74	-321.655		0.4003	-337.219	-339.05	-334.167	-345.154	-337.219	-341.797	-343.628	-342.102	-339.05	-343.933		-40	-22.1402	11.9243
	0.4004	-320.74	-321.045	-320.74	-320.74	-321.655	-321.35	-322.266	-321.045	-321.045	-322.266		0.4004	-336.304	-339.355	-333.862	-344.238	-337.219	-342.102	-343.933	-341.492	-338.745	-343.933		-20	-14.9105	10.9977
	0.4005	-320.74	-321.045	-320.74	-321.045	-321.35	-321.655	-321.35	-321.35	-321.35	-321.96		0.4005	-335.999	-339.355	-333.862	-344.543	-337.83	-341.797	-344.238	-341.187	-339.05	-344.238		0	-6.17647	9.28381
	0.4006	-320.74	-320.74	-321.045	-321.045	-320.74	-321.045	-321.35	-321.655	-321.35	-322.571		0.4006	-336.609	-339.355	-334.778	-345.154	-337.83	-342.102	-344.543	-341.187	-339.355	-344.849		20	6.55876	10.7606
	0.4007	-320.74	-320.74	-321.35	-321.045	-321.045	-320.74	-321.045	-321.35	-321.655	-322.266		0.4007	-336.914	-338.44	-335.388	-345.154	-338.44	-343.018	-345.154	-341.797	-339.661	-344.849		40	27.6985	22.2419
	0.4008	-320.435	-320.74	-321.35	-321.655	-321.35	-321.35	-321.35	-320.74	-321.35	-321.655		0.4008	-337.83	-338.135	-335.388	-344.849	-339.355	-343.018	-346.375	-342.102	-339.355	-345.154		60	65.171	42.5617
	0.4009	-320.435	-320.129	-321.045	-321.96	-321.045	-321.045	-321.655	-320.74	-321.045	-321.045		0.4009	-337.524	-338.44	-336.304	-345.154	-339.355	-342.102	-347.29	-342.712	-339.355	-345.154		80	111.545	75.0287
	0.401	-320.74	-319.824	-321.35	-321.35	-320.74	-321.045	-321.35	-321.35	-321.045	-321.045		0.401	-337.524	-338.745	-336.609	-344.543	-339.05	-342.102	-346.985	-342.712	-340.271	-344.238		100	178.895	114.146
	0.4011	-321.35	-320.129	-321.35	-320.74	-321.35	-320.74	-321.35	-321.35	-321.35	-320.74		0.4011	-336.914	-338.745	-335.999	-343.628	-339.355	-342.102	-346.985	-342.712	-340.271	-344.238
	0.4012	-321.655	-320.74	-321.045	-321.045	-321.045	-320.435	-321.045	-321.35	-320.74	-321.35		0.4012	-336.609	-338.745	-335.999	-343.933	-339.355	-341.797	-346.375	-343.018	-340.271	-345.459			Ave	SD
	0.4013	-321.35	-321.35	-321.045	-320.435	-321.045	-320.74	-321.35	-321.045	-321.35	-321.045		0.4013	-337.219	-339.05	-335.693	-343.933	-339.05	-341.492	-345.764	-343.628	-339.966	-346.375
	0.4014	-320.74	-321.96	-321.655	-319.824	-320.74	-321.35	-321.045	-320.74	-321.35	-321.045		0.4014	-337.524	-338.745	-336.609	-345.154	-338.745	-341.797	-345.459	-343.628	-339.966	-346.68
	0.4015	-321.045	-321.96	-321.35	-319.824	-320.74	-321.35	-320.74	-320.129	-321.35	-320.74		0.4015	-337.83	-338.745	-336.609	-346.069	-338.135	-341.797	-345.764	-343.018	-340.576	-346.68
	0.4016	-321.35	-321.35	-321.96	-320.74	-320.435	-320.74	-320.74	-320.74	-321.045	-320.129		0.4016	-337.524	-338.745	-336.609	-345.764	-338.135	-341.492	-346.375	-343.018	-341.492	-346.985
	0.4017	-321.35	-320.129	-321.35	-320.74	-320.129	-321.045	-320.129	-320.74	-321.045	-320.435		0.4017	-337.83	-339.661	-335.999	-345.154	-338.745	-341.492	-346.069	-342.712	-341.797	-346.68
	0.4018	-321.35	-320.129	-320.435	-321.045	-320.74	-321.655	-320.129	-321.045	-321.35	-320.74		0.4018	-338.135	-339.966	-335.693	-344.238	-339.661	-341.492	-345.154	-342.712	-341.797	-345.764
	0.4019	-321.045	-321.045	-320.435	-321.045	-321.045	-321.045	-320.74	-321.045	-320.74	-321.045		0.4019	-338.44	-339.661	-335.999	-343.933	-339.966	-341.797	-344.238	-342.102	-342.407	-344.543
	0.402	-321.045	-321.045	-320.74	-320.74	-321.045	-320.74	-321.045	-321.045	-320.435	-321.045		0.402	-338.44	-339.661	-336.304	-344.543	-339.661	-342.407	-343.628	-342.102	-342.102	-343.933
	0.4021	-321.045	-320.74	-321.35	-320.74	-321.655	-321.35	-320.74	-320.74	-320.74	-321.35		0.4021	-338.745	-339.661	-336.609	-344.543	-338.745	-342.102	-344.543	-342.102	-341.492	-343.018
	0.4022	-321.045	-321.045	-321.96	-320.74	-321.35	-321.35	-320.129	-321.045	-320.435	-321.655		0.4022	-338.745	-340.271	-337.219	-344.849	-339.355	-342.102	-345.764	-342.712	-340.881	-342.102
	0.4023	-320.74	-321.35	-321.655	-321.655	-321.35	-321.35	-321.045	-321.655	-320.74	-321.96		0.4023	-338.44	-340.271	-337.524	-344.849	-339.355	-342.712	-346.68	-341.797	-340.576	-342.712
	0.4024	-320.74	-320.74	-321.045	-321.655	-321.045	-321.35	-321.35	-321.35	-321.35	-321.655		0.4024	-338.745	-340.271	-337.83	-345.154	-339.355	-342.712	-346.68	-341.492	-340.576	-343.933
	0.4025	-320.74	-320.435	-321.045	-320.74	-321.35	-321.35	-321.35	-320.74	-321.96	-321.35		0.4025	-338.44	-339.966	-338.135	-344.543	-339.355	-342.407	-346.375	-340.881	-340.271	-344.849
	0.4026	-320.74	-320.74	-321.35	-320.435	-321.655	-321.96	-321.655	-320.74	-321.35	-320.74		0.4026	-338.745	-339.661	-337.83	-344.238	-339.355	-341.797	-346.375	-340.576	-339.355	-345.764
	0.4027	-320.74	-320.435	-321.35	-320.435	-321.655	-321.655	-321.655	-320.74	-321.35	-320.74		0.4027	-338.745	-339.661	-337.524	-344.238	-339.05	-342.102	-346.68	-340.576	-338.745	-346.069
	0.4028	-320.435	-320.435	-321.045	-320.74	-321.045	-321.35	-321.045	-320.74	-320.435	-320.129		0.4028	-338.44	-339.966	-336.914	-344.238	-338.745	-343.018	-346.68	-341.187	-338.745	-345.459
	0.4029	-321.045	-321.35	-320.74	-321.35	-321.655	-320.435	-320.74	-320.74	-320.129	-321.045		0.4029	-338.135	-340.271	-336.304	-344.238	-338.745	-343.323	-346.069	-342.102	-339.355	-343.933
	0.403	-321.045	-321.655	-320.74	-321.35	-321.655	-319.824	-321.045	-320.74	-319.824	-320.74		0.403	-337.83	-340.271	-336.609	-345.154	-338.135	-343.323	-345.764	-342.102	-340.271	-342.712
	0.4031	-321.655	-321.655	-320.74	-321.045	-321.655	-320.129	-321.35	-320.435	-320.74	-320.74		0.4031	-338.135	-340.576	-337.219	-346.069	-337.83	-343.018	-345.154	-341.797	-340.271	-342.712
	0.4032	-321.35	-321.35	-320.74	-321.045	-321.655	-321.045	-321.655	-321.045	-321.35	-321.655		0.4032	-338.135	-339.661	-337.219	-346.68	-337.219	-343.018	-345.764	-341.187	-339.966	-342.102
	0.4033	-320.435	-320.74	-321.045	-321.045	-321.35	-321.35	-321.045	-321.35	-321.045	-321.655		0.4033	-337.524	-339.966	-336.914	-345.764	-337.219	-342.712	-346.375	-340.881	-340.576	-342.102
	0.4034	-319.519	-320.435	-321.045	-321.045	-321.35	-320.129	-321.045	-321.96	-320.129	-321.35		0.4034	-336.609	-339.661	-337.219	-344.543	-336.914	-342.407	-346.069	-340.881	-341.187	-342.712
	0.4035	-319.824	-320.74	-320.129	-321.35	-321.045	-320.129	-321.045	-322.266	-320.129	-320.435		0.4035	-335.999	-339.966	-337.219	-344.238	-336.304	-342.712	-345.459	-341.187	-340.881	-342.712
	0.4036	-320.435	-321.35	-320.129	-320.74	-320.74	-320.435	-321.045	-321.045	-320.74	-320.74		0.4036	-335.999	-339.966	-337.219	-343.933	-335.693	-343.018	-345.764	-340.576	-340.576	-342.712
	0.4037	-321.045	-321.35	-320.74	-321.35	-321.045	-320.74	-321.35	-321.045	-321.35	-320.129		0.4037	-335.388	-339.05	-336.304	-343.323	-336.304	-342.712	-347.29	-339.355	-340.576	-343.018
	0.4038	-321.35	-321.045	-321.045	-321.655	-321.655	-320.74	-321.045	-319.824	-321.655	-320.74		0.4038	-334.473	-338.745	-336.304	-344.238	-337.219	-342.407	-346.985	-339.661	-340.271	-342.712
	0.4039	-321.35	-320.74	-321.045	-321.35	-320.74	-321.045	-320.129	-319.519	-322.571	-321.35		0.4039	-334.778	-338.745	-336.304	-345.154	-337.83	-343.018	-346.985	-340.881	-339.661	-343.018
	0.404	-321.655	-320.74	-320.435	-321.35	-319.824	-320.74	-319.519	-320.129	-321.655	-321.96		0.404	-335.388	-339.05	-336.304	-345.154	-338.745	-343.018	-346.375	-340.576	-340.271	-343.933
	0.4041	-322.266	-320.74	-320.435	-321.045	-319.824	-321.045	-319.214	-320.435	-320.74	-321.96		0.4041	-335.693	-339.05	-336.609	-345.154	-337.83	-343.628	-345.459	-340.576	-340.271	-344.543
	0.4042	-322.571	-320.129	-321.045	-320.129	-320.435	-321.96	-319.824	-320.129	-320.74	-321.35		0.4042	-335.999	-339.355	-336.304	-344.849	-337.524	-343.628	-345.459	-340.881	-340.271	-344.543
	0.4043	-322.266	-320.74	-320.74	-320.129	-320.74	-321.96	-321.045	-320.129	-320.74	-321.045		0.4043	-335.693	-339.05	-335.999	-345.154	-338.135	-343.323	-345.764	-341.492	-339.966	-344.543
	0.4044	-321.655	-320.74	-320.74	-319.824	-321.35	-321.655	-322.266	-320.74	-319.824	-320.74		0.4044	-335.388	-339.05	-335.693	-345.154	-338.44	-343.628	-345.764	-341.797	-339.661	-345.154
	0.4045	-321.045	-321.045	-321.35	-320.74	-321.35	-321.655	-322.876	-321.045	-320.129	-321.35		0.4045	-335.388	-339.05	-336.304	-345.154	-338.745	-344.543	-345.764	-341.492	-339.661	-345.154
	0.4046	-320.74	-321.045	-321.655	-321.655	-321.655	-321.35	-322.571	-321.045	-320.74	-321.045		0.4046	-335.388	-339.05	-336.609	-345.459	-338.745	-345.154	-346.375	-341.492	-339.355	-346.069
	0.4047	-320.74	-320.74	-321.35	-321.655	-321.045	-320.74	-321.655	-320.74	-321.045	-321.045		0.4047	-335.083	-339.355	-336.609	-344.543	-338.745	-345.459	-346.375	-341.492	-339.966	-346.985
	0.4048	-321.045	-321.35	-321.655	-321.045	-320.129	-320.129	-321.655	-321.655	-321.35	-321.35		0.4048	-335.388	-339.661	-336.914	-343.933	-339.355	-345.154	-345.764	-341.187	-340.576	-347.29
	0.4049	-321.35	-321.655	-321.655	-321.35	-320.435	-320.129	-321.35	-321.35	-320.74	-321.35		0.4049	-335.388	-340.271	-336.914	-343.933	-339.05	-344.543	-345.459	-342.102	-340.881	-346.68
	0.405	-321.35	-321.655	-321.045	-321.35	-320.74	-321.045	-320.435	-320.74	-320.129	-321.35		0.405	-335.388	-340.881	-335.693	-343.933	-339.661	-343.933	-345.459	-343.018	-341.187	-346.375
	0.4051	-320.74	-320.74	-320.435	-321.045	-321.045	-321.35	-320.129	-320.129	-320.129	-321.045		0.4051	-335.388	-340.576	-335.388	-343.628	-339.355	-343.628	-345.154	-343.933	-340.881	-346.68
	0.4052	-320.74	-320.129	-320.435	-321.35	-321.045	-321.045	-320.74	-319.824	-320.435	-320.74		0.4052	-335.693	-339.355	-335.693	-343.628	-338.745	-343.628	-345.154	-343.628	-340.881	-346.68
	0.4053	-321.045	-319.824	-321.045	-321.35	-320.74	-320.435	-320.74	-319.519	-320.435	-320.74		0.4053	-335.999	-338.44	-335.083	-343.933	-339.05	-344.238	-344.849	-343.628	-340.271	-346.68
	0.4054	-321.35	-321.35	-321.045	-321.35	-320.435	-320.129	-321.35	-320.129	-320.74	-321.35		0.4054	-334.778	-338.135	-334.473	-344.238	-339.661	-344.543	-344.543	-342.407	-340.576	-346.985
	0.4055	-321.35	-322.266	-321.35	-320.74	-320.74	-319.824	-321.35	-320.129	-320.435	-321.655		0.4055	-334.167	-337.83	-334.167	-344.238	-340.271	-344.849	-344.238	-341.492	-341.187	-346.985
	0.4056	-321.045	-321.96	-321.96	-320.74	-321.35	-320.74	-321.35	-321.35	-320.74	-321.35		0.4056	-334.778	-339.05	-334.473	-344.238	-340.271	-344.849	-343.933	-341.797	-341.187	-346.68
	0.4057	-320.74	-321.35	-321.655	-320.74	-321.35	-320.74	-321.35	-321.35	-320.74	-321.045		0.4057	-335.388	-339.966	-334.778	-344.543	-340.576	-345.459	-344.543	-341.492	-341.797	-346.069
	0.4058	-321.35	-321.045	-321.96	-321.045	-321.045	-321.045	-321.045	-321.655	-321.045	-321.045		0.4058	-335.693	-340.576	-335.083	-345.764	-340.576	-344.543	-345.459	-341.187	-341.797	-346.069
	0.4059	-321.655	-320.435	-321.96	-321.35	-320.74	-321.045	-321.045	-321.35	-321.655	-320.435		0.4059	-335.388	-341.187	-335.388	-345.459	-340.271	-344.238	-346.069	-341.797	-340.881	-346.68
	0.406	-321.655	-320.435	-321.35	-321.045	-320.74	-321.35	-321.35	-321.35	-321.96	-321.045		0.406	-335.693	-341.797	-336.304	-345.764	-339.661	-344.238	-345.459	-342.712	-340.271	-348.206
	0.4061	-321.045	-320.74	-321.35	-321.35	-320.74	-321.045	-320.435	-321.96	-321.35	-321.35		0.4061	-335.388	-340.881	-336.609	-345.459	-340.576	-344.238	-346.069	-342.102	-340.576	-349.426
	0.4062	-320.74	-321.045	-321.045	-321.045	-321.045	-320.74	-320.129	-321.35	-320.435	-321.35		0.4062	-335.388	-340.576	-336.609	-345.154	-340.271	-344.543	-346.68	-341.797	-340.881	-350.342
	0.4063	-320.74	-321.045	-321.655	-321.045	-320.74	-321.045	-321.045	-321.045	-321.045	-321.35		0.4063	-335.388	-339.355	-336.304	-345.459	-340.271	-343.628	-346.985	-341.492	-341.187	-350.342
	0.4064	-321.35	-321.045	-321.35	-321.35	-320.74	-321.655	-321.045	-320.435	-321.35	-321.35		0.4064	-334.778	-339.05	-336.609	-346.375	-339.661	-343.628	-347.29	-342.407	-341.187	-350.342
	0.4065	-320.74	-321.655	-320.74	-321.96	-321.045	-321.35	-320.435	-320.129	-320.74	-321.655		0.4065	-334.778	-338.44	-336.914	-347.29	-338.745	-344.238	-347.29	-342.407	-341.492	-349.731
	0.4066	-320.435	-321.655	-321.045	-322.266	-320.74	-320.74	-320.129	-320.435	-320.129	-321.35		0.4066	-334.778	-338.135	-336.609	-346.68	-339.05	-344.238	-348.206	-342.102	-341.797	-349.426
	0.4067	-320.435	-321.045	-321.35	-322.266	-321.35	-321.655	-319.824	-320.435	-321.35	-321.045		0.4067	-334.778	-339.05	-336.914	-346.069	-339.661	-344.543	-347.595	-342.407	-341.492	-348.816
	0.4068	-321.045	-320.129	-321.35	-322.266	-321.35	-321.045	-320.129	-321.045	-321.655	-321.96		0.4068	-335.388	-339.355	-336.609	-346.375	-341.492	-344.543	-348.206	-342.712	-341.492	-348.206
	0.4069	-321.35	-320.435	-321.655	-321.35	-321.045	-321.655	-320.74	-321.35	-321.35	-321.96		0.4069	-334.473	-339.355	-336.304	-346.375	-341.492	-344.238	-347.595	-343.628	-341.492	-346.985
	0.407	-320.74	-320.74	-321.655	-321.35	-320.435	-321.655	-321.045	-321.045	-321.045	-321.35		0.407	-334.167	-339.05	-336.304	-345.459	-340.576	-344.238	-346.68	-342.712	-340.881	-346.985
	0.4071	-321.045	-320.74	-321.655	-321.045	-320.74	-321.045	-321.045	-320.74	-320.129	-320.74		0.4071	-333.862	-339.05	-336.609	-345.459	-339.355	-344.543	-346.069	-342.407	-340.271	-346.985
	0.4072	-321.35	-321.35	-321.35	-321.045	-320.129	-321.045	-320.435	-320.74	-319.824	-320.74		0.4072	-333.557	-339.05	-336.609	-345.764	-338.745	-344.543	-346.069	-342.407	-339.355	-346.68
	0.4073	-321.655	-321.655	-321.045	-321.045	-320.74	-321.655	-320.435	-320.74	-320.129	-320.435		0.4073	-333.557	-337.83	-336.609	-346.069	-339.355	-344.238	-346.069	-342.407	-339.05	-346.68
	0.4074	-321.655	-321.045	-321.045	-321.045	-321.35	-321.655	-321.045	-320.74	-320.74	-320.129		0.4074	-333.862	-337.524	-336.304	-345.764	-340.271	-344.238	-345.764	-343.018	-338.44	-345.764
	0.4075	-321.045	-321.35	-320.74	-321.35	-322.266	-321.045	-321.045	-320.435	-320.435	-320.74		0.4075	-335.388	-337.83	-336.304	-345.154	-340.881	-343.933	-346.375	-343.628	-339.05	-344.543
	0.4076	-320.129	-321.35	-320.74	-321.35	-321.96	-320.74	-321.045	-320.129	-320.74	-321.045		0.4076	-335.388	-338.135	-336.609	-344.543	-340.576	-343.628	-346.069	-344.238	-339.966	-344.238
	0.4077	-319.824	-321.045	-321.045	-321.045	-321.96	-321.045	-321.045	-320.129	-321.045	-320.74		0.4077	-335.083	-338.745	-335.999	-345.154	-339.661	-343.933	-346.069	-343.933	-340.576	-343.933
	0.4078	-320.435	-319.824	-320.74	-321.35	-322.571	-321.045	-321.045	-321.35	-320.74	-321.35		0.4078	-335.693	-338.44	-336.304	-345.154	-338.745	-344.238	-345.764	-343.628	-340.576	-343.933
	0.4079	-320.435	-319.519	-321.045	-321.96	-322.266	-320.129	-321.35	-321.655	-319.519	-321.96		0.4079	-335.999	-338.135	-336.914	-345.154	-338.135	-343.933	-345.764	-343.628	-339.661	-343.933
	0.408	-320.435	-319.214	-321.35	-321.96	-321.655	-320.129	-320.74	-321.655	-319.824	-321.655		0.408	-336.304	-337.219	-336.914	-345.154	-338.135	-343.628	-346.375	-343.018	-339.661	-344.543
	0.4081	-320.74	-320.129	-321.35	-321.96	-321.655	-321.045	-320.74	-320.435	-320.74	-321.045		0.4081	-336.609	-336.914	-337.524	-344.238	-338.44	-343.323	-346.069	-341.797	-338.745	-344.849
	0.4082	-320.74	-320.74	-321.655	-321.96	-322.266	-321.045	-320.435	-320.129	-321.655	-320.74		0.4082	-337.219	-336.609	-338.135	-344.543	-338.135	-344.543	-346.069	-341.797	-338.135	-345.459
	0.4083	-319.824	-321.045	-321.045	-321.045	-322.266	-320.74	-321.045	-320.129	-321.655	-320.74		0.4083	-337.219	-336.609	-338.135	-345.154	-338.44	-345.154	-346.069	-342.102	-339.05	-344.849
	0.4084	-320.129	-321.045	-321.045	-320.74	-321.045	-321.045	-321.045	-321.045	-321.35	-320.129		0.4084	-336.914	-336.914	-338.745	-344.543	-339.05	-344.543	-345.764	-342.407	-340.271	-344.849
	0.4085	-321.35	-321.045	-321.655	-320.74	-321.045	-321.045	-320.74	-321.96	-320.74	-321.045		0.4085	-336.914	-337.219	-338.745	-343.933	-339.05	-343.628	-346.375	-343.018	-340.271	-344.849
	0.4086	-322.266	-320.74	-320.74	-320.74	-320.129	-321.655	-321.35	-321.96	-320.435	-321.96		0.4086	-335.999	-337.219	-338.745	-343.628	-338.745	-343.323	-346.68	-342.407	-339.966	-345.154
	0.4087	-321.96	-321.045	-320.129	-321.35	-320.129	-322.266	-321.35	-321.045	-320.129	-321.655		0.4087	-335.083	-336.609	-339.05	-343.933	-338.745	-342.712	-345.764	-341.492	-340.271	-344.543
	0.4088	-320.74	-321.045	-320.129	-320.74	-320.74	-321.96	-321.35	-320.129	-321.35	-320.74		0.4088	-334.778	-335.999	-339.05	-343.933	-338.745	-341.797	-345.459	-340.881	-340.271	-344.543
	0.4089	-319.824	-321.045	-320.74	-320.74	-320.74	-322.266	-321.35	-320.74	-321.35	-320.129		0.4089	-335.083	-335.999	-338.745	-343.628	-338.745	-342.102	-345.459	-341.492	-340.881	-345.764
	0.409	-319.824	-320.74	-321.045	-320.74	-321.045	-321.96	-321.35	-321.655	-321.35	-320.129		0.409	-334.778	-336.304	-337.83	-343.628	-338.44	-343.628	-344.238	-341.492	-340.271	-346.069
	0.4091	-320.129	-320.74	-321.35	-320.74	-320.74	-321.35	-321.35	-321.045	-321.35	-320.129		0.4091	-334.473	-335.388	-337.83	-343.323	-338.745	-344.238	-343.628	-341.187	-339.05	-346.985
	0.4092	-320.129	-320.74	-321.35	-320.129	-320.435	-321.35	-322.266	-321.045	-321.35	-321.35		0.4092	-334.778	-335.693	-337.219	-343.018	-339.355	-344.543	-343.323	-341.492	-338.44	-345.764
	0.4093	-320.129	-320.74	-321.35	-319.824	-321.045	-320.74	-322.266	-321.045	-321.655	-322.571		0.4093	-334.778	-335.693	-337.524	-343.323	-339.661	-343.933	-343.628	-343.018	-338.44	-345.154
	0.4094	-319.824	-320.129	-321.045	-320.129	-321.045	-320.129	-321.655	-321.045	-321.655	-322.571		0.4094	-334.778	-336.304	-338.135	-343.933	-339.355	-343.018	-343.628	-344.543	-339.05	-345.459
	0.4095	-320.129	-320.74	-320.435	-319.824	-321.35	-320.74	-321.655	-320.74	-321.35	-321.96		0.4095	-334.473	-336.914	-337.83	-343.628	-338.745	-342.407	-343.628	-345.154	-339.355	-346.069
	0.4096	-321.045	-321.045	-319.824	-320.74	-321.35	-321.045	-321.045	-320.435	-321.655	-321.655		0.4096	-334.778	-337.219	-337.219	-343.323	-338.135	-342.712	-343.628	-345.459	-339.661	-346.68
	0.4097	-321.655	-321.045	-320.435	-321.35	-320.74	-321.35	-320.74	-321.045	-321.35	-321.35		0.4097	-335.388	-337.83	-336.914	-343.018	-337.83	-343.323	-343.933	-344.849	-340.271	-346.985
	0.4098	-321.655	-320.435	-321.96	-321.655	-320.435	-321.35	-320.129	-321.35	-321.35	-321.655		0.4098	-335.388	-337.219	-336.304	-342.712	-338.135	-343.323	-343.933	-343.628	-339.05	-346.069
	0.4099	-321.045	-320.74	-321.96	-321.35	-320.129	-321.35	-319.824	-321.35	-321.35	-321.655		0.4099	-336.914	-337.219	-335.693	-342.712	-337.83	-343.628	-344.238	-343.628	-338.745	-345.764
	0.41	-320.74	-321.045	-322.266	-321.045	-319.824	-320.435	-319.824	-321.045	-321.35	-321.655		0.41	-337.83	-337.219	-336.304	-342.102	-337.83	-343.323	-345.459	-343.628	-338.745	-346.375
	0.4101	-320.74	-321.35	-321.96	-321.35	-320.74	-320.129	-320.74	-321.35	-321.045	-321.35		0.4101	-337.219	-337.219	-335.999	-342.407	-338.135	-343.323	-346.375	-343.628	-338.745	-346.069
	0.4102	-321.35	-321.045	-321.35	-322.266	-321.96	-320.435	-321.35	-321.35	-321.35	-321.35		0.4102	-336.609	-336.914	-335.693	-342.407	-338.44	-343.933	-346.375	-343.933	-339.05	-345.764
	0.4103	-321.655	-321.35	-320.74	-322.266	-321.35	-320.74	-321.045	-321.045	-321.96	-321.655		0.4103	-336.914	-336.914	-336.304	-342.407	-338.745	-344.238	-346.985	-343.628	-338.135	-345.459
	0.4104	-321.045	-320.74	-320.74	-321.96	-320.74	-321.045	-320.74	-320.435	-321.655	-321.655		0.4104	-337.219	-336.914	-336.609	-343.018	-339.966	-344.238	-347.595	-343.018	-337.83	-345.154
	0.4105	-320.129	-320.435	-321.35	-321.35	-320.435	-321.045	-321.045	-320.129	-321.045	-321.35		0.4105	-336.609	-336.609	-336.609	-342.712	-340.576	-343.933	-347.595	-343.018	-337.83	-344.543
	0.4106	-320.435	-320.129	-322.266	-321.35	-320.74	-321.35	-320.74	-320.74	-321.35	-321.35		0.4106	-336.609	-335.693	-335.693	-342.712	-340.881	-343.628	-347.595	-343.018	-337.83	-344.238
	0.4107	-321.045	-320.129	-322.266	-320.129	-321.655	-320.129	-320.74	-321.655	-321.655	-321.35		0.4107	-336.304	-335.693	-335.388	-343.323	-340.576	-343.018	-347.29	-342.712	-338.135	-343.933
	0.4108	-321.655	-320.129	-321.96	-320.74	-321.35	-320.129	-321.045	-321.96	-321.35	-321.35		0.4108	-335.388	-335.388	-335.693	-343.323	-340.576	-343.018	-347.595	-342.407	-338.745	-343.323
	0.4109	-321.655	-320.435	-321.35	-321.35	-321.045	-320.74	-320.129	-321.045	-321.655	-321.35		0.4109	-335.388	-335.388	-335.999	-343.323	-340.576	-343.018	-346.985	-342.407	-338.745	-343.323
	0.411	-321.655	-321.045	-321.655	-321.655	-320.74	-321.35	-320.129	-320.435	-320.74	-321.655		0.411	-336.304	-335.388	-335.999	-343.323	-339.661	-343.018	-346.375	-342.712	-337.83	-343.323
	0.4111	-320.74	-321.655	-321.96	-321.35	-320.74	-321.35	-320.435	-320.129	-320.74	-322.266		0.4111	-336.304	-335.083	-335.999	-342.712	-339.355	-343.018	-346.68	-343.018	-337.524	-343.933
	0.4112	-320.74	-321.35	-321.96	-321.045	-321.35	-321.35	-320.435	-320.129	-320.74	-322.266		0.4112	-335.693	-335.388	-336.609	-343.628	-339.355	-343.628	-346.375	-342.102	-337.219	-343.628
	0.4113	-320.74	-321.045	-321.35	-321.045	-321.35	-321.35	-320.74	-320.129	-320.74	-321.35		0.4113	-334.473	-335.999	-336.304	-343.933	-339.661	-344.238	-346.68	-341.492	-336.914	-343.933
	0.4114	-321.045	-321.35	-320.74	-321.35	-321.96	-321.35	-321.045	-320.435	-321.045	-321.045		0.4114	-334.778	-336.914	-336.609	-343.628	-339.355	-345.154	-346.68	-340.881	-336.304	-344.849
	0.4115	-321.045	-321.35	-320.74	-321.35	-321.655	-321.655	-321.35	-319.824	-321.655	-320.435		0.4115	-335.999	-336.914	-335.693	-343.323	-339.05	-345.154	-346.375	-341.187	-336.609	-345.154
	0.4116	-321.045	-321.045	-321.35	-321.045	-321.045	-321.35	-321.655	-319.824	-322.266	-320.74		0.4116	-335.693	-337.219	-335.083	-342.712	-339.355	-344.849	-346.68	-341.797	-337.219	-345.459
	0.4117	-320.74	-321.35	-321.35	-321.35	-321.045	-321.045	-321.35	-319.824	-321.96	-321.045		0.4117	-335.693	-337.524	-335.693	-342.407	-339.661	-344.238	-346.68	-341.797	-337.83	-344.849
	0.4118	-320.435	-321.655	-321.35	-320.129	-321.35	-320.435	-321.045	-320.129	-321.35	-321.35		0.4118	-335.999	-337.219	-336.609	-343.018	-339.661	-344.238	-347.29	-341.492	-338.44	-344.543
	0.4119	-321.045	-321.35	-321.35	-319.519	-321.35	-320.129	-321.045	-320.129	-320.129	-321.045		0.4119	-335.999	-337.219	-337.219	-343.018	-339.661	-344.238	-346.985	-340.271	-338.745	-343.628
	0.412	-321.655	-321.35	-321.045	-319.519	-321.655	-320.435	-321.35	-319.519	-319.824	-320.435		0.412	-335.999	-338.44	-336.914	-343.323	-339.355	-344.849	-346.985	-340.271	-338.135	-343.628
	0.4121	-322.266	-321.35	-321.655	-319.824	-321.655	-320.74	-321.655	-319.824	-319.824	-321.045		0.4121	-335.999	-338.44	-337.524	-343.323	-338.745	-345.154	-347.29	-340.576	-338.135	-343.323
	0.4122	-321.96	-321.045	-321.045	-320.74	-321.045	-320.129	-321.655	-320.74	-320.435	-321.655		0.4122	-336.304	-338.135	-338.745	-344.238	-338.44	-344.543	-346.985	-341.187	-337.83	-344.238
	0.4123	-321.655	-321.35	-321.35	-320.129	-320.74	-320.129	-321.35	-321.35	-321.045	-321.655		0.4123	-336.609	-337.219	-338.745	-345.154	-338.135	-344.238	-346.68	-341.492	-337.83	-344.849
	0.4124	-321.655	-321.655	-321.045	-320.129	-321.35	-321.045	-321.045	-321.045	-320.74	-321.655		0.4124	-336.609	-336.609	-337.83	-345.764	-338.135	-344.543	-347.29	-341.797	-337.83	-344.238
	0.4125	-321.045	-321.045	-320.74	-321.045	-321.35	-321.655	-321.045	-321.35	-320.129	-320.74		0.4125	-336.304	-335.999	-337.219	-345.764	-338.44	-344.543	-347.595	-342.102	-337.83	-344.543
	0.4126	-319.824	-320.74	-321.35	-321.35	-321.35	-321.655	-320.74	-321.655	-321.045	-320.74		0.4126	-335.693	-336.304	-337.219	-346.069	-339.05	-343.628	-348.816	-341.797	-338.44	-344.238
	0.4127	-320.129	-321.35	-321.655	-321.045	-321.045	-321.655	-321.655	-321.35	-321.35	-321.655		0.4127	-335.083	-337.524	-337.524	-345.764	-339.661	-343.323	-349.121	-341.797	-339.05	-345.154
	0.4128	-321.35	-321.96	-321.655	-321.045	-321.35	-321.96	-321.655	-321.35	-321.35	-321.96		0.4128	-335.693	-338.135	-336.914	-345.764	-339.355	-343.323	-348.511	-341.492	-339.05	-344.543
	0.4129	-322.266	-322.266	-321.96	-321.045	-321.96	-321.655	-321.655	-321.045	-321.045	-321.35		0.4129	-336.304	-337.83	-336.914	-345.154	-339.05	-343.323	-347.595	-340.881	-339.355	-344.543
	0.413	-321.96	-321.96	-321.96	-321.35	-321.96	-321.045	-321.655	-321.35	-320.435	-320.74		0.413	-336.609	-337.219	-336.609	-344.543	-338.745	-342.712	-346.68	-340.881	-339.05	-344.543
	0.4131	-321.045	-321.35	-321.35	-321.045	-320.435	-321.35	-321.96	-321.35	-320.74	-320.74		0.4131	-336.609	-336.609	-335.999	-343.628	-338.745	-342.407	-346.069	-341.187	-339.661	-343.933
	0.4132	-321.655	-321.35	-321.35	-321.045	-319.824	-321.045	-321.655	-321.045	-320.74	-321.045		0.4132	-335.999	-336.914	-336.609	-343.628	-339.355	-343.018	-345.764	-341.187	-339.661	-343.933
	0.4133	-321.655	-320.74	-321.35	-320.74	-319.824	-320.74	-321.35	-321.045	-320.74	-320.435		0.4133	-335.693	-336.609	-337.219	-343.933	-340.576	-343.018	-345.154	-341.797	-339.661	-344.238
	0.4134	-321.655	-320.129	-320.74	-321.35	-320.74	-321.045	-320.74	-321.045	-320.74	-320.129		0.4134	-335.693	-336.609	-336.914	-343.323	-340.881	-342.712	-343.933	-341.797	-340.271	-343.323
	0.4135	-321.35	-320.129	-320.74	-321.35	-321.96	-321.655	-321.35	-321.045	-320.129	-320.74		0.4135	-335.388	-336.914	-336.304	-343.323	-339.966	-342.712	-343.323	-342.407	-339.355	-344.238
	0.4136	-321.35	-320.435	-321.045	-320.74	-322.571	-321.96	-321.35	-320.74	-320.129	-321.35		0.4136	-335.083	-337.83	-335.999	-343.018	-340.271	-342.712	-342.712	-342.407	-339.05	-345.459
	0.4137	-321.045	-320.435	-321.045	-321.35	-321.96	-321.655	-321.35	-321.045	-320.74	-321.35		0.4137	-334.778	-337.219	-335.999	-343.628	-340.271	-343.323	-343.628	-342.712	-338.135	-345.459
	0.4138	-321.35	-320.74	-321.35	-321.655	-321.655	-321.96	-321.35	-321.35	-321.35	-321.045		0.4138	-335.083	-337.83	-336.914	-344.543	-340.576	-343.323	-343.628	-342.712	-338.745	-345.764
	0.4139	-322.266	-321.655	-321.655	-321.35	-321.655	-321.35	-321.35	-321.96	-321.35	-321.35		0.4139	-335.388	-337.219	-337.219	-344.238	-340.271	-343.323	-343.933	-343.018	-339.661	-345.764
	0.414	-322.266	-321.96	-321.655	-321.35	-321.35	-320.74	-321.35	-321.35	-321.045	-321.35		0.414	-335.083	-337.219	-337.83	-344.238	-340.271	-343.323	-344.238	-342.407	-340.881	-345.764
	0.4141	-321.96	-321.655	-321.655	-321.35	-321.35	-319.824	-321.655	-320.74	-320.74	-321.35		0.4141	-335.388	-337.524	-337.524	-344.543	-340.881	-343.323	-343.933	-343.018	-340.881	-345.459
	0.4142	-321.655	-321.655	-321.655	-321.045	-321.35	-319.824	-321.655	-321.045	-321.35	-321.045		0.4142	-335.999	-337.83	-336.914	-345.459	-340.576	-343.628	-343.628	-343.323	-340.881	-345.154
	0.4143	-321.045	-321.045	-321.655	-321.35	-322.266	-319.824	-320.74	-321.655	-321.35	-320.74		0.4143	-336.609	-337.83	-336.914	-345.459	-339.966	-343.933	-343.323	-344.543	-340.271	-344.543
	0.4144	-319.824	-320.74	-321.96	-321.35	-322.266	-320.435	-320.74	-321.045	-321.655	-320.74		0.4144	-336.914	-337.524	-336.914	-345.764	-339.661	-344.238	-343.018	-344.543	-340.271	-343.933
	0.4145	-319.824	-320.74	-321.655	-321.655	-321.35	-321.655	-321.655	-321.35	-321.045	-321.045		0.4145	-336.304	-336.609	-336.609	-345.154	-339.661	-343.628	-342.712	-344.543	-340.576	-343.933
	0.4146	-320.74	-320.74	-321.35	-321.96	-321.35	-321.96	-322.266	-321.655	-320.129	-321.35		0.4146	-335.693	-336.914	-336.304	-344.849	-339.966	-343.018	-342.102	-344.543	-340.576	-344.238
	0.4147	-321.655	-321.045	-321.655	-321.045	-321.35	-321.655	-322.571	-321.35	-320.129	-321.045		0.4147	-335.388	-336.914	-335.999	-344.849	-339.966	-342.712	-342.407	-344.543	-340.576	-344.543
	0.4148	-321.655	-321.655	-320.74	-320.435	-321.35	-321.35	-322.266	-321.35	-320.74	-321.35		0.4148	-335.083	-336.609	-336.304	-345.154	-340.576	-342.712	-342.712	-344.543	-340.576	-344.849
	0.4149	-321.35	-321.655	-320.74	-320.129	-321.655	-321.35	-321.655	-321.655	-321.35	-321.655		0.4149	-335.693	-336.609	-335.999	-344.543	-340.271	-342.712	-343.018	-343.933	-339.661	-345.154
	0.415	-321.045	-321.35	-321.35	-319.824	-321.96	-321.655	-321.35	-321.35	-321.35	-321.655		0.415	-336.609	-337.524	-335.388	-344.238	-340.576	-342.102	-343.018	-343.323	-339.355	-345.459
	0.4151	-320.74	-321.045	-322.266	-320.74	-321.655	-321.35	-321.35	-320.74	-321.35	-321.35		0.4151	-337.219	-337.219	-335.388	-344.238	-340.881	-342.102	-343.018	-342.102	-339.661	-345.459
	0.4152	-320.129	-321.045	-321.96	-321.35	-321.35	-322.266	-321.655	-320.74	-321.045	-321.045		0.4152	-335.999	-336.914	-335.388	-344.849	-341.187	-342.407	-343.018	-343.018	-340.271	-345.459
	0.4153	-321.045	-320.435	-321.655	-321.35	-321.96	-321.96	-321.655	-321.045	-320.74	-321.045		0.4153	-335.693	-336.914	-335.083	-344.543	-341.187	-343.018	-342.712	-344.238	-340.881	-345.459
	0.4154	-321.655	-320.129	-321.96	-321.35	-321.96	-321.655	-321.35	-321.35	-321.045	-321.655		0.4154	-335.693	-337.219	-335.693	-343.628	-341.187	-342.712	-341.492	-345.154	-340.576	-346.069
	0.4155	-321.045	-320.129	-321.655	-321.35	-321.655	-321.35	-321.045	-321.655	-321.96	-321.655		0.4155	-336.304	-336.609	-335.693	-343.628	-341.187	-342.712	-341.797	-345.459	-340.271	-346.68
	0.4156	-320.74	-320.74	-321.045	-320.74	-320.74	-321.35	-321.96	-321.96	-322.266	-321.045		0.4156	-335.999	-335.693	-335.999	-343.323	-341.187	-343.018	-342.407	-344.849	-339.966	-346.069
	0.4157	-320.129	-321.655	-320.74	-320.435	-320.129	-321.045	-321.655	-321.655	-321.045	-320.74		0.4157	-336.609	-334.778	-335.693	-343.628	-340.881	-343.018	-343.018	-344.238	-339.355	-345.459
	0.4158	-320.74	-321.655	-320.435	-320.129	-319.824	-321.045	-321.655	-321.35	-320.74	-320.435		0.4158	-337.219	-335.388	-335.999	-343.018	-341.187	-343.628	-342.712	-343.018	-339.05	-345.764
	0.4159	-320.74	-321.655	-320.74	-321.045	-320.129	-321.045	-322.266	-321.045	-320.435	-320.74		0.4159	-337.219	-335.693	-335.999	-342.712	-341.187	-343.933	-342.102	-342.102	-338.44	-346.069
	0.416	-320.435	-321.655	-321.045	-320.74	-321.045	-321.35	-323.181	-321.35	-320.129	-321.35		0.416	-336.914	-336.914	-336.609	-342.407	-341.187	-344.238	-341.187	-342.712	-338.44	-345.154
	0.4161	-320.435	-321.045	-321.35	-319.824	-321.655	-321.35	-322.571	-321.655	-320.74	-321.655		0.4161	-336.609	-336.914	-336.609	-343.018	-341.187	-343.933	-341.492	-343.628	-339.05	-344.849
	0.4162	-320.129	-320.74	-321.96	-320.435	-321.655	-322.266	-321.96	-321.35	-321.655	-321.655		0.4162	-336.304	-336.609	-336.609	-343.323	-341.187	-343.323	-341.492	-343.628	-339.355	-345.459
	0.4163	-320.435	-319.824	-321.655	-321.045	-321.045	-322.571	-321.35	-321.655	-321.96	-321.045		0.4163	-336.304	-336.304	-336.609	-343.323	-341.797	-342.712	-340.881	-343.323	-339.661	-345.459
	0.4164	-321.045	-320.74	-321.35	-320.74	-321.045	-322.266	-321.35	-321.35	-321.96	-321.045		0.4164	-336.609	-336.609	-336.609	-343.323	-341.492	-342.712	-340.271	-342.712	-339.661	-345.459
	0.4165	-321.045	-321.045	-321.35	-320.74	-321.655	-320.74	-321.96	-321.655	-321.655	-320.74		0.4165	-336.609	-336.609	-336.914	-343.323	-341.797	-342.102	-340.576	-341.797	-340.576	-345.459
	0.4166	-321.35	-321.655	-321.35	-320.435	-322.266	-320.74	-321.96	-321.96	-321.045	-321.35		0.4166	-336.304	-336.914	-336.609	-343.628	-342.712	-341.797	-340.271	-341.797	-341.187	-346.069
	0.4167	-321.045	-321.35	-321.045	-321.045	-322.876	-320.129	-322.571	-321.96	-320.74	-321.045		0.4167	-335.999	-337.219	-337.219	-344.238	-343.018	-342.102	-339.661	-342.102	-341.187	-346.375
	0.4168	-321.045	-320.74	-321.045	-321.35	-322.266	-321.35	-321.35	-322.266	-320.74	-321.655		0.4168	-336.304	-337.219	-337.83	-344.238	-341.797	-343.018	-339.05	-342.102	-341.492	-346.68
	0.4169	-320.74	-320.435	-321.045	-321.045	-320.129	-321.96	-320.74	-321.655	-321.045	-321.655		0.4169	-335.999	-337.83	-338.135	-344.543	-340.881	-343.933	-339.661	-341.797	-341.187	-347.595
	0.417	-320.435	-321.045	-321.35	-320.435	-319.214	-322.266	-320.74	-321.045	-321.35	-321.655		0.417	-335.999	-336.914	-338.135	-344.238	-340.271	-343.628	-340.576	-340.881	-341.492	-348.511
	0.4171	-320.74	-321.35	-321.045	-320.129	-320.129	-321.35	-320.74	-320.74	-321.35	-321.96		0.4171	-336.304	-336.304	-337.83	-344.543	-339.661	-342.407	-341.492	-340.271	-340.576	-348.816
	0.4172	-320.74	-321.35	-321.045	-320.435	-320.74	-320.435	-320.74	-320.435	-321.045	-321.96		0.4172	-335.999	-335.693	-337.83	-343.933	-340.271	-341.492	-341.797	-340.576	-340.271	-348.206
	0.4173	-320.129	-321.045	-321.045	-320.435	-320.129	-320.129	-320.74	-320.74	-321.35	-322.266		0.4173	-335.083	-335.693	-337.524	-343.628	-340.271	-340.881	-341.187	-341.187	-340.271	-347.595
	0.4174	-320.129	-320.129	-321.35	-320.74	-320.129	-320.74	-321.35	-321.045	-320.74	-321.96		0.4174	-334.778	-336.914	-337.219	-343.628	-339.966	-341.492	-340.576	-341.492	-340.271	-348.206
	0.4175	-320.74	-320.435	-321.045	-321.35	-320.74	-320.435	-321.35	-321.045	-320.435	-321.35		0.4175	-334.473	-337.83	-336.914	-343.323	-339.661	-341.492	-340.271	-342.102	-340.271	-346.985
	0.4176	-321.35	-320.74	-321.655	-321.96	-321.35	-320.435	-321.35	-321.35	-320.74	-321.655		0.4176	-334.778	-337.83	-336.609	-342.712	-339.661	-341.797	-340.271	-342.102	-340.271	-346.069
	0.4177	-321.655	-320.74	-321.35	-321.655	-321.35	-321.045	-321.655	-321.655	-321.045	-322.266		0.4177	-335.388	-336.914	-337.219	-342.712	-339.661	-341.492	-339.966	-342.712	-340.271	-345.459
	0.4178	-321.35	-320.74	-321.045	-321.045	-321.045	-321.35	-321.655	-321.655	-320.74	-321.655		0.4178	-335.999	-336.609	-338.135	-343.018	-339.661	-341.797	-339.966	-342.407	-339.661	-345.459
	0.4179	-321.045	-321.045	-320.74	-321.35	-321.35	-321.045	-321.655	-321.35	-321.35	-321.045		0.4179	-335.999	-337.219	-337.83	-343.018	-340.271	-341.797	-340.881	-342.102	-339.05	-346.375
	0.418	-320.129	-321.35	-320.74	-321.35	-321.655	-321.045	-321.35	-321.35	-321.35	-321.655		0.418	-335.999	-337.524	-337.219	-343.323	-340.881	-342.102	-340.881	-342.102	-339.05	-346.069
	0.4181	-319.519	-321.35	-321.045	-320.74	-321.96	-320.74	-321.045	-321.655	-321.045	-322.571		0.4181	-335.083	-337.219	-337.83	-343.933	-341.797	-342.102	-340.881	-342.712	-339.966	-345.154
	0.4182	-319.824	-320.74	-321.96	-321.045	-321.655	-320.74	-320.74	-321.045	-321.35	-322.571		0.4182	-334.778	-337.83	-337.83	-343.628	-342.102	-341.797	-340.576	-343.323	-340.576	-344.543
	0.4183	-320.129	-320.74	-321.655	-320.74	-320.74	-320.74	-321.045	-321.045	-321.35	-322.571		0.4183	-334.167	-337.524	-337.83	-343.628	-341.797	-342.407	-340.881	-343.323	-340.271	-344.543
	0.4184	-320.129	-320.435	-320.74	-320.129	-320.74	-321.655	-321.655	-320.74	-321.35	-321.96		0.4184	-333.862	-337.524	-337.524	-344.238	-341.797	-342.102	-341.187	-342.712	-339.661	-345.459
	0.4185	-320.74	-321.35	-320.129	-320.129	-321.35	-321.045	-321.96	-321.045	-321.045	-321.35		0.4185	-334.167	-336.914	-337.83	-344.238	-340.881	-341.797	-340.576	-343.018	-339.355	-345.764
	0.4186	-320.129	-321.96	-319.824	-320.435	-321.35	-321.045	-321.655	-320.435	-320.74	-321.655		0.4186	-333.862	-335.999	-337.83	-343.018	-340.881	-342.102	-340.881	-342.712	-339.05	-345.764
	0.4187	-320.435	-321.655	-320.129	-320.74	-320.435	-321.045	-321.655	-321.045	-321.045	-321.655		0.4187	-333.252	-335.693	-337.83	-342.712	-340.881	-342.712	-340.881	-342.102	-338.745	-345.154
	0.4188	-321.045	-320.435	-321.045	-321.045	-319.824	-319.824	-321.655	-321.35	-320.74	-321.96		0.4188	-332.642	-335.693	-338.135	-343.323	-341.187	-343.018	-340.881	-341.797	-338.745	-345.154
	0.4189	-321.045	-319.824	-321.35	-321.35	-320.74	-319.824	-321.35	-320.435	-320.74	-321.35		0.4189	-333.252	-335.999	-338.135	-343.628	-341.187	-342.102	-340.271	-341.492	-339.05	-345.154
	0.419	-321.655	-320.74	-320.74	-321.96	-321.045	-320.435	-321.35	-320.435	-321.045	-321.35		0.419	-332.947	-336.914	-337.219	-342.712	-340.576	-342.407	-340.576	-341.797	-339.05	-346.069
	0.4191	-321.045	-321.96	-320.74	-321.35	-321.35	-321.655	-320.74	-321.35	-321.35	-321.35		0.4191	-332.031	-337.219	-336.914	-343.018	-340.881	-342.407	-340.576	-342.407	-338.745	-346.069
	0.4192	-320.129	-321.96	-320.74	-320.74	-321.045	-321.96	-321.045	-321.96	-321.655	-321.35		0.4192	-332.031	-337.524	-336.609	-343.323	-341.187	-342.407	-340.576	-342.712	-338.135	-346.069
	0.4193	-319.824	-321.655	-321.045	-321.655	-321.35	-321.35	-321.045	-321.655	-321.655	-321.045		0.4193	-332.031	-337.83	-337.219	-343.933	-342.102	-343.018	-340.271	-343.323	-337.83	-346.68
	0.4194	-319.824	-321.045	-321.35	-321.655	-321.045	-320.74	-321.655	-320.74	-321.655	-321.35		0.4194	-332.031	-336.914	-337.83	-343.628	-342.102	-343.628	-340.881	-343.628	-336.609	-346.985
	0.4195	-320.129	-321.045	-321.35	-321.655	-321.045	-321.045	-322.266	-320.74	-320.74	-321.655		0.4195	-332.947	-335.999	-338.745	-343.323	-342.407	-343.628	-341.492	-343.323	-336.304	-347.595
	0.4196	-321.045	-321.35	-320.74	-320.74	-321.045	-321.35	-321.96	-321.045	-320.74	-321.655		0.4196	-332.642	-335.388	-339.05	-342.407	-341.187	-343.628	-341.492	-343.933	-336.609	-346.68
	0.4197	-321.045	-321.655	-319.824	-320.435	-321.655	-321.35	-321.96	-321.045	-320.74	-321.35		0.4197	-332.031	-335.083	-339.355	-342.102	-340.881	-343.018	-341.797	-345.154	-337.219	-346.069
	0.4198	-321.045	-320.74	-319.519	-321.045	-321.96	-321.35	-321.96	-321.045	-320.74	-320.74		0.4198	-332.336	-335.693	-339.355	-342.102	-341.187	-342.712	-341.492	-345.459	-338.135	-346.069
	0.4199	-321.35	-320.435	-319.824	-321.045	-322.266	-321.655	-321.35	-320.74	-321.045	-320.74		0.4199	-332.336	-336.609	-338.44	-343.018	-340.881	-341.187	-341.492	-344.543	-338.44	-346.069
	0.42	-321.045	-321.045	-320.129	-320.74	-321.655	-321.045	-321.045	-320.435	-320.74	-321.045		0.42	-332.336	-337.524	-337.83	-343.018	-340.881	-340.881	-341.492	-344.238	-338.135	-346.069
	0.4201	-320.129	-320.74	-320.435	-320.435	-321.045	-321.35	-320.74	-321.35	-320.435	-321.045		0.4201	-332.947	-338.135	-337.219	-343.018	-340.271	-340.881	-341.187	-343.628	-338.135	-345.459
	0.4202	-319.824	-320.74	-321.045	-321.045	-320.435	-321.655	-321.35	-321.655	-319.824	-320.74		0.4202	-333.862	-338.44	-337.524	-343.628	-340.271	-341.492	-340.881	-343.018	-339.966	-345.154
	0.4203	-320.129	-320.435	-321.655	-321.35	-320.129	-321.35	-320.74	-321.655	-320.435	-321.655		0.4203	-334.473	-338.44	-338.135	-343.018	-340.271	-341.492	-340.881	-341.492	-340.881	-345.459
	0.4204	-321.045	-320.74	-321.045	-321.655	-321.045	-319.824	-320.129	-320.74	-321.045	-321.655		0.4204	-333.557	-338.44	-338.135	-342.712	-340.576	-341.187	-341.492	-341.797	-341.187	-345.459
	0.4205	-321.35	-321.045	-320.129	-321.045	-321.045	-319.824	-320.74	-320.74	-321.35	-321.655		0.4205	-333.252	-338.745	-338.44	-342.102	-340.271	-341.187	-341.492	-341.492	-340.576	-346.069
	0.4206	-321.96	-321.045	-320.435	-320.74	-320.74	-320.74	-321.35	-320.74	-321.96	-321.655		0.4206	-333.557	-338.44	-337.524	-342.102	-340.271	-341.187	-340.881	-340.576	-339.355	-346.069
	0.4207	-321.96	-321.045	-320.74	-320.74	-320.435	-320.435	-321.045	-321.35	-321.96	-321.045		0.4207	-334.473	-337.83	-337.219	-341.797	-340.271	-341.187	-341.187	-339.966	-338.745	-345.154
	0.4208	-321.35	-321.045	-321.655	-320.74	-320.435	-320.129	-320.74	-321.655	-322.266	-320.74		0.4208	-334.167	-336.914	-336.609	-342.102	-341.187	-341.187	-341.492	-339.05	-338.745	-343.933
	0.4209	-320.129	-321.35	-321.045	-321.045	-321.96	-320.74	-320.435	-321.96	-322.266	-320.129		0.4209	-333.557	-337.83	-337.524	-342.102	-342.102	-341.187	-341.492	-339.05	-338.745	-344.543
	0.421	-319.519	-321.655	-320.129	-320.74	-321.96	-321.045	-320.74	-321.35	-321.35	-319.824		0.421	-333.862	-338.44	-337.524	-342.712	-342.712	-341.492	-341.492	-339.355	-338.44	-345.154
	0.4211	-319.824	-320.74	-320.435	-321.045	-321.35	-321.655	-320.74	-320.74	-320.129	-320.74		0.4211	-333.862	-338.135	-337.219	-343.323	-342.712	-341.492	-341.797	-339.661	-339.05	-344.238
	0.4212	-320.74	-321.045	-320.74	-320.74	-321.35	-321.96	-321.35	-319.824	-320.129	-321.96		0.4212	-334.167	-337.83	-336.609	-343.628	-342.102	-341.187	-341.492	-339.966	-339.05	-343.933
	0.4213	-321.045	-321.655	-320.129	-320.435	-320.74	-321.96	-321.655	-320.129	-320.74	-322.266		0.4213	-334.778	-337.83	-336.304	-343.323	-342.102	-341.492	-340.881	-339.661	-338.44	-343.323
	0.4214	-321.35	-321.655	-320.435	-320.435	-320.435	-321.655	-321.96	-319.824	-321.35	-322.876		0.4214	-335.693	-337.83	-336.609	-343.018	-342.712	-341.492	-340.881	-339.966	-338.44	-343.323
	0.4215	-320.74	-321.655	-321.35	-320.129	-320.74	-320.74	-321.35	-320.435	-321.655	-322.571		0.4215	-335.999	-337.83	-337.219	-343.323	-342.407	-341.187	-341.187	-340.271	-338.44	-342.712
	0.4216	-320.129	-321.35	-321.655	-319.824	-320.435	-320.435	-320.129	-320.74	-321.655	-321.96		0.4216	-336.304	-338.135	-337.219	-343.933	-342.102	-341.797	-341.187	-340.881	-339.355	-342.102
	0.4217	-320.435	-320.74	-321.96	-320.74	-320.129	-320.129	-319.519	-320.435	-321.045	-321.35		0.4217	-336.304	-338.135	-337.83	-344.238	-342.712	-341.797	-341.492	-340.881	-339.966	-342.102
	0.4218	-320.74	-320.74	-321.655	-321.655	-320.74	-320.129	-320.129	-320.129	-321.045	-321.35		0.4218	-335.999	-338.135	-337.83	-343.933	-343.018	-341.187	-342.712	-340.881	-339.661	-342.712
	0.4219	-321.35	-321.35	-321.655	-321.655	-320.74	-321.045	-319.824	-320.435	-320.74	-320.74		0.4219	-335.999	-338.135	-337.524	-343.628	-342.407	-341.492	-342.712	-341.492	-339.355	-343.323
	0.422	-321.655	-322.266	-321.655	-321.35	-321.045	-321.045	-320.74	-320.435	-320.74	-320.435		0.422	-335.693	-338.44	-338.745	-343.628	-341.492	-341.492	-342.102	-341.492	-339.05	-344.543
	0.4221	-322.266	-322.266	-321.96	-321.655	-320.74	-321.045	-321.045	-320.435	-321.35	-320.74		0.4221	-335.693	-338.135	-338.44	-344.238	-341.187	-340.881	-341.492	-341.187	-339.05	-345.764
	0.4222	-322.266	-321.96	-322.266	-321.96	-320.74	-320.435	-321.045	-321.045	-321.35	-321.045		0.4222	-335.693	-337.524	-338.44	-344.238	-341.187	-340.271	-341.492	-340.576	-338.135	-345.459
	0.4223	-321.655	-321.96	-321.655	-321.655	-320.435	-320.129	-320.74	-321.655	-320.74	-320.74		0.4223	-335.388	-336.914	-338.745	-343.933	-341.492	-340.576	-341.797	-340.271	-337.83	-345.154
	0.4224	-320.74	-322.266	-321.35	-321.045	-320.129	-320.74	-320.74	-321.655	-320.435	-321.045		0.4224	-334.778	-337.524	-338.135	-343.323	-341.797	-340.881	-342.712	-339.355	-337.83	-345.154
	0.4225	-320.74	-322.266	-320.74	-321.35	-320.74	-321.045	-320.74	-321.35	-320.129	-321.045		0.4225	-335.388	-338.135	-338.135	-343.323	-342.712	-340.881	-343.933	-339.05	-338.135	-344.849
	0.4226	-321.045	-322.266	-321.045	-321.045	-321.655	-321.655	-320.74	-320.74	-320.74	-321.35		0.4226	-334.778	-338.135	-338.745	-343.323	-343.323	-341.187	-344.849	-339.661	-338.44	-344.238
	0.4227	-321.045	-321.96	-321.045	-321.35	-321.655	-321.96	-321.655	-320.435	-320.129	-321.045		0.4227	-334.167	-338.135	-339.05	-343.018	-343.323	-341.492	-344.238	-339.966	-337.83	-344.543
	0.4228	-320.74	-321.655	-321.35	-321.35	-321.655	-321.35	-321.045	-320.129	-320.129	-321.045		0.4228	-334.167	-338.135	-338.44	-343.628	-343.018	-341.187	-344.543	-339.661	-338.135	-345.764
	0.4229	-321.045	-321.35	-321.655	-321.045	-321.35	-320.74	-320.435	-319.824	-320.74	-321.35		0.4229	-334.778	-337.83	-337.524	-343.323	-342.407	-341.187	-345.154	-339.355	-338.44	-346.68
	0.423	-320.74	-321.35	-321.655	-321.045	-321.045	-321.045	-320.435	-320.129	-320.74	-321.35		0.423	-335.693	-337.83	-337.219	-343.933	-342.102	-341.492	-345.154	-339.966	-339.05	-346.68
	0.4231	-320.74	-321.35	-321.35	-321.045	-321.045	-321.045	-320.129	-320.74	-321.045	-321.35		0.4231	-335.693	-337.83	-336.609	-343.628	-342.407	-341.492	-345.154	-340.271	-338.44	-346.68
	0.4232	-320.74	-321.045	-321.655	-321.35	-320.74	-320.129	-320.74	-321.045	-321.045	-321.96		0.4232	-334.778	-338.135	-335.999	-343.628	-341.797	-341.492	-346.069	-341.492	-337.83	-347.595
	0.4233	-320.129	-321.045	-321.35	-321.35	-320.74	-320.74	-321.655	-321.045	-320.74	-321.35		0.4233	-333.557	-338.135	-335.693	-343.018	-341.187	-340.881	-346.069	-343.018	-336.914	-346.985
	0.4234	-320.435	-321.35	-321.655	-321.35	-320.435	-321.35	-321.96	-321.045	-319.824	-321.045		0.4234	-333.557	-338.44	-336.304	-343.628	-340.576	-340.576	-346.069	-343.323	-337.219	-346.68
	0.4235	-320.74	-321.96	-321.35	-321.35	-320.74	-321.655	-321.655	-321.35	-319.824	-321.655		0.4235	-334.167	-338.745	-337.219	-343.933	-340.881	-340.271	-345.764	-343.018	-337.219	-346.985
	0.4236	-321.045	-321.96	-320.74	-321.045	-321.655	-321.35	-321.35	-321.045	-321.045	-321.35		0.4236	-334.473	-338.745	-337.524	-343.628	-341.492	-340.271	-346.68	-342.407	-337.83	-346.985
	0.4237	-321.655	-321.655	-320.435	-320.74	-321.655	-322.266	-320.74	-320.74	-321.35	-321.045		0.4237	-334.167	-338.745	-337.524	-343.323	-342.102	-341.187	-346.68	-342.407	-337.83	-347.29
	0.4238	-321.045	-321.655	-321.045	-320.129	-321.045	-321.96	-320.74	-321.35	-321.045	-320.74		0.4238	-334.167	-339.355	-337.219	-343.323	-343.323	-341.797	-346.069	-342.102	-337.83	-348.206
	0.4239	-320.74	-320.74	-321.35	-320.435	-321.045	-321.655	-321.045	-321.045	-321.045	-321.045		0.4239	-334.473	-338.745	-337.219	-343.323	-344.238	-341.797	-346.069	-341.187	-338.44	-348.206
	0.424	-320.74	-320.435	-321.96	-321.35	-321.35	-320.74	-321.35	-320.435	-321.045	-321.045		0.424	-334.473	-338.135	-336.609	-343.628	-344.238	-342.102	-345.764	-340.881	-339.05	-347.595
	0.4241	-320.74	-320.435	-321.655	-321.655	-321.655	-320.74	-321.045	-320.129	-320.74	-321.35		0.4241	-334.167	-338.44	-335.388	-343.628	-343.628	-341.797	-345.154	-340.576	-338.745	-347.595
	0.4242	-320.435	-321.045	-321.045	-321.655	-321.96	-320.435	-321.045	-320.435	-320.74	-320.74		0.4242	-333.862	-338.44	-335.999	-343.018	-343.018	-340.576	-344.543	-339.966	-339.05	-346.375
	0.4243	-319.824	-321.655	-320.435	-321.655	-322.266	-320.129	-320.435	-320.74	-321.35	-321.045		0.4243	-333.862	-338.44	-337.524	-343.018	-341.797	-339.355	-345.154	-339.355	-339.355	-345.154
	0.4244	-318.909	-322.571	-320.129	-321.35	-321.35	-319.824	-321.35	-321.35	-321.045	-321.045		0.4244	-334.167	-338.745	-338.44	-343.018	-341.797	-339.966	-345.154	-338.44	-338.745	-345.154
	0.4245	-319.214	-321.96	-320.74	-321.045	-321.655	-320.129	-321.655	-322.571	-321.35	-321.96		0.4245	-334.778	-339.05	-339.05	-343.018	-342.712	-340.576	-345.459	-338.135	-338.44	-344.543
	0.4246	-320.129	-321.35	-320.74	-321.045	-321.35	-320.74	-322.266	-322.876	-321.35	-322.266		0.4246	-335.388	-339.05	-339.355	-343.018	-343.018	-341.187	-346.069	-338.135	-338.44	-344.238
	0.4247	-320.129	-320.129	-321.045	-321.045	-321.35	-321.655	-321.96	-322.571	-321.045	-321.96		0.4247	-335.693	-339.661	-338.745	-343.323	-343.323	-341.492	-345.764	-338.44	-337.83	-343.323
	0.4248	-320.129	-320.435	-321.96	-320.74	-321.655	-321.96	-321.35	-321.96	-320.74	-321.35		0.4248	-334.778	-339.661	-337.83	-343.323	-343.933	-342.102	-345.154	-338.745	-337.83	-343.323
	0.4249	-319.824	-319.519	-321.96	-320.129	-321.35	-322.266	-321.35	-321.045	-320.129	-321.045		0.4249	-334.167	-339.966	-336.914	-343.323	-344.543	-342.102	-344.543	-338.745	-338.44	-343.323
	0.425	-320.129	-319.214	-321.045	-320.129	-320.129	-321.655	-320.74	-321.045	-320.129	-320.435		0.425	-334.473	-339.966	-336.914	-342.712	-344.849	-342.102	-345.459	-338.44	-339.355	-343.933
	0.4251	-320.435	-319.214	-321.045	-320.74	-319.824	-320.74	-320.74	-321.35	-320.74	-319.824		0.4251	-334.778	-340.576	-336.914	-341.797	-344.543	-343.628	-345.154	-338.135	-339.661	-344.849
	0.4252	-321.045	-319.824	-321.045	-320.74	-320.435	-320.435	-321.045	-321.655	-321.96	-320.129		0.4252	-335.388	-340.881	-337.219	-341.492	-343.018	-344.543	-345.459	-337.83	-339.05	-344.849
	0.4253	-320.74	-320.129	-320.435	-321.655	-321.655	-321.35	-321.655	-320.74	-321.96	-321.35		0.4253	-335.083	-340.576	-337.219	-340.881	-342.407	-344.543	-344.849	-338.135	-339.355	-344.238
	0.4254	-320.435	-320.74	-320.435	-321.96	-322.266	-321.35	-321.96	-320.74	-321.655	-322.266		0.4254	-334.778	-340.576	-338.135	-340.576	-342.712	-343.933	-344.238	-338.745	-339.966	-343.628
	0.4255	-320.435	-321.35	-321.045	-321.655	-321.655	-321.35	-321.35	-321.045	-321.045	-321.655		0.4255	-334.778	-339.966	-338.44	-341.187	-342.712	-343.628	-343.933	-338.44	-339.355	-342.407
	0.4256	-321.35	-321.96	-320.74	-321.35	-319.824	-321.35	-321.35	-321.655	-319.824	-321.35		0.4256	-334.473	-338.745	-338.745	-341.187	-343.018	-343.628	-343.933	-338.44	-339.661	-342.712
	0.4257	-321.96	-322.266	-321.045	-322.266	-319.824	-321.655	-321.655	-321.045	-319.824	-321.35		0.4257	-334.473	-336.914	-338.44	-341.187	-343.323	-343.018	-344.238	-338.44	-339.966	-343.018
	0.4258	-321.35	-321.655	-321.045	-322.571	-320.435	-321.655	-321.35	-320.74	-320.74	-321.655		0.4258	-334.167	-336.914	-338.135	-340.576	-343.323	-343.933	-344.849	-338.745	-339.661	-343.323
	0.4259	-320.435	-321.655	-321.35	-321.96	-321.045	-321.35	-321.35	-321.045	-320.74	-321.96		0.4259	-334.167	-338.135	-337.83	-341.492	-343.018	-343.628	-344.849	-338.745	-339.661	-344.238
	0.426	-319.519	-320.74	-321.655	-321.35	-321.35	-321.35	-321.655	-320.74	-319.824	-321.96		0.426	-334.778	-339.355	-337.83	-341.797	-343.018	-343.323	-344.543	-338.135	-340.271	-345.154
	0.4261	-319.824	-320.74	-321.655	-320.74	-321.35	-321.045	-321.655	-321.045	-319.824	-321.655		0.4261	-335.388	-339.661	-337.83	-341.797	-343.018	-342.407	-344.238	-337.219	-340.576	-344.238
	0.4262	-320.129	-321.35	-321.655	-320.129	-321.35	-321.35	-321.35	-321.655	-321.045	-321.35		0.4262	-335.388	-339.966	-337.219	-341.492	-343.628	-342.102	-344.543	-337.83	-339.661	-343.018
	0.4263	-320.129	-321.35	-321.655	-320.129	-321.35	-321.35	-321.045	-322.571	-322.266	-321.35		0.4263	-335.388	-339.661	-336.914	-341.797	-344.543	-342.102	-343.933	-337.83	-338.745	-342.102
	0.4264	-321.045	-321.35	-321.045	-320.435	-320.74	-320.435	-321.35	-322.266	-322.266	-321.655		0.4264	-335.693	-339.661	-337.219	-341.492	-344.543	-342.712	-344.849	-338.135	-338.44	-342.102
	0.4265	-320.74	-321.045	-321.045	-321.045	-320.74	-320.74	-321.96	-321.655	-321.96	-321.35		0.4265	-335.693	-340.576	-337.524	-340.576	-343.933	-342.712	-344.543	-338.745	-338.135	-342.712
	0.4266	-321.35	-320.74	-321.045	-321.045	-320.129	-320.74	-321.655	-321.045	-321.35	-320.74		0.4266	-335.693	-342.407	-337.219	-339.355	-343.628	-342.102	-344.238	-339.05	-338.135	-343.323
	0.4267	-321.35	-320.74	-321.35	-320.74	-319.824	-320.435	-321.35	-320.74	-321.045	-320.74		0.4267	-335.999	-343.628	-337.524	-339.05	-343.933	-341.492	-345.154	-338.745	-338.135	-344.238
	0.4268	-321.35	-321.045	-321.655	-320.74	-320.74	-320.74	-321.045	-320.435	-321.35	-320.74		0.4268	-336.609	-343.323	-338.44	-339.05	-344.543	-341.187	-345.459	-338.745	-337.83	-344.543
	0.4269	-321.35	-321.35	-321.96	-320.435	-320.74	-321.35	-320.74	-320.74	-321.045	-321.045		0.4269	-336.609	-342.407	-338.745	-339.661	-344.238	-341.187	-345.154	-339.966	-337.219	-344.849
	0.427	-320.129	-320.74	-321.35	-320.74	-320.74	-321.655	-320.74	-321.655	-320.435	-321.35		0.427	-336.609	-342.712	-339.355	-340.271	-344.238	-341.797	-344.238	-339.355	-337.524	-344.543
	0.4271	-321.045	-320.74	-320.129	-320.74	-321.045	-321.045	-321.35	-321.35	-320.435	-321.655		0.4271	-336.914	-341.797	-339.355	-340.271	-343.933	-342.102	-343.933	-338.745	-338.44	-344.849
	0.4272	-321.35	-320.74	-319.824	-321.655	-321.96	-320.74	-321.96	-321.35	-320.435	-321.655		0.4272	-335.999	-340.881	-338.745	-339.661	-343.018	-341.797	-344.238	-337.83	-338.135	-345.459
	0.4273	-321.96	-320.74	-320.129	-322.266	-321.35	-320.435	-321.35	-321.35	-320.435	-321.35		0.4273	-335.693	-340.576	-337.83	-339.355	-341.797	-341.492	-343.933	-337.524	-337.83	-345.154
	0.4274	-321.96	-321.045	-321.045	-321.96	-321.045	-320.74	-321.35	-320.74	-320.435	-322.266		0.4274	-335.388	-340.271	-336.914	-339.355	-342.102	-340.576	-343.628	-338.135	-337.219	-345.154
	0.4275	-321.045	-322.266	-321.35	-321.35	-321.045	-321.35	-321.35	-321.045	-321.045	-322.266		0.4275	-335.388	-340.576	-336.914	-339.661	-342.407	-340.576	-343.628	-338.745	-336.914	-345.154
	0.4276	-320.129	-321.96	-321.35	-320.74	-320.435	-321.35	-321.045	-321.045	-321.35	-322.266		0.4276	-334.778	-340.271	-336.914	-339.05	-341.492	-340.576	-343.018	-339.966	-336.914	-343.933
	0.4277	-319.519	-321.96	-321.35	-320.435	-320.129	-321.35	-320.435	-320.74	-321.35	-321.96		0.4277	-334.473	-340.271	-337.524	-339.05	-340.271	-340.881	-343.018	-340.576	-338.135	-343.018
	0.4278	-320.129	-321.35	-321.045	-320.74	-320.74	-321.655	-320.74	-320.74	-321.35	-321.655		0.4278	-335.999	-340.271	-337.524	-339.661	-340.271	-340.881	-343.628	-340.881	-338.135	-343.018
	0.4279	-320.435	-321.35	-321.35	-321.35	-321.045	-321.655	-320.74	-320.74	-321.35	-321.655		0.4279	-336.914	-340.576	-337.524	-340.271	-340.576	-340.881	-343.628	-340.576	-338.745	-343.018
	0.428	-320.74	-321.35	-321.045	-321.35	-321.35	-321.96	-320.129	-319.824	-321.35	-321.045		0.428	-337.219	-339.966	-337.219	-340.576	-341.187	-340.881	-344.238	-340.271	-338.745	-343.323
	0.4281	-321.045	-321.655	-321.35	-321.35	-321.35	-321.96	-319.824	-319.824	-321.045	-321.045		0.4281	-336.304	-339.661	-337.524	-339.661	-340.881	-342.407	-344.849	-339.966	-339.05	-343.323
	0.4282	-321.35	-321.045	-321.655	-321.045	-321.35	-321.96	-320.435	-319.519	-320.74	-321.35		0.4282	-335.999	-338.745	-337.524	-339.355	-339.661	-343.018	-345.154	-340.576	-338.44	-343.018
	0.4283	-320.74	-320.435	-321.045	-320.74	-321.045	-321.96	-321.045	-319.824	-320.74	-321.96		0.4283	-335.999	-338.44	-338.135	-339.355	-339.355	-342.712	-344.238	-341.187	-338.135	-342.407
	0.4284	-320.435	-321.35	-321.35	-320.435	-320.435	-321.35	-321.96	-320.129	-320.435	-321.96		0.4284	-336.304	-338.44	-338.44	-339.661	-339.355	-341.797	-343.933	-341.492	-337.524	-342.407
	0.4285	-320.435	-321.655	-321.35	-321.045	-320.74	-320.74	-321.96	-319.824	-320.74	-321.655		0.4285	-337.524	-339.05	-338.44	-340.576	-339.966	-341.492	-343.018	-341.492	-336.914	-342.712
	0.4286	-320.435	-321.96	-321.35	-321.96	-321.045	-320.129	-321.96	-319.824	-320.74	-321.35		0.4286	-338.135	-339.661	-339.05	-341.187	-340.271	-341.492	-342.712	-341.797	-337.524	-342.712
	0.4287	-321.35	-321.655	-321.045	-322.266	-321.35	-320.129	-321.35	-320.435	-320.129	-321.35		0.4287	-337.524	-339.661	-339.355	-341.797	-339.661	-340.881	-343.018	-341.797	-337.524	-342.102
	0.4288	-321.655	-321.655	-321.045	-321.96	-321.045	-320.129	-321.045	-321.045	-320.129	-321.045		0.4288	-337.219	-339.966	-339.661	-342.407	-339.966	-341.797	-343.323	-342.407	-337.83	-342.712
	0.4289	-321.35	-321.35	-321.045	-321.96	-320.74	-320.435	-320.74	-321.35	-320.129	-321.045		0.4289	-336.609	-339.661	-339.661	-342.712	-340.576	-341.797	-343.933	-342.712	-337.83	-343.323
	0.429	-320.435	-321.35	-321.35	-321.655	-321.35	-320.129	-320.435	-321.655	-320.74	-321.655		0.429	-336.609	-338.745	-339.355	-343.018	-340.576	-341.797	-344.238	-342.712	-337.219	-343.628
	0.4291	-320.74	-321.655	-321.35	-321.35	-321.655	-321.045	-321.35	-321.35	-320.435	-321.655		0.4291	-336.304	-338.745	-338.135	-343.323	-340.881	-342.102	-344.238	-343.018	-337.219	-343.323
	0.4292	-321.045	-322.266	-321.045	-321.045	-321.96	-321.655	-321.655	-321.655	-320.129	-321.045		0.4292	-336.609	-338.745	-337.219	-343.323	-342.102	-341.797	-344.849	-342.102	-338.135	-343.323
	0.4293	-321.655	-322.266	-320.74	-321.35	-321.655	-321.35	-321.96	-321.655	-320.74	-321.045		0.4293	-337.83	-338.135	-337.83	-343.323	-342.102	-341.492	-345.154	-341.797	-338.745	-343.933
	0.4294	-321.96	-321.96	-320.435	-321.045	-321.35	-320.74	-321.35	-321.655	-321.045	-320.435		0.4294	-338.44	-338.135	-337.83	-342.407	-342.712	-341.492	-344.849	-342.102	-338.44	-343.933
	0.4295	-322.266	-321.96	-321.045	-321.35	-321.045	-320.435	-320.74	-321.655	-321.35	-320.129		0.4295	-338.135	-338.745	-337.83	-341.797	-342.712	-341.187	-345.154	-341.492	-338.44	-344.849
	0.4296	-321.96	-321.35	-321.045	-321.045	-321.045	-321.35	-320.74	-321.35	-321.35	-319.519		0.4296	-338.135	-339.05	-337.219	-342.102	-342.407	-340.881	-344.849	-340.576	-338.44	-345.154
	0.4297	-321.045	-320.74	-321.655	-321.045	-321.35	-321.35	-320.74	-321.35	-320.74	-319.824		0.4297	-338.135	-338.745	-338.135	-342.712	-342.102	-340.881	-344.238	-340.271	-338.745	-344.543
	0.4298	-321.35	-321.35	-322.266	-321.35	-321.35	-321.35	-321.045	-321.045	-320.435	-319.824		0.4298	-337.83	-338.44	-338.745	-343.628	-340.881	-341.187	-344.238	-340.271	-339.355	-344.543
	0.4299	-321.35	-321.045	-321.655	-322.571	-321.35	-321.35	-321.045	-321.045	-320.435	-321.655		0.4299	-337.524	-338.44	-339.355	-344.543	-339.661	-341.187	-345.154	-341.187	-339.966	-343.933
	0.43	-321.35	-320.74	-321.045	-323.181	-321.045	-320.435	-320.74	-321.045	-321.045	-321.35		0.43	-337.83	-339.05	-340.881	-345.154	-339.661	-340.881	-346.069	-341.797	-340.271	-344.238
	0.4301	-321.96	-320.74	-321.045	-321.655	-320.435	-321.045	-319.824	-321.045	-321.35	-321.35		0.4301	-337.524	-339.05	-341.797	-344.543	-339.355	-340.881	-345.459	-343.018	-339.661	-345.764
	0.4302	-321.655	-321.045	-321.045	-321.35	-320.129	-321.045	-320.74	-321.045	-321.045	-321.35		0.4302	-336.609	-338.745	-342.712	-344.238	-338.745	-340.576	-344.543	-343.323	-339.966	-346.985
	0.4303	-321.045	-321.045	-321.655	-321.35	-320.74	-320.435	-321.045	-320.74	-320.435	-321.35		0.4303	-335.693	-338.135	-342.102	-343.628	-338.44	-340.576	-343.628	-342.712	-340.576	-348.511
	0.4304	-320.435	-321.045	-321.35	-321.35	-321.35	-320.74	-321.045	-320.74	-320.435	-321.96		0.4304	-334.778	-336.914	-341.492	-343.933	-338.135	-340.576	-343.323	-342.102	-339.661	-348.511
	0.4305	-320.435	-321.045	-321.35	-321.045	-321.655	-321.35	-321.045	-321.35	-320.435	-321.35		0.4305	-333.862	-336.304	-340.881	-343.628	-338.44	-341.187	-343.628	-341.492	-339.661	-348.206
	0.4306	-320.129	-321.35	-321.045	-320.74	-321.96	-321.35	-321.045	-321.045	-320.129	-321.045		0.4306	-334.167	-335.693	-340.271	-343.323	-338.135	-341.187	-344.238	-341.492	-339.966	-346.68
	0.4307	-320.435	-321.35	-320.74	-320.435	-322.266	-321.35	-321.045	-320.435	-321.045	-320.435		0.4307	-335.083	-335.388	-340.271	-343.018	-338.135	-340.881	-344.849	-341.492	-340.881	-346.68
	0.4308	-320.74	-321.655	-320.74	-320.74	-322.266	-321.655	-320.435	-320.435	-321.35	-321.045		0.4308	-335.083	-335.083	-339.966	-342.102	-338.44	-341.187	-344.849	-341.797	-341.187	-346.375
	0.4309	-321.045	-321.35	-321.045	-321.35	-321.35	-321.045	-320.74	-321.045	-321.045	-320.74		0.4309	-335.693	-335.999	-340.271	-341.797	-338.745	-340.576	-345.154	-341.797	-340.271	-345.459
	0.431	-321.045	-321.35	-321.655	-321.655	-321.045	-320.74	-321.35	-321.045	-321.655	-321.655		0.431	-335.693	-336.609	-340.271	-341.797	-339.661	-341.187	-344.849	-342.102	-339.966	-345.154
	0.4311	-321.35	-320.74	-321.655	-321.96	-321.35	-321.655	-321.045	-321.045	-321.96	-321.96		0.4311	-334.778	-336.304	-340.271	-341.797	-340.576	-340.881	-345.154	-341.797	-340.576	-343.933
	0.4312	-320.74	-320.74	-321.96	-321.35	-321.35	-321.35	-321.045	-321.655	-322.266	-321.35		0.4312	-334.473	-336.914	-340.576	-340.881	-340.576	-340.271	-345.459	-341.187	-341.492	-344.238
	0.4313	-321.35	-320.74	-321.655	-321.045	-320.74	-320.435	-321.655	-321.655	-321.655	-321.045		0.4313	-333.862	-336.609	-340.576	-340.576	-339.661	-339.966	-345.764	-341.187	-341.797	-345.459
	0.4314	-321.655	-320.74	-321.96	-321.35	-321.045	-320.435	-321.35	-321.35	-321.35	-321.045		0.4314	-333.862	-335.999	-339.661	-340.881	-339.355	-339.355	-345.764	-341.797	-342.102	-345.154
	0.4315	-321.96	-321.35	-321.96	-321.045	-321.655	-321.045	-321.045	-321.045	-321.045	-320.435		0.4315	-333.862	-335.693	-339.661	-341.492	-339.05	-339.966	-346.069	-341.797	-341.797	-344.849
	0.4316	-321.96	-321.655	-321.35	-321.35	-321.655	-321.35	-321.655	-321.655	-321.35	-320.74		0.4316	-333.862	-335.693	-339.966	-341.187	-339.661	-340.881	-345.764	-342.712	-341.797	-344.849
	0.4317	-321.655	-321.35	-321.045	-321.35	-322.266	-321.655	-321.96	-320.74	-320.74	-321.35		0.4317	-334.167	-336.304	-339.966	-341.797	-339.661	-341.797	-345.459	-343.628	-342.712	-344.543
	0.4318	-320.74	-321.96	-320.74	-321.96	-321.96	-321.35	-321.655	-320.74	-321.045	-321.96		0.4318	-334.473	-336.609	-339.661	-342.102	-339.966	-342.102	-345.154	-343.628	-343.018	-344.543
	0.4319	-320.74	-321.655	-320.129	-321.35	-321.655	-321.35	-321.045	-320.74	-321.045	-321.35		0.4319	-334.167	-336.914	-339.966	-341.492	-338.745	-341.797	-344.238	-343.628	-342.407	-345.459
	0.432	-320.74	-320.74	-320.74	-320.74	-321.045	-321.35	-321.35	-320.435	-320.74	-321.655		0.432	-333.862	-338.44	-339.661	-342.102	-338.745	-340.881	-344.238	-343.018	-341.492	-346.069
	0.4321	-320.129	-320.74	-321.655	-320.74	-321.045	-321.655	-321.655	-320.435	-320.74	-321.655		0.4321	-333.862	-339.05	-338.745	-342.712	-338.745	-340.576	-345.154	-342.407	-341.492	-346.375
	0.4322	-320.129	-321.045	-321.655	-321.35	-320.74	-322.266	-321.655	-320.129	-320.74	-321.655		0.4322	-334.167	-339.05	-338.135	-343.323	-339.355	-340.271	-346.375	-341.797	-341.797	-345.764
	0.4323	-320.129	-321.045	-320.74	-321.35	-320.74	-322.571	-321.655	-320.74	-321.045	-321.35		0.4323	-334.167	-338.44	-337.83	-343.933	-339.661	-340.271	-346.375	-341.797	-342.407	-345.154
	0.4324	-320.435	-320.129	-320.74	-321.655	-321.35	-321.655	-321.35	-321.045	-321.045	-321.35		0.4324	-334.778	-337.83	-339.05	-343.323	-339.355	-341.187	-346.68	-342.102	-342.407	-344.849
	0.4325	-320.74	-320.435	-321.045	-321.655	-321.35	-321.35	-320.74	-320.435	-321.655	-321.045		0.4325	-334.778	-337.524	-339.05	-343.018	-339.05	-342.102	-346.985	-341.797	-342.102	-345.459
	0.4326	-321.045	-321.045	-321.35	-321.35	-321.045	-321.96	-321.35	-320.74	-321.35	-321.045		0.4326	-335.388	-337.219	-339.05	-342.407	-339.661	-342.712	-346.68	-342.102	-341.492	-346.069
	0.4327	-321.35	-321.045	-321.96	-321.045	-321.655	-321.96	-321.35	-320.74	-321.045	-320.74		0.4327	-335.999	-337.83	-339.05	-341.187	-339.661	-342.712	-346.68	-342.102	-341.492	-346.68
	0.4328	-321.045	-320.74	-321.655	-321.35	-321.35	-322.266	-321.655	-321.045	-321.045	-321.045		0.4328	-336.609	-338.135	-338.745	-339.966	-339.661	-343.018	-347.595	-341.797	-341.492	-347.595
	0.4329	-320.74	-320.74	-321.35	-321.045	-321.045	-322.266	-321.35	-320.74	-320.74	-320.74		0.4329	-336.609	-338.44	-338.745	-339.661	-339.05	-342.712	-348.206	-342.102	-341.492	-347.595
	0.433	-321.045	-320.74	-320.74	-320.74	-321.655	-321.35	-321.045	-321.045	-320.74	-321.35		0.433	-336.609	-338.44	-339.355	-339.966	-339.355	-343.018	-347.595	-342.102	-341.797	-347.29
	0.4331	-320.435	-320.74	-320.129	-320.74	-321.96	-320.74	-321.045	-321.045	-320.435	-321.96		0.4331	-336.304	-338.745	-339.966	-339.966	-339.355	-343.018	-348.206	-342.102	-342.712	-346.375
	0.4332	-320.129	-320.435	-320.74	-320.74	-321.655	-320.74	-321.045	-321.655	-320.74	-321.655		0.4332	-336.914	-338.135	-339.661	-339.355	-339.966	-343.628	-348.511	-341.797	-342.712	-346.069
	0.4333	-319.519	-320.129	-321.045	-320.74	-320.74	-321.045	-321.045	-321.96	-321.045	-321.35		0.4333	-337.524	-338.135	-339.661	-339.355	-339.966	-343.323	-348.816	-340.881	-342.407	-346.68
	0.4334	-320.435	-320.74	-321.045	-321.045	-320.74	-321.35	-321.045	-322.266	-321.35	-321.35		0.4334	-338.135	-338.135	-339.966	-339.661	-339.661	-342.102	-348.816	-341.187	-342.407	-348.206
	0.4335	-320.435	-320.74	-320.74	-321.045	-321.045	-321.655	-321.35	-321.655	-321.655	-321.96		0.4335	-338.135	-338.745	-338.745	-340.271	-339.355	-341.492	-348.816	-341.492	-342.712	-349.121
	0.4336	-320.74	-321.045	-321.045	-320.74	-321.35	-321.35	-320.74	-321.045	-321.655	-321.35		0.4336	-338.44	-339.355	-338.44	-340.576	-338.745	-342.712	-348.816	-341.797	-342.712	-349.426
	0.4337	-321.35	-321.35	-320.74	-320.129	-321.35	-320.74	-320.74	-321.045	-321.96	-320.74		0.4337	-338.44	-339.661	-338.135	-340.271	-337.83	-342.712	-349.121	-342.407	-342.712	-349.731
	0.4338	-321.045	-321.045	-320.129	-320.435	-321.655	-320.435	-320.74	-321.045	-321.35	-321.045		0.4338	-337.83	-339.355	-338.135	-340.271	-338.135	-342.407	-349.731	-342.102	-341.797	-349.426
	0.4339	-321.045	-321.045	-320.129	-321.045	-322.266	-321.045	-320.74	-320.435	-320.74	-321.96		0.4339	-337.83	-339.661	-337.219	-340.881	-338.135	-342.102	-350.647	-342.407	-341.797	-349.426
	0.434	-320.435	-321.35	-320.129	-321.045	-321.96	-321.045	-320.74	-320.74	-321.045	-321.96		0.434	-337.219	-339.661	-336.914	-341.492	-339.05	-341.492	-349.731	-342.712	-341.797	-349.426
	0.4341	-319.824	-320.129	-320.129	-320.74	-321.35	-320.74	-321.35	-321.35	-321.045	-321.96		0.4341	-337.524	-339.661	-336.609	-342.102	-339.355	-341.492	-348.511	-342.712	-341.187	-349.731
	0.4342	-321.045	-319.824	-320.74	-320.74	-320.74	-320.74	-321.655	-321.96	-321.35	-321.655		0.4342	-337.219	-339.355	-336.914	-341.797	-340.576	-341.492	-348.816	-342.407	-340.271	-349.731
	0.4343	-321.35	-320.435	-320.435	-320.435	-321.045	-321.35	-321.35	-321.96	-321.35	-321.655		0.4343	-337.219	-339.05	-337.524	-342.407	-340.881	-341.187	-348.816	-342.102	-340.881	-349.426
	0.4344	-321.045	-321.045	-321.045	-320.74	-321.35	-321.35	-321.045	-321.35	-321.655	-321.655		0.4344	-338.135	-339.05	-337.83	-342.102	-340.271	-341.187	-349.121	-342.102	-340.881	-349.426
	0.4345	-320.74	-321.655	-321.35	-320.74	-321.045	-321.35	-320.129	-321.35	-320.74	-321.35		0.4345	-338.44	-339.661	-337.83	-342.102	-340.271	-341.492	-349.121	-342.407	-342.102	-349.426
	0.4346	-321.35	-321.96	-321.35	-320.74	-320.74	-321.35	-320.129	-321.96	-320.129	-322.266		0.4346	-338.745	-340.271	-338.135	-341.797	-339.966	-341.492	-348.816	-342.407	-341.797	-349.731
	0.4347	-321.045	-321.045	-321.045	-321.35	-321.045	-321.655	-321.045	-321.35	-319.519	-323.181		0.4347	-339.355	-339.966	-338.745	-341.187	-339.355	-341.187	-348.816	-342.712	-342.102	-349.426
	0.4348	-321.045	-321.045	-320.74	-321.045	-320.435	-321.35	-321.045	-321.045	-320.129	-323.486		0.4348	-339.05	-339.355	-338.745	-341.492	-339.05	-341.187	-348.511	-343.323	-342.712	-348.816
	0.4349	-321.045	-321.35	-320.74	-321.045	-319.824	-321.045	-321.045	-321.045	-320.435	-322.571		0.4349	-339.661	-339.05	-338.745	-340.576	-339.05	-340.881	-346.68	-343.018	-343.018	-348.206
	0.435	-321.045	-321.045	-320.435	-321.045	-321.045	-320.74	-321.35	-321.35	-320.129	-322.266		0.435	-339.355	-339.355	-338.44	-340.576	-338.44	-341.187	-345.459	-342.102	-342.712	-347.29
	0.4351	-321.045	-321.045	-320.74	-320.74	-321.35	-320.129	-321.35	-320.74	-320.74	-321.655		0.4351	-339.05	-339.355	-338.745	-340.881	-338.135	-341.187	-344.849	-341.797	-341.797	-346.985
	0.4352	-321.35	-321.35	-320.74	-320.74	-321.35	-320.129	-321.045	-320.129	-320.74	-321.655		0.4352	-339.355	-339.661	-339.05	-340.881	-337.83	-342.102	-344.543	-341.797	-341.797	-346.375
	0.4353	-321.045	-321.045	-321.045	-321.045	-321.045	-320.129	-320.74	-320.74	-321.655	-321.655		0.4353	-339.661	-339.05	-338.745	-341.492	-338.135	-342.712	-344.849	-342.102	-341.797	-346.375
	0.4354	-320.74	-321.045	-321.35	-320.74	-320.74	-320.74	-320.435	-321.045	-321.96	-322.266		0.4354	-339.661	-339.05	-339.661	-341.492	-338.44	-342.102	-345.459	-341.797	-342.102	-346.68
	0.4355	-321.045	-321.655	-321.655	-319.824	-320.74	-320.74	-321.045	-321.655	-321.35	-322.266		0.4355	-339.355	-339.355	-340.881	-341.187	-338.745	-341.797	-345.459	-341.797	-342.102	-347.595
	0.4356	-320.435	-321.96	-321.655	-320.435	-320.74	-321.35	-321.35	-321.35	-320.435	-322.266		0.4356	-339.05	-340.271	-340.576	-341.492	-338.745	-341.797	-345.459	-341.492	-342.102	-348.816
	0.4357	-320.435	-321.96	-321.35	-320.74	-321.35	-322.266	-320.74	-320.74	-320.129	-322.266		0.4357	-339.355	-340.881	-339.05	-341.797	-339.05	-342.102	-345.764	-340.881	-342.407	-348.816
	0.4358	-320.74	-321.655	-321.045	-321.655	-321.35	-321.96	-320.74	-319.824	-320.435	-321.35		0.4358	-339.661	-340.881	-339.05	-341.492	-339.966	-342.102	-346.375	-340.881	-342.102	-348.206
	0.4359	-321.655	-321.045	-321.045	-321.045	-320.74	-321.655	-320.74	-320.129	-321.045	-320.74		0.4359	-339.661	-339.661	-339.661	-340.576	-340.271	-341.797	-346.375	-341.187	-342.712	-348.511
	0.436	-321.35	-320.74	-321.35	-321.045	-321.655	-321.35	-320.74	-321.045	-321.045	-320.74		0.436	-339.661	-339.05	-340.576	-340.271	-339.661	-341.797	-346.069	-341.797	-343.323	-348.206
	0.4361	-321.045	-320.435	-321.35	-321.045	-321.35	-321.35	-321.35	-321.045	-320.435	-321.045		0.4361	-339.355	-339.05	-340.271	-340.576	-339.05	-342.407	-345.154	-342.407	-342.407	-348.816
	0.4362	-320.129	-319.824	-320.74	-320.74	-321.045	-321.045	-320.74	-320.129	-320.129	-320.74		0.4362	-339.355	-339.355	-340.576	-341.797	-339.05	-342.407	-344.543	-342.712	-341.797	-349.121
	0.4363	-319.824	-319.824	-320.74	-321.35	-320.74	-320.74	-320.129	-319.824	-320.129	-320.129		0.4363	-339.661	-340.881	-339.966	-341.797	-339.355	-342.407	-345.459	-343.933	-342.407	-348.816
	0.4364	-319.214	-319.214	-321.045	-322.266	-320.74	-320.74	-321.045	-320.435	-320.74	-320.129		0.4364	-340.576	-341.492	-339.966	-342.102	-340.576	-342.102	-345.764	-343.933	-343.018	-348.816
	0.4365	-319.519	-319.519	-321.35	-322.571	-321.045	-320.74	-321.35	-320.74	-321.045	-320.74		0.4365	-340.271	-341.187	-340.576	-342.102	-339.966	-341.492	-346.375	-343.018	-343.323	-349.121
	0.4366	-321.045	-319.214	-321.045	-321.96	-321.35	-320.435	-321.655	-320.74	-321.35	-321.045		0.4366	-339.355	-339.966	-340.881	-341.797	-339.661	-341.797	-345.764	-343.018	-343.018	-349.731
	0.4367	-321.655	-319.824	-321.35	-321.045	-321.655	-320.74	-321.655	-321.045	-321.045	-321.35		0.4367	-338.44	-339.355	-341.187	-341.797	-339.661	-342.407	-345.764	-343.323	-343.323	-349.731
	0.4368	-321.35	-319.824	-320.435	-320.435	-321.655	-321.35	-321.655	-321.35	-320.74	-321.655		0.4368	-338.135	-339.661	-341.492	-341.797	-339.355	-342.102	-346.68	-343.018	-342.712	-349.731
	0.4369	-321.045	-320.74	-319.824	-320.129	-321.045	-321.35	-321.045	-321.35	-321.045	-321.045		0.4369	-337.83	-339.661	-341.797	-342.102	-339.661	-342.102	-346.68	-343.018	-341.797	-350.647
	0.437	-321.35	-320.74	-319.519	-320.74	-321.045	-321.35	-320.74	-321.045	-321.045	-321.35		0.437	-338.135	-340.271	-340.881	-341.797	-340.271	-341.187	-346.68	-344.238	-340.881	-350.647
	0.4371	-321.655	-321.045	-319.519	-320.74	-321.35	-321.045	-320.129	-321.35	-321.045	-321.35		0.4371	-338.44	-340.271	-340.576	-341.187	-340.271	-341.492	-346.985	-345.459	-340.271	-350.342
	0.4372	-321.35	-321.655	-319.824	-320.74	-320.74	-320.129	-320.129	-321.35	-320.74	-321.35		0.4372	-338.135	-339.966	-341.187	-341.797	-339.661	-341.492	-348.206	-346.069	-339.966	-350.647
	0.4373	-321.655	-322.571	-320.74	-320.435	-320.74	-320.74	-320.74	-321.045	-320.74	-321.655		0.4373	-338.44	-339.355	-341.492	-342.102	-339.355	-341.797	-348.511	-346.68	-339.661	-350.952
	0.4374	-321.045	-322.266	-321.655	-321.045	-319.824	-321.045	-321.045	-320.74	-320.74	-322.571		0.4374	-338.745	-339.661	-341.492	-342.102	-340.271	-342.102	-348.816	-346.375	-339.661	-350.647
	0.4375	-321.045	-321.655	-321.96	-321.35	-320.129	-321.655	-321.045	-320.74	-321.655	-322.571		0.4375	-338.44	-340.271	-341.492	-341.187	-340.881	-342.712	-348.816	-346.069	-339.966	-350.037
	0.4376	-321.045	-321.96	-321.655	-321.045	-320.74	-321.045	-320.74	-320.129	-321.35	-322.266		0.4376	-337.219	-339.661	-342.102	-340.881	-340.271	-342.407	-346.985	-346.375	-338.44	-349.121
	0.4377	-320.74	-321.96	-321.35	-320.435	-321.35	-320.74	-320.129	-319.824	-321.35	-322.266		0.4377	-336.609	-339.661	-342.712	-340.881	-339.355	-341.797	-346.375	-346.68	-338.135	-347.595
	0.4378	-321.045	-321.655	-321.35	-320.129	-321.35	-321.045	-320.74	-319.519	-321.045	-322.571		0.4378	-336.304	-339.355	-343.323	-340.881	-339.355	-341.187	-345.459	-346.68	-338.135	-346.985
	0.4379	-321.35	-321.35	-321.655	-320.129	-320.74	-321.35	-321.655	-319.824	-320.74	-322.571		0.4379	-335.999	-339.05	-343.018	-341.492	-339.05	-340.576	-345.459	-346.68	-338.135	-346.68
	0.438	-321.35	-320.74	-321.35	-320.129	-319.824	-321.045	-321.655	-319.824	-320.435	-322.876		0.438	-335.388	-339.355	-343.018	-341.187	-338.44	-339.661	-345.154	-346.375	-339.05	-346.375
	0.4381	-321.35	-319.824	-321.045	-320.129	-320.129	-320.129	-321.35	-320.129	-320.435	-323.486		0.4381	-335.999	-339.355	-342.102	-341.187	-336.304	-339.355	-345.459	-346.069	-339.355	-346.375
	0.4382	-321.045	-319.824	-320.435	-321.045	-320.435	-320.74	-321.045	-320.74	-320.74	-323.181		0.4382	-336.304	-339.661	-341.187	-341.492	-335.693	-340.576	-346.68	-345.459	-340.271	-346.069
	0.4383	-321.045	-320.74	-321.045	-321.96	-320.435	-321.045	-320.129	-321.045	-321.045	-322.266		0.4383	-336.914	-339.966	-340.271	-341.797	-335.999	-340.576	-346.68	-345.154	-340.576	-346.375
	0.4384	-321.655	-321.35	-320.435	-321.045	-320.129	-321.35	-320.129	-321.045	-321.045	-321.96		0.4384	-337.524	-340.271	-340.271	-341.492	-336.609	-339.966	-346.375	-345.154	-340.881	-345.764
	0.4385	-321.35	-321.35	-320.74	-321.045	-320.129	-321.35	-319.824	-321.045	-321.35	-321.96		0.4385	-338.745	-340.271	-340.881	-341.187	-336.609	-339.661	-346.069	-345.459	-341.492	-345.764
	0.4386	-321.045	-321.35	-321.35	-321.35	-320.74	-321.35	-320.129	-320.74	-321.35	-321.35		0.4386	-338.44	-339.661	-341.187	-342.102	-336.609	-339.966	-346.069	-345.764	-341.492	-345.764
	0.4387	-320.435	-320.74	-321.35	-321.045	-321.045	-321.35	-320.74	-321.045	-321.045	-321.35		0.4387	-337.524	-339.05	-340.576	-343.018	-336.304	-340.576	-346.069	-346.375	-341.797	-345.459
	0.4388	-321.045	-320.129	-321.045	-321.045	-321.35	-320.74	-321.045	-321.045	-320.129	-321.655		0.4388	-337.524	-338.44	-340.576	-344.238	-336.609	-340.576	-346.375	-346.375	-342.102	-345.459
	0.4389	-320.74	-320.435	-320.74	-321.35	-321.35	-320.74	-320.435	-320.74	-319.214	-321.96		0.4389	-336.914	-336.914	-339.661	-344.849	-336.914	-340.881	-346.985	-346.069	-342.102	-345.154
	0.439	-321.045	-321.35	-321.045	-321.655	-321.35	-320.129	-320.129	-320.435	-319.214	-321.96		0.439	-336.609	-336.609	-339.661	-345.154	-336.914	-341.187	-347.595	-345.764	-341.187	-345.154
	0.4391	-321.045	-321.655	-321.045	-321.655	-321.045	-319.824	-319.824	-319.824	-320.129	-321.045		0.4391	-335.693	-336.304	-340.271	-345.154	-336.609	-342.102	-346.68	-345.764	-340.881	-344.238
	0.4392	-320.74	-321.655	-321.045	-321.045	-321.35	-320.435	-320.129	-320.129	-321.045	-320.129		0.4392	-335.999	-335.999	-340.576	-345.154	-336.304	-343.018	-346.069	-345.764	-340.881	-343.018
	0.4393	-321.045	-322.266	-321.35	-321.045	-321.35	-321.655	-320.129	-320.129	-321.96	-321.045		0.4393	-335.693	-335.999	-341.187	-343.933	-336.609	-343.323	-346.069	-345.764	-341.492	-341.797
	0.4394	-321.045	-321.655	-321.655	-321.35	-321.045	-322.266	-320.129	-320.74	-322.266	-320.74		0.4394	-334.473	-336.609	-340.881	-343.933	-336.609	-343.018	-345.459	-345.764	-341.492	-341.492
	0.4395	-321.35	-321.045	-321.96	-321.35	-320.74	-321.96	-320.74	-321.045	-321.35	-320.74		0.4395	-333.862	-336.914	-340.576	-343.628	-337.83	-343.018	-345.154	-345.154	-340.881	-341.797
	0.4396	-320.74	-320.74	-322.266	-321.35	-320.435	-321.35	-321.045	-321.35	-321.35	-320.435		0.4396	-333.862	-336.609	-339.661	-343.628	-338.44	-343.323	-345.154	-344.543	-341.187	-342.407
	0.4397	-320.74	-321.655	-322.571	-321.96	-321.045	-321.35	-321.045	-320.435	-320.435	-320.74		0.4397	-333.557	-336.609	-339.355	-343.323	-338.44	-343.933	-345.459	-344.238	-340.881	-341.797
	0.4398	-321.35	-321.655	-322.266	-321.96	-321.045	-321.045	-321.045	-320.129	-319.519	-321.35		0.4398	-333.252	-336.609	-339.661	-342.407	-338.135	-343.323	-345.154	-343.628	-340.271	-342.407
	0.4399	-320.74	-321.655	-322.266	-321.655	-321.045	-321.045	-320.129	-319.519	-319.519	-321.96		0.4399	-333.862	-337.219	-338.44	-341.797	-338.745	-343.018	-345.459	-343.018	-339.355	-342.712
	0.44	-320.74	-321.35	-321.96	-321.96	-320.74	-320.74	-320.435	-320.129	-319.824	-322.266		0.44	-333.862	-337.83	-337.83	-341.797	-339.05	-343.933	-345.764	-342.102	-339.661	-342.102
	0.4401	-320.74	-321.045	-321.35	-321.96	-320.74	-320.74	-321.045	-320.435	-320.74	-321.655		0.4401	-333.557	-337.524	-337.524	-341.797	-338.44	-344.238	-345.764	-342.102	-339.355	-341.492
	0.4402	-320.74	-320.129	-321.045	-321.655	-321.655	-320.435	-321.35	-320.74	-321.045	-321.35		0.4402	-333.252	-337.83	-337.219	-341.187	-338.44	-343.933	-346.069	-342.102	-339.355	-341.492
	0.4403	-320.74	-320.74	-320.74	-321.35	-321.96	-320.74	-321.045	-320.435	-320.435	-321.045		0.4403	-333.862	-337.524	-337.219	-341.187	-337.83	-343.018	-345.459	-342.407	-339.05	-341.492
	0.4404	-321.045	-320.435	-320.129	-321.35	-321.35	-321.655	-320.435	-319.824	-319.824	-321.35		0.4404	-334.167	-337.524	-336.914	-341.797	-337.83	-343.628	-344.849	-342.712	-338.745	-341.797
	0.4405	-321.045	-320.129	-320.435	-321.655	-321.35	-321.96	-321.045	-320.129	-319.824	-321.35		0.4405	-333.252	-337.83	-336.914	-341.797	-338.135	-343.933	-344.849	-342.712	-338.44	-343.018
	0.4406	-321.045	-320.74	-320.74	-321.655	-321.96	-321.655	-321.045	-321.045	-320.74	-321.655		0.4406	-333.252	-337.83	-336.914	-342.712	-337.524	-343.933	-345.764	-341.797	-338.745	-343.628
	0.4407	-321.35	-321.35	-320.74	-321.35	-322.571	-321.35	-321.35	-321.35	-321.045	-322.266		0.4407	-333.862	-337.219	-336.914	-342.712	-337.219	-344.238	-346.375	-341.492	-338.44	-342.407
	0.4408	-320.74	-321.96	-320.129	-321.35	-322.571	-321.045	-321.35	-321.35	-321.35	-321.655		0.4408	-334.778	-337.524	-336.914	-342.712	-337.219	-344.543	-345.764	-342.407	-338.135	-341.797
	0.4409	-320.435	-322.266	-320.129	-321.655	-322.266	-321.35	-320.74	-320.74	-320.74	-321.045		0.4409	-335.388	-337.83	-337.83	-342.712	-336.914	-343.933	-345.764	-343.323	-338.135	-341.187
	0.441	-320.129	-321.96	-321.045	-321.655	-322.266	-321.045	-320.74	-320.129	-320.435	-320.74		0.441	-336.304	-337.83	-337.83	-343.323	-337.219	-342.712	-345.764	-343.628	-338.135	-340.881
	0.4411	-320.129	-321.96	-321.35	-321.655	-321.655	-320.74	-320.129	-320.435	-320.129	-320.74		0.4411	-335.999	-337.83	-338.44	-343.323	-337.83	-342.712	-346.069	-343.018	-338.745	-339.966
	0.4412	-320.129	-321.045	-321.35	-321.045	-321.655	-320.129	-320.435	-320.435	-320.74	-320.129		0.4412	-335.388	-338.44	-339.661	-343.323	-338.135	-342.712	-345.764	-342.712	-338.44	-339.966
	0.4413	-320.435	-320.129	-320.435	-320.74	-321.35	-320.74	-320.435	-321.045	-321.35	-319.824		0.4413	-334.167	-339.05	-340.271	-342.712	-338.135	-343.018	-344.543	-343.323	-338.44	-339.661
	0.4414	-320.435	-320.74	-319.824	-321.35	-321.35	-321.655	-320.129	-321.655	-321.96	-319.824		0.4414	-333.862	-337.83	-340.576	-343.018	-338.135	-343.323	-345.154	-343.628	-338.745	-339.05
	0.4415	-320.435	-321.35	-320.74	-321.35	-321.045	-321.96	-319.824	-321.655	-321.96	-319.824		0.4415	-333.557	-337.524	-340.881	-343.933	-337.219	-343.933	-345.459	-343.323	-338.745	-339.05
	0.4416	-320.435	-321.045	-321.35	-320.74	-320.74	-321.96	-319.824	-321.96	-321.35	-320.129		0.4416	-332.947	-337.524	-340.881	-344.543	-336.914	-343.628	-345.154	-343.018	-338.44	-338.745
	0.4417	-320.435	-320.74	-320.74	-321.045	-321.045	-321.96	-320.435	-321.655	-320.74	-320.435		0.4417	-332.947	-338.135	-340.271	-344.543	-337.524	-343.323	-344.543	-342.712	-338.745	-337.219
	0.4418	-320.129	-320.435	-320.129	-321.655	-321.045	-322.266	-321.045	-321.655	-321.35	-320.435		0.4418	-332.336	-338.745	-339.355	-344.238	-338.44	-343.323	-343.933	-342.407	-338.745	-336.609
	0.4419	-320.435	-321.045	-320.129	-321.96	-321.35	-321.655	-321.655	-321.96	-321.655	-320.74		0.4419	-332.336	-339.05	-339.355	-343.628	-337.83	-343.018	-343.628	-342.712	-339.355	-336.304
	0.442	-320.129	-321.35	-320.129	-321.35	-321.35	-321.35	-321.96	-321.96	-321.96	-321.045		0.442	-333.557	-339.05	-339.661	-342.102	-337.219	-342.102	-344.238	-343.018	-339.355	-336.609
	0.4421	-320.435	-321.35	-319.824	-320.435	-321.35	-321.35	-321.35	-321.045	-321.655	-321.96		0.4421	-333.557	-338.44	-340.576	-342.102	-336.609	-342.712	-345.154	-343.628	-339.05	-337.219
	0.4422	-320.74	-320.74	-319.824	-320.74	-321.35	-321.045	-321.35	-320.129	-321.35	-321.35		0.4422	-332.947	-338.745	-340.881	-342.102	-335.999	-343.018	-345.154	-343.933	-338.44	-338.44
	0.4423	-321.35	-320.74	-320.74	-320.435	-320.435	-321.35	-321.045	-320.74	-320.435	-320.435		0.4423	-333.252	-339.05	-341.492	-342.712	-335.693	-343.323	-344.543	-344.238	-338.135	-339.05
	0.4424	-321.045	-321.045	-321.045	-319.824	-319.824	-321.35	-320.74	-321.35	-320.74	-321.35		0.4424	-333.252	-340.271	-342.102	-343.018	-335.388	-343.018	-344.238	-344.543	-339.355	-338.44
	0.4425	-321.35	-321.35	-321.35	-319.824	-320.129	-319.824	-319.824	-321.35	-321.045	-321.655		0.4425	-333.252	-340.271	-341.797	-343.628	-335.388	-344.238	-343.933	-343.933	-340.576	-337.524
	0.4426	-321.35	-321.35	-321.655	-320.129	-320.74	-319.824	-320.129	-321.35	-321.655	-321.35		0.4426	-332.336	-340.271	-340.881	-344.849	-335.999	-344.238	-344.238	-343.628	-340.576	-337.83
	0.4427	-319.824	-321.045	-321.35	-320.129	-321.35	-320.74	-321.35	-321.655	-321.35	-321.045		0.4427	-331.421	-339.966	-340.576	-345.764	-336.609	-343.323	-344.543	-344.238	-340.271	-338.135
	0.4428	-319.824	-321.35	-321.35	-321.045	-321.35	-321.045	-321.655	-322.266	-320.74	-321.35		0.4428	-330.505	-339.661	-341.492	-345.459	-336.609	-341.797	-344.543	-344.849	-339.661	-339.05
	0.4429	-320.435	-321.35	-321.35	-321.35	-321.35	-321.655	-321.045	-321.96	-320.129	-320.74		0.4429	-331.116	-339.661	-341.492	-344.849	-336.304	-341.492	-344.238	-345.154	-339.661	-339.05
	0.443	-321.35	-321.045	-321.35	-321.96	-321.045	-321.655	-321.35	-321.655	-319.824	-320.74		0.443	-332.031	-339.966	-341.187	-344.238	-335.999	-341.492	-343.933	-346.069	-339.966	-340.271
	0.4431	-321.045	-320.435	-320.74	-321.655	-320.435	-321.96	-321.35	-320.74	-320.435	-321.35		0.4431	-332.336	-339.355	-340.881	-344.238	-335.693	-340.881	-343.933	-345.764	-340.271	-340.576
	0.4432	-321.655	-320.129	-320.435	-321.045	-320.129	-321.35	-321.045	-320.74	-321.35	-321.96		0.4432	-332.336	-338.44	-340.271	-344.543	-335.693	-340.271	-344.238	-345.459	-340.881	-340.881
	0.4433	-321.655	-320.435	-320.129	-320.74	-320.129	-320.74	-320.74	-320.435	-321.35	-322.266		0.4433	-331.726	-338.135	-340.271	-344.238	-335.999	-340.576	-343.628	-344.849	-340.881	-341.187
	0.4434	-321.045	-320.74	-320.435	-320.74	-320.435	-320.129	-321.35	-321.045	-321.35	-321.96		0.4434	-330.811	-338.135	-339.966	-343.628	-335.999	-340.576	-343.628	-344.849	-340.576	-340.881
	0.4435	-320.74	-320.435	-321.35	-320.74	-320.74	-320.129	-321.35	-321.045	-321.655	-321.045		0.4435	-330.2	-337.83	-339.966	-343.323	-336.914	-340.576	-343.628	-344.543	-340.576	-340.881
	0.4436	-320.129	-321.045	-321.96	-321.35	-320.74	-320.74	-321.35	-321.045	-321.35	-320.74		0.4436	-330.505	-338.135	-339.661	-343.018	-336.914	-340.576	-344.238	-344.543	-340.576	-340.881
	0.4437	-320.74	-321.045	-321.96	-321.655	-320.74	-320.74	-321.655	-320.74	-321.655	-320.435		0.4437	-330.811	-338.44	-339.355	-342.102	-336.609	-339.661	-344.238	-344.543	-340.271	-340.576
	0.4438	-320.74	-320.74	-321.655	-321.35	-321.35	-320.435	-321.045	-321.35	-321.35	-321.35		0.4438	-331.421	-338.745	-338.745	-341.797	-335.999	-339.966	-343.933	-344.238	-339.966	-340.576
	0.4439	-321.045	-321.35	-320.129	-321.35	-321.96	-320.129	-320.129	-321.045	-321.35	-321.655		0.4439	-332.336	-338.745	-338.135	-341.492	-335.693	-340.271	-343.933	-344.238	-339.661	-340.881
	0.444	-321.35	-321.655	-320.435	-321.35	-321.655	-320.74	-320.129	-321.35	-321.045	-321.655		0.444	-332.336	-338.44	-337.219	-341.797	-335.693	-339.966	-343.323	-343.933	-339.355	-340.881
	0.4441	-321.045	-321.96	-320.74	-321.35	-321.35	-321.045	-320.74	-321.655	-321.35	-321.655		0.4441	-332.336	-338.745	-335.999	-340.576	-335.693	-339.966	-343.018	-343.323	-339.05	-341.492
	0.4442	-320.129	-322.266	-321.045	-321.045	-320.435	-321.35	-321.655	-321.96	-321.045	-321.96		0.4442	-332.031	-339.355	-335.388	-340.881	-335.388	-340.576	-343.323	-343.628	-339.355	-341.492
	0.4443	-319.824	-321.96	-321.96	-321.045	-320.74	-321.35	-321.655	-321.655	-320.74	-321.35		0.4443	-331.421	-339.355	-335.999	-341.797	-335.388	-341.492	-344.238	-343.628	-339.661	-341.797
	0.4444	-320.129	-321.045	-322.876	-321.045	-320.74	-321.96	-321.35	-321.045	-321.045	-321.045		0.4444	-331.421	-338.745	-335.693	-341.797	-335.388	-342.407	-343.933	-343.628	-339.661	-341.797
	0.4445	-320.129	-320.129	-322.266	-321.35	-320.435	-321.655	-320.435	-321.35	-321.35	-321.35		0.4445	-331.116	-338.135	-334.778	-341.492	-335.388	-342.102	-343.628	-344.849	-339.661	-341.797
	0.4446	-321.045	-320.129	-321.655	-321.35	-320.435	-321.045	-319.824	-321.35	-321.96	-321.96		0.4446	-331.421	-338.44	-335.693	-340.881	-335.693	-341.797	-343.628	-345.459	-339.355	-341.797
	0.4447	-321.655	-321.045	-321.655	-321.655	-321.045	-320.129	-320.129	-321.35	-321.045	-320.74		0.4447	-332.031	-337.83	-335.693	-340.881	-335.388	-342.102	-344.238	-346.375	-339.05	-341.492
	0.4448	-321.35	-321.96	-321.045	-321.655	-321.35	-319.824	-320.74	-321.045	-320.74	-320.435		0.4448	-332.031	-338.135	-336.304	-341.492	-334.778	-341.492	-345.459	-346.985	-338.745	-342.102
	0.4449	-320.74	-321.35	-321.045	-321.655	-321.96	-319.824	-321.045	-320.129	-320.74	-320.74		0.4449	-332.336	-337.83	-336.609	-341.492	-335.083	-341.492	-346.68	-347.29	-339.05	-342.102
	0.445	-319.824	-320.129	-321.045	-321.045	-321.96	-320.129	-321.35	-319.824	-321.045	-320.435		0.445	-333.252	-337.219	-335.999	-340.881	-336.304	-341.187	-347.29	-347.29	-339.05	-342.407
	0.4451	-319.519	-319.824	-321.045	-320.74	-321.655	-321.045	-321.655	-320.129	-321.045	-320.74		0.4451	-332.947	-337.219	-335.999	-340.576	-336.609	-341.492	-347.595	-346.985	-339.05	-342.712
	0.4452	-320.129	-320.129	-320.74	-321.045	-321.35	-321.35	-321.35	-320.74	-320.74	-321.35		0.4452	-332.947	-337.219	-336.304	-339.966	-335.693	-340.881	-347.29	-346.069	-339.355	-343.018
	0.4453	-320.74	-320.129	-320.435	-321.35	-321.045	-321.35	-321.045	-320.74	-319.519	-321.35		0.4453	-333.557	-337.219	-336.609	-339.661	-335.999	-340.576	-346.985	-344.849	-339.661	-342.407
	0.4454	-321.045	-321.35	-320.74	-321.655	-320.74	-321.655	-320.435	-320.74	-320.435	-321.35		0.4454	-334.167	-336.609	-336.609	-339.966	-335.693	-340.881	-346.985	-344.238	-339.661	-341.187
	0.4455	-321.045	-322.266	-320.74	-321.655	-321.045	-321.35	-320.129	-321.35	-321.045	-321.045		0.4455	-334.167	-336.914	-336.914	-340.576	-335.388	-341.492	-346.375	-344.543	-339.355	-341.187
	0.4456	-321.045	-322.266	-321.045	-321.045	-320.74	-321.35	-320.74	-321.35	-321.045	-320.74		0.4456	-334.167	-336.304	-337.524	-339.966	-335.083	-341.797	-346.375	-345.154	-339.355	-341.797
	0.4457	-320.435	-321.045	-321.35	-320.74	-321.655	-321.045	-321.045	-320.74	-321.045	-320.74		0.4457	-334.167	-336.609	-338.135	-339.966	-335.388	-341.187	-346.375	-345.154	-339.661	-342.712
	0.4458	-320.74	-320.435	-321.655	-320.435	-321.96	-321.35	-320.74	-320.129	-320.74	-321.045		0.4458	-335.083	-336.914	-338.135	-339.661	-335.999	-340.881	-345.764	-344.238	-339.661	-343.323
	0.4459	-321.655	-320.74	-321.655	-321.045	-321.35	-321.35	-321.35	-320.129	-319.824	-321.35		0.4459	-335.693	-336.609	-337.219	-339.355	-336.304	-340.576	-345.459	-344.238	-339.355	-343.933
	0.446	-322.266	-321.35	-321.35	-321.045	-321.045	-321.655	-321.655	-320.435	-320.435	-321.045		0.446	-336.304	-335.693	-337.219	-339.05	-336.914	-340.271	-345.154	-345.154	-341.187	-344.543
	0.4461	-322.571	-321.96	-320.74	-321.655	-321.045	-321.655	-321.35	-320.435	-321.045	-320.74		0.4461	-336.609	-335.999	-336.609	-338.745	-337.524	-339.661	-344.543	-345.154	-343.018	-344.543
	0.4462	-323.486	-321.96	-320.435	-321.96	-321.35	-321.045	-321.045	-320.74	-321.35	-320.129		0.4462	-335.999	-337.219	-336.914	-338.745	-337.524	-339.661	-344.238	-345.459	-343.933	-343.933
	0.4463	-323.181	-321.35	-321.045	-321.96	-321.045	-321.045	-321.045	-320.74	-321.35	-320.435		0.4463	-335.388	-337.524	-336.609	-339.05	-337.524	-339.661	-343.933	-344.849	-343.628	-342.712
	0.4464	-322.571	-321.045	-321.96	-321.655	-321.35	-320.435	-321.045	-320.74	-321.35	-319.519		0.4464	-335.693	-337.524	-336.609	-339.661	-337.219	-340.271	-344.238	-345.154	-343.628	-341.492
	0.4465	-322.266	-321.045	-321.96	-321.045	-321.35	-321.045	-320.74	-320.74	-321.045	-318.604		0.4465	-335.693	-337.219	-336.914	-339.661	-337.524	-340.271	-345.154	-345.154	-344.543	-341.492
	0.4466	-321.96	-321.35	-321.35	-320.129	-320.435	-321.045	-320.74	-320.74	-321.045	-319.519		0.4466	-335.388	-337.219	-337.219	-339.661	-337.524	-340.576	-345.764	-345.459	-344.543	-341.492
	0.4467	-321.96	-321.96	-321.35	-321.045	-320.435	-321.35	-320.74	-320.74	-320.74	-320.435		0.4467	-335.083	-336.304	-338.44	-338.745	-337.83	-339.966	-346.069	-345.154	-344.238	-343.018
	0.4468	-321.96	-321.655	-321.96	-321.35	-321.045	-321.655	-320.129	-320.435	-321.35	-321.045		0.4468	-335.083	-335.999	-338.745	-337.83	-338.135	-339.661	-346.375	-344.849	-343.628	-342.712
	0.4469	-322.266	-321.35	-322.571	-321.655	-321.655	-321.655	-320.74	-320.74	-321.045	-321.655		0.4469	-334.778	-336.609	-338.44	-338.44	-338.135	-339.966	-346.375	-343.933	-343.323	-343.018
	0.447	-322.571	-320.74	-322.266	-321.35	-321.045	-321.96	-321.35	-321.045	-321.045	-322.266		0.447	-334.167	-337.219	-338.745	-338.745	-338.135	-339.355	-346.375	-343.933	-343.018	-342.712
	0.4471	-323.181	-320.74	-321.655	-321.35	-322.266	-321.35	-321.045	-321.35	-320.74	-321.35		0.4471	-334.473	-337.219	-339.355	-339.05	-338.135	-339.661	-346.68	-344.238	-343.323	-342.712
	0.4472	-323.486	-320.129	-321.35	-321.655	-321.96	-321.655	-320.74	-321.045	-320.74	-321.35		0.4472	-335.083	-337.219	-339.966	-339.661	-338.135	-339.355	-346.985	-344.238	-344.238	-343.628
	0.4473	-323.486	-320.129	-321.655	-321.96	-321.96	-321.045	-320.74	-320.74	-321.045	-321.35		0.4473	-335.083	-337.219	-339.355	-339.355	-337.83	-339.05	-346.985	-344.238	-343.933	-344.238
	0.4474	-323.181	-320.129	-320.435	-322.266	-321.35	-321.045	-319.824	-320.435	-320.74	-321.045		0.4474	-335.083	-336.914	-338.745	-339.05	-337.219	-339.355	-346.375	-345.154	-343.018	-344.543
	0.4475	-322.571	-321.045	-319.824	-321.655	-321.045	-321.655	-319.824	-320.74	-319.824	-320.74		0.4475	-334.473	-336.914	-338.135	-338.44	-337.219	-339.966	-345.459	-345.764	-343.018	-344.238
	0.4476	-322.571	-321.35	-320.74	-321.045	-321.045	-321.045	-321.045	-321.35	-319.519	-320.435		0.4476	-334.473	-336.304	-338.135	-339.05	-337.219	-340.271	-344.543	-345.764	-342.712	-344.543
	0.4477	-321.96	-321.96	-321.655	-321.045	-320.74	-321.045	-321.96	-321.045	-320.74	-321.35		0.4477	-334.778	-336.609	-337.83	-339.355	-337.524	-340.271	-343.933	-345.764	-341.797	-345.154
	0.4478	-321.96	-321.96	-322.571	-321.655	-320.74	-321.96	-321.96	-320.129	-321.35	-321.35		0.4478	-334.473	-336.609	-337.83	-339.661	-338.135	-339.355	-344.849	-345.154	-341.797	-345.154
	0.4479	-322.571	-322.266	-321.96	-322.266	-320.74	-322.266	-321.655	-320.74	-321.045	-321.35		0.4479	-333.862	-337.219	-338.135	-340.271	-338.135	-339.05	-345.764	-344.543	-342.712	-345.154
	0.448	-322.571	-322.266	-321.655	-322.266	-321.045	-321.655	-321.96	-321.045	-321.045	-321.655		0.448	-333.252	-337.524	-338.44	-340.881	-337.524	-339.355	-346.68	-344.238	-343.018	-345.154
	0.4481	-322.266	-321.655	-321.35	-321.35	-321.35	-321.35	-321.96	-321.045	-321.35	-321.35		0.4481	-333.557	-338.135	-338.135	-339.355	-336.914	-339.05	-347.595	-344.238	-343.018	-346.069
	0.4482	-322.571	-321.35	-321.35	-321.35	-321.655	-321.35	-321.35	-321.045	-321.655	-320.74		0.4482	-333.252	-338.135	-338.135	-339.05	-336.304	-338.44	-347.595	-343.933	-343.323	-346.985
	0.4483	-321.35	-321.045	-321.35	-321.35	-321.96	-321.045	-320.74	-321.35	-321.045	-320.74		0.4483	-333.557	-337.83	-337.83	-339.05	-336.304	-338.44	-346.68	-343.628	-343.933	-348.206
	0.4484	-321.045	-320.74	-321.045	-321.35	-321.655	-321.35	-320.74	-321.045	-320.74	-321.96		0.4484	-333.557	-338.44	-337.524	-338.745	-336.304	-339.355	-345.459	-343.628	-345.154	-348.511
	0.4485	-321.96	-321.045	-320.74	-321.35	-321.045	-321.655	-321.655	-321.35	-320.129	-321.655		0.4485	-333.252	-338.44	-337.219	-338.135	-336.914	-340.576	-345.154	-342.712	-346.069	-347.29
	0.4486	-322.571	-321.045	-321.045	-321.045	-320.74	-321.35	-321.655	-321.045	-320.129	-321.35		0.4486	-333.252	-337.219	-337.83	-337.524	-336.304	-340.881	-344.543	-342.102	-346.375	-348.206
	0.4487	-321.96	-321.045	-322.266	-321.35	-321.35	-321.045	-321.96	-321.045	-320.129	-321.35		0.4487	-333.557	-336.609	-338.135	-336.914	-336.609	-341.492	-345.154	-342.407	-346.68	-347.595
	0.4488	-321.655	-321.045	-321.045	-321.96	-321.96	-320.435	-321.96	-320.74	-319.824	-321.35		0.4488	-333.252	-335.999	-338.135	-337.219	-336.304	-342.102	-344.543	-343.323	-346.375	-347.595
	0.4489	-321.96	-321.35	-320.74	-322.266	-322.571	-321.655	-321.655	-321.35	-320.74	-320.74		0.4489	-332.031	-336.304	-337.83	-338.44	-336.609	-341.797	-343.933	-343.933	-346.375	-346.68
	0.449	-321.96	-321.35	-320.129	-321.96	-322.571	-321.655	-321.045	-321.655	-321.35	-320.435		0.449	-331.726	-336.914	-336.914	-339.355	-336.914	-341.187	-343.323	-343.933	-346.68	-346.68
	0.4491	-321.96	-320.74	-320.74	-321.35	-321.35	-321.655	-320.74	-321.96	-321.655	-320.74		0.4491	-331.726	-338.135	-335.999	-339.05	-337.219	-340.576	-343.018	-343.323	-346.68	-346.68
	0.4492	-321.35	-321.045	-321.045	-321.35	-320.74	-321.96	-321.045	-321.655	-321.35	-321.35		0.4492	-332.031	-338.44	-335.999	-338.135	-337.219	-340.576	-342.712	-343.018	-345.764	-345.764
	0.4493	-321.35	-321.045	-321.35	-321.655	-320.74	-321.96	-321.96	-320.74	-320.435	-321.96		0.4493	-332.642	-338.44	-336.609	-337.219	-336.609	-340.271	-342.102	-343.323	-345.459	-345.764
	0.4494	-321.96	-320.74	-321.045	-321.96	-321.35	-321.045	-321.655	-320.435	-320.435	-321.655		0.4494	-332.642	-338.135	-337.219	-337.524	-336.304	-340.271	-342.407	-343.628	-345.154	-345.764
	0.4495	-322.266	-321.35	-321.045	-320.74	-321.35	-321.35	-321.35	-321.045	-321.045	-321.96		0.4495	-332.642	-337.83	-337.219	-337.524	-335.693	-340.881	-343.628	-343.323	-344.543	-346.069
	0.4496	-323.181	-321.655	-321.655	-319.824	-321.655	-321.96	-321.35	-321.35	-321.045	-321.655		0.4496	-332.947	-336.914	-337.219	-336.914	-336.609	-340.881	-344.543	-343.323	-344.543	-345.764
	0.4497	-323.486	-321.045	-321.96	-319.824	-321.655	-321.655	-321.045	-321.655	-321.655	-321.655		0.4497	-332.947	-336.304	-337.219	-336.914	-336.914	-341.187	-344.849	-343.018	-344.849	-345.764
	0.4498	-322.571	-320.74	-321.96	-320.129	-321.045	-321.655	-321.045	-321.96	-321.96	-321.655		0.4498	-333.252	-336.609	-337.219	-337.219	-336.914	-341.187	-344.238	-342.407	-345.459	-344.849
	0.4499	-322.571	-321.045	-321.35	-320.74	-320.74	-321.655	-321.35	-321.96	-322.266	-321.045		0.4499	-332.947	-337.219	-336.914	-336.914	-336.609	-341.492	-344.238	-341.797	-344.543	-343.933
	0.45	-322.571	-321.045	-321.35	-321.96	-321.045	-321.045	-321.96	-322.266	-321.655	-321.35		0.45	-332.947	-338.135	-337.83	-337.219	-335.388	-341.492	-345.154	-341.492	-344.543	-343.628
	0.4501	-322.266	-321.35	-321.045	-321.96	-320.74	-321.35	-322.266	-321.96	-321.655	-321.655		0.4501	-333.557	-339.05	-338.135	-337.219	-334.167	-341.187	-345.154	-342.102	-343.933	-343.323
	0.4502	-321.96	-321.35	-321.35	-321.655	-320.129	-321.045	-321.96	-321.655	-322.266	-321.35		0.4502	-334.167	-339.05	-338.745	-337.524	-333.557	-341.187	-345.154	-342.102	-343.933	-343.933
	0.4503	-321.96	-321.045	-321.35	-321.045	-320.74	-321.35	-321.655	-321.045	-321.96	-320.74		0.4503	-334.473	-339.355	-339.05	-337.83	-332.947	-341.187	-345.459	-341.797	-344.238	-343.628
	0.4504	-322.266	-320.74	-321.96	-321.35	-321.045	-321.045	-321.045	-321.045	-321.96	-321.045		0.4504	-334.778	-339.05	-339.355	-337.524	-333.252	-341.187	-346.375	-341.492	-344.238	-343.018
	0.4505	-321.655	-320.129	-321.655	-321.96	-320.129	-321.35	-321.35	-321.655	-320.74	-321.045		0.4505	-334.778	-339.05	-339.355	-338.135	-333.252	-340.881	-346.68	-340.576	-343.933	-342.102
	0.4506	-321.655	-319.824	-320.74	-321.655	-319.824	-321.35	-321.96	-321.655	-320.435	-320.74		0.4506	-334.167	-339.355	-338.745	-337.83	-332.947	-340.881	-346.375	-340.576	-344.238	-341.492
	0.4507	-321.35	-320.74	-320.129	-321.35	-320.74	-321.35	-321.045	-321.655	-320.74	-320.435		0.4507	-333.862	-339.661	-338.44	-337.83	-332.947	-340.881	-346.375	-340.881	-343.323	-340.881
	0.4508	-321.96	-320.435	-321.045	-321.35	-321.045	-321.35	-321.045	-321.655	-320.74	-320.74		0.4508	-333.557	-340.271	-338.135	-338.135	-333.252	-341.187	-346.069	-341.187	-343.933	-341.492
	0.4509	-321.96	-321.045	-321.655	-321.655	-320.74	-321.045	-321.655	-321.96	-320.435	-321.045		0.4509	-333.252	-339.661	-339.05	-338.135	-333.862	-340.576	-345.764	-341.797	-344.543	-341.797
	0.451	-321.96	-320.74	-321.35	-321.655	-321.045	-321.35	-321.35	-321.96	-320.74	-321.655		0.451	-333.252	-339.355	-340.271	-338.135	-334.778	-340.881	-345.764	-342.712	-344.849	-342.712
	0.4511	-322.571	-321.35	-321.35	-321.045	-321.655	-321.35	-321.35	-322.266	-320.74	-321.96		0.4511	-333.862	-338.745	-341.187	-337.83	-335.388	-341.492	-346.069	-342.712	-344.543	-343.628
	0.4512	-323.181	-320.74	-320.74	-320.74	-321.655	-321.045	-321.96	-321.655	-321.045	-321.96		0.4512	-334.167	-338.745	-340.881	-337.524	-335.693	-341.797	-346.68	-342.102	-343.323	-343.628
	0.4513	-322.876	-319.824	-320.435	-320.74	-321.655	-321.045	-321.96	-321.045	-321.96	-321.96		0.4513	-333.862	-339.05	-340.271	-336.914	-335.693	-342.407	-347.595	-341.797	-343.018	-343.323
	0.4514	-323.181	-320.435	-321.045	-320.74	-321.655	-321.045	-321.655	-320.74	-321.655	-322.266		0.4514	-333.862	-338.745	-339.661	-336.304	-335.693	-341.492	-346.985	-342.102	-343.323	-343.018
	0.4515	-323.181	-321.045	-320.74	-321.655	-321.35	-321.96	-320.74	-321.35	-320.74	-322.571		0.4515	-333.862	-337.83	-339.355	-336.914	-336.304	-340.881	-346.375	-341.492	-344.238	-343.933
	0.4516	-323.181	-321.35	-321.045	-321.35	-320.74	-322.266	-320.74	-321.96	-320.435	-322.571		0.4516	-332.947	-336.914	-338.44	-336.914	-335.999	-341.187	-345.764	-341.797	-344.543	-344.543
	0.4517	-323.181	-321.35	-321.045	-320.74	-320.435	-321.655	-320.74	-321.96	-320.74	-321.96		0.4517	-332.031	-337.83	-339.05	-337.219	-337.219	-341.797	-344.849	-342.712	-345.154	-345.764
	0.4518	-323.181	-321.045	-321.35	-320.435	-320.74	-321.35	-320.435	-321.655	-321.045	-321.35		0.4518	-332.947	-337.83	-340.576	-337.219	-337.524	-341.797	-344.543	-343.628	-345.459	-346.069
	0.4519	-322.266	-321.045	-320.74	-320.129	-321.045	-320.74	-320.435	-320.435	-321.35	-321.35		0.4519	-333.557	-337.83	-341.492	-337.83	-337.83	-341.797	-345.154	-343.323	-345.764	-346.375
	0.452	-321.655	-320.74	-320.129	-319.519	-321.045	-320.129	-320.74	-319.519	-322.266	-321.35		0.452	-333.557	-338.44	-341.492	-338.745	-337.83	-341.492	-345.764	-343.323	-345.459	-346.069
	0.4521	-321.96	-321.35	-320.129	-319.519	-320.435	-320.74	-320.74	-319.824	-321.655	-321.045		0.4521	-332.947	-338.44	-340.881	-339.661	-337.219	-341.797	-346.68	-343.628	-344.849	-345.154
	0.4522	-322.266	-320.74	-320.74	-320.129	-320.435	-321.655	-320.74	-320.435	-320.74	-320.435		0.4522	-332.336	-338.44	-340.271	-340.271	-336.914	-341.492	-347.29	-343.933	-344.543	-344.849
	0.4523	-322.876	-319.824	-321.045	-321.045	-319.824	-321.655	-321.655	-321.045	-321.045	-320.74		0.4523	-332.031	-338.44	-339.05	-340.576	-336.914	-340.881	-346.985	-344.543	-345.459	-344.849
	0.4524	-322.876	-319.519	-321.045	-321.045	-320.129	-321.655	-322.571	-321.045	-321.35	-321.35		0.4524	-332.947	-338.745	-338.44	-340.271	-336.914	-341.187	-346.68	-344.238	-345.459	-345.154
	0.4525	-323.486	-320.435	-321.96	-321.35	-321.655	-321.655	-322.266	-321.35	-321.35	-321.35		0.4525	-333.557	-339.05	-338.44	-339.355	-337.219	-342.102	-346.68	-344.238	-345.459	-345.764
	0.4526	-323.181	-321.045	-321.96	-321.35	-321.655	-321.35	-321.96	-321.045	-321.35	-321.35		0.4526	-334.167	-339.661	-338.745	-338.745	-337.524	-342.712	-347.595	-344.543	-345.764	-345.764
	0.4527	-322.266	-320.74	-321.35	-321.655	-321.35	-320.129	-321.35	-320.74	-320.74	-320.74		0.4527	-333.862	-339.355	-338.135	-338.44	-336.609	-343.323	-348.511	-344.543	-344.543	-346.069
	0.4528	-321.96	-320.74	-321.35	-321.655	-320.435	-319.519	-320.74	-321.045	-320.129	-320.74		0.4528	-333.252	-338.745	-338.44	-338.44	-335.999	-343.323	-348.816	-344.543	-343.323	-345.459
	0.4529	-321.655	-321.045	-321.96	-321.35	-319.824	-320.129	-320.74	-321.045	-319.824	-320.74		0.4529	-333.252	-338.44	-338.745	-338.44	-335.693	-343.018	-348.511	-344.543	-342.102	-345.459
	0.453	-321.045	-320.74	-321.35	-320.74	-320.129	-321.35	-320.74	-321.35	-320.129	-320.74		0.453	-333.557	-338.44	-339.05	-338.745	-336.304	-343.323	-348.511	-344.543	-342.712	-343.933
	0.4531	-321.35	-321.35	-321.045	-320.129	-321.35	-321.96	-321.045	-321.655	-321.045	-321.045		0.4531	-333.557	-339.661	-339.05	-339.05	-336.609	-343.323	-348.206	-345.154	-343.628	-343.628
	0.4532	-321.96	-321.045	-320.435	-320.129	-321.655	-322.571	-321.045	-321.655	-321.35	-321.35		0.4532	-333.862	-340.881	-338.745	-339.355	-336.304	-342.407	-348.511	-345.154	-343.933	-343.628
	0.4533	-322.571	-321.045	-320.435	-320.74	-321.655	-321.96	-320.74	-321.655	-321.35	-321.655		0.4533	-334.473	-340.881	-339.05	-340.271	-335.999	-341.492	-347.595	-343.628	-343.933	-343.933
	0.4534	-322.571	-321.045	-320.129	-321.655	-321.35	-320.74	-320.74	-321.045	-321.35	-321.655		0.4534	-334.473	-341.187	-338.44	-341.492	-335.083	-341.187	-347.595	-343.628	-344.238	-344.238
	0.4535	-322.571	-320.74	-321.045	-321.655	-320.74	-319.824	-320.74	-321.045	-320.435	-321.96		0.4535	-334.167	-339.966	-338.44	-341.187	-334.778	-341.187	-347.29	-343.933	-345.154	-345.154
	0.4536	-321.96	-320.74	-321.35	-321.35	-320.74	-319.824	-320.74	-321.045	-320.129	-321.35		0.4536	-334.167	-339.05	-339.05	-341.187	-335.083	-341.187	-347.595	-344.543	-345.764	-344.849
	0.4537	-321.655	-320.129	-320.74	-321.35	-320.74	-319.824	-320.74	-320.74	-320.74	-321.35		0.4537	-333.557	-338.745	-339.355	-341.492	-335.388	-341.187	-346.985	-344.543	-346.68	-344.238
	0.4538	-321.35	-320.129	-320.74	-321.045	-321.045	-320.74	-321.045	-320.74	-321.045	-321.35		0.4538	-333.862	-338.44	-340.271	-342.102	-335.693	-341.492	-345.154	-344.238	-346.68	-343.628
	0.4539	-322.266	-320.129	-320.129	-321.045	-321.655	-321.96	-320.74	-320.74	-321.045	-321.045		0.4539	-333.862	-337.83	-340.271	-341.797	-335.693	-340.576	-343.018	-343.933	-345.459	-343.323
	0.454	-322.266	-320.74	-320.129	-320.74	-321.045	-321.96	-320.435	-321.045	-321.045	-320.74		0.454	-333.557	-336.609	-340.881	-341.492	-335.388	-339.661	-341.797	-343.628	-344.849	-343.323
	0.4541	-322.266	-321.35	-319.824	-320.74	-320.129	-321.655	-320.74	-321.045	-321.35	-320.74		0.4541	-333.557	-335.999	-340.271	-342.407	-335.388	-339.966	-341.797	-343.933	-343.933	-343.018
	0.4542	-321.96	-321.655	-320.129	-320.74	-319.519	-321.045	-320.74	-321.045	-320.435	-320.74		0.4542	-333.862	-335.388	-339.05	-342.712	-336.304	-340.271	-341.797	-343.933	-343.933	-344.238
	0.4543	-322.266	-321.655	-320.74	-321.045	-320.435	-321.045	-320.74	-321.045	-320.129	-321.045		0.4543	-334.167	-335.693	-338.44	-341.797	-336.914	-339.966	-342.407	-343.018	-344.238	-344.238
	0.4544	-322.571	-321.045	-321.35	-321.35	-320.74	-320.74	-321.045	-321.045	-320.129	-321.35		0.4544	-335.083	-336.304	-338.745	-340.881	-336.914	-339.661	-341.797	-342.102	-345.154	-344.238
	0.4545	-323.486	-321.35	-321.655	-320.74	-321.045	-321.045	-320.435	-321.655	-321.045	-321.35		0.4545	-335.693	-336.609	-339.661	-340.271	-337.219	-339.355	-341.187	-341.492	-345.459	-343.933
	0.4546	-323.792	-320.74	-321.655	-320.435	-321.35	-321.35	-321.35	-322.266	-321.655	-320.74		0.4546	-336.609	-335.999	-340.271	-339.661	-338.135	-339.05	-341.797	-340.881	-344.849	-343.323
	0.4547	-323.792	-320.129	-321.35	-320.74	-320.74	-321.655	-321.655	-321.35	-321.655	-320.74		0.4547	-336.609	-335.999	-339.661	-339.355	-338.745	-338.745	-342.102	-340.576	-344.238	-343.323
	0.4548	-323.181	-320.129	-321.045	-320.74	-320.129	-321.35	-321.96	-320.129	-321.35	-321.045		0.4548	-335.693	-336.304	-339.966	-339.355	-338.745	-339.661	-342.102	-340.881	-344.238	-343.628
	0.4549	-321.655	-320.74	-321.045	-321.045	-320.129	-320.435	-321.35	-320.74	-320.74	-321.35		0.4549	-335.388	-335.999	-339.661	-339.661	-338.135	-340.881	-341.797	-340.881	-343.933	-343.323
	0.455	-320.74	-321.35	-321.35	-321.35	-321.045	-320.74	-320.435	-321.35	-321.045	-321.655		0.455	-335.083	-335.693	-339.05	-339.661	-338.135	-341.187	-342.102	-340.881	-343.933	-343.018
	0.4551	-320.74	-321.35	-321.35	-321.045	-321.35	-320.129	-321.045	-321.35	-320.74	-321.655		0.4551	-334.778	-335.999	-339.355	-340.271	-338.135	-340.576	-342.102	-340.576	-343.628	-342.712
	0.4552	-321.045	-321.655	-321.35	-321.045	-321.045	-321.045	-321.045	-321.655	-320.74	-321.655		0.4552	-334.473	-335.693	-339.05	-340.271	-337.219	-340.271	-342.102	-340.271	-343.628	-343.018
	0.4553	-321.655	-322.266	-321.96	-321.045	-321.045	-321.655	-321.045	-321.045	-320.74	-321.96		0.4553	-334.167	-335.999	-338.44	-339.661	-336.304	-340.271	-341.797	-340.271	-343.933	-343.018
	0.4554	-321.655	-321.96	-321.96	-321.655	-321.96	-321.655	-320.74	-321.045	-321.045	-321.35		0.4554	-334.778	-335.388	-338.135	-339.05	-335.693	-340.576	-342.102	-340.576	-344.238	-343.933
	0.4555	-321.655	-321.045	-321.655	-321.96	-321.655	-321.35	-321.35	-321.045	-321.045	-321.35		0.4555	-334.473	-334.778	-337.83	-339.05	-334.778	-340.271	-342.102	-340.881	-344.238	-344.238
	0.4556	-321.045	-320.435	-321.655	-321.655	-320.74	-321.045	-321.655	-321.35	-321.35	-321.35		0.4556	-333.862	-335.083	-337.524	-339.355	-334.778	-340.271	-342.102	-341.187	-343.628	-344.543
	0.4557	-321.35	-320.129	-321.35	-321.655	-320.74	-320.74	-320.74	-321.045	-321.35	-321.045		0.4557	-334.473	-335.388	-337.83	-340.271	-334.473	-340.271	-342.102	-341.492	-342.407	-344.543
	0.4558	-321.35	-320.435	-321.045	-322.266	-321.045	-321.045	-319.824	-321.045	-321.045	-321.35		0.4558	-334.473	-335.999	-338.44	-340.271	-335.083	-339.355	-341.797	-340.576	-342.712	-344.238
	0.4559	-321.35	-321.045	-321.655	-321.655	-321.655	-320.74	-319.824	-321.045	-321.045	-321.35		0.4559	-334.473	-336.609	-338.44	-341.187	-334.473	-339.661	-341.187	-340.271	-343.933	-343.933
	0.456	-321.35	-321.655	-321.96	-321.35	-321.655	-320.435	-320.129	-321.35	-320.74	-321.35		0.456	-334.167	-336.914	-337.83	-342.102	-334.778	-340.271	-341.187	-340.271	-344.238	-343.933
	0.4561	-321.045	-321.655	-321.655	-321.655	-321.655	-320.129	-320.74	-321.35	-320.435	-321.35		0.4561	-333.862	-335.999	-336.914	-341.492	-334.778	-339.966	-341.492	-340.271	-343.628	-344.238
	0.4562	-321.045	-321.655	-321.655	-321.655	-321.35	-320.74	-321.35	-321.045	-321.35	-321.655		0.4562	-334.167	-335.999	-336.914	-340.576	-335.388	-339.355	-341.187	-339.966	-343.018	-344.543
	0.4563	-321.045	-321.35	-321.96	-321.35	-320.129	-321.045	-321.655	-320.74	-321.655	-321.35		0.4563	-334.167	-335.999	-335.999	-340.881	-334.778	-339.05	-340.881	-339.355	-342.407	-344.543
	0.4564	-321.35	-321.35	-321.96	-320.74	-320.435	-321.35	-321.655	-321.96	-321.35	-321.655		0.4564	-334.778	-335.388	-335.693	-342.102	-335.083	-339.661	-341.187	-340.576	-341.492	-344.238
	0.4565	-321.35	-321.045	-321.655	-321.045	-320.129	-321.655	-321.35	-321.35	-321.045	-321.045		0.4565	-334.473	-335.083	-335.693	-342.712	-335.388	-339.355	-341.797	-340.576	-341.492	-344.849
	0.4566	-320.74	-321.045	-321.655	-321.35	-321.045	-321.045	-321.045	-320.435	-320.74	-321.35		0.4566	-334.778	-334.778	-335.999	-343.323	-335.388	-338.745	-341.797	-341.187	-341.492	-345.154
	0.4567	-320.74	-321.35	-321.655	-321.35	-321.35	-321.655	-320.74	-318.909	-320.74	-321.045		0.4567	-334.167	-334.473	-336.609	-343.018	-335.083	-338.135	-341.797	-340.881	-341.492	-345.459
	0.4568	-321.045	-321.35	-321.96	-321.655	-321.045	-322.571	-321.045	-318.909	-321.045	-321.35		0.4568	-334.167	-334.167	-336.914	-342.407	-335.388	-337.83	-341.492	-340.881	-341.797	-346.375
	0.4569	-320.74	-321.655	-322.266	-321.96	-320.74	-322.571	-321.655	-320.129	-321.045	-321.35		0.4569	-333.862	-334.473	-337.524	-341.797	-335.999	-337.524	-341.187	-340.576	-342.712	-346.985
	0.457	-320.435	-321.35	-322.266	-322.266	-320.74	-322.266	-321.655	-321.045	-321.045	-321.045		0.457	-334.167	-334.167	-336.914	-342.712	-335.693	-338.44	-341.187	-340.576	-343.628	-347.29
	0.4571	-320.129	-321.045	-321.96	-321.655	-321.655	-321.96	-321.35	-321.655	-321.045	-320.435		0.4571	-334.778	-334.778	-336.914	-343.323	-335.388	-339.355	-341.492	-339.966	-344.238	-347.595
	0.4572	-319.824	-320.435	-321.045	-321.045	-321.96	-321.655	-321.35	-320.74	-320.129	-320.74		0.4572	-334.778	-334.778	-336.304	-343.323	-334.473	-339.966	-342.712	-339.355	-344.238	-347.595
	0.4573	-320.435	-320.74	-320.129	-320.435	-321.655	-321.96	-321.35	-320.74	-320.129	-320.435		0.4573	-334.473	-334.473	-335.999	-342.712	-335.083	-339.355	-342.712	-339.05	-343.628	-346.68
	0.4574	-321.045	-320.435	-320.435	-320.74	-321.045	-321.96	-321.045	-321.045	-321.045	-321.045		0.4574	-334.167	-334.778	-336.914	-342.712	-335.999	-339.355	-343.323	-339.05	-343.933	-345.764
	0.4575	-321.045	-320.129	-321.045	-321.045	-321.35	-321.35	-321.35	-320.74	-321.35	-321.045		0.4575	-334.778	-334.473	-337.524	-342.102	-336.304	-339.661	-342.712	-340.576	-344.849	-346.68
	0.4576	-321.045	-320.74	-320.74	-321.655	-321.045	-321.045	-321.045	-320.74	-321.045	-320.74		0.4576	-334.473	-334.167	-338.44	-342.102	-336.609	-339.661	-342.407	-340.271	-345.764	-347.595
	0.4577	-320.74	-320.74	-320.74	-321.35	-320.74	-321.045	-320.435	-321.045	-321.045	-320.74		0.4577	-334.473	-334.167	-339.05	-342.102	-336.609	-340.271	-342.407	-339.966	-345.764	-348.511
	0.4578	-321.35	-321.045	-320.129	-320.74	-321.045	-321.045	-320.129	-321.35	-321.35	-320.74		0.4578	-334.473	-334.167	-339.05	-342.102	-336.609	-340.576	-342.102	-339.355	-343.933	-348.206
	0.4579	-321.35	-321.35	-319.824	-321.35	-321.655	-321.35	-320.435	-321.35	-321.655	-320.129		0.4579	-333.557	-334.167	-338.745	-342.102	-336.914	-339.355	-341.797	-338.135	-343.323	-346.985
	0.458	-321.35	-321.045	-320.435	-321.655	-321.045	-320.74	-321.045	-321.045	-321.35	-320.74		0.458	-333.252	-334.778	-339.05	-342.102	-336.914	-339.355	-341.797	-338.135	-343.323	-345.764
	0.4581	-320.74	-320.435	-321.96	-321.655	-320.74	-320.435	-321.655	-321.35	-321.35	-321.045		0.4581	-333.252	-335.693	-338.745	-342.102	-335.999	-339.05	-341.492	-337.83	-343.018	-345.459
	0.4582	-319.824	-319.824	-322.266	-321.655	-321.35	-320.129	-321.655	-321.045	-320.74	-320.74		0.4582	-334.473	-335.999	-337.83	-342.102	-335.388	-339.966	-342.102	-338.44	-343.018	-345.154
	0.4583	-319.519	-320.129	-321.96	-321.35	-321.655	-320.129	-321.655	-321.045	-320.74	-320.129		0.4583	-335.388	-336.609	-336.914	-341.492	-334.473	-340.576	-343.018	-338.745	-342.712	-344.849
	0.4584	-320.129	-320.129	-321.35	-321.045	-321.35	-319.824	-321.35	-320.435	-321.35	-320.129		0.4584	-335.999	-337.524	-337.219	-341.492	-334.473	-340.881	-342.407	-337.83	-342.407	-344.238
	0.4585	-320.129	-319.824	-320.435	-321.35	-321.35	-320.74	-321.045	-320.435	-321.655	-320.74		0.4585	-336.304	-338.135	-337.83	-341.492	-334.167	-340.271	-341.797	-337.83	-342.407	-343.323
	0.4586	-320.74	-319.824	-319.519	-321.655	-321.655	-321.35	-320.74	-320.74	-321.96	-320.74		0.4586	-335.693	-339.05	-338.135	-340.881	-335.388	-339.966	-341.797	-336.609	-342.712	-343.323
	0.4587	-321.045	-319.824	-318.604	-321.35	-320.74	-321.96	-320.435	-320.74	-321.655	-321.35		0.4587	-335.388	-340.271	-338.44	-340.576	-336.609	-339.661	-343.323	-336.304	-342.712	-343.628
	0.4588	-321.045	-320.74	-319.214	-321.045	-319.824	-321.655	-320.74	-320.74	-321.045	-321.655		0.4588	-335.388	-340.576	-337.83	-340.576	-335.999	-339.966	-344.238	-337.219	-342.102	-344.238
	0.4589	-321.35	-320.435	-320.129	-320.74	-320.129	-321.35	-321.045	-321.045	-321.045	-321.35		0.4589	-335.693	-339.661	-337.83	-340.271	-334.473	-339.661	-343.933	-338.135	-341.492	-344.238
	0.459	-321.045	-320.435	-320.74	-321.35	-320.74	-321.35	-320.74	-321.045	-321.35	-321.655		0.459	-335.999	-338.745	-338.135	-340.271	-333.557	-340.271	-343.628	-339.05	-341.492	-344.238
	0.4591	-321.655	-321.045	-320.435	-321.35	-321.045	-321.35	-321.35	-321.35	-321.655	-321.045		0.4591	-335.999	-338.44	-337.83	-340.271	-332.947	-339.661	-344.238	-339.05	-341.492	-344.238
	0.4592	-321.96	-321.35	-320.74	-320.435	-320.74	-321.045	-321.96	-322.266	-321.655	-321.045		0.4592	-335.693	-338.135	-337.219	-340.881	-332.947	-339.355	-343.933	-339.355	-341.797	-344.238
	0.4593	-321.96	-321.35	-320.74	-320.74	-320.129	-321.655	-321.96	-321.96	-321.35	-320.74		0.4593	-334.473	-338.44	-336.609	-341.187	-333.862	-339.661	-343.018	-341.187	-341.797	-344.238
	0.4594	-320.74	-320.74	-321.045	-320.435	-319.519	-321.35	-322.266	-321.96	-321.35	-320.74		0.4594	-334.167	-338.135	-336.304	-340.881	-334.778	-339.05	-343.018	-341.797	-341.492	-344.238
	0.4595	-320.129	-320.74	-321.35	-320.129	-319.824	-321.35	-321.96	-321.35	-321.35	-321.045		0.4595	-334.778	-337.219	-336.609	-340.576	-335.083	-339.966	-343.323	-341.492	-341.797	-343.323
	0.4596	-320.74	-321.655	-321.35	-320.74	-321.045	-321.35	-321.35	-320.435	-321.045	-321.045		0.4596	-335.083	-336.914	-336.609	-339.966	-335.083	-340.576	-343.628	-341.492	-341.797	-343.323
	0.4597	-321.655	-321.35	-321.35	-321.045	-321.96	-321.655	-320.74	-319.824	-320.74	-320.435		0.4597	-334.778	-336.609	-337.524	-339.05	-335.083	-340.576	-344.238	-342.102	-341.797	-343.628
	0.4598	-321.655	-321.045	-321.045	-321.045	-321.35	-321.045	-321.045	-320.129	-321.35	-321.045		0.4598	-334.167	-336.609	-338.135	-338.135	-334.167	-339.966	-343.323	-342.407	-341.492	-344.238
	0.4599	-321.655	-321.35	-321.045	-321.35	-320.129	-320.129	-321.045	-321.045	-321.655	-321.045		0.4599	-333.862	-336.914	-337.83	-338.44	-333.862	-339.05	-342.712	-343.323	-341.187	-343.628
	0.46	-321.35	-320.74	-321.045	-321.35	-319.214	-320.74	-321.35	-321.045	-322.266	-321.35		0.46	-334.778	-338.44	-337.83	-338.135	-333.252	-339.355	-342.407	-343.628	-340.881	-343.018
	0.4601	-321.045	-321.35	-321.045	-321.045	-319.214	-320.74	-321.045	-320.74	-322.266	-321.96		0.4601	-335.999	-338.44	-337.83	-338.44	-333.557	-339.05	-342.102	-343.323	-340.881	-343.323
	0.4602	-320.74	-321.045	-321.35	-321.35	-319.519	-321.045	-321.045	-321.045	-322.571	-322.266		0.4602	-335.693	-338.745	-338.44	-338.135	-333.862	-339.661	-341.797	-343.323	-341.492	-343.323
	0.4603	-321.045	-320.129	-321.96	-321.96	-320.74	-321.045	-321.35	-321.045	-322.876	-322.266		0.4603	-335.388	-338.745	-338.135	-338.44	-334.473	-339.661	-341.492	-343.323	-342.102	-343.018
	0.4604	-320.74	-319.519	-321.35	-322.266	-321.96	-320.74	-321.655	-321.045	-321.96	-321.655		0.4604	-334.778	-339.05	-337.83	-337.83	-334.473	-339.661	-341.187	-343.628	-343.018	-341.797
	0.4605	-320.129	-320.435	-321.655	-321.35	-321.96	-320.74	-320.74	-321.655	-321.045	-321.045		0.4605	-334.778	-339.355	-338.135	-337.219	-334.473	-340.576	-340.576	-343.933	-343.323	-341.187
	0.4606	-320.129	-321.045	-321.655	-321.35	-321.655	-321.655	-320.435	-321.96	-321.045	-321.045		0.4606	-335.083	-339.355	-338.745	-337.83	-334.167	-340.881	-340.881	-344.238	-342.712	-340.881
	0.4607	-320.129	-321.35	-321.655	-321.35	-321.045	-321.96	-319.824	-321.96	-320.74	-321.35		0.4607	-335.388	-339.355	-338.745	-338.44	-333.862	-340.881	-341.187	-344.238	-341.797	-341.187
	0.4608	-320.74	-320.74	-321.045	-320.74	-320.74	-321.35	-320.435	-320.435	-320.74	-321.655		0.4608	-335.388	-338.44	-338.44	-340.271	-333.252	-340.271	-342.102	-343.628	-342.102	-340.576
	0.4609	-321.045	-320.435	-321.045	-320.74	-320.74	-321.045	-321.045	-320.129	-321.35	-322.266		0.4609	-334.778	-337.83	-338.135	-340.576	-333.862	-339.661	-343.018	-343.323	-343.323	-339.661
	0.461	-321.35	-320.74	-320.74	-320.74	-320.435	-321.35	-321.35	-320.129	-321.96	-321.655		0.461	-334.167	-338.135	-337.83	-341.187	-333.252	-339.661	-343.018	-343.018	-344.238	-339.05
	0.4611	-321.96	-321.045	-320.129	-320.74	-321.045	-321.35	-321.045	-319.824	-321.96	-321.045		0.4611	-334.473	-338.135	-337.83	-341.187	-333.557	-340.271	-342.407	-342.712	-344.543	-338.745
	0.4612	-321.655	-321.045	-320.435	-320.74	-320.74	-321.96	-320.74	-320.435	-321.655	-321.045		0.4612	-334.473	-338.135	-338.135	-341.187	-333.557	-340.271	-342.102	-342.407	-344.849	-339.05
	0.4613	-321.655	-321.35	-321.045	-321.045	-320.129	-321.96	-320.74	-321.35	-321.655	-321.045		0.4613	-334.778	-337.83	-338.135	-340.881	-333.862	-340.271	-341.797	-341.797	-343.628	-339.661
	0.4614	-321.045	-321.96	-321.96	-321.96	-320.74	-322.266	-321.045	-321.045	-322.266	-321.045		0.4614	-335.693	-337.83	-337.524	-340.271	-333.862	-340.881	-342.102	-341.187	-342.712	-340.271
	0.4615	-320.129	-321.35	-321.96	-321.96	-321.35	-321.35	-321.045	-321.045	-322.571	-321.35		0.4615	-335.388	-338.745	-337.219	-340.271	-333.557	-340.576	-343.628	-340.881	-342.712	-340.576
	0.4616	-320.129	-321.655	-321.655	-321.35	-322.266	-320.435	-320.129	-321.045	-322.266	-321.655		0.4616	-334.778	-340.271	-338.135	-340.881	-333.252	-340.576	-344.543	-341.187	-343.323	-340.881
	0.4617	-320.435	-322.266	-321.045	-320.74	-322.571	-319.824	-320.129	-320.74	-321.96	-321.35		0.4617	-334.167	-340.881	-338.135	-342.102	-332.336	-340.271	-344.238	-342.102	-344.543	-340.576
	0.4618	-320.74	-321.96	-320.129	-321.35	-322.266	-320.129	-320.129	-320.435	-321.35	-321.045		0.4618	-333.252	-340.881	-339.355	-343.018	-332.947	-339.05	-343.933	-342.407	-343.933	-341.187
	0.4619	-320.74	-321.35	-320.129	-321.96	-321.35	-320.74	-320.129	-320.129	-321.35	-320.74		0.4619	-332.947	-340.881	-339.355	-342.407	-333.557	-339.05	-343.323	-341.492	-343.323	-341.797
	0.462	-321.045	-321.045	-321.045	-321.96	-320.74	-321.045	-320.74	-321.045	-321.35	-320.74		0.462	-332.642	-340.881	-339.05	-342.102	-333.862	-339.05	-343.018	-340.881	-343.018	-342.407
	0.4621	-321.35	-320.74	-321.35	-321.655	-320.435	-321.35	-320.74	-321.655	-321.045	-321.045		0.4621	-332.947	-340.576	-338.135	-341.492	-333.557	-339.661	-341.797	-341.187	-342.407	-342.102
	0.4622	-320.74	-320.435	-321.045	-321.35	-321.045	-321.655	-321.045	-321.655	-320.74	-321.655		0.4622	-333.862	-339.661	-338.135	-341.187	-333.862	-340.881	-342.102	-341.797	-342.102	-342.712
	0.4623	-320.74	-321.045	-321.045	-320.74	-321.35	-321.96	-321.35	-321.655	-320.74	-321.655		0.4623	-333.862	-340.271	-338.44	-341.187	-334.473	-341.797	-343.323	-341.492	-342.102	-343.018
	0.4624	-321.35	-320.74	-321.045	-320.129	-321.655	-321.045	-322.266	-320.74	-320.435	-321.35		0.4624	-333.557	-340.576	-339.05	-340.881	-334.473	-341.797	-343.933	-341.797	-342.407	-343.628
	0.4625	-321.35	-320.129	-321.045	-320.435	-321.35	-320.129	-322.571	-320.435	-320.129	-321.35		0.4625	-334.473	-340.576	-339.355	-341.492	-334.778	-341.187	-343.323	-341.797	-343.018	-343.628
	0.4626	-321.35	-320.74	-320.435	-321.045	-321.045	-321.045	-321.35	-320.74	-320.129	-321.045		0.4626	-334.778	-339.966	-339.05	-340.881	-335.083	-341.187	-343.018	-343.018	-343.018	-343.628
	0.4627	-320.74	-321.35	-321.045	-321.045	-320.129	-321.655	-321.35	-321.045	-320.74	-320.74		0.4627	-334.778	-339.661	-339.05	-340.576	-335.083	-340.576	-342.102	-343.018	-343.628	-343.933
	0.4628	-320.129	-321.96	-321.35	-321.045	-320.74	-321.96	-321.35	-320.74	-321.655	-320.435		0.4628	-334.778	-339.355	-339.05	-340.881	-335.693	-340.271	-341.492	-343.018	-342.712	-344.238
	0.4629	-320.74	-322.266	-321.35	-321.655	-320.74	-321.35	-321.045	-321.045	-322.266	-320.129		0.4629	-335.388	-338.745	-339.05	-341.492	-335.388	-340.271	-340.881	-343.018	-342.407	-344.238
	0.463	-321.35	-321.35	-321.655	-321.35	-320.74	-321.35	-321.045	-321.35	-322.266	-320.74		0.463	-335.388	-338.44	-339.661	-341.492	-335.693	-340.271	-341.492	-342.102	-343.018	-344.543
	0.4631	-321.35	-321.045	-321.045	-321.35	-321.045	-320.74	-321.35	-321.655	-321.96	-321.35		0.4631	-334.778	-339.05	-340.271	-342.102	-335.693	-340.271	-341.187	-342.407	-343.018	-345.459
	0.4632	-321.655	-321.045	-321.35	-321.655	-321.655	-321.35	-321.35	-321.35	-321.045	-321.045		0.4632	-335.388	-340.271	-339.661	-342.102	-336.304	-340.271	-342.102	-342.102	-343.018	-345.764
	0.4633	-321.045	-320.435	-321.045	-321.655	-321.655	-321.35	-320.435	-321.045	-321.045	-320.435		0.4633	-335.388	-340.271	-339.355	-341.797	-336.914	-340.576	-343.018	-342.102	-342.712	-345.459
	0.4634	-321.045	-321.655	-321.655	-321.655	-321.35	-321.045	-321.045	-320.74	-321.35	-320.435		0.4634	-335.083	-340.271	-339.355	-341.492	-337.219	-340.881	-343.323	-342.102	-342.102	-344.543
	0.4635	-321.35	-321.96	-321.655	-321.655	-321.045	-320.74	-321.045	-321.045	-321.045	-321.35		0.4635	-334.473	-340.576	-339.05	-341.797	-337.83	-340.881	-343.323	-342.407	-341.492	-343.933
	0.4636	-320.74	-321.655	-321.045	-321.96	-321.045	-321.045	-321.35	-320.74	-321.045	-321.35		0.4636	-334.473	-340.271	-339.355	-342.407	-337.524	-340.576	-342.712	-342.407	-341.492	-343.628
	0.4637	-321.35	-321.045	-320.74	-321.655	-321.35	-320.74	-321.35	-320.74	-320.74	-321.655		0.4637	-333.557	-339.966	-339.355	-343.018	-337.524	-340.271	-342.712	-342.102	-342.102	-343.018
	0.4638	-321.655	-321.045	-321.35	-321.96	-321.35	-321.045	-321.96	-320.129	-321.35	-321.35		0.4638	-334.167	-339.966	-339.355	-342.712	-336.304	-340.271	-342.712	-341.797	-342.102	-343.018
	0.4639	-321.655	-321.35	-321.655	-322.266	-321.045	-321.35	-322.266	-320.129	-321.35	-321.045		0.4639	-335.693	-339.355	-338.745	-341.797	-336.304	-340.576	-342.407	-342.102	-341.797	-342.712
	0.464	-321.045	-321.045	-321.35	-321.655	-320.74	-321.045	-321.35	-320.74	-321.655	-320.74		0.464	-336.304	-339.05	-338.135	-341.797	-336.914	-340.271	-342.712	-342.102	-341.492	-342.712
	0.4641	-321.045	-321.045	-321.96	-320.74	-320.74	-321.045	-320.74	-320.435	-321.655	-321.35		0.4641	-336.304	-339.355	-338.44	-340.271	-336.609	-341.187	-343.933	-342.712	-341.797	-342.407
	0.4642	-321.35	-321.35	-322.266	-321.045	-320.435	-321.35	-321.045	-320.74	-321.045	-321.96		0.4642	-335.999	-339.661	-338.44	-339.966	-335.693	-342.102	-344.238	-341.797	-341.797	-341.492
	0.4643	-321.045	-321.045	-321.96	-321.045	-321.045	-321.655	-321.045	-321.35	-321.045	-321.35		0.4643	-335.693	-339.966	-338.44	-339.966	-335.693	-341.492	-344.238	-341.187	-341.492	-341.797
	0.4644	-321.045	-320.74	-321.96	-321.35	-321.045	-321.96	-321.35	-321.96	-321.35	-321.35		0.4644	-335.388	-340.576	-338.44	-340.881	-335.999	-340.576	-344.849	-340.881	-342.102	-341.492
	0.4645	-321.35	-321.655	-322.266	-321.96	-321.045	-321.35	-321.045	-321.35	-321.35	-321.35		0.4645	-334.473	-340.576	-338.44	-341.492	-335.999	-340.881	-344.543	-341.492	-342.407	-340.881
	0.4646	-321.35	-321.96	-321.655	-322.571	-321.35	-321.35	-320.74	-321.35	-321.045	-321.045		0.4646	-334.778	-340.576	-339.05	-341.187	-336.914	-341.797	-343.628	-341.797	-342.407	-340.576
	0.4647	-320.74	-321.35	-320.435	-322.266	-321.655	-321.655	-321.045	-320.74	-321.045	-321.35		0.4647	-334.473	-340.881	-338.745	-340.271	-338.135	-341.187	-343.323	-341.492	-342.407	-340.271
	0.4648	-320.129	-321.045	-320.435	-321.96	-321.045	-321.35	-320.74	-320.74	-321.35	-320.74		0.4648	-334.473	-340.271	-338.135	-339.355	-338.44	-340.881	-343.323	-341.187	-342.102	-340.576
	0.4649	-320.74	-321.35	-320.435	-321.35	-320.129	-321.655	-321.045	-320.74	-321.35	-321.045		0.4649	-334.473	-339.355	-337.219	-338.745	-338.44	-340.271	-343.628	-340.576	-341.797	-341.492
	0.465	-321.045	-321.35	-320.435	-321.96	-320.74	-321.35	-321.35	-321.35	-321.35	-321.045		0.465	-333.862	-338.745	-336.914	-339.355	-338.135	-340.576	-344.238	-340.881	-341.187	-342.102
	0.4651	-321.35	-320.74	-320.435	-321.655	-321.35	-321.96	-321.655	-321.045	-321.35	-321.35		0.4651	-333.557	-338.44	-336.914	-339.661	-338.745	-340.271	-345.459	-340.881	-341.492	-342.712
	0.4652	-321.35	-320.435	-321.045	-321.96	-321.96	-320.74	-321.96	-320.435	-321.655	-321.96		0.4652	-334.473	-338.745	-337.83	-339.355	-338.44	-340.576	-345.764	-340.576	-342.102	-343.323
	0.4653	-321.045	-319.824	-321.655	-321.96	-321.96	-319.824	-321.96	-320.129	-321.35	-322.266		0.4653	-335.388	-338.745	-338.44	-339.355	-337.524	-341.187	-345.154	-340.576	-342.102	-343.628
	0.4654	-320.129	-319.214	-321.35	-321.35	-321.35	-320.74	-321.96	-320.74	-321.045	-321.655		0.4654	-334.778	-337.83	-338.745	-340.271	-336.609	-341.492	-344.543	-340.576	-341.187	-343.933
	0.4655	-320.129	-319.824	-321.045	-320.74	-321.35	-320.129	-321.96	-321.045	-321.35	-321.655		0.4655	-333.557	-337.83	-339.661	-341.187	-336.609	-340.881	-343.323	-339.661	-340.881	-344.238
	0.4656	-320.129	-321.35	-320.435	-320.435	-321.655	-320.129	-321.96	-321.35	-321.35	-320.74		0.4656	-332.947	-337.524	-340.271	-341.187	-336.609	-339.661	-341.797	-339.05	-341.187	-344.238
	0.4657	-320.129	-321.655	-320.74	-321.045	-321.96	-320.74	-321.96	-321.655	-321.96	-320.74		0.4657	-333.862	-337.219	-339.05	-341.187	-336.609	-339.661	-341.492	-339.05	-341.492	-344.238
	0.4658	-320.74	-321.655	-320.74	-321.655	-321.96	-321.35	-321.655	-321.35	-321.655	-320.74		0.4658	-334.473	-336.609	-338.745	-340.576	-337.83	-339.966	-342.102	-339.05	-340.881	-344.238
	0.4659	-320.129	-321.045	-321.655	-320.74	-321.35	-321.35	-321.35	-321.045	-321.96	-321.655		0.4659	-335.388	-336.304	-337.524	-340.271	-338.44	-340.576	-343.018	-340.271	-340.576	-343.933
	0.466	-320.129	-321.045	-321.045	-320.74	-320.74	-321.35	-321.045	-321.35	-321.655	-321.655		0.466	-336.304	-335.693	-336.304	-340.576	-338.745	-340.271	-343.933	-341.187	-340.271	-343.933
	0.4661	-320.435	-321.35	-321.045	-320.74	-321.045	-321.045	-320.74	-321.655	-321.655	-321.655		0.4661	-336.304	-335.693	-335.693	-340.881	-338.44	-340.271	-344.238	-342.102	-340.271	-344.238
	0.4662	-320.74	-321.35	-320.74	-321.045	-321.045	-320.74	-321.045	-321.655	-321.35	-321.35		0.4662	-336.304	-336.304	-335.693	-341.187	-338.135	-340.271	-344.849	-343.018	-340.576	-344.849
	0.4663	-321.045	-321.045	-320.435	-320.74	-321.045	-320.435	-321.35	-321.655	-321.655	-321.045		0.4663	-336.609	-336.304	-335.999	-341.492	-337.219	-339.966	-344.849	-342.712	-340.576	-344.238
	0.4664	-321.35	-320.435	-320.435	-320.74	-321.35	-320.74	-321.045	-321.655	-321.96	-320.74		0.4664	-336.609	-336.304	-335.083	-340.271	-336.609	-339.661	-344.238	-342.712	-339.355	-344.543
	0.4665	-321.655	-319.824	-320.74	-321.045	-322.266	-320.74	-321.045	-321.655	-321.96	-321.045		0.4665	-337.219	-335.999	-334.473	-339.05	-336.609	-339.355	-344.238	-342.712	-339.661	-344.543
	0.4666	-322.266	-320.74	-321.655	-321.35	-321.96	-321.045	-321.045	-321.655	-322.266	-321.655		0.4666	-338.745	-335.999	-334.473	-338.135	-336.304	-338.745	-344.543	-342.712	-340.576	-344.543
	0.4667	-321.96	-321.655	-321.655	-321.35	-321.045	-321.35	-320.74	-321.045	-321.96	-321.35		0.4667	-338.44	-336.304	-335.083	-338.44	-335.693	-339.355	-344.849	-342.712	-341.492	-344.238
	0.4668	-321.35	-321.35	-322.266	-321.35	-320.74	-321.655	-320.74	-321.35	-321.045	-320.74		0.4668	-337.83	-335.693	-335.388	-338.745	-335.693	-339.355	-345.459	-343.018	-341.797	-343.323
	0.4669	-321.35	-321.045	-321.96	-321.35	-320.129	-320.74	-321.045	-321.655	-321.045	-321.045		0.4669	-336.609	-335.693	-335.388	-339.05	-335.693	-339.355	-346.069	-342.712	-341.797	-343.018
	0.467	-321.045	-321.655	-321.35	-321.35	-321.045	-320.74	-321.96	-321.045	-321.35	-321.96		0.467	-336.609	-335.693	-335.693	-339.661	-335.388	-339.661	-346.375	-342.407	-342.102	-342.102
	0.4671	-321.655	-321.35	-321.35	-321.045	-321.045	-320.74	-322.266	-321.045	-321.35	-321.96		0.4671	-336.304	-336.304	-335.693	-340.271	-335.083	-339.661	-346.069	-342.712	-343.018	-341.797
	0.4672	-320.74	-320.74	-321.35	-321.35	-321.655	-320.74	-321.655	-321.655	-321.35	-321.045		0.4672	-336.304	-336.609	-335.693	-339.661	-335.999	-338.745	-345.764	-343.018	-343.018	-341.492
	0.4673	-320.435	-320.74	-321.96	-320.74	-322.266	-320.129	-321.045	-321.655	-321.35	-321.655		0.4673	-337.219	-338.135	-335.999	-338.745	-336.304	-338.135	-345.154	-342.407	-343.018	-341.492
	0.4674	-320.129	-321.655	-321.35	-320.74	-321.655	-320.129	-321.045	-321.35	-321.655	-321.35		0.4674	-338.135	-338.135	-335.999	-338.745	-335.693	-338.44	-345.154	-341.797	-343.323	-342.102
	0.4675	-319.824	-321.045	-320.435	-320.129	-321.35	-321.045	-321.655	-321.35	-321.655	-321.35		0.4675	-339.05	-337.83	-335.388	-339.661	-336.304	-338.44	-344.849	-342.102	-343.323	-342.407
	0.4676	-319.824	-320.129	-320.74	-320.74	-321.045	-321.35	-321.655	-320.74	-321.655	-321.655		0.4676	-339.661	-338.135	-334.473	-339.966	-337.83	-339.05	-345.154	-342.712	-343.323	-342.712
	0.4677	-321.045	-320.74	-320.74	-320.74	-321.045	-321.045	-321.35	-320.74	-321.655	-321.35		0.4677	-339.355	-339.355	-334.778	-339.966	-337.83	-339.355	-344.543	-342.102	-343.323	-342.712
	0.4678	-321.35	-320.129	-321.045	-320.74	-320.74	-320.74	-321.35	-321.35	-321.96	-321.045		0.4678	-338.745	-338.44	-335.388	-341.492	-337.219	-340.271	-343.933	-341.492	-343.628	-343.018
	0.4679	-321.35	-320.435	-321.655	-320.435	-320.129	-320.74	-321.045	-320.435	-321.655	-321.35		0.4679	-339.355	-337.524	-336.304	-342.712	-336.609	-340.271	-343.628	-341.187	-343.628	-342.712
	0.468	-321.35	-321.35	-321.045	-321.045	-320.129	-321.045	-320.129	-319.824	-321.35	-322.571		0.468	-339.966	-336.914	-336.914	-343.018	-336.609	-339.966	-343.628	-340.576	-343.323	-342.102
	0.4681	-321.045	-321.045	-319.824	-321.045	-320.74	-321.045	-320.129	-320.74	-321.655	-322.266		0.4681	-339.966	-336.304	-337.83	-342.712	-336.609	-340.271	-343.933	-340.576	-344.238	-341.797
	0.4682	-321.045	-320.74	-320.129	-321.045	-321.35	-321.045	-320.435	-321.96	-321.35	-321.655		0.4682	-340.271	-336.914	-337.83	-342.102	-337.524	-340.881	-343.323	-340.576	-344.238	-343.323
	0.4683	-320.74	-320.74	-320.435	-320.74	-321.35	-320.435	-320.435	-322.266	-320.74	-321.655		0.4683	-339.661	-337.524	-337.83	-343.323	-338.44	-340.881	-343.018	-339.966	-343.323	-344.238
	0.4684	-321.045	-321.35	-320.74	-320.129	-321.045	-320.74	-321.045	-321.35	-320.74	-321.35		0.4684	-339.05	-338.135	-338.135	-344.543	-338.44	-340.271	-342.407	-339.355	-343.018	-343.628
	0.4685	-321.045	-321.35	-320.435	-320.129	-320.435	-320.74	-321.655	-320.74	-321.35	-321.045		0.4685	-338.745	-338.44	-337.524	-345.459	-337.83	-339.966	-341.492	-339.661	-343.323	-343.933
	0.4686	-321.655	-321.045	-320.74	-320.435	-320.129	-321.96	-321.35	-320.74	-321.655	-321.045		0.4686	-338.745	-338.135	-337.219	-346.069	-337.219	-339.966	-341.492	-340.271	-343.933	-344.849
	0.4687	-322.266	-321.045	-321.35	-321.045	-320.129	-322.266	-320.74	-320.74	-322.266	-321.045		0.4687	-338.745	-338.135	-337.524	-345.764	-337.524	-339.966	-342.712	-339.966	-344.543	-345.154
	0.4688	-321.96	-321.35	-321.655	-321.35	-321.045	-321.35	-320.74	-321.045	-321.96	-321.35		0.4688	-339.355	-338.135	-338.135	-345.459	-336.609	-340.271	-343.628	-339.355	-344.238	-345.154
	0.4689	-321.045	-321.35	-322.266	-321.655	-321.655	-321.045	-320.435	-320.74	-321.35	-321.655		0.4689	-339.355	-338.745	-338.745	-344.849	-336.914	-340.271	-343.933	-339.966	-343.323	-345.154
	0.469	-321.045	-321.35	-322.266	-321.96	-321.655	-321.35	-321.35	-320.74	-321.045	-321.655		0.469	-339.05	-338.135	-338.745	-343.933	-336.914	-339.661	-344.543	-340.576	-343.018	-344.238
	0.4691	-321.045	-321.045	-321.655	-321.96	-321.96	-321.35	-321.655	-321.045	-320.74	-321.655		0.4691	-339.05	-338.44	-338.135	-343.323	-337.524	-339.05	-344.238	-341.187	-342.407	-343.933
	0.4692	-321.35	-320.74	-320.74	-321.96	-321.655	-321.35	-321.655	-321.045	-321.045	-321.35		0.4692	-338.745	-338.44	-338.745	-342.712	-338.135	-338.745	-344.543	-340.881	-342.407	-343.933
	0.4693	-321.045	-319.824	-320.435	-321.655	-321.045	-321.045	-321.35	-321.655	-321.045	-321.35		0.4693	-339.05	-338.745	-339.05	-343.018	-337.83	-339.355	-343.933	-341.187	-342.712	-343.018
	0.4694	-320.74	-319.824	-320.74	-321.655	-321.045	-320.74	-320.74	-321.045	-321.045	-321.96		0.4694	-339.661	-338.44	-338.44	-342.712	-336.609	-339.661	-344.543	-341.492	-342.712	-342.407
	0.4695	-320.129	-320.435	-320.74	-321.045	-321.045	-320.74	-320.129	-320.74	-321.35	-321.96		0.4695	-339.966	-337.83	-338.745	-343.323	-335.999	-339.661	-344.543	-340.881	-342.712	-342.102
	0.4696	-320.74	-320.74	-320.435	-320.74	-321.045	-320.74	-319.824	-319.824	-321.045	-321.35		0.4696	-340.881	-338.135	-338.44	-343.628	-335.693	-339.05	-343.933	-339.661	-343.018	-342.712
	0.4697	-320.74	-321.045	-319.824	-320.435	-321.045	-320.74	-320.435	-319.824	-320.74	-321.045		0.4697	-341.187	-338.44	-337.83	-342.712	-335.999	-339.355	-343.628	-339.966	-343.933	-343.018
	0.4698	-320.74	-321.045	-320.435	-321.045	-321.045	-320.74	-320.74	-320.74	-321.045	-322.266		0.4698	-341.492	-339.05	-338.44	-341.797	-336.304	-339.661	-344.543	-340.576	-344.543	-341.797
	0.4699	-320.435	-320.74	-320.74	-321.35	-321.35	-321.045	-321.35	-321.96	-321.35	-321.96		0.4699	-340.576	-339.05	-338.44	-340.881	-336.304	-339.661	-345.154	-341.492	-344.543	-340.576
	0.47	-321.045	-320.74	-321.35	-321.35	-321.655	-321.045	-321.96	-322.571	-321.655	-321.655		0.47	-340.271	-339.661	-338.135	-340.271	-336.609	-341.492	-344.543	-341.492	-344.849	-340.271
	0.4701	-321.045	-320.74	-321.655	-321.35	-321.35	-321.35	-322.266	-321.655	-321.655	-321.96		0.4701	-339.966	-339.05	-338.44	-340.271	-337.83	-341.492	-344.849	-341.492	-343.933	-341.187
	0.4702	-321.045	-321.35	-320.74	-321.35	-321.045	-320.74	-321.655	-321.045	-320.74	-321.045		0.4702	-339.355	-338.44	-338.745	-340.576	-338.135	-341.492	-345.459	-340.576	-343.323	-341.797
	0.4703	-320.435	-320.74	-321.045	-321.045	-320.74	-321.045	-321.35	-320.129	-320.74	-321.045		0.4703	-339.05	-337.524	-339.05	-340.271	-338.44	-341.187	-345.459	-339.661	-343.323	-342.102
	0.4704	-321.045	-321.045	-320.74	-320.74	-320.74	-320.74	-321.045	-320.435	-320.74	-320.74		0.4704	-338.44	-336.609	-339.355	-340.271	-338.44	-340.881	-346.069	-339.661	-343.018	-341.797
	0.4705	-321.96	-321.045	-320.74	-320.74	-320.129	-320.435	-321.35	-320.74	-321.045	-321.045		0.4705	-338.44	-335.083	-339.355	-339.966	-338.135	-340.576	-346.375	-339.966	-343.933	-341.492
	0.4706	-321.96	-321.35	-320.129	-320.74	-321.045	-321.045	-321.35	-321.045	-321.96	-321.655		0.4706	-338.44	-335.388	-338.745	-340.271	-338.135	-341.187	-346.069	-340.271	-343.933	-341.492
	0.4707	-321.35	-321.045	-319.824	-320.435	-321.045	-321.35	-321.655	-321.35	-320.74	-321.35		0.4707	-338.44	-335.388	-338.135	-340.881	-338.135	-341.797	-345.459	-340.271	-344.238	-341.797
	0.4708	-321.35	-321.045	-319.519	-320.129	-320.74	-321.35	-321.35	-321.655	-320.435	-321.045		0.4708	-339.05	-336.609	-338.135	-341.492	-338.135	-341.797	-345.459	-340.271	-343.628	-342.102
	0.4709	-321.655	-321.045	-320.435	-319.824	-319.824	-320.74	-321.35	-321.655	-321.045	-321.045		0.4709	-339.05	-337.219	-338.135	-341.492	-338.745	-341.492	-345.764	-339.661	-343.323	-341.797
	0.471	-321.96	-321.35	-321.35	-320.435	-320.129	-320.129	-321.35	-321.045	-321.655	-321.045		0.471	-339.05	-336.914	-338.135	-341.187	-338.44	-341.492	-345.764	-339.05	-343.323	-342.407
	0.4711	-321.655	-321.655	-321.35	-320.74	-321.045	-320.435	-321.96	-320.435	-321.35	-321.35		0.4711	-339.05	-336.914	-338.745	-340.881	-338.745	-341.187	-346.069	-339.05	-343.323	-342.712
	0.4712	-321.96	-321.655	-321.35	-320.435	-321.045	-319.824	-321.35	-319.824	-320.74	-321.045		0.4712	-338.44	-335.999	-338.44	-340.881	-338.44	-341.797	-346.375	-339.355	-343.628	-342.102
	0.4713	-321.655	-321.045	-321.35	-320.435	-320.74	-320.74	-320.435	-319.824	-321.35	-320.435		0.4713	-338.745	-335.999	-338.745	-340.576	-338.135	-342.102	-346.375	-339.661	-343.933	-341.797
	0.4714	-321.045	-321.045	-321.35	-320.129	-320.74	-321.045	-320.129	-319.824	-321.045	-320.74		0.4714	-338.44	-335.999	-338.745	-339.966	-337.83	-342.102	-346.069	-339.966	-343.933	-341.187
	0.4715	-320.435	-321.045	-321.655	-320.129	-320.435	-320.74	-321.045	-320.435	-321.35	-321.045		0.4715	-337.83	-335.999	-338.44	-340.576	-337.219	-342.102	-346.069	-340.271	-344.238	-340.576
	0.4716	-320.435	-321.655	-321.655	-320.74	-319.824	-320.435	-321.655	-321.045	-321.045	-321.655		0.4716	-336.914	-336.609	-338.44	-340.881	-336.914	-342.102	-346.68	-340.576	-343.933	-339.661
	0.4717	-321.045	-321.655	-321.655	-321.045	-319.824	-320.74	-321.655	-321.35	-320.129	-321.655		0.4717	-335.999	-336.914	-338.44	-340.881	-336.304	-341.797	-346.985	-341.492	-343.628	-339.966
	0.4718	-321.655	-321.35	-321.655	-320.74	-320.129	-321.96	-321.35	-321.045	-320.435	-321.655		0.4718	-335.693	-337.524	-338.44	-340.881	-335.999	-341.492	-346.68	-341.797	-343.628	-339.966
	0.4719	-321.96	-320.74	-321.96	-320.129	-320.129	-322.571	-320.74	-320.129	-320.74	-321.045		0.4719	-335.693	-336.914	-339.661	-341.187	-335.693	-341.797	-345.764	-341.797	-343.323	-339.661
	0.472	-321.045	-321.35	-321.35	-321.045	-320.74	-321.655	-320.74	-320.74	-320.129	-321.655		0.472	-335.388	-336.914	-340.576	-340.881	-335.693	-341.797	-345.154	-342.102	-343.628	-339.355
	0.4721	-320.435	-321.045	-321.35	-321.655	-321.35	-321.045	-321.045	-320.74	-319.824	-321.655		0.4721	-335.083	-336.914	-340.271	-340.881	-334.778	-341.797	-344.543	-341.797	-343.628	-340.271
	0.4722	-320.74	-320.74	-321.35	-321.96	-321.35	-320.74	-320.74	-319.824	-320.129	-321.655		0.4722	-334.473	-336.609	-339.355	-341.187	-335.388	-342.407	-343.323	-341.187	-344.238	-340.576
	0.4723	-321.045	-320.74	-321.35	-321.655	-321.35	-320.129	-320.435	-319.824	-321.655	-321.96		0.4723	-333.862	-336.609	-339.05	-341.492	-335.999	-342.102	-343.628	-340.576	-344.543	-340.576
	0.4724	-321.655	-320.129	-321.045	-321.35	-320.74	-319.824	-320.74	-320.74	-322.571	-321.35		0.4724	-333.557	-336.304	-338.745	-340.576	-336.304	-342.407	-344.238	-340.576	-344.543	-339.661
	0.4725	-321.35	-320.435	-321.045	-321.35	-320.74	-320.74	-321.045	-320.74	-322.266	-321.045		0.4725	-333.252	-336.304	-339.355	-339.661	-335.999	-342.712	-344.849	-341.492	-344.238	-339.966
	0.4726	-321.96	-321.045	-320.74	-321.35	-320.129	-321.655	-321.045	-321.045	-321.35	-320.74		0.4726	-332.947	-336.304	-339.661	-339.355	-335.693	-342.712	-345.764	-341.797	-343.323	-339.661
	0.4727	-322.571	-321.045	-321.045	-321.655	-320.74	-321.35	-320.129	-321.96	-320.435	-320.129		0.4727	-332.336	-336.914	-339.661	-339.05	-335.693	-341.797	-346.375	-342.712	-343.323	-339.661
	0.4728	-321.96	-320.435	-321.045	-321.96	-320.74	-320.74	-319.824	-321.35	-319.824	-320.74		0.4728	-332.642	-336.914	-340.271	-339.355	-336.304	-340.881	-345.764	-342.712	-343.323	-339.661
	0.4729	-321.35	-320.435	-321.045	-321.35	-321.35	-320.74	-320.435	-321.35	-320.74	-321.35		0.4729	-332.947	-336.914	-340.576	-339.355	-336.914	-339.966	-344.543	-342.102	-343.018	-339.355
	0.473	-320.74	-321.045	-320.435	-320.74	-321.655	-320.129	-319.824	-321.655	-321.35	-321.96		0.473	-332.947	-336.914	-339.966	-338.745	-337.83	-339.661	-343.933	-341.797	-343.018	-339.661
	0.4731	-320.74	-321.655	-320.435	-320.129	-321.655	-320.435	-320.129	-321.045	-321.655	-321.655		0.4731	-333.557	-336.304	-339.355	-337.83	-336.914	-339.355	-343.933	-341.492	-343.628	-340.271
	0.4732	-320.74	-322.266	-320.74	-320.435	-321.655	-320.74	-320.435	-320.74	-321.35	-321.045		0.4732	-333.862	-335.693	-338.135	-338.44	-336.304	-340.271	-344.238	-342.102	-343.628	-339.966
	0.4733	-321.045	-321.35	-321.045	-320.129	-321.96	-321.35	-321.045	-320.435	-321.35	-321.045		0.4733	-334.167	-335.999	-337.219	-339.355	-336.304	-341.187	-344.543	-342.712	-343.018	-339.355
	0.4734	-320.74	-321.96	-321.655	-320.74	-320.74	-321.045	-320.74	-320.74	-321.045	-321.35		0.4734	-332.642	-336.304	-336.914	-338.745	-335.999	-341.492	-344.543	-341.492	-342.712	-339.05
	0.4735	-320.74	-321.045	-321.35	-321.655	-320.74	-320.74	-320.74	-320.435	-320.129	-321.35		0.4735	-331.726	-336.609	-337.524	-338.135	-335.999	-340.881	-344.543	-340.271	-342.407	-339.355
	0.4736	-320.74	-320.129	-321.045	-321.96	-321.045	-321.045	-320.435	-320.74	-320.435	-320.74		0.4736	-331.116	-336.609	-337.83	-337.219	-336.304	-340.576	-345.459	-339.966	-342.102	-339.05
	0.4737	-320.74	-319.824	-321.35	-321.35	-321.045	-321.045	-320.74	-321.655	-320.74	-320.435		0.4737	-331.116	-336.914	-337.83	-337.219	-336.609	-340.271	-345.459	-340.271	-342.712	-338.745
	0.4738	-320.435	-319.824	-321.045	-321.655	-321.045	-321.35	-320.74	-321.045	-321.045	-320.435		0.4738	-331.116	-337.83	-336.914	-336.914	-337.219	-339.355	-345.154	-341.187	-342.407	-339.355
	0.4739	-320.74	-320.435	-321.655	-322.266	-320.74	-321.35	-321.35	-320.74	-321.35	-320.74		0.4739	-331.421	-338.135	-336.914	-336.914	-336.609	-339.355	-345.154	-342.407	-343.018	-340.271
	0.474	-320.74	-320.129	-321.96	-321.96	-321.655	-321.35	-321.655	-320.129	-321.35	-321.045		0.474	-331.726	-338.135	-336.914	-336.609	-335.388	-339.966	-345.154	-341.797	-343.018	-341.492
	0.4741	-321.35	-320.74	-321.96	-321.655	-321.96	-321.045	-321.96	-320.129	-321.045	-321.045		0.4741	-333.252	-338.44	-336.609	-336.914	-335.083	-340.271	-345.459	-340.881	-343.018	-342.407
	0.4742	-321.35	-321.045	-321.96	-321.35	-321.96	-321.045	-322.266	-320.435	-321.35	-320.74		0.4742	-333.557	-338.135	-336.609	-337.524	-335.388	-340.271	-344.849	-340.271	-342.712	-342.712
	0.4743	-321.655	-321.35	-321.96	-321.045	-321.96	-320.74	-322.266	-321.045	-320.74	-320.74		0.4743	-332.947	-337.524	-336.914	-337.219	-336.304	-341.187	-344.238	-340.576	-343.018	-341.797
	0.4744	-321.35	-321.655	-322.266	-320.74	-321.96	-320.74	-321.045	-320.74	-320.435	-320.435		0.4744	-332.336	-336.914	-336.914	-336.609	-337.524	-341.492	-343.628	-340.881	-343.018	-341.187
	0.4745	-321.35	-321.655	-322.266	-321.35	-321.35	-321.35	-320.74	-321.35	-319.824	-320.129		0.4745	-330.811	-337.219	-337.83	-336.304	-337.83	-341.492	-343.323	-340.881	-343.323	-341.797
	0.4746	-321.045	-320.74	-321.96	-321.35	-321.655	-321.96	-321.045	-321.96	-319.214	-320.129		0.4746	-329.895	-337.524	-338.44	-335.999	-337.83	-340.881	-343.323	-341.187	-343.323	-342.712
	0.4747	-320.74	-320.129	-321.35	-320.74	-321.655	-322.571	-321.045	-321.96	-320.129	-320.129		0.4747	-330.505	-337.83	-338.44	-335.999	-337.524	-340.881	-343.933	-341.797	-342.712	-341.797
	0.4748	-320.74	-320.435	-320.435	-321.045	-321.655	-321.96	-320.74	-321.35	-320.129	-320.74		0.4748	-331.421	-336.914	-338.135	-336.304	-338.135	-339.355	-344.543	-341.797	-342.407	-340.881
	0.4749	-320.129	-320.129	-320.74	-321.35	-321.045	-321.655	-320.74	-320.129	-320.74	-321.045		0.4749	-331.726	-337.219	-337.83	-337.219	-337.83	-338.44	-344.543	-340.576	-342.102	-341.492
	0.475	-319.824	-319.824	-320.74	-321.655	-321.35	-321.655	-320.129	-320.129	-320.74	-321.35		0.475	-331.726	-337.83	-337.524	-338.135	-336.914	-339.05	-344.849	-340.576	-342.712	-342.102
	0.4751	-320.129	-319.824	-321.045	-321.35	-321.96	-321.655	-320.435	-320.435	-320.74	-320.74		0.4751	-331.726	-337.83	-336.609	-338.44	-337.524	-339.661	-345.459	-340.881	-342.712	-343.323
	0.4752	-319.824	-320.74	-321.045	-321.35	-321.35	-321.35	-320.435	-321.045	-321.045	-320.435		0.4752	-331.726	-337.219	-336.609	-337.83	-337.219	-339.661	-345.764	-341.187	-343.018	-344.238
	0.4753	-319.824	-321.045	-321.655	-321.35	-320.74	-321.35	-321.045	-321.045	-321.045	-320.74		0.4753	-332.031	-337.219	-335.693	-337.524	-337.219	-339.05	-345.459	-341.492	-343.933	-345.154
	0.4754	-320.129	-320.435	-321.045	-320.74	-321.045	-321.655	-321.045	-320.74	-321.35	-321.35		0.4754	-332.642	-335.999	-335.388	-338.135	-336.914	-338.745	-345.154	-341.492	-343.628	-345.459
	0.4755	-320.129	-320.129	-321.045	-319.824	-321.35	-321.35	-321.045	-320.435	-321.96	-321.35		0.4755	-332.947	-335.999	-335.083	-338.745	-336.609	-339.661	-345.154	-340.881	-343.323	-345.764
	0.4756	-321.045	-319.824	-321.045	-320.129	-321.045	-321.045	-321.655	-320.129	-321.655	-320.74		0.4756	-333.557	-335.693	-334.778	-339.05	-336.609	-339.661	-344.238	-340.271	-342.407	-345.459
	0.4757	-321.96	-320.435	-321.96	-320.129	-320.74	-320.74	-321.655	-320.435	-321.655	-321.045		0.4757	-333.557	-336.304	-335.693	-339.05	-336.914	-340.271	-343.628	-339.05	-342.712	-344.543
	0.4758	-321.655	-321.045	-321.96	-319.214	-321.045	-320.74	-321.045	-321.045	-321.655	-321.35		0.4758	-334.473	-336.914	-336.304	-338.745	-337.524	-340.881	-343.323	-339.355	-342.712	-344.238
	0.4759	-321.655	-321.35	-321.35	-319.824	-321.35	-320.74	-321.045	-321.35	-321.35	-321.35		0.4759	-334.778	-338.135	-336.914	-338.44	-339.05	-340.881	-343.323	-339.966	-343.018	-343.628
	0.476	-321.045	-321.045	-320.74	-320.74	-321.96	-320.74	-321.045	-321.35	-321.35	-320.129		0.476	-335.693	-338.135	-337.219	-337.83	-339.05	-340.881	-343.323	-340.576	-343.018	-343.628
	0.4761	-320.74	-320.129	-321.045	-320.435	-321.655	-321.35	-320.74	-321.35	-321.655	-320.129		0.4761	-336.914	-337.219	-336.914	-337.83	-338.44	-340.271	-343.323	-339.966	-342.102	-342.712
	0.4762	-320.74	-320.74	-320.435	-320.435	-321.045	-321.35	-320.435	-321.045	-321.96	-321.35		0.4762	-337.219	-336.609	-336.609	-338.135	-338.135	-340.576	-343.628	-339.966	-341.797	-342.712
	0.4763	-320.435	-321.045	-321.35	-321.045	-320.435	-321.35	-320.74	-320.74	-321.96	-321.35		0.4763	-337.219	-336.914	-335.693	-339.05	-338.745	-339.966	-343.323	-339.355	-341.797	-341.492
	0.4764	-320.74	-321.045	-322.266	-321.045	-320.435	-321.045	-320.74	-321.35	-321.35	-321.655		0.4764	-337.219	-337.524	-335.693	-338.745	-339.05	-340.271	-343.933	-339.661	-341.492	-341.187
	0.4765	-321.045	-320.74	-322.266	-320.435	-319.824	-320.435	-321.045	-321.96	-321.35	-321.96		0.4765	-337.219	-336.914	-336.609	-338.135	-338.44	-340.881	-344.849	-340.271	-341.797	-340.576
	0.4766	-320.74	-321.35	-321.96	-320.74	-319.214	-320.435	-321.045	-322.266	-321.96	-321.96		0.4766	-336.304	-336.914	-337.219	-338.135	-337.524	-340.881	-345.154	-339.661	-342.102	-340.576
	0.4767	-321.045	-321.045	-321.045	-320.435	-319.824	-321.045	-321.35	-321.045	-322.571	-321.35		0.4767	-334.778	-336.609	-336.914	-338.44	-336.609	-339.355	-345.154	-339.355	-342.102	-341.187
	0.4768	-321.35	-321.045	-320.74	-321.35	-320.129	-321.045	-321.35	-321.045	-323.181	-320.74		0.4768	-334.167	-336.609	-335.999	-339.05	-336.304	-338.745	-345.459	-339.355	-342.407	-341.187
	0.4769	-321.655	-320.129	-321.045	-321.35	-320.435	-320.435	-320.74	-320.129	-323.181	-321.655		0.4769	-334.167	-336.609	-335.693	-338.44	-335.999	-338.44	-344.543	-340.576	-342.102	-340.881
	0.477	-321.045	-320.74	-320.74	-321.96	-320.74	-320.129	-320.129	-320.435	-322.266	-321.655		0.477	-334.473	-336.609	-335.999	-338.745	-336.609	-338.44	-343.628	-341.492	-342.102	-341.187
	0.4771	-321.655	-321.045	-321.045	-321.96	-321.35	-319.824	-321.045	-320.435	-321.96	-321.35		0.4771	-334.167	-336.609	-335.999	-339.05	-336.609	-339.355	-343.933	-341.187	-343.018	-341.492
	0.4772	-321.96	-321.045	-321.35	-321.655	-321.045	-319.824	-321.045	-321.045	-322.266	-321.655		0.4772	-333.557	-337.219	-335.999	-339.355	-337.219	-339.355	-343.628	-340.271	-343.323	-341.797
	0.4773	-321.96	-321.045	-321.96	-321.35	-321.35	-319.824	-321.35	-321.35	-321.96	-321.655		0.4773	-332.642	-338.135	-336.304	-339.355	-336.304	-339.661	-343.323	-339.355	-343.323	-341.797
	0.4774	-320.74	-321.045	-322.266	-321.655	-321.655	-319.824	-321.35	-320.74	-321.96	-321.96		0.4774	-332.947	-338.745	-336.609	-339.05	-335.999	-339.661	-343.018	-339.355	-343.323	-342.102
	0.4775	-321.045	-321.045	-321.96	-321.35	-321.655	-320.74	-321.655	-321.35	-321.35	-321.35		0.4775	-333.862	-338.44	-335.999	-338.745	-334.473	-339.966	-342.407	-339.661	-343.018	-341.492
	0.4776	-321.045	-321.655	-321.655	-320.74	-320.435	-321.655	-321.35	-321.045	-321.655	-320.74		0.4776	-334.473	-338.44	-335.999	-338.44	-334.167	-339.661	-342.407	-340.271	-342.407	-341.187
	0.4777	-321.045	-321.35	-320.74	-319.824	-319.519	-321.655	-320.435	-321.045	-321.96	-320.129		0.4777	-334.167	-339.05	-335.693	-338.745	-334.167	-339.661	-342.102	-339.966	-342.712	-341.187
	0.4778	-320.74	-320.74	-321.045	-320.129	-320.129	-321.35	-320.129	-321.045	-321.96	-320.74		0.4778	-333.862	-339.05	-336.304	-339.355	-334.473	-339.355	-341.492	-340.271	-343.323	-341.187
	0.4779	-320.435	-320.129	-321.655	-320.129	-320.435	-321.655	-320.129	-321.655	-321.655	-321.655		0.4779	-333.252	-339.05	-336.304	-338.745	-335.693	-339.661	-341.797	-340.271	-343.018	-341.187
	0.478	-320.74	-320.74	-322.266	-320.435	-321.045	-321.35	-319.824	-321.35	-321.35	-321.655		0.478	-333.862	-339.355	-335.999	-339.05	-337.219	-339.966	-342.407	-340.881	-342.407	-340.881
	0.4781	-321.35	-321.655	-321.96	-321.045	-321.35	-320.74	-320.435	-321.35	-321.045	-321.045		0.4781	-333.862	-338.745	-336.304	-338.44	-338.135	-340.271	-343.018	-341.492	-343.018	-340.881
	0.4782	-321.35	-321.96	-321.35	-321.045	-321.96	-321.045	-321.045	-321.045	-319.824	-320.435		0.4782	-334.167	-338.44	-336.609	-338.745	-338.44	-339.966	-342.407	-341.187	-343.018	-341.492
	0.4783	-321.045	-321.96	-320.74	-321.655	-321.655	-321.655	-321.045	-320.435	-320.129	-320.74		0.4783	-334.778	-337.83	-335.999	-339.05	-338.135	-340.271	-342.407	-341.187	-342.102	-342.712
	0.4784	-321.045	-321.655	-320.129	-321.35	-321.045	-321.35	-321.045	-320.129	-320.74	-321.35		0.4784	-334.778	-337.83	-336.304	-339.05	-337.83	-339.661	-343.018	-340.576	-341.797	-342.712
	0.4785	-320.74	-320.435	-320.129	-320.74	-320.74	-321.045	-321.045	-319.824	-320.129	-321.045		0.4785	-334.167	-338.44	-335.999	-339.355	-338.135	-339.05	-343.018	-340.576	-342.712	-342.102
	0.4786	-321.35	-319.824	-320.129	-320.435	-320.435	-321.045	-320.74	-319.824	-320.74	-321.045		0.4786	-333.557	-339.05	-336.304	-339.355	-338.135	-339.661	-343.323	-340.881	-343.628	-340.881
	0.4787	-321.96	-321.045	-320.129	-319.824	-320.74	-321.96	-320.435	-320.129	-321.655	-320.74		0.4787	-332.947	-339.661	-336.914	-339.661	-338.745	-339.966	-342.712	-340.576	-344.238	-340.576
	0.4788	-322.266	-321.96	-321.045	-320.74	-321.045	-321.655	-320.129	-320.129	-322.266	-320.435		0.4788	-333.252	-340.271	-337.524	-339.661	-338.745	-339.05	-341.797	-340.271	-345.154	-340.881
	0.4789	-322.266	-322.571	-321.96	-320.74	-321.045	-321.96	-321.35	-321.045	-321.96	-321.655		0.4789	-333.557	-340.271	-336.914	-339.661	-338.745	-338.745	-341.187	-340.271	-345.459	-340.881
	0.479	-322.266	-322.571	-321.96	-321.045	-321.35	-322.266	-321.655	-321.96	-321.35	-321.96		0.479	-334.473	-339.355	-336.914	-339.661	-338.135	-338.745	-341.492	-340.271	-343.628	-341.187
	0.4791	-321.655	-321.96	-321.655	-320.74	-321.35	-321.96	-321.35	-321.35	-320.435	-321.655		0.4791	-334.778	-338.745	-336.914	-339.661	-338.135	-338.44	-341.797	-339.966	-343.018	-341.797
	0.4792	-321.045	-322.266	-321.35	-320.74	-321.35	-322.266	-321.35	-321.045	-319.519	-321.045		0.4792	-334.473	-338.745	-337.219	-339.355	-338.745	-338.135	-340.881	-340.271	-343.018	-342.102
	0.4793	-321.655	-321.96	-321.655	-320.74	-321.35	-321.96	-321.35	-321.045	-319.824	-321.045		0.4793	-334.473	-338.745	-337.219	-339.355	-339.661	-338.44	-341.187	-339.661	-343.018	-342.102
	0.4794	-321.96	-321.96	-321.655	-320.74	-320.435	-321.655	-320.74	-320.129	-320.74	-321.655		0.4794	-334.473	-339.355	-337.219	-340.271	-339.966	-339.05	-341.797	-339.355	-342.407	-342.712
	0.4795	-321.655	-321.655	-321.35	-321.045	-320.74	-321.96	-320.74	-319.824	-320.74	-320.74		0.4795	-334.167	-340.271	-336.914	-341.187	-339.355	-339.661	-341.492	-339.355	-341.797	-342.407
	0.4796	-321.045	-321.045	-321.35	-321.655	-321.35	-322.266	-320.74	-320.129	-321.045	-320.74		0.4796	-333.862	-339.661	-335.999	-341.187	-339.355	-339.661	-340.881	-340.881	-342.102	-341.797
	0.4797	-320.435	-321.35	-321.655	-322.266	-321.655	-323.486	-320.129	-321.045	-321.045	-319.519		0.4797	-334.778	-339.355	-336.304	-340.576	-338.745	-339.05	-340.576	-340.576	-342.407	-341.492
	0.4798	-321.045	-321.35	-321.045	-322.571	-321.35	-323.181	-319.824	-321.045	-321.35	-319.214		0.4798	-335.693	-339.355	-336.914	-340.271	-339.355	-339.05	-340.576	-339.661	-343.018	-341.492
	0.4799	-321.35	-321.045	-320.74	-322.571	-321.35	-322.571	-320.129	-321.35	-321.35	-319.214		0.4799	-336.304	-340.271	-337.524	-340.271	-339.661	-339.05	-340.271	-338.745	-343.628	-342.712
	0.48	-321.045	-320.74	-319.824	-321.655	-321.35	-322.266	-321.045	-321.655	-321.045	-319.824		0.48	-336.609	-340.271	-337.83	-339.966	-339.05	-338.44	-340.271	-338.44	-343.628	-343.323
	0.4801	-320.74	-321.96	-319.824	-321.35	-321.045	-321.96	-321.655	-321.045	-321.655	-321.35		0.4801	-335.999	-339.661	-337.524	-339.966	-338.745	-338.745	-340.271	-338.745	-343.018	-343.323
	0.4802	-320.74	-322.571	-320.129	-320.435	-321.35	-321.35	-321.35	-320.74	-321.045	-321.96		0.4802	-335.388	-339.355	-337.524	-339.661	-338.745	-338.745	-340.271	-339.661	-342.712	-343.628
	0.4803	-321.045	-322.266	-321.655	-321.35	-321.045	-321.96	-321.35	-320.74	-320.74	-322.266		0.4803	-335.388	-339.05	-337.83	-339.05	-339.05	-339.355	-339.966	-339.661	-342.407	-343.018
	0.4804	-321.045	-321.96	-321.96	-321.35	-321.045	-321.35	-321.045	-321.045	-321.045	-321.655		0.4804	-335.083	-339.661	-338.135	-338.44	-339.355	-339.966	-340.576	-339.966	-342.712	-341.797
	0.4805	-321.96	-321.35	-322.266	-321.35	-321.045	-321.96	-320.74	-321.045	-321.35	-321.35		0.4805	-335.693	-339.661	-338.135	-338.44	-339.05	-341.187	-340.881	-340.271	-341.797	-342.102
	0.4806	-321.96	-320.74	-322.571	-321.96	-321.35	-321.655	-320.74	-321.045	-320.74	-321.045		0.4806	-335.693	-339.661	-338.745	-339.05	-338.745	-341.187	-342.102	-340.271	-341.187	-342.102
	0.4807	-321.655	-320.435	-322.266	-322.266	-321.655	-321.655	-321.35	-320.74	-319.824	-321.35		0.4807	-334.778	-339.05	-338.44	-339.355	-339.05	-340.881	-343.018	-339.661	-341.187	-342.102
	0.4808	-321.35	-320.74	-321.655	-321.96	-321.35	-321.655	-321.96	-320.74	-319.214	-321.35		0.4808	-334.778	-338.44	-338.135	-339.661	-339.355	-341.187	-343.018	-339.661	-341.492	-341.797
	0.4809	-321.655	-321.35	-321.045	-321.35	-321.655	-321.35	-321.045	-320.74	-319.824	-321.045		0.4809	-334.473	-338.135	-339.05	-339.05	-340.271	-341.797	-343.323	-340.576	-340.576	-341.492
	0.481	-321.35	-321.655	-320.74	-321.655	-321.96	-320.74	-321.35	-321.655	-320.129	-321.045		0.481	-334.778	-338.745	-339.661	-339.05	-340.576	-341.492	-343.323	-339.661	-339.966	-340.576
	0.4811	-320.74	-321.655	-321.045	-321.96	-322.571	-321.045	-321.655	-321.045	-321.045	-321.35		0.4811	-334.473	-338.745	-340.576	-338.745	-340.881	-341.797	-343.018	-339.05	-339.661	-340.576
	0.4812	-320.129	-321.96	-321.35	-321.96	-321.96	-320.74	-321.655	-320.74	-321.655	-321.045		0.4812	-334.778	-338.44	-341.187	-338.44	-340.881	-341.797	-342.712	-339.355	-340.271	-340.881
	0.4813	-320.74	-321.35	-321.655	-322.266	-320.74	-320.74	-321.655	-320.74	-321.045	-321.045		0.4813	-334.778	-338.135	-341.187	-339.355	-341.492	-341.797	-343.018	-339.661	-340.881	-341.492
	0.4814	-321.045	-320.74	-321.96	-322.266	-320.435	-321.35	-321.045	-321.045	-321.35	-320.129		0.4814	-335.388	-338.135	-341.187	-339.661	-341.187	-341.797	-342.102	-339.966	-341.797	-341.492
	0.4815	-321.655	-320.74	-321.35	-321.96	-320.74	-321.35	-320.435	-320.74	-321.045	-320.435		0.4815	-335.083	-338.135	-340.576	-339.661	-342.102	-340.881	-342.712	-340.576	-341.492	-341.492
	0.4816	-321.35	-320.74	-321.045	-322.266	-321.35	-321.35	-320.74	-321.045	-321.045	-320.74		0.4816	-335.693	-338.44	-340.881	-339.05	-342.712	-340.576	-342.407	-341.187	-341.797	-341.492
	0.4817	-321.655	-320.74	-320.435	-321.96	-321.35	-320.74	-321.045	-321.045	-320.435	-320.74		0.4817	-335.999	-338.745	-342.102	-338.44	-343.018	-340.881	-341.797	-340.881	-341.492	-341.492
	0.4818	-321.655	-320.435	-320.435	-321.655	-321.35	-321.045	-321.35	-321.35	-320.129	-320.74		0.4818	-336.304	-339.355	-342.712	-337.524	-343.018	-341.797	-341.187	-340.271	-341.797	-340.576
	0.4819	-321.35	-319.824	-320.74	-320.74	-321.045	-320.74	-321.045	-320.74	-320.74	-321.045		0.4819	-337.219	-338.745	-342.712	-337.524	-343.018	-342.407	-341.797	-340.576	-341.797	-339.966
	0.482	-320.74	-320.74	-321.045	-321.35	-321.35	-320.74	-320.435	-320.74	-320.74	-321.655		0.482	-337.524	-339.05	-341.797	-338.135	-343.018	-342.102	-341.797	-340.576	-342.102	-340.271
	0.4821	-320.74	-321.655	-321.35	-321.96	-321.655	-320.74	-320.129	-320.435	-321.045	-321.96		0.4821	-337.83	-338.745	-340.576	-339.05	-342.407	-341.797	-342.712	-340.271	-342.712	-341.187
	0.4822	-321.35	-321.655	-320.74	-321.96	-321.045	-321.655	-321.045	-320.74	-321.35	-321.35		0.4822	-338.135	-337.83	-340.271	-339.355	-341.492	-341.187	-343.323	-340.576	-342.712	-341.797
	0.4823	-321.35	-321.35	-320.74	-322.266	-321.045	-321.655	-321.35	-320.435	-321.35	-321.35		0.4823	-337.219	-337.83	-339.661	-339.355	-340.881	-340.881	-343.933	-341.187	-340.881	-343.323
	0.4824	-321.045	-321.655	-321.045	-322.266	-321.35	-321.655	-321.655	-321.655	-320.129	-321.655		0.4824	-336.609	-338.44	-339.355	-339.05	-341.187	-340.576	-344.238	-341.492	-339.355	-344.238
	0.4825	-321.35	-321.655	-321.045	-321.96	-321.655	-321.045	-321.655	-321.96	-319.824	-321.96		0.4825	-336.304	-338.44	-339.966	-338.745	-340.881	-340.881	-344.543	-341.492	-340.271	-344.238
	0.4826	-321.045	-320.74	-321.045	-322.266	-321.96	-321.045	-321.655	-321.96	-320.435	-321.96		0.4826	-336.914	-338.135	-340.271	-339.05	-340.271	-341.187	-344.543	-341.797	-341.187	-345.154
	0.4827	-320.74	-320.129	-321.35	-322.266	-322.266	-321.35	-322.266	-321.655	-321.655	-320.74		0.4827	-337.83	-337.83	-339.966	-339.661	-339.661	-342.407	-344.849	-342.102	-342.102	-346.069
	0.4828	-321.045	-320.129	-321.655	-321.96	-321.655	-321.655	-321.96	-321.655	-321.655	-320.435		0.4828	-338.44	-337.83	-339.355	-339.355	-339.661	-342.712	-345.459	-341.492	-343.323	-345.764
	0.4829	-321.35	-320.435	-321.045	-321.35	-321.045	-321.96	-321.655	-321.35	-321.045	-320.129		0.4829	-338.44	-338.44	-338.745	-339.355	-340.576	-342.102	-345.154	-342.102	-344.849	-345.154
	0.483	-321.96	-321.045	-320.74	-320.74	-320.74	-321.96	-321.35	-320.74	-321.045	-319.824		0.483	-339.05	-339.05	-338.135	-339.661	-341.187	-341.797	-344.543	-342.407	-345.459	-344.238
	0.4831	-321.35	-321.045	-320.129	-320.74	-321.045	-321.655	-321.35	-320.74	-320.129	-320.129		0.4831	-338.745	-339.661	-338.44	-339.661	-341.492	-341.187	-344.238	-342.102	-345.764	-344.238
	0.4832	-321.045	-321.045	-319.519	-320.74	-321.045	-321.35	-321.96	-320.435	-320.74	-320.74		0.4832	-338.135	-339.661	-339.05	-339.661	-341.797	-340.576	-343.018	-341.797	-345.459	-345.154
	0.4833	-321.35	-321.045	-319.214	-320.74	-320.74	-321.045	-321.655	-320.74	-321.655	-321.045		0.4833	-338.44	-339.05	-339.355	-339.355	-341.492	-340.576	-342.407	-341.492	-343.933	-345.154
	0.4834	-321.045	-321.045	-319.214	-321.045	-321.045	-321.045	-321.655	-321.045	-321.655	-321.35		0.4834	-338.745	-338.745	-339.355	-339.661	-340.576	-341.187	-342.407	-342.407	-343.323	-346.069
	0.4835	-321.35	-321.35	-320.129	-321.045	-321.35	-321.045	-321.96	-321.35	-320.74	-321.96		0.4835	-338.44	-338.44	-339.355	-339.966	-339.661	-341.492	-343.018	-342.712	-343.323	-346.069
	0.4836	-320.74	-321.35	-320.74	-321.045	-321.35	-320.74	-322.266	-321.35	-321.96	-322.571		0.4836	-338.44	-339.355	-339.661	-340.271	-340.271	-341.187	-343.018	-342.102	-343.018	-346.375
	0.4837	-320.129	-320.74	-321.655	-321.655	-321.655	-320.435	-321.655	-321.655	-321.655	-322.571		0.4837	-338.135	-338.44	-338.745	-341.187	-340.271	-340.576	-343.323	-341.187	-343.628	-346.68
	0.4838	-319.519	-320.435	-321.655	-321.045	-321.655	-320.435	-321.045	-322.266	-321.655	-322.571		0.4838	-337.524	-338.745	-337.83	-342.712	-340.271	-339.966	-343.018	-340.576	-343.933	-346.375
	0.4839	-320.129	-320.129	-321.35	-320.74	-321.655	-321.045	-320.74	-321.655	-321.35	-321.655		0.4839	-336.914	-338.44	-336.914	-343.628	-339.661	-338.745	-341.797	-340.271	-344.543	-346.069
	0.484	-320.74	-320.435	-320.129	-320.435	-321.045	-321.045	-321.045	-320.74	-321.045	-321.35		0.484	-337.219	-338.44	-336.304	-343.323	-339.355	-338.44	-341.187	-340.271	-344.238	-345.764
	0.4841	-320.435	-321.045	-319.519	-321.35	-321.045	-321.045	-321.35	-320.74	-320.129	-320.74		0.4841	-337.524	-338.135	-336.914	-342.407	-339.355	-338.745	-341.797	-340.271	-343.628	-345.764
	0.4842	-321.045	-321.045	-319.824	-320.74	-320.435	-320.74	-321.655	-321.045	-320.74	-321.045		0.4842	-337.524	-336.914	-337.219	-341.492	-340.271	-339.05	-342.102	-340.271	-343.933	-345.459
	0.4843	-321.35	-321.35	-320.74	-320.74	-320.129	-320.74	-321.96	-321.655	-321.35	-320.74		0.4843	-337.83	-336.609	-338.135	-341.492	-340.576	-339.966	-342.407	-340.576	-343.628	-345.459
	0.4844	-321.35	-321.045	-321.35	-320.74	-319.824	-320.74	-321.35	-321.96	-321.045	-320.74		0.4844	-338.44	-335.999	-338.135	-341.492	-341.187	-339.661	-342.407	-341.492	-343.628	-345.764
	0.4845	-321.655	-320.435	-321.35	-321.045	-319.824	-320.74	-320.74	-322.266	-320.74	-320.435		0.4845	-338.135	-336.609	-338.135	-342.407	-341.492	-339.355	-342.102	-342.407	-343.323	-346.069
	0.4846	-321.35	-320.129	-322.266	-320.74	-320.435	-321.045	-321.35	-321.96	-320.435	-320.74		0.4846	-338.135	-337.524	-338.44	-342.712	-341.187	-339.05	-341.797	-343.018	-343.628	-346.375
	0.4847	-320.74	-320.74	-321.655	-321.045	-320.74	-320.74	-321.35	-321.655	-321.35	-321.655		0.4847	-337.83	-338.135	-338.745	-342.712	-340.881	-338.745	-341.187	-342.712	-343.933	-346.069
	0.4848	-320.74	-321.045	-321.35	-321.35	-321.045	-320.435	-321.35	-321.35	-321.655	-321.655		0.4848	-337.83	-338.135	-339.05	-342.712	-341.187	-339.355	-341.492	-342.407	-344.238	-346.069
	0.4849	-320.74	-321.35	-321.35	-321.655	-321.045	-320.74	-321.35	-321.045	-321.35	-321.35		0.4849	-337.219	-338.44	-339.355	-342.407	-341.187	-339.661	-342.102	-342.102	-344.238	-346.069
	0.485	-321.96	-321.35	-320.74	-321.655	-321.045	-321.045	-320.74	-320.74	-321.35	-321.35		0.485	-336.914	-337.83	-339.355	-343.018	-342.407	-340.271	-342.712	-342.102	-343.628	-345.764
	0.4851	-322.266	-321.655	-320.129	-321.045	-321.045	-321.045	-320.74	-321.045	-321.35	-321.655		0.4851	-337.219	-338.135	-339.05	-342.407	-342.102	-339.966	-342.712	-342.407	-343.933	-346.069
	0.4852	-321.655	-321.655	-319.519	-320.129	-321.35	-320.435	-320.74	-321.045	-321.35	-321.35		0.4852	-337.219	-337.524	-338.745	-342.712	-342.102	-339.661	-342.102	-342.712	-343.323	-346.069
	0.4853	-321.655	-321.35	-319.519	-320.435	-321.35	-320.74	-320.74	-321.045	-321.045	-321.655		0.4853	-337.524	-337.219	-339.05	-342.712	-342.712	-338.745	-341.492	-342.407	-343.323	-345.764
	0.4854	-321.045	-321.045	-319.519	-320.435	-321.045	-321.35	-320.435	-320.74	-320.74	-321.655		0.4854	-336.914	-337.219	-339.05	-343.018	-342.712	-338.135	-340.881	-341.797	-342.712	-345.764
	0.4855	-321.045	-321.045	-320.435	-321.045	-321.045	-320.435	-320.435	-320.74	-320.435	-321.655		0.4855	-335.999	-337.83	-339.05	-343.323	-342.102	-337.83	-341.492	-341.797	-342.102	-344.543
	0.4856	-321.045	-321.045	-321.045	-321.045	-321.045	-320.435	-321.045	-320.74	-320.435	-321.35		0.4856	-335.083	-338.44	-338.44	-343.323	-340.271	-338.44	-343.018	-341.797	-341.492	-343.933
	0.4857	-321.045	-321.35	-321.045	-321.045	-320.129	-320.74	-321.655	-320.129	-321.045	-322.266		0.4857	-334.778	-337.219	-338.135	-343.628	-339.966	-338.44	-343.018	-341.492	-341.797	-342.102
	0.4858	-320.74	-321.655	-321.045	-321.655	-319.824	-320.435	-321.35	-320.74	-321.35	-321.96		0.4858	-336.609	-336.609	-337.219	-343.933	-339.355	-338.135	-343.323	-341.187	-341.492	-341.797
	0.4859	-319.519	-321.35	-321.045	-321.35	-320.129	-320.435	-321.655	-321.045	-321.045	-321.655		0.4859	-337.83	-336.914	-337.219	-343.323	-339.05	-338.44	-343.628	-341.797	-341.492	-342.407
	0.486	-319.214	-321.045	-321.655	-321.35	-321.045	-320.74	-321.655	-320.435	-321.045	-321.655		0.486	-338.135	-338.135	-337.83	-343.323	-338.745	-338.745	-343.628	-341.492	-340.881	-343.018
	0.4861	-319.214	-320.435	-321.655	-321.35	-321.35	-321.045	-321.96	-320.74	-321.35	-321.96		0.4861	-338.44	-338.745	-338.44	-343.018	-338.745	-338.745	-343.323	-340.576	-341.187	-343.933
	0.4862	-319.824	-320.74	-321.655	-321.045	-321.35	-321.35	-321.96	-320.74	-321.35	-321.655		0.4862	-338.135	-338.44	-338.745	-343.323	-338.745	-338.745	-343.933	-339.661	-341.492	-345.154
	0.4863	-320.435	-320.74	-321.35	-321.35	-320.129	-320.74	-321.35	-320.74	-320.74	-321.35		0.4863	-336.914	-338.135	-338.745	-343.018	-339.05	-338.745	-344.543	-339.966	-341.797	-345.154
	0.4864	-321.96	-320.74	-320.129	-321.35	-319.824	-321.045	-320.74	-321.35	-320.129	-321.655		0.4864	-336.609	-337.219	-339.05	-343.018	-339.661	-339.355	-344.543	-340.576	-341.492	-345.154
	0.4865	-321.96	-320.74	-319.824	-321.045	-320.74	-320.74	-320.129	-321.045	-320.74	-320.74		0.4865	-336.609	-336.609	-338.745	-343.018	-338.745	-339.661	-344.238	-340.576	-342.407	-344.543
	0.4866	-321.045	-321.045	-319.824	-321.35	-320.435	-321.35	-319.824	-321.35	-320.435	-320.74		0.4866	-336.914	-336.609	-338.135	-342.407	-338.44	-338.44	-344.238	-340.881	-342.407	-345.154
	0.4867	-319.824	-320.129	-320.129	-321.35	-321.045	-321.045	-320.74	-321.655	-319.824	-320.435		0.4867	-336.914	-337.219	-337.219	-342.102	-339.355	-338.44	-343.933	-340.881	-342.712	-344.849
	0.4868	-319.519	-320.435	-320.74	-321.045	-321.045	-320.74	-320.74	-320.74	-320.129	-320.129		0.4868	-335.999	-337.219	-337.83	-341.492	-339.661	-339.05	-343.933	-340.576	-341.797	-344.849
	0.4869	-320.74	-320.74	-321.045	-320.74	-320.74	-320.435	-320.74	-320.129	-320.74	-319.824		0.4869	-336.304	-336.304	-337.83	-342.712	-339.966	-338.745	-343.018	-340.576	-341.492	-345.459
	0.487	-321.655	-321.045	-320.74	-321.045	-321.045	-321.045	-321.045	-320.129	-321.045	-320.129		0.487	-336.304	-336.609	-338.44	-343.628	-339.661	-338.745	-343.323	-341.187	-341.797	-346.069
	0.4871	-321.655	-320.74	-320.129	-321.045	-321.35	-321.35	-321.655	-320.74	-321.655	-320.74		0.4871	-336.304	-336.304	-338.745	-343.628	-339.355	-339.05	-343.933	-341.187	-341.797	-345.764
	0.4872	-321.655	-320.129	-320.129	-321.045	-321.35	-321.655	-320.74	-320.74	-321.655	-321.655		0.4872	-336.304	-335.693	-338.135	-343.933	-339.05	-339.355	-344.238	-340.576	-341.492	-345.459
	0.4873	-321.35	-321.045	-319.824	-321.35	-320.74	-321.35	-320.74	-320.74	-321.35	-321.96		0.4873	-335.999	-334.473	-337.83	-343.628	-338.44	-339.966	-344.849	-340.576	-340.881	-344.543
	0.4874	-321.35	-321.96	-320.435	-321.045	-320.435	-321.045	-321.655	-320.74	-320.74	-321.35		0.4874	-336.304	-334.167	-337.219	-343.628	-338.44	-339.966	-344.849	-341.187	-340.881	-343.628
	0.4875	-321.35	-321.655	-321.045	-320.435	-321.35	-321.655	-321.045	-319.824	-320.74	-320.74		0.4875	-336.609	-334.167	-338.135	-343.628	-338.745	-339.661	-344.238	-342.102	-340.881	-343.628
	0.4876	-321.35	-320.74	-321.35	-320.129	-321.35	-320.74	-320.435	-320.129	-321.35	-320.435		0.4876	-336.914	-334.167	-337.83	-343.628	-338.135	-339.661	-344.238	-343.018	-341.492	-343.933
	0.4877	-321.35	-320.74	-321.045	-320.129	-321.045	-320.74	-320.435	-320.74	-321.35	-321.045		0.4877	-337.219	-334.473	-338.135	-343.628	-338.135	-339.355	-344.543	-343.323	-341.492	-345.459
	0.4878	-321.35	-321.045	-321.045	-320.74	-320.435	-320.129	-320.74	-321.045	-320.74	-321.655		0.4878	-336.609	-334.473	-339.355	-343.323	-339.355	-339.661	-344.849	-344.238	-341.492	-345.459
	0.4879	-321.045	-321.96	-321.045	-321.35	-319.519	-320.435	-321.045	-320.74	-320.435	-322.266		0.4879	-336.609	-334.473	-339.05	-343.323	-339.05	-339.05	-344.849	-344.238	-342.102	-345.764
	0.488	-321.045	-321.96	-321.045	-321.045	-319.824	-320.435	-321.045	-320.435	-320.129	-321.35		0.488	-336.914	-335.388	-338.745	-343.628	-339.355	-339.05	-345.154	-344.543	-342.407	-346.68
	0.4881	-321.35	-321.96	-320.74	-320.129	-320.129	-320.74	-320.74	-320.74	-320.129	-320.435		0.4881	-337.219	-335.693	-337.524	-343.323	-339.966	-339.05	-345.154	-344.543	-342.407	-346.985
	0.4882	-321.35	-320.74	-320.74	-320.129	-320.129	-321.045	-320.74	-320.74	-320.74	-321.045		0.4882	-337.524	-335.999	-336.914	-343.628	-340.881	-339.05	-344.238	-344.543	-342.102	-346.985
	0.4883	-321.655	-320.129	-320.74	-320.129	-320.129	-321.045	-319.824	-321.35	-321.045	-321.35		0.4883	-337.219	-335.999	-337.524	-343.628	-340.881	-338.745	-343.323	-344.543	-342.407	-348.206
	0.4884	-321.96	-321.045	-321.045	-321.96	-320.129	-320.74	-320.435	-321.655	-321.35	-321.655		0.4884	-336.609	-335.999	-337.524	-343.628	-339.966	-338.745	-343.933	-344.238	-342.407	-348.511
	0.4885	-321.35	-321.35	-321.045	-321.655	-320.129	-320.435	-321.35	-322.266	-321.35	-321.96		0.4885	-335.999	-336.609	-337.524	-344.543	-340.271	-338.745	-343.933	-344.543	-343.323	-348.511
	0.4886	-320.74	-321.045	-321.655	-321.35	-320.435	-320.129	-321.35	-321.045	-321.045	-321.655		0.4886	-336.914	-336.914	-338.135	-344.238	-340.881	-339.05	-343.628	-344.849	-343.323	-349.121
	0.4887	-320.129	-320.74	-321.96	-321.045	-321.045	-320.74	-321.045	-319.824	-321.655	-320.74		0.4887	-337.524	-337.83	-338.745	-343.018	-341.797	-339.661	-343.933	-344.543	-343.018	-348.511
	0.4888	-321.045	-320.435	-321.35	-321.655	-321.045	-320.74	-321.35	-319.824	-321.655	-320.129		0.4888	-336.914	-337.83	-339.355	-343.323	-342.102	-339.661	-343.628	-344.543	-342.712	-346.985
	0.4889	-321.045	-320.129	-321.045	-321.655	-320.74	-320.74	-321.35	-320.74	-321.96	-320.129		0.4889	-337.219	-337.83	-339.355	-343.628	-341.797	-339.661	-343.628	-344.238	-342.712	-346.375
	0.489	-321.655	-320.435	-321.045	-321.655	-321.045	-320.129	-320.74	-320.74	-321.96	-320.129		0.489	-338.135	-337.83	-339.661	-344.238	-341.797	-339.355	-343.628	-343.628	-342.712	-346.375
	0.4891	-322.266	-321.045	-321.35	-321.96	-321.045	-320.74	-319.519	-320.129	-321.655	-321.045		0.4891	-339.355	-336.914	-339.661	-344.238	-341.187	-338.44	-344.238	-343.933	-343.018	-346.069
	0.4892	-322.571	-321.655	-320.129	-321.655	-321.045	-320.74	-319.824	-320.435	-321.655	-321.655		0.4892	-339.355	-336.914	-339.966	-343.933	-340.881	-338.745	-344.543	-343.933	-343.323	-345.764
	0.4893	-322.266	-321.35	-320.74	-321.35	-321.35	-320.435	-320.74	-320.129	-321.045	-321.655		0.4893	-339.355	-336.304	-340.271	-343.628	-340.881	-338.745	-344.543	-343.018	-343.018	-345.154
	0.4894	-321.35	-321.35	-320.74	-320.74	-321.045	-320.435	-320.74	-320.435	-320.74	-321.35		0.4894	-339.05	-335.388	-339.966	-342.712	-340.576	-339.05	-344.849	-342.407	-343.018	-344.849
	0.4895	-320.74	-321.35	-320.74	-321.045	-321.35	-320.129	-320.74	-321.045	-320.435	-320.435		0.4895	-338.745	-335.999	-339.966	-342.712	-340.881	-338.745	-345.459	-342.712	-343.018	-345.154
	0.4896	-320.74	-321.35	-320.74	-321.655	-321.045	-321.045	-321.655	-321.045	-321.35	-319.824		0.4896	-338.44	-336.914	-339.355	-342.407	-340.881	-338.745	-344.849	-342.712	-342.712	-345.154
	0.4897	-321.045	-321.045	-321.045	-321.655	-320.74	-321.96	-321.35	-321.35	-321.35	-320.74		0.4897	-337.83	-337.83	-339.05	-342.712	-340.576	-339.05	-344.238	-342.712	-342.407	-345.459
	0.4898	-321.35	-320.435	-321.96	-320.74	-320.74	-322.571	-320.74	-321.35	-321.96	-321.35		0.4898	-337.524	-337.524	-338.745	-343.018	-340.271	-338.44	-344.238	-341.797	-342.102	-346.375
	0.4899	-321.35	-320.435	-321.96	-320.74	-320.74	-321.655	-320.129	-320.74	-322.571	-321.96		0.4899	-338.135	-337.219	-339.05	-342.712	-339.661	-338.135	-344.238	-342.712	-342.407	-345.764
	0.49	-321.045	-320.74	-321.655	-320.74	-321.655	-321.35	-319.519	-319.824	-322.266	-321.96		0.49	-338.135	-336.304	-339.355	-341.797	-340.271	-338.44	-344.238	-343.018	-343.933	-345.764
	0.4901	-321.045	-321.35	-321.045	-321.045	-322.571	-321.35	-319.214	-320.129	-321.96	-321.35		0.4901	-338.135	-335.999	-340.271	-342.102	-341.187	-339.05	-344.238	-343.323	-344.543	-345.459
	0.4902	-321.35	-322.266	-321.045	-321.35	-322.571	-321.045	-320.435	-320.74	-321.35	-321.35		0.4902	-338.135	-336.304	-340.881	-342.407	-340.881	-339.05	-345.764	-344.238	-343.323	-345.764
	0.4903	-321.35	-322.266	-320.435	-321.35	-322.266	-320.435	-321.045	-321.045	-320.74	-321.655		0.4903	-337.83	-336.609	-341.187	-343.323	-340.576	-339.355	-345.459	-344.238	-342.712	-345.764
	0.4904	-320.74	-321.655	-320.129	-321.045	-321.655	-320.74	-320.74	-320.129	-320.129	-321.045		0.4904	-337.83	-336.914	-340.881	-343.323	-339.661	-339.661	-346.069	-344.238	-341.492	-345.764
	0.4905	-320.435	-320.74	-320.129	-321.35	-320.74	-321.35	-320.129	-319.519	-319.519	-320.74		0.4905	-338.135	-336.609	-341.187	-343.323	-338.44	-339.661	-346.375	-343.933	-341.187	-346.375
	0.4906	-320.74	-320.129	-321.35	-321.655	-319.824	-321.35	-320.74	-320.129	-319.824	-320.74		0.4906	-338.135	-336.609	-341.187	-343.323	-338.135	-339.355	-346.069	-344.543	-342.407	-346.375
	0.4907	-321.35	-320.129	-321.655	-321.045	-320.74	-321.045	-321.045	-320.435	-319.824	-321.045		0.4907	-338.44	-336.609	-341.492	-342.407	-339.05	-340.271	-345.154	-343.933	-342.407	-346.069
	0.4908	-321.35	-320.74	-321.655	-321.045	-321.96	-320.74	-320.74	-321.35	-320.129	-321.35		0.4908	-339.05	-336.609	-340.881	-342.102	-339.966	-339.966	-344.543	-343.323	-342.407	-346.069
	0.4909	-321.045	-321.045	-321.045	-320.74	-322.266	-320.435	-320.129	-321.96	-320.74	-321.045		0.4909	-339.05	-336.914	-340.576	-342.712	-339.355	-339.661	-344.543	-343.018	-342.712	-345.154
	0.491	-321.35	-320.435	-320.129	-321.045	-321.655	-320.74	-320.129	-321.045	-321.045	-320.74		0.491	-339.661	-338.135	-340.576	-342.407	-339.355	-339.966	-344.849	-343.323	-342.712	-344.849
	0.4911	-321.35	-321.045	-319.824	-321.045	-321.045	-320.74	-320.74	-320.74	-321.35	-320.435		0.4911	-340.576	-339.05	-341.797	-341.797	-339.355	-339.966	-344.543	-343.323	-342.407	-344.238
	0.4912	-321.35	-320.74	-320.74	-320.74	-320.74	-321.045	-321.655	-320.435	-321.35	-320.74		0.4912	-340.576	-339.05	-342.102	-342.102	-339.355	-339.355	-344.543	-343.323	-341.797	-344.238
	0.4913	-321.35	-320.129	-321.35	-320.74	-320.74	-322.266	-321.35	-320.129	-320.74	-321.35		0.4913	-340.271	-338.135	-342.102	-342.407	-340.271	-338.745	-344.238	-343.323	-341.492	-344.543
	0.4914	-320.74	-319.519	-321.045	-320.74	-320.129	-322.571	-320.74	-320.129	-320.74	-321.96		0.4914	-340.881	-337.524	-341.492	-342.712	-339.966	-338.44	-343.933	-343.933	-343.018	-344.849
	0.4915	-319.824	-319.824	-321.655	-320.129	-319.519	-321.35	-320.435	-321.045	-321.35	-321.045		0.4915	-340.881	-336.609	-341.187	-342.712	-339.05	-338.745	-343.933	-343.933	-343.933	-345.154
	0.4916	-319.824	-319.824	-321.655	-319.824	-319.519	-320.74	-320.435	-321.35	-321.35	-320.129		0.4916	-340.881	-336.609	-340.881	-342.712	-338.745	-338.44	-343.933	-344.238	-343.933	-344.543
	0.4917	-319.824	-319.519	-321.045	-320.129	-320.435	-320.74	-320.74	-321.35	-321.35	-320.435		0.4917	-340.881	-336.609	-340.271	-342.407	-339.05	-338.135	-343.018	-344.543	-343.628	-344.238
	0.4918	-319.824	-319.824	-320.435	-321.045	-320.74	-321.045	-320.435	-321.655	-321.35	-321.045		0.4918	-341.187	-336.914	-339.355	-342.102	-339.661	-338.135	-341.797	-344.238	-343.933	-344.238
	0.4919	-321.045	-320.129	-320.129	-321.35	-321.045	-320.74	-321.045	-321.35	-320.74	-321.045		0.4919	-341.492	-337.219	-339.355	-342.102	-339.966	-338.745	-341.797	-343.933	-344.849	-345.459
	0.492	-321.35	-320.129	-319.824	-321.045	-320.74	-320.74	-321.655	-321.35	-320.129	-321.655		0.492	-341.797	-336.914	-339.355	-342.102	-339.05	-338.745	-342.102	-343.628	-345.459	-345.764
	0.4921	-321.96	-320.129	-318.909	-320.435	-319.824	-320.74	-321.655	-321.35	-320.74	-321.96		0.4921	-341.492	-335.999	-339.05	-341.797	-338.135	-339.05	-342.407	-343.628	-345.154	-344.849
	0.4922	-321.96	-321.35	-318.909	-320.74	-320.129	-321.045	-322.266	-321.35	-320.74	-321.96		0.4922	-340.881	-334.778	-338.745	-341.492	-337.83	-339.05	-342.102	-343.323	-345.154	-344.543
	0.4923	-321.96	-321.35	-319.214	-321.655	-320.74	-321.045	-321.96	-321.35	-321.045	-321.655		0.4923	-340.576	-335.388	-338.44	-341.797	-337.83	-339.05	-341.492	-342.712	-345.154	-344.849
	0.4924	-321.045	-320.74	-319.519	-322.266	-321.35	-321.045	-321.655	-320.74	-321.655	-321.96		0.4924	-341.187	-336.304	-338.44	-342.102	-338.135	-339.05	-341.492	-342.712	-345.459	-343.933
	0.4925	-321.045	-320.435	-320.74	-321.35	-321.35	-320.74	-321.35	-321.35	-321.96	-321.35		0.4925	-340.881	-337.524	-337.83	-341.797	-338.135	-339.661	-340.271	-341.797	-344.849	-343.628
	0.4926	-320.74	-320.129	-321.35	-321.35	-321.045	-321.045	-320.435	-321.35	-321.35	-321.045		0.4926	-340.576	-337.524	-337.83	-342.102	-338.135	-341.187	-339.966	-341.797	-345.459	-343.933
	0.4927	-321.045	-320.435	-321.045	-320.129	-320.74	-321.35	-320.435	-321.045	-321.35	-320.74		0.4927	-340.271	-336.304	-337.524	-343.018	-337.524	-341.492	-340.576	-342.407	-345.154	-344.543
	0.4928	-320.74	-320.129	-320.74	-318.909	-320.129	-321.655	-320.435	-321.35	-321.655	-320.74		0.4928	-339.661	-335.693	-336.914	-343.018	-337.524	-340.881	-341.492	-343.018	-344.238	-344.849
	0.4929	-321.045	-320.74	-321.045	-318.909	-319.519	-321.655	-320.435	-321.96	-321.655	-320.74		0.4929	-339.355	-335.693	-337.524	-342.712	-338.135	-339.966	-342.102	-343.018	-343.628	-345.154
	0.493	-321.045	-321.045	-321.35	-320.129	-319.214	-320.435	-320.129	-321.96	-321.35	-320.74		0.493	-339.355	-335.999	-337.83	-341.797	-338.44	-339.661	-341.492	-342.102	-343.323	-345.459
	0.4931	-321.045	-321.045	-321.655	-321.045	-319.824	-320.129	-320.74	-321.96	-321.655	-321.35		0.4931	-339.05	-337.219	-337.219	-341.187	-338.745	-339.355	-341.187	-342.712	-343.323	-345.154
	0.4932	-321.045	-321.35	-321.35	-320.74	-320.435	-319.824	-321.35	-321.35	-322.571	-321.655		0.4932	-338.745	-337.219	-337.524	-341.187	-338.745	-340.271	-340.271	-343.018	-343.018	-344.849
	0.4933	-321.045	-321.655	-321.045	-320.74	-321.35	-320.129	-321.35	-321.045	-322.876	-321.045		0.4933	-338.745	-336.914	-338.135	-341.492	-339.05	-340.576	-339.661	-343.018	-343.628	-345.154
	0.4934	-320.74	-321.35	-320.74	-321.045	-321.35	-319.824	-321.045	-320.435	-322.571	-321.35		0.4934	-339.661	-336.304	-339.05	-341.797	-339.05	-340.576	-340.271	-343.018	-343.933	-344.238
	0.4935	-320.74	-321.045	-320.435	-321.35	-320.74	-320.129	-320.74	-321.045	-321.96	-321.655		0.4935	-340.576	-335.693	-339.05	-341.492	-338.745	-340.881	-340.576	-343.018	-343.323	-343.933
	0.4936	-321.045	-320.74	-320.74	-321.655	-320.129	-320.74	-320.74	-321.045	-321.35	-321.35		0.4936	-340.576	-335.693	-339.05	-341.797	-338.745	-340.881	-341.187	-343.933	-343.933	-344.238
	0.4937	-321.045	-320.74	-321.045	-321.655	-320.74	-320.74	-321.35	-321.045	-321.045	-321.655		0.4937	-340.576	-335.693	-339.661	-342.407	-338.44	-340.576	-341.797	-344.543	-344.238	-345.154
	0.4938	-321.35	-321.35	-321.655	-321.655	-321.655	-321.045	-321.96	-320.74	-321.045	-321.655		0.4938	-340.271	-335.999	-340.271	-341.797	-338.44	-339.661	-342.102	-344.238	-344.543	-345.154
	0.4939	-321.045	-321.045	-321.96	-321.655	-321.655	-321.045	-321.655	-321.35	-321.045	-321.96		0.4939	-339.966	-335.693	-339.966	-341.187	-338.44	-340.271	-341.797	-343.628	-344.238	-344.543
	0.494	-321.045	-321.045	-321.045	-321.35	-321.655	-320.74	-321.045	-321.655	-321.655	-322.266		0.494	-340.271	-335.388	-339.966	-341.492	-337.83	-340.576	-343.323	-343.323	-343.018	-344.238
	0.4941	-321.045	-320.435	-320.74	-320.74	-321.045	-320.129	-320.74	-321.655	-321.96	-322.571		0.4941	-340.576	-334.473	-340.271	-342.102	-337.524	-340.271	-343.628	-343.323	-343.323	-344.543
	0.4942	-320.74	-320.129	-320.435	-320.74	-320.74	-320.435	-321.655	-320.74	-322.266	-322.571		0.4942	-340.271	-333.862	-341.187	-343.018	-338.135	-340.271	-343.933	-343.018	-343.933	-344.543
	0.4943	-320.129	-319.824	-320.129	-321.045	-320.435	-321.35	-321.045	-320.74	-321.96	-321.96		0.4943	-339.661	-334.778	-342.712	-343.628	-338.745	-340.271	-344.543	-342.712	-344.238	-345.154
	0.4944	-320.74	-320.74	-320.74	-321.35	-320.435	-321.655	-321.045	-320.129	-321.045	-320.74		0.4944	-339.355	-335.693	-343.323	-344.238	-338.745	-340.271	-344.543	-342.712	-345.154	-346.069
	0.4945	-321.655	-320.129	-321.35	-321.045	-320.129	-321.35	-320.74	-320.74	-321.35	-320.74		0.4945	-339.355	-336.609	-343.018	-343.628	-337.83	-339.355	-344.543	-341.797	-345.459	-346.68
	0.4946	-322.876	-320.74	-321.045	-320.74	-320.435	-321.655	-320.435	-321.045	-321.35	-320.74		0.4946	-339.355	-337.219	-342.102	-343.323	-338.135	-339.661	-343.933	-340.881	-345.459	-346.985
	0.4947	-322.266	-321.35	-321.045	-320.74	-320.435	-321.045	-320.129	-320.435	-321.045	-320.129		0.4947	-339.966	-337.219	-341.187	-343.018	-338.135	-340.576	-343.018	-341.187	-345.154	-347.595
	0.4948	-321.045	-321.655	-320.74	-321.045	-321.35	-320.435	-320.435	-320.74	-321.045	-321.045		0.4948	-340.271	-336.609	-341.187	-343.628	-337.219	-341.187	-342.102	-341.797	-345.459	-348.511
	0.4949	-320.129	-321.96	-319.519	-321.35	-321.655	-320.74	-320.74	-320.74	-321.045	-321.35		0.4949	-340.576	-337.524	-340.881	-344.238	-337.219	-340.576	-342.102	-341.492	-345.154	-348.816
	0.495	-319.824	-321.96	-320.129	-321.655	-321.655	-320.74	-321.35	-320.74	-320.74	-321.35		0.495	-340.271	-338.135	-341.492	-344.238	-338.135	-340.881	-342.102	-341.797	-344.238	-348.511
	0.4951	-320.74	-321.655	-321.045	-322.266	-321.35	-321.35	-321.045	-319.824	-320.74	-321.35		0.4951	-339.355	-338.135	-341.797	-344.543	-338.135	-341.187	-342.712	-341.187	-344.543	-348.816
	0.4952	-321.35	-321.655	-321.35	-322.266	-321.35	-321.35	-321.35	-319.824	-320.74	-321.655		0.4952	-339.355	-338.135	-341.797	-344.543	-338.135	-340.271	-343.018	-341.187	-343.933	-347.29
	0.4953	-320.74	-321.96	-321.96	-321.655	-321.045	-321.655	-321.35	-320.129	-320.74	-321.35		0.4953	-339.05	-338.135	-341.492	-343.933	-337.83	-340.271	-342.712	-342.102	-343.628	-346.375
	0.4954	-320.74	-321.35	-321.655	-321.35	-320.74	-321.045	-321.35	-321.045	-321.35	-321.045		0.4954	-339.05	-337.83	-341.797	-343.933	-336.914	-340.271	-341.797	-342.407	-343.323	-346.68
	0.4955	-321.35	-320.74	-321.045	-321.045	-321.35	-320.74	-321.655	-321.045	-321.045	-321.655		0.4955	-339.661	-337.219	-343.323	-344.238	-336.304	-340.881	-341.797	-342.712	-343.933	-347.29
	0.4956	-321.35	-320.435	-320.435	-320.129	-320.74	-321.045	-321.655	-321.35	-321.045	-321.655		0.4956	-340.271	-336.304	-344.238	-344.543	-336.304	-340.271	-342.712	-343.018	-343.933	-348.206
	0.4957	-321.35	-321.045	-319.824	-320.435	-321.045	-321.045	-321.045	-321.96	-320.74	-321.045		0.4957	-339.966	-335.693	-344.238	-345.154	-336.609	-340.576	-343.628	-343.933	-343.628	-348.206
	0.4958	-321.35	-321.35	-319.519	-320.435	-321.655	-320.74	-320.129	-321.35	-319.824	-321.35		0.4958	-339.661	-335.388	-344.238	-345.764	-336.914	-341.187	-343.323	-344.238	-342.712	-347.595
	0.4959	-320.74	-321.045	-320.129	-320.435	-321.35	-320.129	-320.435	-319.824	-319.824	-321.35		0.4959	-339.661	-335.388	-344.543	-346.375	-338.135	-341.492	-343.018	-344.238	-342.712	-346.68
	0.496	-321.35	-321.045	-321.35	-320.129	-320.74	-320.129	-321.35	-319.824	-320.435	-321.045		0.496	-339.355	-335.693	-344.238	-346.069	-338.745	-340.881	-342.407	-344.238	-343.323	-346.375
	0.4961	-320.74	-321.045	-321.96	-319.824	-320.129	-320.74	-321.35	-320.129	-320.435	-320.74		0.4961	-339.05	-337.524	-344.238	-345.459	-339.661	-340.881	-342.102	-343.933	-343.323	-346.375
	0.4962	-320.74	-321.35	-321.96	-319.824	-319.824	-320.74	-321.655	-320.435	-320.74	-320.129		0.4962	-339.661	-338.44	-344.238	-345.154	-340.271	-340.576	-341.492	-343.323	-343.018	-346.375
	0.4963	-320.74	-321.655	-321.045	-320.74	-319.519	-320.74	-321.35	-321.35	-321.35	-320.435		0.4963	-339.966	-339.05	-343.933	-345.154	-340.576	-340.881	-341.187	-343.018	-342.712	-346.375
	0.4964	-321.35	-321.35	-320.74	-321.045	-320.435	-320.74	-321.35	-321.655	-321.35	-321.045		0.4964	-339.661	-339.661	-343.018	-344.238	-341.492	-340.576	-340.881	-343.323	-342.712	-346.069
	0.4965	-321.35	-321.045	-321.045	-321.655	-321.045	-321.045	-320.129	-321.655	-321.045	-321.35		0.4965	-340.271	-340.271	-342.102	-343.933	-342.712	-340.576	-341.187	-343.933	-342.407	-346.069
	0.4966	-321.655	-320.435	-321.045	-321.96	-321.045	-321.35	-320.129	-321.045	-321.045	-321.35		0.4966	-339.661	-340.576	-341.797	-344.238	-341.797	-341.187	-340.881	-343.933	-341.797	-346.375
	0.4967	-321.655	-320.435	-321.045	-321.655	-321.35	-321.35	-319.824	-321.045	-321.045	-320.74		0.4967	-339.05	-340.271	-341.492	-345.154	-340.576	-341.797	-341.492	-343.628	-342.102	-346.68
	0.4968	-321.655	-320.74	-320.74	-321.045	-322.266	-321.045	-320.129	-321.045	-320.74	-321.045		0.4968	-339.661	-339.966	-341.492	-345.154	-339.355	-341.797	-341.797	-343.018	-341.797	-347.595
	0.4969	-321.96	-321.045	-321.35	-321.35	-322.571	-321.045	-320.74	-321.35	-320.435	-321.35		0.4969	-339.966	-339.661	-340.881	-344.849	-338.745	-341.797	-342.102	-342.102	-341.797	-347.29
	0.497	-321.96	-321.045	-321.045	-320.129	-322.266	-321.045	-320.74	-321.35	-320.129	-321.35		0.497	-340.881	-338.745	-339.661	-345.154	-337.83	-340.881	-342.102	-342.102	-342.102	-346.375
	0.4971	-321.96	-320.74	-321.045	-320.129	-321.655	-321.045	-321.35	-321.655	-320.435	-320.74		0.4971	-339.966	-338.44	-338.44	-345.154	-337.83	-339.661	-342.407	-342.712	-342.407	-345.459
	0.4972	-321.655	-320.74	-321.045	-321.045	-321.655	-320.129	-321.045	-321.35	-320.74	-321.045		0.4972	-340.271	-338.44	-337.83	-344.543	-338.135	-339.966	-342.712	-343.323	-342.407	-345.764
	0.4973	-321.655	-321.045	-321.35	-321.045	-321.655	-320.74	-320.435	-321.35	-321.045	-321.045		0.4973	-340.576	-339.661	-338.135	-344.543	-338.135	-339.661	-343.018	-343.628	-342.102	-345.764
	0.4974	-321.35	-321.96	-321.655	-321.045	-321.35	-320.74	-320.435	-320.74	-321.35	-321.045		0.4974	-340.881	-339.966	-338.44	-345.154	-338.135	-339.661	-343.933	-343.018	-341.492	-345.154
	0.4975	-321.35	-321.96	-321.96	-320.74	-321.045	-320.74	-320.435	-319.519	-321.045	-321.35		0.4975	-340.881	-339.966	-338.44	-345.764	-338.44	-339.661	-343.933	-343.323	-341.187	-345.154
	0.4976	-321.655	-321.655	-321.655	-321.35	-321.35	-321.045	-320.74	-320.129	-320.129	-321.35		0.4976	-340.576	-339.05	-339.05	-346.069	-338.745	-340.271	-343.628	-343.323	-341.492	-344.238
	0.4977	-321.35	-321.045	-321.35	-321.96	-320.74	-321.96	-321.35	-321.045	-320.129	-321.655		0.4977	-341.187	-338.745	-339.05	-346.375	-338.44	-339.966	-343.018	-343.018	-342.102	-343.628
	0.4978	-321.045	-320.74	-321.35	-321.96	-320.74	-321.655	-321.045	-321.35	-319.824	-321.96		0.4978	-340.881	-339.05	-338.745	-345.459	-338.135	-339.661	-343.018	-342.712	-342.102	-343.933
	0.4979	-321.045	-320.74	-321.35	-321.96	-320.74	-321.045	-320.74	-321.96	-320.129	-321.655		0.4979	-340.881	-339.355	-338.44	-343.933	-337.83	-339.661	-343.018	-342.712	-342.712	-343.323
	0.498	-321.35	-321.045	-321.045	-321.655	-321.045	-320.435	-320.129	-321.655	-320.129	-321.35		0.498	-341.492	-339.355	-339.05	-343.323	-338.745	-340.881	-342.712	-342.102	-343.323	-342.712
	0.4981	-321.35	-321.045	-321.045	-321.655	-321.655	-321.045	-320.129	-321.655	-320.435	-321.35		0.4981	-341.797	-340.271	-339.355	-344.238	-338.745	-340.881	-342.102	-342.102	-344.543	-342.712
	0.4982	-320.74	-321.045	-321.655	-321.045	-321.35	-321.35	-320.435	-321.35	-321.045	-321.045		0.4982	-341.492	-340.576	-339.355	-344.849	-339.355	-340.881	-341.797	-343.018	-344.849	-342.712
	0.4983	-320.74	-321.045	-321.35	-320.74	-322.266	-321.35	-321.045	-321.045	-321.045	-321.045		0.4983	-340.576	-341.187	-339.966	-344.543	-339.05	-340.881	-343.018	-342.712	-345.459	-343.323
	0.4984	-320.129	-321.045	-321.045	-321.045	-322.876	-321.655	-321.655	-320.74	-321.35	-321.35		0.4984	-339.355	-340.881	-339.966	-344.849	-338.745	-340.576	-344.543	-342.102	-345.764	-343.323
	0.4985	-320.129	-321.045	-321.045	-320.74	-322.571	-321.35	-321.35	-320.74	-321.35	-320.74		0.4985	-338.135	-340.271	-339.966	-344.849	-338.44	-340.881	-345.459	-342.102	-345.764	-344.238
	0.4986	-321.045	-321.35	-321.045	-321.655	-323.181	-321.35	-320.74	-320.74	-321.045	-319.824		0.4986	-337.524	-340.271	-340.576	-344.543	-338.745	-341.187	-345.154	-342.407	-345.459	-345.154
	0.4987	-321.35	-321.655	-320.74	-322.571	-321.655	-321.045	-320.129	-321.045	-320.74	-319.824		0.4987	-337.83	-339.355	-341.187	-344.238	-338.745	-342.407	-345.154	-342.407	-346.069	-346.069
	0.4988	-321.35	-320.74	-321.045	-322.571	-321.045	-321.35	-320.74	-321.045	-320.74	-320.74		0.4988	-338.745	-339.05	-340.881	-343.628	-339.355	-343.018	-345.459	-342.102	-345.459	-346.68
	0.4989	-321.655	-320.435	-321.655	-322.266	-320.74	-321.045	-320.74	-321.35	-321.045	-321.045		0.4989	-339.05	-339.05	-340.576	-343.933	-339.355	-343.628	-346.069	-341.492	-345.154	-347.595
	0.499	-321.655	-321.045	-321.35	-321.96	-321.045	-321.045	-321.35	-321.045	-321.045	-321.35		0.499	-339.661	-339.661	-340.576	-344.238	-339.661	-343.323	-346.985	-341.797	-345.459	-346.68
	0.4991	-321.35	-321.045	-321.045	-321.655	-321.35	-321.35	-321.96	-321.655	-321.655	-321.35		0.4991	-339.966	-339.05	-340.576	-344.849	-340.881	-343.323	-348.511	-341.492	-346.069	-346.375
	0.4992	-320.435	-321.045	-321.655	-321.045	-321.045	-321.655	-321.96	-321.35	-321.655	-321.655		0.4992	-339.661	-338.44	-341.187	-345.154	-341.797	-343.018	-349.121	-341.797	-346.68	-346.985
	0.4993	-319.519	-321.045	-321.045	-320.74	-321.045	-321.045	-322.571	-320.74	-320.74	-321.35		0.4993	-339.355	-338.745	-340.881	-345.459	-342.102	-343.018	-348.511	-343.018	-346.069	-346.68
	0.4994	-319.824	-320.74	-321.045	-321.045	-320.74	-321.045	-321.96	-320.74	-320.129	-320.74		0.4994	-339.661	-338.44	-341.187	-345.459	-342.102	-342.712	-348.206	-343.933	-345.459	-346.375
	0.4995	-320.74	-320.74	-320.435	-321.045	-320.435	-321.045	-321.96	-321.35	-320.74	-321.045		0.4995	-339.355	-338.135	-340.881	-344.849	-341.797	-342.102	-348.511	-344.543	-344.849	-345.764
	0.4996	-321.35	-320.129	-320.74	-321.35	-321.045	-321.35	-321.655	-321.655	-321.35	-320.74		0.4996	-339.355	-338.135	-340.576	-344.238	-341.797	-342.712	-348.511	-344.543	-344.238	-345.764
	0.4997	-321.655	-320.129	-320.74	-321.35	-321.045	-321.655	-321.045	-321.655	-321.96	-320.74		0.4997	-339.05	-338.44	-340.881	-343.628	-342.102	-343.323	-348.511	-344.238	-343.628	-346.375
	0.4998	-321.045	-321.35	-320.129	-321.655	-321.045	-321.045	-320.74	-321.35	-321.655	-321.35		0.4998	-338.745	-337.83	-341.187	-343.018	-342.102	-343.933	-348.206	-343.933	-344.238	-346.68
	0.4999	-320.74	-321.35	-320.129	-321.35	-321.045	-320.435	-320.74	-321.655	-321.655	-321.35		0.4999	-338.745	-337.83	-340.576	-343.018	-342.102	-343.323	-347.29	-343.933	-345.154	-346.68
	0.5	-321.045	-321.655	-320.74	-321.045	-321.045	-320.74	-320.74	-321.35	-321.35	-321.96		0.5	-337.83	-337.83	-340.271	-343.018	-342.102	-342.407	-346.069	-344.849	-345.459	-346.68
	0.5001	-321.655	-320.435	-320.435	-320.74	-321.35	-321.045	-320.74	-321.655	-321.045	-321.655		0.5001	-337.83	-337.83	-340.271	-343.323	-342.102	-342.102	-345.154	-344.543	-345.459	-346.985
	0.5002	-321.35	-320.129	-320.129	-321.35	-321.045	-321.35	-321.045	-321.96	-321.045	-321.96		0.5002	-337.219	-337.219	-340.881	-342.712	-341.797	-342.102	-344.238	-345.154	-344.849	-347.29
	0.5003	-321.35	-320.435	-320.129	-321.655	-320.74	-321.045	-321.35	-321.655	-321.045	-321.96		0.5003	-337.219	-336.914	-340.576	-342.712	-341.492	-342.712	-343.933	-343.933	-344.849	-347.595
	0.5004	-321.35	-321.045	-320.129	-321.655	-320.129	-321.35	-321.045	-321.35	-321.655	-321.96		0.5004	-336.609	-336.914	-340.881	-343.628	-341.187	-343.018	-343.628	-343.628	-344.543	-348.206
	0.5005	-321.045	-320.435	-319.824	-321.96	-320.74	-321.35	-321.35	-321.045	-321.655	-321.96		0.5005	-337.524	-336.609	-341.187	-344.238	-340.271	-342.712	-343.933	-343.628	-345.154	-347.595
	0.5006	-320.74	-319.824	-320.74	-321.35	-320.74	-320.74	-321.655	-321.045	-321.655	-321.35		0.5006	-338.135	-336.914	-341.187	-344.543	-340.576	-342.102	-344.238	-343.628	-345.154	-347.29
	0.5007	-320.129	-320.435	-321.045	-321.35	-320.74	-320.74	-321.655	-321.35	-321.35	-320.74		0.5007	-338.135	-336.914	-341.187	-344.849	-340.271	-341.187	-344.543	-343.323	-344.543	-348.206
	0.5008	-320.435	-321.045	-321.045	-321.045	-320.129	-321.045	-321.35	-321.35	-321.045	-320.74		0.5008	-337.83	-337.524	-341.187	-344.543	-339.966	-340.881	-343.933	-343.628	-344.849	-348.206
	0.5009	-320.74	-321.35	-320.74	-321.045	-320.129	-320.74	-320.435	-321.96	-320.74	-320.74		0.5009	-338.44	-337.83	-341.492	-344.238	-340.271	-340.576	-344.238	-343.323	-344.238	-347.595
	0.501	-320.74	-321.35	-321.045	-320.74	-320.435	-320.74	-320.435	-322.266	-321.045	-321.045		0.501	-338.44	-338.135	-341.187	-343.933	-340.576	-340.881	-344.238	-343.933	-344.238	-348.206
	0.5011	-320.74	-320.74	-321.35	-321.35	-320.74	-320.129	-319.824	-321.655	-321.045	-321.655		0.5011	-338.44	-337.83	-340.576	-344.238	-340.881	-340.576	-343.933	-343.323	-343.628	-348.206
	0.5012	-320.74	-320.74	-321.045	-322.266	-321.35	-319.519	-320.129	-320.74	-321.045	-321.96		0.5012	-338.745	-338.745	-339.966	-344.543	-340.576	-341.187	-343.323	-343.018	-343.628	-347.595
	0.5013	-320.74	-320.74	-320.74	-321.96	-321.655	-320.129	-321.35	-320.435	-321.045	-322.571		0.5013	-339.355	-338.745	-340.576	-344.543	-340.271	-341.492	-343.933	-342.712	-343.933	-348.511
	0.5014	-321.655	-320.74	-320.129	-320.74	-321.35	-321.045	-321.35	-320.129	-321.045	-322.266		0.5014	-339.05	-338.745	-339.966	-344.543	-339.661	-341.492	-343.933	-343.323	-344.543	-348.511
	0.5015	-321.655	-320.74	-320.129	-319.824	-321.045	-321.045	-321.35	-320.435	-321.045	-321.655		0.5015	-339.966	-338.745	-339.966	-344.543	-339.355	-341.797	-343.628	-344.238	-345.459	-347.595
	0.5016	-321.35	-320.74	-320.129	-319.824	-321.35	-320.74	-321.35	-320.74	-321.35	-321.045		0.5016	-340.271	-338.745	-340.576	-344.543	-339.05	-342.407	-344.543	-344.849	-346.375	-346.68
	0.5017	-320.74	-320.129	-320.74	-320.129	-321.655	-320.74	-320.129	-321.045	-321.655	-321.045		0.5017	-339.661	-338.745	-340.881	-344.543	-339.05	-341.797	-345.154	-344.543	-346.68	-346.375
	0.5018	-320.129	-320.129	-320.435	-320.74	-321.655	-320.74	-319.824	-321.045	-321.35	-321.045		0.5018	-339.05	-338.135	-341.187	-344.238	-339.966	-341.797	-345.459	-343.933	-346.375	-346.68
	0.5019	-319.824	-321.045	-320.435	-321.045	-321.045	-321.045	-320.129	-321.35	-321.045	-321.655		0.5019	-339.661	-337.219	-341.492	-343.933	-340.576	-341.492	-345.154	-343.628	-346.375	-347.595
	0.502	-320.435	-320.74	-321.045	-321.35	-320.129	-321.35	-321.045	-320.74	-320.74	-321.655		0.502	-340.271	-337.524	-342.407	-344.238	-340.576	-340.881	-346.069	-342.712	-346.069	-347.29
	0.5021	-320.74	-320.435	-321.655	-321.35	-320.435	-321.35	-321.35	-321.045	-320.435	-321.045		0.5021	-339.966	-338.745	-341.797	-344.849	-340.271	-340.881	-346.68	-343.018	-345.154	-346.375
	0.5022	-321.35	-320.74	-321.655	-321.35	-320.74	-321.655	-321.35	-320.74	-320.74	-321.045		0.5022	-339.05	-339.661	-340.576	-345.764	-339.355	-341.187	-346.68	-343.018	-345.154	-346.069
	0.5023	-321.655	-320.74	-321.655	-321.045	-321.045	-321.655	-321.045	-321.045	-321.045	-321.655		0.5023	-338.44	-340.271	-339.966	-346.069	-339.966	-342.102	-346.375	-343.323	-346.069	-346.069
	0.5024	-321.35	-321.045	-321.655	-321.045	-321.35	-321.96	-320.74	-321.045	-321.045	-321.655		0.5024	-338.44	-340.881	-339.966	-346.375	-339.966	-341.797	-346.68	-343.628	-346.375	-346.375
	0.5025	-321.35	-321.045	-321.35	-321.045	-321.35	-321.045	-320.435	-320.74	-321.35	-321.96		0.5025	-338.135	-341.187	-340.576	-346.375	-339.661	-341.187	-346.985	-343.628	-345.764	-347.595
	0.5026	-321.655	-320.74	-320.74	-321.045	-321.35	-320.74	-320.435	-320.129	-321.045	-321.96		0.5026	-339.05	-340.881	-340.576	-346.985	-339.355	-341.187	-346.985	-343.323	-344.543	-346.68
	0.5027	-321.35	-320.435	-320.129	-321.045	-320.74	-319.519	-320.74	-320.435	-320.435	-321.96		0.5027	-339.355	-339.661	-340.881	-346.985	-339.966	-340.881	-346.68	-342.712	-344.849	-346.375
	0.5028	-321.045	-320.435	-321.045	-321.045	-320.129	-319.824	-320.74	-320.435	-320.435	-321.96		0.5028	-339.355	-339.661	-340.881	-346.985	-340.576	-340.271	-346.68	-343.018	-345.154	-346.069
	0.5029	-321.045	-320.74	-321.655	-320.74	-320.435	-320.74	-320.74	-320.435	-320.129	-321.655		0.5029	-339.355	-339.661	-340.881	-346.68	-340.881	-339.355	-346.68	-343.018	-345.154	-345.154
	0.503	-321.655	-321.045	-321.35	-321.045	-321.045	-321.35	-320.74	-320.74	-320.74	-321.35		0.503	-339.355	-339.355	-340.576	-346.069	-341.492	-339.966	-346.68	-343.018	-345.154	-345.459
	0.5031	-321.96	-320.435	-321.35	-321.35	-320.435	-321.35	-320.74	-320.129	-321.045	-321.045		0.5031	-339.661	-339.966	-339.355	-346.069	-341.187	-340.271	-346.68	-343.018	-345.764	-345.459
	0.5032	-321.96	-320.129	-321.045	-321.35	-321.35	-321.35	-320.74	-320.435	-321.045	-319.824		0.5032	-339.661	-339.661	-339.05	-346.68	-340.576	-340.881	-345.459	-342.712	-346.069	-344.849
	0.5033	-321.655	-320.129	-320.435	-321.655	-321.96	-320.74	-321.045	-320.74	-320.74	-319.824		0.5033	-339.05	-339.355	-338.745	-346.68	-340.881	-340.881	-345.154	-342.407	-346.375	-344.543
	0.5034	-320.74	-321.045	-320.74	-321.655	-321.96	-321.35	-320.74	-320.74	-320.74	-320.435		0.5034	-338.745	-339.355	-339.355	-346.375	-341.187	-340.271	-344.543	-342.712	-346.985	-343.933
	0.5035	-320.129	-321.35	-320.74	-320.74	-321.35	-321.35	-321.045	-320.74	-321.045	-320.74		0.5035	-338.135	-339.05	-339.355	-345.764	-340.576	-339.661	-344.238	-342.712	-347.29	-344.543
	0.5036	-320.74	-321.655	-320.435	-320.74	-320.74	-320.74	-320.74	-320.435	-320.74	-321.045		0.5036	-338.135	-339.355	-339.05	-345.154	-339.661	-339.355	-345.154	-343.323	-346.68	-345.154
	0.5037	-321.045	-321.35	-319.824	-320.435	-319.824	-320.74	-321.35	-321.655	-319.824	-321.655		0.5037	-338.44	-339.355	-338.745	-344.543	-339.661	-339.355	-346.68	-343.323	-346.375	-344.849
	0.5038	-320.74	-320.74	-320.129	-320.129	-320.129	-321.045	-321.655	-321.655	-320.129	-321.045		0.5038	-338.44	-339.355	-339.661	-344.238	-339.966	-339.355	-348.816	-342.407	-346.069	-344.543
	0.5039	-321.045	-320.435	-320.435	-320.129	-321.045	-320.74	-321.655	-320.74	-321.045	-320.74		0.5039	-338.44	-339.661	-340.576	-344.543	-340.271	-339.661	-349.731	-342.102	-346.069	-345.459
	0.504	-320.74	-321.045	-320.74	-321.35	-321.655	-320.74	-321.045	-320.74	-321.655	-320.435		0.504	-338.44	-340.271	-339.966	-344.543	-339.966	-339.966	-349.426	-342.102	-346.069	-345.459
	0.5041	-321.045	-321.045	-321.045	-321.96	-321.655	-320.435	-321.045	-320.74	-321.96	-321.045		0.5041	-337.83	-340.576	-339.05	-344.543	-339.966	-340.576	-348.816	-341.797	-345.764	-344.543
	0.5042	-321.045	-321.35	-321.35	-321.655	-322.266	-320.74	-321.655	-320.74	-321.655	-321.045		0.5042	-337.219	-340.576	-338.44	-344.849	-339.661	-340.576	-348.206	-342.102	-345.764	-343.933
	0.5043	-321.35	-321.655	-321.045	-321.35	-321.655	-320.74	-321.35	-320.435	-321.35	-321.35		0.5043	-336.914	-339.966	-338.44	-345.154	-339.661	-340.881	-346.68	-342.712	-345.459	-344.543
	0.5044	-321.35	-321.655	-320.435	-321.045	-320.74	-321.655	-321.045	-321.045	-321.045	-321.96		0.5044	-337.219	-339.05	-339.05	-345.764	-339.05	-340.271	-346.68	-342.712	-345.154	-345.154
	0.5045	-321.35	-321.045	-320.74	-319.824	-320.129	-321.655	-320.435	-321.96	-321.045	-321.96		0.5045	-338.135	-339.05	-339.661	-346.069	-339.355	-339.05	-346.375	-342.712	-345.154	-346.069
	0.5046	-321.35	-321.045	-321.045	-319.824	-320.435	-321.045	-319.824	-321.96	-321.35	-321.045		0.5046	-338.745	-338.745	-340.271	-346.68	-339.661	-338.135	-345.459	-343.323	-345.459	-346.985
	0.5047	-320.74	-321.045	-321.35	-320.74	-320.129	-321.045	-319.824	-321.655	-321.045	-320.74		0.5047	-338.44	-339.661	-339.966	-346.68	-339.355	-338.44	-345.154	-343.933	-346.069	-346.985
	0.5048	-320.435	-321.655	-320.74	-321.655	-320.129	-321.655	-320.129	-321.35	-320.129	-321.35		0.5048	-338.44	-340.271	-339.355	-346.68	-339.661	-339.355	-344.849	-342.712	-346.68	-347.595
	0.5049	-320.129	-322.266	-320.74	-321.35	-320.129	-321.96	-321.045	-320.435	-319.824	-322.571		0.5049	-337.524	-339.966	-340.271	-345.764	-339.355	-339.966	-345.764	-342.712	-346.375	-347.595
	0.505	-320.74	-321.655	-320.74	-321.35	-320.129	-321.35	-321.045	-320.435	-320.129	-321.96		0.505	-336.304	-339.661	-339.966	-345.764	-339.05	-340.576	-345.764	-342.407	-346.069	-346.68
	0.5051	-321.35	-321.35	-321.35	-321.35	-320.129	-320.129	-321.045	-320.435	-321.045	-321.35		0.5051	-335.999	-339.355	-339.355	-345.154	-338.745	-340.881	-346.069	-342.102	-345.459	-345.764
	0.5052	-321.655	-320.74	-321.35	-320.74	-320.435	-320.129	-320.74	-320.435	-322.266	-320.435		0.5052	-335.999	-339.661	-339.05	-345.459	-338.135	-341.797	-345.459	-342.102	-345.459	-345.764
	0.5053	-321.655	-320.435	-321.35	-319.824	-320.74	-320.129	-320.129	-320.435	-321.96	-319.824		0.5053	-335.693	-339.661	-339.355	-345.459	-338.44	-342.102	-345.154	-342.102	-344.849	-346.069
	0.5054	-321.35	-320.129	-321.655	-320.435	-321.045	-320.435	-320.129	-321.045	-321.045	-320.129		0.5054	-335.388	-339.05	-340.271	-345.459	-339.05	-341.797	-344.543	-342.407	-345.154	-346.68
	0.5055	-321.35	-320.435	-321.96	-320.74	-321.045	-320.129	-320.74	-321.045	-320.129	-321.045		0.5055	-335.388	-339.355	-341.187	-345.459	-339.661	-341.797	-343.628	-342.712	-345.459	-347.595
	0.5056	-321.35	-320.74	-321.96	-320.435	-320.435	-320.74	-320.435	-320.74	-320.129	-321.655		0.5056	-335.999	-339.661	-341.187	-345.764	-339.355	-341.797	-343.628	-343.018	-345.154	-348.816
	0.5057	-321.96	-321.35	-321.35	-320.74	-319.824	-320.435	-320.435	-320.435	-320.129	-321.35		0.5057	-336.304	-339.661	-342.102	-346.68	-339.05	-342.102	-343.628	-344.238	-345.459	-349.121
	0.5058	-321.96	-321.35	-320.74	-321.655	-319.519	-320.129	-320.74	-320.74	-320.129	-321.35		0.5058	-337.219	-339.966	-342.712	-346.68	-339.355	-342.407	-343.323	-345.459	-345.459	-349.426
	0.5059	-321.35	-320.74	-321.045	-322.266	-319.824	-320.129	-321.96	-320.74	-320.74	-320.435		0.5059	-337.83	-339.355	-342.102	-346.375	-339.355	-342.712	-343.323	-344.543	-346.069	-350.342
	0.506	-320.74	-321.045	-320.74	-321.655	-320.74	-320.435	-321.655	-320.74	-320.74	-320.435		0.506	-337.524	-339.355	-340.576	-345.764	-339.661	-343.018	-343.323	-344.238	-346.069	-350.952
	0.5061	-320.74	-321.35	-321.35	-321.045	-320.435	-320.74	-320.74	-321.045	-320.74	-320.74		0.5061	-336.609	-339.355	-339.355	-345.154	-339.661	-342.712	-343.018	-344.543	-345.764	-350.952
	0.5062	-321.35	-321.96	-321.655	-321.045	-320.74	-321.655	-319.214	-320.74	-321.35	-321.35		0.5062	-335.693	-339.05	-339.05	-344.543	-339.355	-341.797	-343.018	-344.238	-345.154	-351.257
	0.5063	-321.35	-322.266	-322.266	-320.74	-321.35	-321.96	-319.214	-320.74	-320.74	-321.35		0.5063	-334.778	-338.44	-339.355	-344.849	-339.661	-341.187	-343.018	-343.628	-344.238	-351.257
	0.5064	-321.655	-321.96	-321.96	-321.045	-322.266	-320.74	-320.129	-320.74	-321.045	-321.35		0.5064	-334.778	-338.135	-339.05	-345.154	-339.661	-340.576	-341.797	-343.323	-343.628	-351.868
	0.5065	-321.96	-321.96	-321.655	-320.74	-322.266	-320.74	-320.74	-320.74	-320.435	-321.045		0.5065	-335.388	-338.745	-339.05	-345.459	-340.271	-340.576	-340.881	-343.323	-343.628	-351.868
	0.5066	-321.655	-321.35	-321.045	-320.435	-321.96	-321.045	-320.74	-320.74	-320.74	-321.045		0.5066	-335.388	-338.44	-339.05	-345.154	-340.881	-340.881	-341.492	-343.323	-343.323	-351.868
	0.5067	-321.655	-321.655	-321.35	-320.74	-321.655	-321.045	-320.129	-320.435	-320.435	-321.35		0.5067	-335.388	-339.355	-338.745	-344.849	-340.576	-341.187	-342.102	-343.628	-343.323	-352.783
	0.5068	-321.655	-321.35	-321.045	-321.35	-320.74	-321.35	-320.129	-320.74	-320.129	-321.655		0.5068	-334.778	-340.271	-338.44	-343.933	-340.576	-340.881	-342.102	-343.933	-343.323	-352.173
	0.5069	-321.045	-321.045	-321.35	-321.655	-320.74	-320.74	-320.435	-320.435	-321.35	-321.045		0.5069	-335.388	-339.355	-337.83	-343.628	-339.966	-340.881	-341.492	-343.933	-344.543	-351.563
	0.507	-320.74	-320.74	-321.35	-321.96	-320.74	-320.435	-321.35	-320.74	-321.655	-321.35		0.507	-335.693	-338.44	-337.83	-343.323	-339.966	-340.881	-340.881	-344.543	-344.238	-351.868
	0.5071	-321.045	-321.045	-321.655	-321.96	-321.35	-320.129	-322.266	-321.045	-321.35	-321.35		0.5071	-335.693	-337.83	-338.44	-343.323	-339.355	-340.881	-340.881	-344.849	-344.238	-352.173
	0.5072	-321.35	-321.045	-321.35	-321.045	-321.35	-320.74	-321.655	-321.35	-321.045	-321.655		0.5072	-335.388	-338.135	-339.05	-343.628	-338.44	-340.881	-340.576	-343.628	-343.933	-351.868
	0.5073	-321.045	-321.35	-321.35	-321.045	-321.35	-321.35	-320.435	-321.045	-320.435	-321.35		0.5073	-335.999	-337.83	-339.661	-343.018	-338.44	-340.881	-341.187	-343.018	-343.933	-351.868
	0.5074	-320.74	-320.74	-321.96	-321.35	-321.045	-321.655	-320.129	-320.435	-320.129	-320.129		0.5074	-335.388	-337.83	-340.881	-342.102	-338.745	-341.187	-341.492	-342.407	-345.154	-351.868
	0.5075	-320.435	-320.129	-321.655	-321.655	-320.74	-321.35	-320.74	-320.435	-319.519	-319.824		0.5075	-335.083	-338.44	-340.271	-342.102	-339.355	-340.881	-341.797	-341.797	-345.459	-350.952
	0.5076	-320.74	-320.129	-322.266	-321.655	-321.045	-320.435	-321.35	-321.045	-319.824	-320.74		0.5076	-334.778	-338.44	-339.355	-343.323	-340.271	-340.576	-342.102	-341.797	-345.459	-350.952
	0.5077	-321.045	-320.435	-322.266	-321.655	-321.045	-319.824	-321.655	-321.655	-320.435	-321.045		0.5077	-334.167	-339.05	-338.135	-343.933	-339.966	-340.271	-341.492	-341.797	-345.459	-350.952
	0.5078	-320.74	-321.045	-321.655	-321.655	-321.045	-319.824	-321.655	-321.35	-320.74	-321.35		0.5078	-334.473	-339.661	-338.135	-344.543	-339.05	-339.966	-341.187	-342.712	-345.459	-351.563
	0.5079	-319.824	-320.74	-321.35	-321.96	-321.35	-320.435	-321.045	-321.045	-321.045	-321.045		0.5079	-334.778	-340.271	-339.05	-345.764	-338.745	-339.966	-339.966	-344.238	-344.543	-351.563
	0.508	-319.214	-320.74	-321.35	-321.655	-321.045	-321.655	-320.129	-321.045	-321.045	-320.74		0.508	-334.778	-340.576	-339.355	-346.375	-338.44	-339.355	-339.05	-344.849	-344.543	-351.868
	0.5081	-320.129	-321.045	-321.045	-321.35	-321.35	-322.266	-320.435	-321.045	-321.045	-320.74		0.5081	-334.778	-339.355	-339.355	-345.459	-338.745	-339.05	-339.355	-345.154	-344.238	-352.783
	0.5082	-321.655	-320.74	-321.045	-321.045	-321.045	-321.96	-321.045	-321.045	-321.045	-320.74		0.5082	-334.473	-338.745	-339.966	-345.154	-339.05	-339.05	-339.355	-344.543	-345.154	-352.478
	0.5083	-321.655	-320.74	-320.74	-320.74	-321.35	-321.655	-321.655	-321.045	-321.045	-321.045		0.5083	-334.167	-338.745	-339.355	-345.764	-339.355	-338.44	-338.135	-343.933	-346.68	-351.563
	0.5084	-321.045	-320.435	-320.435	-320.129	-321.045	-321.655	-321.655	-321.35	-320.74	-320.74		0.5084	-333.862	-338.745	-339.05	-346.069	-339.355	-338.135	-337.83	-343.018	-346.68	-351.257
	0.5085	-320.435	-320.74	-320.129	-320.74	-320.74	-321.655	-320.74	-321.35	-321.045	-320.74		0.5085	-332.947	-339.05	-339.05	-345.459	-339.355	-338.135	-337.219	-343.018	-347.29	-351.257
	0.5086	-320.74	-320.74	-320.129	-321.045	-321.045	-321.35	-320.74	-321.655	-321.045	-320.74		0.5086	-332.031	-339.661	-338.745	-344.849	-339.05	-338.44	-337.524	-343.628	-347.29	-351.257
	0.5087	-321.35	-321.045	-320.74	-321.655	-321.35	-321.045	-320.435	-321.96	-320.74	-320.74		0.5087	-332.947	-339.661	-339.355	-345.154	-338.745	-337.83	-337.524	-343.018	-347.29	-350.952
	0.5088	-321.35	-320.74	-321.35	-321.045	-320.74	-321.35	-320.435	-321.655	-321.35	-320.74		0.5088	-333.252	-338.745	-338.44	-346.069	-338.135	-337.83	-337.83	-343.323	-346.985	-350.952
	0.5089	-321.045	-321.045	-320.74	-321.35	-320.435	-321.655	-320.74	-321.655	-321.655	-321.045		0.5089	-333.862	-338.135	-338.135	-347.29	-337.83	-337.219	-337.219	-343.018	-346.985	-350.342
	0.509	-321.35	-321.35	-319.824	-321.045	-320.74	-321.35	-321.045	-321.35	-321.35	-321.35		0.509	-333.862	-338.135	-337.83	-346.985	-338.44	-337.83	-337.219	-343.018	-346.069	-350.342
	0.5091	-321.35	-320.74	-319.824	-320.74	-321.045	-321.045	-320.435	-320.435	-321.35	-321.655		0.5091	-333.557	-337.83	-337.524	-346.069	-338.745	-337.83	-338.44	-342.102	-345.764	-350.952
	0.5092	-321.045	-320.129	-321.045	-320.129	-320.74	-320.435	-320.74	-320.74	-321.35	-321.045		0.5092	-333.252	-336.914	-337.524	-344.849	-338.135	-338.745	-338.44	-342.102	-346.069	-351.868
	0.5093	-321.655	-320.74	-321.045	-319.824	-321.655	-320.74	-320.74	-320.74	-321.655	-321.35		0.5093	-333.252	-336.609	-336.914	-344.238	-338.44	-338.745	-338.44	-342.102	-346.68	-352.173
	0.5094	-321.655	-320.435	-321.045	-319.519	-321.655	-321.045	-321.35	-321.045	-322.266	-321.655		0.5094	-333.862	-335.999	-336.609	-343.933	-338.745	-337.83	-338.135	-341.797	-346.68	-351.868
	0.5095	-321.35	-320.74	-321.045	-319.824	-321.35	-321.96	-321.045	-321.35	-322.876	-321.35		0.5095	-333.862	-335.999	-337.219	-344.543	-338.745	-338.135	-337.83	-342.102	-346.375	-351.257
	0.5096	-321.045	-321.655	-321.045	-321.35	-321.045	-321.655	-320.74	-321.045	-323.792	-321.35		0.5096	-333.557	-336.914	-337.83	-344.238	-339.05	-338.44	-338.44	-342.102	-345.154	-351.257
	0.5097	-320.129	-321.96	-321.655	-321.655	-320.435	-321.35	-320.74	-320.74	-323.486	-321.045		0.5097	-333.862	-337.219	-338.745	-344.238	-339.05	-338.745	-339.05	-341.797	-343.933	-350.952
	0.5098	-320.74	-321.35	-321.35	-321.35	-320.129	-321.045	-321.35	-320.74	-324.402	-321.045		0.5098	-334.167	-336.914	-339.05	-344.849	-339.05	-338.44	-338.745	-340.881	-343.628	-350.342
	0.5099	-320.74	-320.74	-320.129	-321.655	-321.045	-321.045	-321.35	-319.519	-325.317	-321.35		0.5099	-334.778	-336.914	-339.355	-344.543	-339.355	-338.135	-338.44	-341.187	-343.628	-350.342
	0.51	-320.74	-319.519	-319.824	-321.045	-320.129	-320.129	-320.74	-320.435	-324.707	-321.655		0.51	-334.778	-336.914	-338.745	-343.933	-339.05	-337.83	-338.135	-341.187	-343.018	-350.647
	0.5101	-321.045	-319.519	-320.435	-321.045	-320.129	-320.129	-320.74	-320.74	-323.181	-321.655		0.5101	-334.473	-336.304	-338.44	-343.933	-338.44	-337.524	-338.135	-340.881	-343.628	-351.868
	0.5102	-321.045	-319.824	-321.35	-321.35	-320.435	-319.824	-321.045	-320.74	-322.571	-321.655		0.5102	-334.167	-335.999	-338.44	-344.238	-339.05	-337.524	-338.44	-341.187	-343.933	-351.868
	0.5103	-321.045	-321.35	-321.655	-321.35	-321.045	-320.129	-320.435	-320.435	-322.571	-321.35		0.5103	-334.473	-335.999	-339.355	-343.933	-339.05	-336.609	-338.135	-340.576	-344.238	-351.868
	0.5104	-321.655	-321.96	-321.655	-320.74	-321.35	-320.129	-320.74	-320.74	-323.181	-321.35		0.5104	-333.862	-335.999	-339.355	-343.933	-339.355	-336.609	-337.83	-340.271	-343.933	-351.563
	0.5105	-321.655	-321.96	-321.655	-321.045	-321.96	-320.129	-320.74	-320.435	-323.486	-320.74		0.5105	-333.252	-335.999	-339.05	-344.238	-339.355	-337.524	-338.135	-341.187	-343.323	-350.952
	0.5106	-322.266	-321.35	-321.045	-321.35	-321.96	-320.129	-321.35	-320.435	-323.486	-321.045		0.5106	-333.252	-335.999	-338.745	-345.154	-339.05	-337.83	-338.745	-342.102	-343.323	-350.952
	0.5107	-321.655	-321.655	-321.045	-321.655	-321.96	-319.519	-321.045	-320.74	-322.571	-321.35		0.5107	-333.862	-336.609	-339.355	-345.459	-338.44	-337.83	-338.44	-343.933	-343.933	-350.952
	0.5108	-320.74	-321.35	-321.045	-321.35	-321.35	-320.435	-319.824	-321.655	-322.266	-321.35		0.5108	-334.778	-336.914	-339.05	-345.764	-337.524	-337.219	-338.44	-344.238	-344.543	-351.257
	0.5109	-320.74	-321.045	-321.35	-320.74	-321.35	-321.35	-319.824	-321.35	-321.655	-321.045		0.5109	-334.778	-337.219	-338.135	-346.375	-338.745	-337.219	-339.05	-343.018	-344.543	-351.563
	0.511	-321.045	-321.655	-321.045	-320.74	-321.96	-321.045	-320.435	-320.74	-321.045	-320.74		0.511	-334.167	-337.219	-337.83	-346.68	-340.271	-337.83	-340.271	-343.018	-344.543	-351.257
	0.5111	-321.045	-321.045	-320.74	-320.435	-321.96	-321.045	-320.129	-320.74	-320.74	-321.045		0.5111	-333.252	-337.219	-337.83	-345.764	-341.187	-338.44	-341.492	-343.323	-344.238	-351.563
	0.5112	-321.35	-320.74	-321.045	-320.435	-321.045	-321.35	-320.74	-320.129	-321.35	-321.045		0.5112	-333.252	-337.524	-337.219	-345.459	-340.576	-338.135	-341.797	-343.628	-344.543	-351.257
	0.5113	-321.35	-320.74	-320.74	-320.74	-320.435	-321.045	-320.74	-320.129	-321.35	-321.045		0.5113	-333.252	-337.219	-337.219	-345.154	-339.661	-339.05	-341.187	-343.628	-344.849	-351.257
	0.5114	-321.35	-320.74	-320.74	-321.35	-320.74	-321.35	-321.35	-320.129	-321.655	-321.045		0.5114	-333.252	-338.135	-338.135	-345.459	-339.355	-339.355	-340.576	-343.628	-344.849	-351.257
	0.5115	-321.655	-321.35	-320.74	-321.045	-321.045	-321.35	-321.35	-320.435	-321.045	-321.35		0.5115	-332.642	-338.745	-339.05	-345.154	-339.05	-339.05	-339.661	-343.323	-344.238	-350.952
	0.5116	-321.96	-321.35	-320.74	-320.74	-321.655	-321.35	-320.74	-320.129	-320.74	-321.35		0.5116	-332.947	-338.745	-339.355	-344.238	-339.661	-338.44	-339.355	-342.712	-344.238	-351.868
	0.5117	-322.266	-321.655	-320.74	-320.435	-322.266	-321.045	-320.435	-319.824	-319.824	-321.655		0.5117	-332.336	-338.135	-339.966	-343.933	-340.271	-337.219	-340.881	-341.797	-344.849	-352.783
	0.5118	-321.045	-321.655	-321.045	-321.045	-322.266	-320.74	-320.74	-319.824	-319.214	-321.96		0.5118	-332.336	-338.135	-339.661	-343.933	-340.271	-336.609	-342.102	-342.102	-344.849	-353.394
	0.5119	-320.74	-321.35	-321.35	-321.35	-321.96	-320.74	-321.35	-320.435	-319.824	-321.35		0.5119	-333.252	-338.44	-339.661	-344.543	-340.271	-337.219	-342.407	-342.102	-343.933	-353.394
	0.512	-321.35	-320.435	-321.35	-320.74	-321.96	-321.045	-321.045	-320.129	-320.74	-320.74		0.512	-334.473	-338.135	-339.05	-346.069	-340.271	-338.135	-343.018	-342.407	-343.628	-353.699
	0.5121	-321.96	-320.435	-321.045	-320.129	-321.35	-320.74	-321.35	-320.129	-321.045	-321.045		0.5121	-334.778	-338.44	-339.355	-346.68	-339.661	-338.745	-343.323	-342.407	-344.238	-353.394
	0.5122	-321.96	-321.655	-321.96	-320.129	-321.045	-320.129	-321.35	-319.824	-320.74	-321.045		0.5122	-334.778	-339.05	-339.355	-346.375	-339.355	-339.355	-344.238	-342.102	-345.154	-352.783
	0.5123	-321.96	-321.35	-321.045	-320.74	-321.045	-321.045	-321.96	-320.74	-320.74	-320.74		0.5123	-334.473	-339.355	-339.661	-346.069	-338.745	-339.355	-344.238	-341.797	-345.154	-352.478
	0.5124	-321.045	-321.35	-321.045	-321.96	-321.35	-321.655	-321.96	-321.655	-320.435	-320.435		0.5124	-334.167	-339.05	-339.661	-345.764	-337.83	-339.05	-344.238	-341.492	-344.238	-353.088
	0.5125	-321.045	-321.045	-320.74	-321.655	-321.655	-321.045	-321.35	-322.266	-320.435	-321.045		0.5125	-333.252	-337.83	-339.966	-345.459	-336.914	-339.05	-344.238	-341.187	-344.238	-353.394
	0.5126	-321.35	-321.045	-321.35	-321.655	-321.35	-321.045	-320.129	-321.96	-320.129	-321.35		0.5126	-332.336	-336.609	-339.05	-344.238	-337.83	-338.745	-344.238	-341.492	-343.628	-352.173
	0.5127	-321.96	-320.74	-321.655	-321.045	-321.96	-321.045	-319.824	-321.35	-320.129	-321.655		0.5127	-332.031	-336.304	-338.44	-344.543	-338.44	-338.745	-343.933	-342.102	-343.323	-352.783
	0.5128	-321.655	-321.045	-321.35	-321.045	-321.655	-321.35	-320.435	-321.045	-321.045	-320.74		0.5128	-333.862	-337.219	-338.745	-344.238	-338.44	-338.44	-343.933	-343.628	-343.628	-353.699
	0.5129	-321.045	-321.655	-321.655	-321.045	-321.35	-321.045	-319.824	-321.35	-321.35	-319.824		0.5129	-335.388	-337.219	-339.355	-343.933	-339.05	-337.524	-343.933	-345.459	-343.628	-354.004
	0.513	-320.74	-321.96	-321.96	-320.74	-320.129	-321.655	-319.824	-321.045	-321.045	-320.74		0.513	-335.693	-337.83	-340.271	-343.628	-339.355	-336.914	-343.323	-346.68	-343.323	-354.309
	0.5131	-321.655	-321.655	-321.655	-320.129	-320.129	-321.655	-320.129	-321.045	-320.435	-321.045		0.5131	-335.999	-336.914	-340.881	-344.238	-339.355	-337.219	-343.323	-346.069	-343.323	-353.699
	0.5132	-321.655	-321.655	-321.045	-320.74	-320.74	-321.96	-319.519	-321.35	-320.129	-321.045		0.5132	-335.388	-336.914	-340.576	-344.849	-339.661	-338.44	-343.628	-345.154	-343.628	-352.478
	0.5133	-320.74	-321.045	-320.74	-321.35	-321.655	-321.35	-320.129	-321.35	-320.74	-321.045		0.5133	-335.999	-337.219	-340.271	-345.459	-339.355	-338.135	-342.712	-345.154	-343.628	-351.868
	0.5134	-321.045	-320.74	-321.045	-321.35	-321.35	-321.35	-321.655	-321.35	-321.655	-321.35		0.5134	-335.999	-336.609	-340.576	-346.069	-340.271	-338.135	-341.492	-345.154	-343.628	-351.563
	0.5135	-321.35	-320.74	-321.655	-321.96	-321.96	-321.655	-321.96	-321.045	-321.96	-321.35		0.5135	-335.388	-336.609	-340.576	-345.154	-341.187	-337.83	-340.881	-345.154	-343.933	-352.173
	0.5136	-321.655	-321.045	-321.96	-322.266	-321.96	-321.655	-321.96	-321.655	-321.35	-321.045		0.5136	-335.083	-336.304	-340.576	-344.238	-341.187	-338.135	-341.187	-345.459	-344.543	-352.173
	0.5137	-321.35	-321.35	-321.655	-321.96	-321.35	-321.655	-322.266	-321.35	-321.045	-320.435		0.5137	-334.778	-335.999	-340.576	-343.018	-340.576	-338.745	-341.492	-345.764	-344.238	-351.868
	0.5138	-321.045	-321.655	-321.35	-321.655	-321.35	-321.045	-322.571	-321.045	-321.35	-320.74		0.5138	-335.693	-335.999	-340.271	-343.018	-340.271	-339.05	-341.797	-345.459	-344.238	-352.173
	0.5139	-320.74	-321.045	-321.045	-321.35	-321.35	-321.35	-321.655	-320.74	-321.045	-320.74		0.5139	-335.999	-336.914	-339.661	-343.018	-340.271	-339.355	-341.187	-344.543	-345.154	-352.783
	0.514	-321.655	-321.045	-321.655	-321.045	-321.655	-321.655	-320.435	-320.74	-320.74	-320.74		0.514	-336.914	-337.524	-339.966	-343.018	-340.576	-338.745	-339.355	-345.154	-345.154	-352.783
	0.5141	-322.266	-321.045	-321.655	-321.655	-321.655	-321.655	-321.045	-320.74	-320.129	-321.045		0.5141	-337.219	-337.219	-340.271	-343.323	-340.881	-338.44	-339.05	-345.459	-344.849	-353.088
	0.5142	-321.655	-321.655	-321.35	-321.655	-321.35	-320.74	-321.35	-321.045	-319.824	-321.045		0.5142	-336.914	-336.609	-339.966	-343.933	-340.881	-338.135	-339.355	-345.764	-345.154	-353.699
	0.5143	-320.129	-321.96	-321.655	-321.655	-321.96	-321.045	-321.35	-321.35	-319.519	-320.129		0.5143	-337.219	-336.304	-340.271	-344.238	-341.187	-338.135	-339.661	-345.459	-345.764	-354.614
	0.5144	-320.129	-321.96	-321.35	-321.045	-321.96	-321.655	-321.35	-321.35	-319.519	-321.045		0.5144	-337.219	-335.999	-340.271	-343.933	-340.576	-338.135	-340.576	-345.764	-346.375	-354.614
	0.5145	-320.129	-321.655	-321.655	-320.74	-321.655	-321.96	-320.74	-321.35	-319.519	-321.045		0.5145	-336.609	-335.083	-339.661	-343.018	-339.355	-338.135	-340.576	-345.459	-346.069	-354.309
	0.5146	-320.435	-321.655	-321.655	-321.045	-321.96	-321.655	-320.435	-321.655	-320.435	-320.74		0.5146	-336.304	-334.473	-340.271	-342.712	-339.661	-338.44	-341.187	-344.543	-346.68	-354.309
	0.5147	-320.435	-321.045	-321.655	-321.96	-322.571	-321.655	-320.129	-321.655	-320.435	-320.435		0.5147	-336.304	-334.473	-340.271	-341.797	-340.271	-337.219	-341.492	-343.628	-346.985	-354.004
	0.5148	-320.129	-321.35	-321.35	-322.876	-322.571	-321.655	-321.045	-321.655	-321.045	-321.045		0.5148	-336.609	-334.473	-340.271	-340.881	-340.881	-337.219	-341.797	-343.018	-347.29	-354.614
	0.5149	-320.129	-320.74	-321.35	-322.876	-322.266	-322.266	-321.045	-321.35	-321.655	-320.74		0.5149	-336.609	-334.473	-340.271	-341.492	-340.576	-338.135	-342.712	-341.797	-346.985	-354.309
	0.515	-320.435	-320.74	-321.045	-322.266	-321.35	-321.96	-320.74	-321.35	-321.96	-321.045		0.515	-336.304	-334.167	-340.881	-341.492	-340.271	-338.135	-343.628	-341.492	-346.985	-353.394
	0.5151	-320.74	-320.74	-321.045	-322.266	-321.045	-321.96	-320.74	-320.74	-321.96	-321.045		0.5151	-336.304	-334.167	-341.187	-341.492	-340.576	-338.44	-343.933	-342.102	-346.68	-353.088
	0.5152	-320.74	-320.74	-320.74	-321.96	-321.045	-321.96	-321.045	-320.74	-321.655	-321.045		0.5152	-336.609	-333.862	-340.271	-341.492	-340.576	-339.355	-343.933	-341.797	-346.68	-353.394
	0.5153	-320.435	-321.045	-321.045	-321.96	-321.96	-322.266	-321.35	-321.045	-321.35	-321.35		0.5153	-336.914	-333.557	-339.661	-341.797	-340.881	-340.576	-343.933	-342.712	-346.985	-353.088
	0.5154	-320.129	-320.74	-320.74	-321.35	-322.571	-321.96	-321.045	-321.045	-320.74	-321.655		0.5154	-337.83	-334.167	-339.661	-341.797	-340.271	-340.576	-343.933	-343.628	-346.985	-353.088
	0.5155	-321.045	-320.435	-320.74	-320.74	-321.655	-322.266	-321.655	-321.35	-320.129	-321.655		0.5155	-337.83	-334.473	-339.661	-341.797	-339.05	-340.271	-343.323	-343.933	-346.985	-352.783
	0.5156	-321.35	-320.74	-321.045	-320.74	-320.129	-321.96	-321.96	-321.045	-319.824	-321.655		0.5156	-336.914	-334.778	-339.355	-342.712	-338.135	-340.881	-342.102	-343.933	-347.595	-352.478
	0.5157	-321.045	-320.435	-321.045	-321.35	-319.519	-321.045	-321.96	-320.435	-320.435	-321.96		0.5157	-336.914	-333.862	-339.355	-343.628	-338.135	-340.576	-341.797	-343.628	-348.511	-351.563
	0.5158	-320.74	-320.74	-321.045	-321.35	-320.129	-320.435	-321.045	-320.435	-321.045	-321.655		0.5158	-337.219	-334.167	-339.661	-343.933	-338.745	-339.661	-342.712	-344.238	-348.206	-350.952
	0.5159	-321.35	-320.129	-321.045	-321.045	-321.35	-321.35	-320.74	-320.74	-321.35	-320.435		0.5159	-336.914	-334.167	-339.661	-343.933	-338.745	-339.966	-343.323	-344.238	-347.595	-351.257
	0.516	-321.655	-320.129	-321.35	-320.74	-321.96	-321.655	-321.045	-321.96	-321.35	-319.824		0.516	-336.304	-333.252	-339.661	-344.543	-339.05	-340.576	-342.712	-343.933	-347.595	-352.173
	0.5161	-321.96	-320.129	-321.045	-321.655	-321.96	-321.655	-321.35	-322.266	-321.35	-320.129		0.5161	-336.304	-332.642	-339.661	-345.764	-339.355	-340.271	-342.407	-343.628	-348.206	-351.868
	0.5162	-321.655	-320.74	-320.74	-321.655	-321.35	-321.35	-321.655	-321.96	-321.35	-320.74		0.5162	-336.609	-332.336	-339.05	-345.154	-338.745	-339.966	-342.102	-343.628	-348.511	-351.868
	0.5163	-321.655	-320.74	-320.129	-321.655	-321.96	-321.045	-321.655	-321.35	-321.35	-321.35		0.5163	-336.609	-332.642	-338.135	-344.543	-338.135	-339.661	-342.102	-342.712	-348.816	-353.088
	0.5164	-321.35	-320.129	-320.129	-321.655	-321.96	-321.045	-321.35	-321.35	-320.74	-321.045		0.5164	-336.609	-333.252	-337.524	-343.628	-337.524	-338.745	-343.018	-342.407	-349.731	-354.004
	0.5165	-321.045	-320.74	-320.435	-321.655	-321.655	-321.35	-321.35	-321.655	-320.74	-321.045		0.5165	-336.609	-333.862	-337.83	-343.323	-336.914	-338.135	-343.018	-343.018	-349.731	-353.394
	0.5166	-321.35	-321.655	-320.74	-320.74	-321.35	-321.655	-321.35	-321.96	-321.35	-321.045		0.5166	-336.914	-334.473	-337.83	-343.323	-336.609	-337.83	-342.712	-342.712	-349.426	-352.478
	0.5167	-321.045	-321.96	-321.655	-320.129	-321.045	-322.266	-321.96	-322.266	-322.266	-321.045		0.5167	-336.914	-334.473	-338.135	-343.323	-336.609	-337.83	-341.797	-342.102	-348.511	-352.478
	0.5168	-320.74	-321.655	-322.266	-320.74	-321.35	-321.96	-321.045	-321.96	-322.266	-320.74		0.5168	-335.999	-334.473	-338.44	-343.018	-336.914	-337.524	-342.712	-341.797	-348.816	-351.868
	0.5169	-320.435	-321.045	-322.571	-321.045	-321.35	-321.35	-320.74	-321.045	-321.655	-320.74		0.5169	-335.693	-333.862	-338.44	-341.797	-337.219	-336.609	-343.018	-342.407	-348.816	-350.952
	0.517	-320.74	-321.045	-321.96	-321.35	-321.655	-320.74	-320.74	-320.74	-321.045	-320.435		0.517	-334.778	-333.862	-337.83	-341.492	-336.609	-336.304	-342.712	-342.407	-348.816	-351.257
	0.5171	-320.74	-321.35	-321.045	-321.045	-321.96	-320.435	-320.129	-320.74	-320.435	-320.435		0.5171	-333.557	-333.557	-336.914	-342.102	-336.609	-337.219	-343.323	-342.712	-348.511	-350.647
	0.5172	-321.655	-321.35	-320.435	-320.435	-322.266	-321.35	-320.129	-321.045	-320.435	-321.045		0.5172	-333.557	-334.167	-336.914	-342.712	-337.219	-337.83	-343.018	-342.712	-348.511	-350.952
	0.5173	-321.96	-320.74	-320.435	-320.129	-321.96	-321.655	-320.74	-320.74	-320.435	-321.655		0.5173	-333.862	-334.473	-336.304	-341.797	-337.219	-338.745	-343.018	-342.712	-348.511	-351.257
	0.5174	-321.045	-320.74	-320.74	-320.435	-321.96	-321.655	-321.045	-321.655	-320.74	-321.655		0.5174	-333.862	-334.778	-336.304	-341.187	-336.609	-339.05	-343.018	-342.407	-348.206	-350.952
	0.5175	-320.435	-320.74	-320.74	-321.045	-321.655	-320.435	-320.74	-321.655	-321.35	-321.96		0.5175	-333.862	-334.473	-336.914	-341.492	-335.999	-338.745	-343.323	-342.407	-347.595	-350.647
	0.5176	-320.435	-320.74	-320.74	-321.045	-321.655	-319.824	-320.435	-321.045	-322.571	-321.35		0.5176	-335.083	-334.473	-337.219	-341.492	-335.693	-337.83	-342.712	-342.102	-348.206	-350.647
	0.5177	-320.74	-320.129	-320.74	-320.129	-321.35	-321.045	-320.435	-321.045	-322.571	-321.35		0.5177	-335.693	-333.862	-336.914	-341.492	-335.999	-337.83	-342.102	-342.407	-347.29	-350.342
	0.5178	-321.35	-320.129	-321.96	-320.74	-321.35	-321.655	-320.435	-321.35	-322.266	-321.35		0.5178	-335.388	-334.473	-337.83	-341.492	-335.999	-337.83	-342.102	-341.492	-347.29	-349.731
	0.5179	-321.655	-320.74	-321.35	-321.35	-321.35	-321.045	-320.435	-321.35	-321.655	-321.045		0.5179	-335.388	-334.778	-338.44	-342.102	-335.999	-337.219	-342.102	-340.881	-348.511	-349.121
	0.518	-321.045	-320.74	-321.045	-321.045	-321.35	-320.74	-321.045	-321.35	-321.35	-320.435		0.518	-335.693	-335.999	-338.745	-343.018	-335.693	-337.219	-341.797	-340.576	-349.426	-349.121
	0.5181	-320.74	-321.35	-320.129	-321.35	-321.655	-321.045	-321.045	-321.96	-320.74	-320.74		0.5181	-335.693	-336.914	-338.44	-343.628	-335.388	-337.524	-342.102	-339.661	-350.037	-348.816
	0.5182	-320.74	-321.045	-320.129	-321.045	-321.96	-322.571	-320.74	-321.35	-320.435	-321.045		0.5182	-335.388	-336.914	-338.745	-345.154	-335.693	-337.524	-341.797	-340.271	-350.647	-348.511
	0.5183	-320.435	-321.045	-320.129	-320.129	-321.96	-321.96	-321.045	-321.045	-320.129	-321.35		0.5183	-335.693	-337.83	-338.135	-344.543	-336.304	-337.219	-341.797	-340.576	-350.952	-348.206
	0.5184	-320.129	-321.35	-320.74	-320.129	-322.571	-321.045	-320.129	-321.045	-320.129	-321.96		0.5184	-335.999	-338.44	-337.524	-343.933	-337.219	-337.219	-341.187	-340.576	-351.257	-348.816
	0.5185	-321.045	-320.74	-320.74	-319.824	-322.571	-320.435	-320.435	-320.435	-321.045	-322.266		0.5185	-335.693	-337.83	-336.609	-343.018	-337.83	-337.219	-341.187	-340.271	-351.563	-348.511
	0.5186	-321.96	-320.129	-320.435	-320.129	-322.266	-319.824	-321.045	-320.435	-321.655	-321.96		0.5186	-335.388	-336.609	-336.609	-342.102	-337.219	-336.609	-341.492	-340.576	-351.868	-349.426
	0.5187	-322.266	-321.045	-320.129	-320.435	-322.571	-320.435	-321.045	-320.74	-322.266	-321.96		0.5187	-335.388	-336.609	-336.914	-340.271	-336.304	-336.609	-342.102	-340.271	-351.563	-349.426
	0.5188	-321.655	-321.96	-320.74	-320.74	-322.571	-320.74	-320.74	-320.74	-321.655	-322.266		0.5188	-335.083	-336.304	-337.219	-339.355	-335.388	-336.914	-341.797	-340.271	-351.563	-349.426
	0.5189	-321.35	-321.96	-321.045	-321.045	-322.876	-320.74	-319.824	-321.045	-321.045	-321.35		0.5189	-334.778	-335.693	-337.524	-339.966	-335.388	-336.914	-342.712	-339.966	-351.257	-348.511
	0.519	-320.74	-321.655	-321.35	-321.655	-322.571	-321.35	-320.129	-320.74	-321.35	-321.35		0.519	-335.388	-335.388	-337.83	-341.187	-335.693	-337.524	-343.018	-339.661	-350.952	-346.985
	0.5191	-320.74	-320.74	-320.74	-321.655	-321.96	-321.35	-320.74	-321.045	-321.35	-321.655		0.5191	-335.083	-336.304	-337.524	-341.797	-335.388	-338.135	-343.933	-340.881	-350.037	-346.68
	0.5192	-319.824	-320.74	-321.045	-321.35	-321.655	-321.045	-321.35	-321.045	-321.35	-321.35		0.5192	-335.693	-335.999	-337.219	-343.018	-335.388	-338.745	-344.543	-341.492	-348.816	-347.29
	0.5193	-319.824	-320.74	-321.045	-320.74	-320.435	-320.74	-321.35	-320.129	-321.35	-320.74		0.5193	-335.693	-335.999	-337.219	-343.933	-334.778	-338.135	-345.154	-342.102	-348.816	-347.29
	0.5194	-320.435	-320.435	-321.045	-320.435	-319.824	-321.045	-321.045	-320.435	-320.74	-321.045		0.5194	-335.693	-335.999	-337.219	-343.933	-334.473	-338.135	-345.764	-342.102	-347.595	-346.68
	0.5195	-321.045	-320.74	-321.96	-321.045	-320.129	-321.35	-321.045	-321.35	-320.435	-321.655		0.5195	-335.693	-336.609	-337.219	-343.323	-334.473	-337.83	-345.764	-342.102	-347.29	-347.29
	0.5196	-321.35	-320.74	-321.655	-321.045	-321.045	-320.129	-321.045	-321.045	-320.74	-321.655		0.5196	-335.388	-336.609	-336.914	-343.323	-334.778	-337.83	-345.459	-342.102	-346.069	-347.595
	0.5197	-321.35	-321.045	-321.655	-320.74	-321.35	-319.519	-320.74	-320.74	-320.129	-321.655		0.5197	-335.999	-336.914	-336.914	-343.323	-335.999	-337.83	-345.764	-342.102	-346.069	-347.29
	0.5198	-320.74	-321.045	-320.74	-321.35	-321.655	-319.824	-321.655	-321.35	-320.74	-321.655		0.5198	-336.304	-337.219	-336.304	-343.018	-335.693	-337.83	-345.459	-342.102	-346.069	-347.595
	0.5199	-320.74	-320.435	-321.045	-321.655	-322.266	-320.435	-321.96	-321.655	-321.045	-321.655		0.5199	-336.304	-337.83	-335.693	-343.018	-335.083	-337.83	-345.459	-342.102	-346.985	-348.206
	0.52	-320.435	-320.74	-321.045	-321.655	-321.655	-321.35	-321.96	-321.045	-321.045	-321.35		0.52	-336.609	-338.135	-335.388	-343.018	-334.778	-337.83	-345.154	-342.102	-347.29	-348.206
	0.5201	-320.74	-320.74	-321.045	-321.655	-321.045	-322.266	-320.435	-321.045	-320.435	-320.74		0.5201	-336.914	-338.44	-336.609	-343.018	-334.778	-337.83	-345.764	-342.712	-347.29	-348.511
	0.5202	-321.045	-320.74	-321.045	-321.96	-321.045	-322.266	-320.129	-320.74	-320.129	-321.045		0.5202	-336.609	-337.524	-336.609	-342.102	-335.388	-337.83	-345.459	-343.018	-346.985	-349.121
	0.5203	-321.35	-320.435	-321.045	-322.266	-321.35	-321.96	-320.129	-320.74	-320.74	-320.435		0.5203	-336.304	-336.914	-336.914	-342.102	-335.693	-338.135	-345.459	-343.323	-346.375	-349.121
	0.5204	-321.045	-320.129	-320.74	-322.266	-321.045	-321.35	-320.435	-320.74	-320.74	-320.74		0.5204	-336.609	-336.609	-336.914	-341.187	-335.388	-338.135	-346.375	-342.712	-346.68	-349.731
	0.5205	-320.74	-320.129	-320.129	-322.266	-321.35	-321.655	-321.045	-320.435	-321.045	-321.35		0.5205	-336.914	-337.219	-336.914	-340.881	-334.778	-337.83	-346.68	-342.407	-346.68	-349.731
	0.5206	-321.045	-320.129	-321.045	-321.655	-321.96	-321.35	-320.74	-320.129	-321.35	-321.96		0.5206	-336.304	-337.83	-337.83	-339.966	-334.778	-336.914	-346.069	-341.797	-346.069	-349.731
	0.5207	-321.96	-321.045	-321.35	-321.655	-322.266	-320.74	-320.74	-320.435	-321.045	-321.35		0.5207	-335.999	-338.44	-338.44	-340.271	-334.473	-336.304	-346.68	-341.492	-346.069	-350.037
	0.5208	-322.571	-321.35	-321.35	-321.35	-321.655	-320.435	-320.74	-321.045	-320.74	-321.045		0.5208	-335.693	-339.05	-339.355	-340.271	-335.693	-335.999	-346.68	-341.492	-345.764	-350.647
	0.5209	-322.571	-322.266	-321.045	-320.74	-321.655	-320.129	-321.045	-320.129	-320.129	-320.74		0.5209	-335.388	-339.05	-339.355	-340.271	-335.693	-335.999	-346.68	-341.492	-345.459	-350.037
	0.521	-321.96	-321.35	-320.74	-320.435	-321.655	-319.824	-321.045	-320.129	-319.519	-320.74		0.521	-335.388	-338.745	-339.661	-340.881	-335.693	-336.609	-346.069	-341.797	-344.849	-348.816
	0.5211	-321.655	-321.045	-321.35	-320.129	-321.655	-319.824	-320.74	-320.435	-319.824	-320.74		0.5211	-335.999	-338.745	-340.271	-340.881	-335.388	-337.219	-345.459	-341.797	-345.154	-347.595
	0.5212	-321.045	-321.045	-321.655	-320.74	-321.96	-320.74	-321.045	-321.045	-320.129	-321.655		0.5212	-335.999	-339.661	-340.576	-340.881	-334.778	-338.135	-345.154	-341.797	-345.459	-348.206
	0.5213	-320.74	-321.96	-321.655	-320.435	-322.266	-321.35	-320.74	-321.655	-321.045	-321.655		0.5213	-336.304	-340.576	-339.661	-341.187	-334.167	-338.135	-344.543	-342.712	-345.764	-348.206
	0.5214	-321.045	-321.35	-321.35	-320.74	-321.045	-321.96	-320.74	-321.35	-321.045	-321.35		0.5214	-336.304	-340.576	-339.05	-340.881	-334.167	-337.83	-344.849	-342.712	-346.069	-348.206
	0.5215	-321.35	-320.74	-321.35	-320.74	-321.045	-321.35	-320.435	-321.045	-321.045	-320.74		0.5215	-336.609	-340.271	-339.355	-340.881	-334.473	-337.524	-345.154	-342.102	-346.375	-348.816
	0.5216	-321.35	-320.74	-320.74	-320.74	-321.045	-321.045	-320.74	-319.824	-320.74	-320.74		0.5216	-336.914	-339.661	-339.355	-341.492	-334.473	-338.135	-345.154	-341.797	-346.069	-349.426
	0.5217	-320.74	-320.74	-320.74	-321.045	-321.045	-321.045	-320.74	-320.129	-320.435	-321.045		0.5217	-336.914	-339.05	-339.966	-342.102	-333.862	-338.745	-345.154	-342.407	-345.764	-350.037
	0.5218	-321.045	-321.35	-320.435	-321.045	-321.045	-320.74	-321.35	-319.824	-319.824	-320.74		0.5218	-336.914	-338.44	-340.881	-342.102	-334.778	-339.05	-345.154	-342.102	-345.764	-349.426
	0.5219	-321.045	-321.045	-321.045	-321.655	-321.35	-321.045	-321.35	-320.74	-320.129	-321.045		0.5219	-337.219	-339.05	-341.187	-342.712	-335.083	-339.05	-344.543	-342.712	-345.154	-349.121
	0.522	-321.96	-321.045	-321.655	-322.266	-321.96	-320.129	-321.35	-321.96	-320.129	-321.35		0.522	-337.524	-339.05	-341.492	-343.018	-335.693	-339.05	-343.933	-343.628	-344.238	-349.121
	0.5221	-322.266	-321.045	-321.655	-321.96	-321.655	-319.824	-320.74	-321.96	-320.74	-321.35		0.5221	-336.914	-338.745	-339.661	-342.712	-335.693	-339.05	-343.628	-344.238	-344.543	-348.816
	0.5222	-321.96	-321.045	-321.35	-321.96	-321.655	-320.129	-320.129	-321.35	-320.435	-320.74		0.5222	-336.609	-337.83	-338.745	-341.492	-336.304	-339.661	-343.018	-344.543	-345.764	-349.121
	0.5223	-321.96	-321.35	-321.96	-321.655	-321.35	-320.435	-320.129	-321.045	-319.824	-321.045		0.5223	-336.304	-336.304	-338.135	-340.881	-336.609	-339.966	-342.407	-343.933	-346.069	-350.037
	0.5224	-321.35	-322.266	-321.655	-321.35	-321.655	-321.045	-320.74	-320.435	-319.519	-321.045		0.5224	-335.388	-335.388	-337.83	-342.102	-335.999	-339.05	-341.492	-343.628	-346.375	-350.647
	0.5225	-321.045	-321.655	-321.045	-321.045	-322.266	-321.045	-320.435	-320.129	-320.435	-321.655		0.5225	-335.388	-335.388	-337.83	-343.628	-336.609	-338.745	-342.712	-344.543	-347.595	-350.647
	0.5226	-321.045	-321.35	-321.35	-320.74	-322.266	-321.045	-319.519	-319.824	-321.655	-322.266		0.5226	-335.388	-335.693	-338.135	-343.933	-336.914	-338.44	-343.018	-344.849	-348.206	-349.121
	0.5227	-321.655	-321.045	-321.045	-321.045	-321.35	-320.74	-319.519	-319.519	-321.96	-321.96		0.5227	-335.388	-336.304	-338.745	-343.323	-336.914	-339.355	-343.323	-345.154	-348.206	-349.121
	0.5228	-321.045	-320.435	-320.129	-321.35	-320.74	-320.435	-320.129	-319.519	-320.74	-321.045		0.5228	-335.388	-335.999	-339.05	-342.407	-336.609	-340.576	-342.712	-345.764	-346.985	-349.121
	0.5229	-321.655	-320.129	-320.435	-321.655	-320.74	-320.74	-320.435	-320.435	-320.129	-320.74		0.5229	-335.999	-335.693	-339.661	-341.797	-335.999	-341.492	-342.712	-345.764	-346.985	-350.037
	0.523	-321.35	-320.435	-321.045	-321.35	-321.045	-320.74	-320.74	-321.35	-320.74	-320.74		0.523	-336.304	-335.999	-340.576	-341.187	-335.083	-341.187	-342.712	-345.764	-347.29	-350.342
	0.5231	-321.655	-321.35	-321.35	-321.96	-321.655	-321.045	-320.74	-321.045	-320.74	-321.35		0.5231	-335.999	-336.609	-339.355	-340.576	-334.778	-340.271	-343.323	-345.764	-348.206	-350.647
	0.5232	-321.96	-321.35	-321.35	-321.655	-322.571	-321.35	-320.74	-320.74	-320.435	-321.655		0.5232	-334.778	-336.609	-339.05	-340.271	-335.388	-339.355	-344.238	-346.069	-348.206	-349.731
	0.5233	-321.35	-320.435	-321.35	-321.655	-322.266	-321.96	-320.129	-321.045	-320.129	-321.655		0.5233	-334.473	-336.914	-339.05	-339.966	-336.914	-338.44	-344.543	-346.069	-348.511	-349.426
	0.5234	-321.045	-320.74	-321.655	-321.045	-321.35	-321.045	-320.435	-321.35	-320.435	-321.35		0.5234	-334.778	-338.44	-338.745	-340.271	-337.524	-339.05	-343.628	-346.069	-347.29	-350.342
	0.5235	-319.824	-320.74	-321.045	-321.045	-320.129	-321.045	-321.045	-321.35	-321.045	-320.74		0.5235	-336.304	-338.745	-338.44	-340.576	-337.219	-339.05	-342.712	-345.154	-346.68	-350.952
	0.5236	-319.824	-320.129	-320.74	-321.045	-320.435	-320.74	-321.045	-321.35	-321.045	-319.824		0.5236	-336.304	-339.05	-338.44	-340.576	-336.609	-339.05	-342.712	-344.238	-346.375	-350.952
	0.5237	-321.045	-319.519	-321.045	-321.045	-320.74	-320.74	-321.35	-321.655	-320.435	-320.74		0.5237	-337.83	-338.44	-338.44	-340.881	-336.304	-339.355	-341.797	-343.628	-346.375	-350.647
	0.5238	-321.35	-320.74	-320.74	-321.35	-321.655	-321.045	-321.045	-321.045	-320.129	-321.35		0.5238	-337.83	-338.44	-338.44	-340.881	-335.999	-339.661	-342.712	-343.933	-345.764	-350.037
	0.5239	-321.35	-321.045	-320.74	-321.045	-321.96	-321.045	-320.74	-320.129	-320.129	-321.35		0.5239	-337.524	-337.83	-337.524	-341.187	-335.693	-339.966	-343.933	-343.628	-345.459	-349.731
	0.524	-321.35	-321.35	-320.435	-321.045	-322.571	-321.35	-320.74	-321.045	-320.74	-321.655		0.524	-337.83	-337.524	-337.219	-342.102	-335.999	-340.881	-344.543	-343.018	-345.764	-349.731
	0.5241	-321.045	-321.35	-320.74	-320.74	-322.266	-321.35	-320.435	-321.96	-320.435	-321.045		0.5241	-338.135	-338.135	-337.83	-342.407	-335.999	-340.576	-343.323	-343.323	-345.459	-349.731
	0.5242	-321.35	-321.045	-321.045	-321.35	-321.655	-321.35	-320.74	-322.571	-321.045	-320.74		0.5242	-337.83	-337.219	-338.44	-342.407	-336.609	-340.881	-342.102	-343.628	-344.849	-350.037
	0.5243	-321.655	-320.74	-321.045	-321.655	-321.35	-320.74	-321.045	-322.266	-321.35	-320.129		0.5243	-337.524	-336.914	-338.44	-342.712	-336.609	-341.187	-341.187	-343.323	-344.238	-349.731
	0.5244	-321.045	-320.129	-321.045	-321.655	-321.655	-321.045	-320.74	-322.571	-320.74	-321.045		0.5244	-336.609	-337.524	-338.135	-342.712	-336.914	-341.492	-340.881	-343.323	-344.543	-349.426
	0.5245	-321.045	-320.129	-320.74	-321.35	-321.655	-321.35	-320.74	-321.96	-320.74	-321.045		0.5245	-336.914	-337.219	-338.44	-343.018	-336.609	-341.187	-341.187	-343.628	-344.238	-349.426
	0.5246	-320.74	-319.824	-320.129	-320.74	-321.96	-321.35	-321.35	-321.045	-319.824	-320.435		0.5246	-337.524	-336.609	-339.05	-343.018	-336.304	-341.187	-341.187	-343.933	-343.323	-350.342
	0.5247	-320.74	-320.129	-320.129	-320.129	-321.35	-321.35	-321.045	-319.824	-319.824	-320.129		0.5247	-338.135	-335.999	-338.745	-343.323	-335.999	-341.492	-339.966	-344.543	-343.018	-350.342
	0.5248	-320.74	-321.045	-320.74	-320.129	-321.35	-321.045	-320.74	-320.74	-320.129	-320.74		0.5248	-338.135	-336.304	-338.745	-343.018	-335.388	-340.881	-338.745	-344.543	-342.712	-350.037
	0.5249	-321.045	-321.35	-320.435	-320.74	-321.35	-321.045	-321.045	-321.045	-320.74	-321.35		0.5249	-338.135	-336.304	-338.745	-342.712	-335.388	-341.187	-338.135	-344.543	-343.628	-349.731
	0.525	-321.045	-321.045	-320.435	-321.045	-321.35	-321.35	-321.045	-321.655	-321.35	-321.045		0.525	-337.524	-335.999	-339.05	-342.712	-336.609	-341.492	-338.44	-344.543	-344.238	-349.426
	0.5251	-378.418	-349.731	-321.655	-292.358	-263.977	-234.985	-205.078	-178.223	-151.978	-125.732		0.5251	-396.423	-364.99	-339.05	-317.078	-287.781	-264.893	-237.427	-217.896	-196.228	-177.917
	0.5252	-682.678	-502.014	-321.35	-140.076	41.1987	223.694	405.884	584.717	757.446	929.871		0.5252	-707.703	-518.188	-339.355	-171.814	0.610352	175.476	346.68	508.728	664.368	819.092
	0.5253	-989.685	-654.602	-320.74	13.7329	348.206	683.594	1015.63	1342.47	1662.6	1976.62		0.5253	-1007.08	-667.419	-338.745	-23.8037	296.326	619.812	934.143	1240.23	1536.25	1828.31
	0.5254	-1041.56	-679.016	-320.435	39.0625	397.949	758.057	1111.45	1457.82	1802.06	2129.82		0.5254	-1038.21	-686.34	-338.135	0.305176	343.628	682.373	1015.63	1342.47	1661.99	1975.71
	0.5255	-875.244	-595.703	-320.435	-44.2505	229.797	505.981	775.146	1034.55	1299.44	1538.39		0.5255	-857.239	-599.67	-338.135	-80.8716	181.274	430.298	679.932	925.293	1170.04	1408.69
	0.5256	-651.855	-484.619	-320.129	-155.945	5.49316	170.593	328.064	476.379	632.629	760.498		0.5256	-633.85	-490.723	-338.745	-187.988	-32.0435	108.032	250.854	390.93	534.973	673.218
	0.5257	-482.788	-400.085	-319.824	-240.479	-163.574	-83.6182	-10.376	56.4575	129.089	175.171		0.5257	-474.243	-410.461	-338.135	-267.944	-190.735	-128.174	-63.4766	0.610352	68.0542	133.362
	0.5258	-390.625	-354.919	-320.129	-286.255	-254.822	-220.947	-191.65	-168.762	-140.686	-136.414		0.5258	-393.982	-369.568	-337.524	-309.143	-273.132	-249.329	-223.999	-198.364	-171.204	-143.127
	0.5259	-353.394	-335.999	-320.74	-303.955	-290.833	-275.879	-263.062	-256.653	-245.667	-254.517		0.5259	-365.601	-354.309	-337.83	-324.402	-303.955	-293.884	-281.982	-269.165	-255.127	-240.479
	0.526	-341.492	-330.2	-320.435	-309.143	-300.903	-291.748	-284.119	-281.982	-274.658	-283.813		0.526	-359.802	-351.257	-337.219	-328.064	-312.5	-303.955	-294.189	-283.813	-270.081	-260.01
	0.5261	-338.745	-328.674	-320.435	-310.669	-303.345	-295.41	-289.612	-288.391	-281.067	-289.612		0.5261	-359.192	-351.563	-337.219	-328.674	-313.721	-304.871	-295.41	-283.508	-267.944	-259.094
	0.5262	-336.914	-328.979	-320.435	-311.89	-305.481	-297.546	-292.664	-292.358	-285.645	-294.189		0.5262	-357.971	-351.563	-338.44	-329.59	-314.636	-306.091	-296.631	-284.424	-267.944	-259.094
	0.5263	-334.778	-327.759	-320.74	-314.636	-307.312	-299.683	-296.936	-297.241	-292.053	-299.988		0.5263	-355.53	-349.731	-339.05	-331.116	-316.162	-308.228	-299.683	-287.476	-271.301	-260.925
	0.5264	-333.252	-327.148	-320.74	-316.467	-309.143	-302.734	-301.208	-302.429	-297.546	-304.565		0.5264	-353.699	-346.68	-338.745	-332.336	-316.772	-310.364	-302.734	-291.748	-276.184	-263.062
	0.5265	-331.421	-326.233	-321.35	-316.467	-310.059	-305.786	-304.26	-306.091	-301.819	-307.617		0.5265	-352.783	-345.154	-337.524	-332.947	-318.298	-312.195	-305.481	-293.579	-278.931	-263.977
	0.5266	-330.2	-325.317	-321.35	-316.162	-311.584	-308.228	-305.481	-307.922	-303.955	-309.448		0.5266	-351.563	-344.238	-336.914	-333.252	-319.519	-312.805	-306.396	-293.884	-279.846	-263.977
	0.5267	-329.59	-324.097	-320.74	-316.467	-312.805	-309.448	-306.702	-309.143	-305.481	-309.753		0.5267	-350.952	-345.154	-336.304	-333.862	-320.74	-312.805	-305.786	-294.189	-280.762	-264.587
	0.5268	-329.59	-323.792	-320.74	-316.772	-313.416	-309.448	-308.533	-310.059	-306.702	-310.364		0.5268	-350.037	-345.459	-336.304	-334.167	-321.045	-313.11	-305.786	-294.8	-281.067	-265.808
	0.5269	-328.979	-323.792	-321.35	-316.772	-313.721	-310.059	-310.364	-311.89	-307.922	-310.974		0.5269	-349.731	-346.68	-337.219	-333.862	-320.129	-313.721	-305.786	-295.41	-280.762	-265.503
	0.527	-328.064	-324.402	-321.655	-317.078	-313.721	-310.364	-311.279	-312.805	-308.838	-311.279		0.527	-349.121	-346.375	-337.524	-333.252	-320.129	-314.636	-306.091	-294.8	-278.931	-264.587
	0.5271	-327.148	-323.792	-321.045	-316.772	-314.026	-310.669	-311.89	-312.805	-308.838	-311.89		0.5271	-348.206	-346.68	-337.83	-332.642	-320.74	-315.247	-307.007	-293.884	-277.405	-263.367
	0.5272	-326.843	-323.792	-321.045	-317.078	-314.636	-311.279	-311.279	-312.5	-309.448	-312.5		0.5272	-348.206	-346.375	-337.524	-332.031	-321.045	-316.467	-307.922	-293.274	-276.794	-262.756
	0.5273	-326.233	-324.707	-321.045	-317.383	-314.636	-311.89	-311.584	-312.5	-309.143	-313.416		0.5273	-347.29	-346.375	-336.609	-332.031	-321.35	-316.162	-307.922	-294.8	-276.184	-262.451
	0.5274	-326.233	-324.402	-320.74	-317.993	-315.857	-311.89	-312.805	-312.5	-310.059	-314.331		0.5274	-346.68	-345.154	-335.999	-331.726	-321.655	-316.162	-307.312	-295.715	-274.963	-261.841
	0.5275	-326.233	-323.486	-320.74	-318.298	-315.552	-311.89	-313.721	-313.11	-310.669	-315.857		0.5275	-346.985	-344.543	-335.693	-332.031	-322.571	-316.772	-306.396	-296.021	-273.438	-260.62
	0.5276	-326.233	-321.96	-320.435	-318.298	-315.247	-312.805	-313.416	-313.721	-310.364	-317.078		0.5276	-347.29	-344.238	-334.778	-332.031	-323.486	-317.383	-305.481	-296.326	-273.132	-259.399
	0.5277	-325.928	-321.96	-319.824	-318.604	-315.552	-312.5	-313.11	-313.721	-310.059	-316.467		0.5277	-346.985	-344.543	-335.083	-331.726	-324.097	-317.078	-304.565	-296.631	-272.217	-259.399
	0.5278	-326.233	-323.181	-320.129	-318.604	-316.162	-313.11	-312.5	-313.11	-309.448	-315.247		0.5278	-346.375	-344.543	-335.388	-332.336	-324.402	-316.467	-305.176	-296.631	-270.081	-259.705
	0.5279	-325.928	-324.097	-320.74	-318.604	-316.467	-313.721	-312.195	-312.5	-307.312	-314.026		0.5279	-346.68	-344.543	-335.693	-333.252	-324.707	-316.467	-305.786	-296.936	-269.165	-259.399
	0.528	-325.623	-324.707	-321.045	-318.909	-316.162	-314.026	-312.5	-313.11	-305.176	-315.247		0.528	-346.985	-345.154	-335.388	-333.252	-325.928	-316.772	-306.396	-296.631	-268.25	-259.094
	0.5281	-325.317	-325.012	-321.655	-318.909	-316.162	-314.026	-313.416	-314.026	-303.65	-315.552		0.5281	-346.985	-345.459	-335.693	-332.642	-325.928	-317.383	-307.007	-296.936	-267.944	-259.094
	0.5282	-325.012	-324.402	-321.35	-319.214	-315.552	-314.026	-314.331	-314.331	-302.734	-315.552		0.5282	-346.375	-345.154	-335.999	-332.642	-325.623	-318.298	-307.312	-297.546	-268.25	-258.789
	0.5283	-325.012	-323.486	-321.96	-318.604	-314.636	-314.636	-314.331	-314.331	-303.04	-314.026		0.5283	-345.764	-345.154	-335.388	-332.947	-324.707	-317.993	-306.702	-298.462	-268.555	-259.094
	0.5284	-324.707	-323.181	-321.045	-318.604	-315.857	-314.636	-314.636	-313.416	-303.955	-313.11		0.5284	-345.459	-345.154	-334.778	-332.642	-324.097	-317.688	-305.786	-298.767	-268.86	-259.094
	0.5285	-325.623	-322.571	-320.435	-317.993	-316.772	-314.331	-315.247	-313.721	-304.565	-312.195		0.5285	-345.764	-344.849	-335.083	-332.642	-323.792	-317.688	-305.481	-298.462	-270.081	-259.094
	0.5286	-326.233	-321.96	-320.435	-317.993	-316.772	-314.331	-315.247	-314.331	-304.871	-311.279		0.5286	-345.459	-344.238	-334.778	-332.947	-324.707	-317.383	-305.481	-298.462	-270.691	-257.568
	0.5287	-325.928	-322.266	-321.045	-319.214	-316.772	-314.026	-316.162	-315.247	-304.871	-310.364		0.5287	-345.764	-344.543	-334.778	-332.947	-325.623	-317.383	-306.396	-298.462	-271.301	-256.042
	0.5288	-325.317	-321.96	-321.35	-320.129	-317.078	-314.331	-316.772	-315.247	-305.481	-309.143		0.5288	-345.764	-343.628	-335.388	-332.642	-326.233	-317.383	-306.396	-298.767	-271.606	-254.211
	0.5289	-325.317	-322.571	-320.74	-320.435	-316.467	-314.636	-316.772	-314.331	-306.396	-307.312		0.5289	-345.764	-343.933	-336.304	-332.947	-326.538	-317.078	-306.702	-299.377	-271.912	-252.991
	0.529	-325.623	-323.181	-321.045	-319.519	-316.467	-315.552	-316.162	-314.636	-307.007	-306.091		0.529	-345.459	-343.933	-336.609	-333.252	-326.233	-317.993	-307.312	-298.767	-270.691	-252.991
	0.5291	-325.623	-323.486	-320.435	-318.909	-317.383	-315.857	-316.162	-314.331	-307.312	-305.176		0.5291	-345.459	-343.628	-336.609	-333.557	-325.623	-318.298	-306.702	-298.462	-268.555	-253.601
	0.5292	-325.623	-323.181	-320.74	-318.298	-318.298	-316.162	-316.772	-314.026	-307.312	-305.176		0.5292	-346.069	-343.628	-336.304	-333.557	-325.317	-318.909	-305.786	-298.157	-267.029	-254.822
	0.5293	-325.012	-322.571	-321.045	-318.604	-318.298	-316.467	-317.383	-313.416	-307.312	-305.176		0.5293	-346.069	-343.933	-335.693	-333.862	-325.928	-318.909	-305.786	-298.462	-266.724	-255.737
	0.5294	-324.707	-322.266	-320.74	-318.909	-317.688	-316.772	-317.078	-312.5	-306.702	-305.176		0.5294	-345.764	-344.543	-335.693	-333.557	-325.623	-318.604	-305.786	-298.462	-267.944	-255.737
	0.5295	-325.012	-322.571	-320.435	-319.214	-316.772	-316.772	-316.467	-312.195	-307.007	-305.786		0.5295	-344.543	-344.238	-336.304	-333.252	-325.928	-318.298	-305.481	-298.767	-269.47	-254.211
	0.5296	-325.623	-322.571	-320.74	-318.909	-316.467	-316.162	-314.636	-311.89	-306.396	-305.176		0.5296	-343.628	-343.323	-336.914	-332.947	-325.928	-317.993	-305.176	-298.157	-269.775	-253.296
	0.5297	-325.623	-322.876	-320.74	-318.604	-316.467	-316.772	-315.247	-311.279	-305.176	-304.565		0.5297	-344.238	-343.018	-337.219	-333.252	-326.233	-317.993	-305.786	-297.852	-269.47	-252.686
	0.5298	-325.928	-322.876	-321.35	-319.519	-316.467	-316.772	-315.857	-310.669	-304.871	-304.871		0.5298	-344.543	-342.712	-337.219	-333.862	-326.538	-318.298	-304.871	-297.546	-270.386	-252.075
	0.5299	-325.928	-322.876	-321.96	-319.824	-316.467	-316.467	-316.772	-310.669	-305.786	-306.396		0.5299	-344.849	-342.407	-337.219	-334.167	-326.538	-318.604	-304.871	-297.546	-270.996	-251.465
	0.53	-325.623	-321.655	-322.266	-319.824	-315.857	-316.467	-317.688	-310.974	-306.091	-307.617		0.53	-344.543	-343.323	-336.609	-334.473	-326.538	-318.604	-304.871	-297.546	-271.912	-252.075
	0.5301	-324.707	-322.266	-321.35	-319.824	-315.857	-316.467	-317.993	-310.669	-306.396	-307.617		0.5301	-345.459	-343.628	-335.999	-334.778	-326.233	-318.909	-304.871	-296.936	-272.217	-252.38
	0.5302	-324.097	-322.266	-320.129	-319.824	-317.078	-316.772	-317.688	-309.448	-307.007	-306.702		0.5302	-345.459	-344.543	-336.914	-334.778	-326.538	-318.604	-305.786	-297.241	-272.827	-252.075
	0.5303	-324.402	-322.571	-320.435	-319.519	-317.688	-316.772	-317.383	-308.838	-306.396	-304.565		0.5303	-344.849	-344.543	-336.914	-334.167	-326.233	-318.909	-307.007	-296.936	-272.522	-252.075
	0.5304	-325.317	-322.266	-321.045	-319.214	-317.993	-317.078	-317.078	-309.143	-305.786	-302.124		0.5304	-343.933	-343.628	-336.914	-333.557	-325.928	-319.519	-308.533	-297.241	-271.912	-252.686
	0.5305	-325.928	-321.96	-321.655	-319.519	-317.688	-317.078	-316.162	-309.448	-304.871	-300.293		0.5305	-343.628	-343.933	-336.609	-333.557	-326.538	-319.519	-309.753	-296.936	-271.606	-253.296
	0.5306	-325.928	-322.571	-321.96	-319.824	-318.298	-316.772	-316.467	-310.669	-304.871	-299.988		0.5306	-342.407	-343.323	-336.609	-333.557	-326.843	-319.214	-310.059	-296.936	-271.301	-252.991
	0.5307	-325.012	-322.876	-321.655	-320.129	-318.604	-316.772	-316.467	-310.974	-305.481	-300.598		0.5307	-342.712	-342.712	-336.609	-334.473	-326.538	-318.298	-310.059	-296.021	-270.691	-252.075
	0.5308	-325.012	-322.571	-321.655	-318.909	-318.909	-317.078	-316.772	-312.195	-305.786	-301.514		0.5308	-343.933	-342.712	-336.914	-334.167	-326.843	-318.298	-310.669	-294.8	-270.386	-251.16
	0.5309	-324.402	-322.266	-321.35	-318.909	-319.214	-316.772	-317.078	-312.805	-306.396	-301.819		0.5309	-344.543	-342.712	-336.914	-334.167	-325.928	-318.298	-310.059	-295.105	-270.386	-250.549
	0.531	-324.402	-321.655	-321.045	-319.214	-318.604	-316.467	-317.078	-313.11	-306.091	-302.734		0.531	-344.238	-343.018	-337.83	-334.473	-324.707	-318.909	-308.838	-295.41	-269.775	-249.329
	0.5311	-324.707	-322.571	-320.74	-319.824	-317.688	-316.162	-317.383	-312.805	-306.091	-302.734		0.5311	-343.628	-342.712	-338.44	-334.473	-324.097	-319.519	-308.838	-295.41	-269.775	-247.498
	0.5312	-325.012	-323.792	-321.045	-320.129	-317.993	-316.772	-317.688	-311.89	-305.481	-302.124		0.5312	-343.628	-342.712	-337.83	-334.473	-324.707	-320.129	-309.143	-295.715	-270.081	-246.277
	0.5313	-324.707	-323.792	-321.045	-320.435	-318.909	-317.078	-318.298	-311.89	-306.396	-301.819		0.5313	-343.018	-343.018	-337.524	-334.167	-325.623	-319.824	-308.838	-296.021	-269.165	-246.887
	0.5314	-324.707	-323.181	-321.35	-320.129	-319.214	-317.078	-317.688	-311.89	-308.228	-300.903		0.5314	-343.018	-343.323	-337.83	-334.473	-327.148	-318.298	-309.143	-295.41	-267.639	-247.498
	0.5315	-324.097	-321.96	-321.045	-320.129	-318.909	-317.078	-316.467	-312.5	-308.533	-299.988		0.5315	-342.712	-343.018	-338.44	-334.778	-327.759	-318.298	-310.059	-294.495	-267.029	-247.803
	0.5316	-323.792	-321.35	-321.655	-320.129	-318.909	-316.162	-316.162	-313.416	-308.533	-299.683		0.5316	-342.407	-343.018	-337.83	-334.778	-327.454	-318.604	-311.279	-294.189	-267.944	-248.108
	0.5317	-323.486	-322.266	-321.35	-320.74	-318.909	-315.552	-315.857	-312.805	-308.228	-299.683		0.5317	-342.102	-342.712	-337.83	-335.388	-327.148	-318.604	-311.584	-292.969	-268.25	-247.803
	0.5318	-323.486	-321.96	-321.045	-320.435	-317.688	-316.162	-315.857	-311.279	-307.312	-300.293		0.5318	-342.407	-343.018	-337.83	-335.388	-326.233	-318.909	-311.584	-292.358	-268.25	-246.887
	0.5319	-324.097	-321.655	-321.35	-320.435	-317.383	-316.772	-316.162	-309.448	-306.702	-300.293		0.5319	-343.018	-342.407	-338.135	-334.473	-325.623	-319.824	-310.974	-292.358	-267.029	-246.582
	0.532	-324.097	-321.35	-321.045	-320.74	-317.688	-317.078	-316.162	-307.617	-306.396	-299.683		0.532	-342.712	-341.492	-338.135	-334.473	-324.707	-319.519	-311.279	-293.274	-265.198	-246.277
	0.5321	-324.097	-321.045	-320.74	-321.045	-318.298	-317.383	-317.078	-306.091	-305.786	-299.072		0.5321	-342.102	-341.492	-338.135	-334.473	-324.097	-318.909	-310.669	-294.8	-263.977	-245.972
	0.5322	-323.792	-320.74	-320.435	-320.74	-318.604	-317.078	-317.078	-306.396	-306.396	-299.072		0.5322	-341.492	-341.187	-337.219	-335.693	-323.486	-318.604	-310.364	-294.8	-263.367	-245.667
	0.5323	-323.486	-321.96	-320.435	-320.435	-318.298	-317.078	-316.772	-306.396	-306.396	-299.072		0.5323	-341.492	-341.492	-336.609	-335.693	-324.402	-319.214	-310.364	-294.495	-263.977	-246.887
	0.5324	-323.181	-322.876	-320.74	-320.435	-318.909	-317.078	-316.162	-306.702	-306.396	-299.072		0.5324	-342.407	-341.797	-335.999	-334.778	-323.792	-319.519	-310.059	-293.884	-263.367	-246.887
	0.5325	-323.486	-323.181	-320.74	-320.435	-318.604	-316.772	-316.467	-307.617	-306.396	-299.377		0.5325	-343.018	-341.797	-336.304	-334.473	-323.486	-319.214	-310.669	-293.884	-262.756	-247.192
	0.5326	-323.486	-322.266	-321.045	-320.129	-318.604	-317.078	-316.467	-307.617	-306.702	-300.598		0.5326	-343.628	-341.797	-336.609	-334.473	-324.402	-319.519	-311.279	-294.189	-261.536	-248.108
	0.5327	-323.792	-321.655	-321.045	-320.129	-318.298	-316.772	-316.162	-307.312	-306.702	-300.903		0.5327	-343.628	-342.102	-337.219	-334.778	-324.402	-319.824	-311.279	-294.495	-260.62	-248.108
	0.5328	-323.486	-321.655	-321.045	-319.824	-318.909	-316.162	-315.247	-307.007	-306.091	-300.598		0.5328	-343.628	-341.492	-337.524	-334.778	-324.402	-319.214	-310.974	-294.495	-260.315	-247.192
	0.5329	-323.486	-321.655	-320.74	-319.824	-318.909	-316.162	-315.552	-306.702	-305.176	-300.293		0.5329	-343.018	-340.881	-336.914	-334.778	-324.402	-318.909	-310.364	-295.41	-259.705	-245.667
	0.533	-323.486	-321.96	-321.045	-320.129	-318.298	-317.078	-315.552	-307.312	-305.481	-300.598		0.533	-343.628	-341.492	-337.219	-334.778	-325.012	-318.298	-310.059	-295.715	-258.179	-245.056
	0.5331	-323.792	-322.266	-320.435	-320.129	-318.298	-317.078	-315.857	-307.007	-305.786	-300.903		0.5331	-344.238	-342.102	-337.83	-334.473	-325.012	-317.688	-310.059	-296.021	-257.263	-245.056
	0.5332	-324.402	-322.876	-320.435	-319.824	-318.604	-316.772	-315.857	-307.617	-306.091	-300.903		0.5332	-345.459	-343.018	-337.83	-333.252	-325.012	-317.688	-310.059	-296.021	-256.653	-245.667
	0.5333	-324.402	-321.96	-320.435	-319.824	-318.909	-316.467	-316.162	-307.312	-305.176	-298.767		0.5333	-346.375	-342.712	-337.219	-332.947	-325.012	-317.688	-310.669	-295.105	-256.348	-245.361
	0.5334	-323.486	-321.35	-320.74	-319.214	-319.519	-316.467	-316.162	-306.396	-305.176	-297.546		0.5334	-346.68	-342.712	-337.524	-334.167	-324.402	-318.298	-310.364	-294.189	-256.348	-245.667
	0.5335	-323.792	-321.045	-320.74	-318.604	-319.214	-317.078	-317.078	-306.702	-304.565	-297.241		0.5335	-347.595	-341.492	-338.135	-334.778	-323.792	-317.993	-309.448	-293.274	-256.653	-246.582
	0.5336	-324.097	-321.96	-321.35	-318.604	-318.604	-316.772	-316.772	-308.228	-303.04	-297.241		0.5336	-348.816	-340.881	-339.355	-335.388	-323.181	-317.383	-308.838	-293.579	-257.874	-246.582
	0.5337	-323.792	-322.571	-321.35	-319.519	-318.298	-316.467	-316.772	-308.228	-302.734	-298.157		0.5337	-348.511	-341.187	-340.271	-335.388	-322.571	-318.298	-308.228	-293.884	-259.705	-245.361
	0.5338	-323.181	-322.571	-321.045	-320.129	-318.604	-316.467	-316.467	-307.617	-302.429	-299.683		0.5338	-347.595	-341.187	-339.355	-334.778	-322.571	-318.604	-308.228	-293.274	-261.841	-244.751
	0.5339	-323.486	-322.266	-320.435	-320.74	-318.604	-316.162	-316.772	-307.007	-302.429	-300.293		0.5339	-347.29	-340.881	-338.44	-335.388	-323.486	-318.298	-308.838	-292.358	-263.977	-244.141
	0.534	-323.486	-322.266	-320.129	-319.519	-318.604	-316.162	-316.772	-307.312	-303.04	-300.598		0.534	-347.595	-340.576	-337.524	-335.083	-323.486	-317.688	-309.143	-292.358	-265.503	-244.446
	0.5341	-323.792	-321.96	-320.435	-318.909	-318.298	-316.162	-316.162	-307.312	-303.65	-299.377		0.5341	-347.595	-340.576	-338.135	-335.388	-324.097	-317.993	-308.533	-291.443	-267.334	-243.835
	0.5342	-323.486	-321.655	-320.129	-319.214	-317.993	-315.857	-316.162	-306.702	-303.65	-298.767		0.5342	-347.29	-340.576	-338.745	-335.083	-324.402	-317.688	-307.922	-290.222	-267.334	-243.53
	0.5343	-323.181	-321.655	-320.74	-319.214	-317.688	-315.857	-316.162	-305.786	-302.429	-298.157		0.5343	-346.985	-340.881	-339.355	-335.083	-324.097	-317.993	-308.228	-288.391	-266.724	-242.92
	0.5344	-323.792	-321.96	-321.045	-319.214	-317.383	-316.162	-315.857	-305.176	-302.124	-297.241		0.5344	-346.375	-340.881	-339.966	-335.388	-323.486	-318.298	-308.838	-287.17	-266.418	-243.835
	0.5345	-324.402	-321.96	-320.74	-319.519	-317.688	-316.467	-315.247	-305.176	-301.208	-297.241		0.5345	-346.68	-340.271	-339.05	-335.388	-323.486	-318.604	-309.143	-286.865	-267.334	-245.361
	0.5346	-323.486	-322.266	-320.74	-319.519	-318.298	-315.857	-315.247	-305.176	-300.903	-296.936		0.5346	-346.68	-339.661	-338.745	-335.388	-324.097	-319.214	-309.143	-286.865	-268.86	-246.887
	0.5347	-322.571	-322.571	-321.045	-319.214	-318.604	-316.162	-315.857	-303.65	-301.514	-296.936		0.5347	-346.375	-340.576	-338.745	-335.693	-324.707	-318.909	-309.143	-286.56	-268.555	-247.498
	0.5348	-321.96	-322.266	-320.435	-318.909	-318.604	-316.467	-315.552	-302.124	-302.124	-296.631		0.5348	-345.764	-340.881	-338.135	-335.388	-325.317	-319.214	-308.533	-286.56	-267.334	-246.277
	0.5349	-322.571	-321.655	-320.74	-318.298	-317.993	-316.467	-315.247	-301.208	-302.734	-296.326		0.5349	-344.849	-341.187	-337.83	-335.083	-325.317	-318.298	-307.617	-287.17	-266.724	-244.751
	0.535	-323.181	-321.96	-320.74	-318.604	-317.688	-317.078	-315.857	-302.124	-302.124	-296.631		0.535	-344.238	-340.576	-337.83	-334.473	-324.707	-318.298	-307.617	-287.781	-267.029	-243.835
	0.5351	-323.486	-321.96	-320.435	-319.824	-317.688	-317.993	-316.162	-302.734	-301.819	-296.936		0.5351	-344.849	-340.576	-338.135	-334.778	-324.707	-318.298	-307.617	-287.781	-267.029	-243.53
	0.5352	-324.707	-322.266	-320.129	-320.74	-317.993	-317.078	-315.247	-303.345	-300.598	-297.852		0.5352	-345.154	-340.576	-338.44	-334.778	-325.012	-318.909	-307.312	-287.781	-267.334	-243.835
	0.5353	-325.317	-322.571	-319.824	-320.129	-317.688	-316.162	-314.636	-303.65	-299.683	-298.462		0.5353	-344.849	-339.661	-338.135	-334.473	-325.623	-318.909	-306.702	-287.781	-267.639	-243.53
	0.5354	-324.707	-323.181	-320.74	-320.129	-317.993	-316.467	-314.636	-304.26	-299.683	-299.072		0.5354	-344.238	-339.355	-337.83	-334.473	-325.012	-318.604	-307.922	-287.17	-267.944	-242.92
	0.5355	-323.792	-322.571	-321.655	-319.519	-318.298	-316.467	-314.636	-304.871	-300.598	-299.072		0.5355	-343.323	-339.355	-338.44	-334.778	-325.317	-318.909	-309.143	-286.56	-267.334	-242.004
	0.5356	-323.486	-321.96	-321.655	-319.214	-319.214	-317.078	-315.247	-305.786	-301.208	-299.377		0.5356	-343.018	-339.661	-338.44	-335.388	-325.623	-318.909	-309.448	-287.17	-266.113	-241.699
	0.5357	-323.792	-321.655	-321.655	-319.214	-318.909	-317.688	-314.636	-306.702	-300.293	-299.377		0.5357	-343.018	-340.881	-337.83	-335.693	-324.707	-318.909	-309.448	-288.696	-265.808	-240.479
	0.5358	-323.486	-321.96	-321.045	-319.519	-318.298	-318.298	-314.331	-308.228	-299.988	-298.767		0.5358	-343.323	-340.881	-337.524	-335.693	-323.792	-318.298	-309.143	-288.696	-264.282	-239.868
	0.5359	-323.486	-322.571	-321.045	-320.129	-317.993	-318.909	-314.331	-307.617	-299.683	-298.767		0.5359	-342.407	-340.881	-337.219	-335.999	-324.097	-317.688	-308.838	-288.086	-263.062	-239.258
	0.536	-323.486	-322.876	-321.045	-320.129	-318.298	-318.909	-315.247	-307.312	-299.377	-298.157		0.536	-341.492	-339.966	-337.219	-335.999	-324.402	-317.078	-308.228	-286.865	-262.451	-238.342
	0.5361	-323.792	-323.181	-320.74	-319.214	-318.604	-317.688	-315.857	-307.312	-299.988	-297.241		0.5361	-341.187	-339.355	-337.83	-335.693	-324.097	-317.383	-308.228	-286.255	-261.841	-237.732
	0.5362	-324.097	-323.181	-320.435	-319.214	-318.298	-317.078	-316.467	-308.533	-300.293	-296.936		0.5362	-341.492	-339.355	-338.135	-335.388	-324.097	-317.383	-308.533	-286.255	-260.925	-238.647
	0.5363	-323.792	-322.266	-319.824	-319.214	-318.298	-316.162	-317.078	-308.533	-301.208	-297.241		0.5363	-341.797	-338.745	-338.44	-334.473	-325.623	-317.993	-308.838	-286.865	-260.925	-239.868
	0.5364	-322.876	-321.96	-320.74	-319.214	-318.298	-316.162	-316.772	-307.922	-301.208	-296.631		0.5364	-341.797	-338.745	-338.135	-333.862	-326.843	-317.993	-308.838	-287.17	-261.536	-240.784
	0.5365	-322.266	-322.266	-320.129	-319.519	-317.993	-316.467	-315.857	-307.617	-300.598	-296.021		0.5365	-342.712	-339.355	-337.83	-333.557	-327.148	-318.298	-308.838	-287.17	-262.146	-240.479
	0.5366	-322.571	-322.266	-320.129	-320.435	-317.688	-317.078	-314.331	-307.312	-299.988	-295.41		0.5366	-343.323	-339.05	-337.83	-333.862	-327.148	-318.909	-307.922	-287.476	-262.451	-240.784
	0.5367	-323.792	-321.655	-320.435	-320.129	-317.993	-316.772	-313.721	-307.312	-299.683	-296.326		0.5367	-343.323	-338.745	-337.83	-333.557	-327.148	-318.604	-307.312	-288.086	-263.367	-241.394
	0.5368	-323.792	-321.96	-321.045	-320.129	-318.604	-316.467	-314.026	-306.702	-299.072	-297.241		0.5368	-343.628	-339.661	-338.135	-333.557	-327.148	-317.688	-307.007	-289.001	-262.146	-241.699
	0.5369	-322.876	-322.571	-321.35	-319.824	-318.298	-316.467	-314.331	-306.702	-298.767	-297.546		0.5369	-344.238	-339.966	-337.83	-333.557	-326.233	-318.298	-307.312	-288.086	-261.536	-241.699
	0.537	-323.181	-322.266	-321.045	-319.824	-318.604	-316.162	-314.331	-306.702	-297.241	-298.462		0.537	-343.933	-340.881	-337.83	-333.862	-326.233	-317.993	-307.617	-286.865	-261.23	-240.784
	0.5371	-323.181	-321.96	-321.35	-319.519	-318.909	-315.857	-315.247	-306.396	-296.631	-297.546		0.5371	-343.018	-340.271	-337.83	-334.167	-326.843	-317.688	-307.922	-286.56	-262.146	-240.784
	0.5372	-323.792	-321.96	-321.045	-319.214	-318.909	-315.857	-315.552	-306.702	-297.852	-297.241		0.5372	-342.102	-339.661	-338.135	-334.778	-326.843	-317.688	-308.533	-286.865	-263.062	-240.173
	0.5373	-324.097	-322.266	-320.129	-319.214	-318.604	-316.467	-315.247	-306.396	-297.852	-297.241		0.5373	-342.102	-340.271	-337.83	-334.778	-326.843	-318.298	-309.143	-286.56	-263.672	-239.258
	0.5374	-324.402	-321.96	-320.435	-319.519	-318.909	-316.467	-314.636	-306.396	-297.852	-297.241		0.5374	-341.492	-340.576	-337.524	-334.473	-327.148	-318.298	-309.448	-285.95	-264.893	-238.342
	0.5375	-323.792	-321.96	-319.824	-319.519	-318.604	-316.772	-313.721	-306.396	-297.852	-297.546		0.5375	-341.187	-340.271	-338.135	-334.167	-326.538	-318.604	-309.143	-285.034	-265.198	-237.732
	0.5376	-323.181	-321.655	-320.129	-318.909	-317.993	-316.162	-313.416	-307.007	-299.377	-298.157		0.5376	-340.271	-340.271	-338.745	-333.252	-326.233	-317.993	-308.838	-284.729	-264.587	-237.732
	0.5377	-323.181	-321.655	-320.435	-318.909	-317.688	-315.857	-314.331	-307.312	-300.293	-298.462		0.5377	-339.661	-340.576	-339.661	-333.557	-325.928	-318.298	-308.533	-284.729	-262.451	-238.647
	0.5378	-323.486	-321.96	-321.045	-319.824	-317.993	-315.552	-315.247	-307.007	-300.293	-298.767		0.5378	-338.745	-341.492	-339.355	-333.862	-325.928	-317.993	-308.228	-285.645	-261.841	-238.647
	0.5379	-323.486	-322.571	-321.35	-320.129	-318.298	-315.857	-315.552	-307.007	-299.988	-298.767		0.5379	-339.05	-340.881	-338.745	-333.862	-326.233	-318.604	-308.838	-286.255	-260.315	-239.258
	0.538	-323.486	-322.876	-321.96	-319.824	-317.688	-315.857	-315.247	-307.007	-300.598	-298.462		0.538	-339.355	-340.881	-338.44	-333.862	-326.538	-318.298	-309.753	-285.645	-258.179	-238.953
	0.5381	-324.097	-321.655	-321.655	-318.909	-317.383	-315.247	-314.026	-307.312	-300.293	-298.462		0.5381	-339.355	-341.187	-338.745	-333.862	-327.454	-318.298	-309.753	-285.339	-256.958	-237.732
	0.5382	-324.707	-321.045	-321.655	-318.604	-317.383	-315.247	-313.721	-307.617	-299.377	-298.462		0.5382	-339.05	-341.797	-339.05	-334.167	-327.148	-318.604	-309.143	-285.034	-256.042	-236.816
	0.5383	-324.707	-321.35	-321.045	-318.909	-317.383	-315.552	-313.721	-307.617	-299.683	-297.852		0.5383	-338.745	-342.407	-339.05	-333.862	-325.928	-318.909	-308.838	-285.339	-256.042	-236.206
	0.5384	-324.402	-321.96	-321.045	-319.824	-317.993	-315.857	-314.026	-307.312	-299.377	-296.936		0.5384	-339.355	-343.018	-339.05	-334.167	-325.928	-318.604	-308.533	-286.255	-256.958	-235.901
	0.5385	-324.097	-322.571	-320.435	-319.214	-317.383	-314.636	-313.721	-307.312	-299.072	-296.631		0.5385	-339.05	-343.018	-339.05	-334.778	-326.233	-317.688	-308.228	-286.255	-257.874	-235.291
	0.5386	-324.097	-323.181	-321.045	-319.519	-317.383	-314.636	-313.416	-307.617	-299.683	-296.631		0.5386	-339.05	-341.797	-338.745	-334.778	-325.623	-317.383	-307.617	-286.255	-258.179	-235.596
	0.5387	-323.792	-322.266	-321.96	-319.214	-317.383	-314.331	-312.805	-306.396	-299.683	-297.241		0.5387	-339.05	-341.187	-338.745	-334.473	-325.623	-317.383	-308.533	-285.645	-256.653	-236.816
	0.5388	-323.792	-321.96	-321.96	-319.214	-317.688	-314.026	-312.805	-306.091	-298.767	-297.241		0.5388	-338.44	-341.187	-339.661	-334.778	-325.623	-318.298	-309.143	-285.95	-256.958	-238.342
	0.5389	-324.402	-321.96	-321.35	-319.214	-318.298	-314.331	-312.805	-305.786	-296.631	-296.936		0.5389	-338.135	-342.102	-339.05	-334.167	-325.623	-318.298	-308.838	-285.339	-258.484	-239.563
	0.539	-324.402	-322.266	-320.74	-320.129	-317.993	-315.552	-313.721	-305.786	-296.021	-297.241		0.539	-338.135	-341.797	-338.44	-333.862	-324.707	-318.604	-308.533	-285.339	-260.01	-239.258
	0.5391	-324.402	-321.96	-320.74	-320.435	-317.993	-316.467	-313.721	-305.481	-295.105	-298.462		0.5391	-338.135	-341.187	-338.44	-334.167	-324.402	-318.604	-307.922	-285.034	-260.62	-238.037
	0.5392	-324.097	-321.96	-321.045	-319.519	-317.688	-316.467	-314.026	-305.176	-293.884	-298.462		0.5392	-337.524	-341.187	-338.745	-333.862	-325.012	-319.214	-307.312	-285.034	-260.62	-237.122
	0.5393	-323.181	-322.266	-321.35	-319.519	-317.688	-316.162	-314.331	-304.565	-293.884	-298.462		0.5393	-336.914	-340.881	-338.745	-334.167	-325.317	-318.604	-307.007	-284.729	-259.705	-237.427
	0.5394	-323.486	-322.876	-321.35	-319.519	-317.993	-315.247	-314.026	-304.26	-294.189	-297.241		0.5394	-337.219	-340.576	-339.05	-334.473	-325.012	-317.993	-307.007	-285.034	-260.01	-237.427
	0.5395	-323.792	-322.571	-320.435	-319.519	-317.993	-313.416	-313.416	-303.955	-295.105	-296.021		0.5395	-337.83	-339.661	-339.05	-334.778	-325.012	-318.604	-307.312	-286.255	-259.399	-237.122
	0.5396	-324.402	-321.96	-320.74	-319.519	-319.214	-313.11	-313.11	-304.565	-296.326	-296.326		0.5396	-338.135	-339.05	-340.881	-335.083	-325.317	-318.604	-306.702	-286.255	-258.789	-236.816
	0.5397	-323.792	-322.266	-320.74	-319.824	-319.519	-312.5	-313.416	-305.481	-296.936	-297.241		0.5397	-339.05	-338.745	-340.881	-335.083	-325.623	-318.604	-307.007	-285.95	-259.094	-236.206
	0.5398	-323.792	-322.266	-321.655	-320.129	-318.604	-312.805	-313.416	-305.786	-297.852	-297.546		0.5398	-339.661	-339.355	-340.576	-334.473	-325.317	-318.604	-307.312	-285.645	-259.705	-234.985
	0.5399	-323.486	-322.876	-321.96	-320.129	-317.688	-312.195	-312.805	-305.481	-296.326	-296.936		0.5399	-340.271	-340.271	-339.661	-334.778	-325.623	-318.604	-307.312	-285.339	-260.925	-233.154
	0.54	-323.181	-323.486	-322.266	-319.519	-317.078	-312.195	-311.279	-305.176	-295.715	-295.41		0.54	-340.881	-340.576	-339.355	-334.167	-325.928	-318.298	-307.617	-285.339	-262.451	-231.628
	0.5401	-323.181	-323.792	-321.655	-319.519	-317.078	-313.416	-309.753	-305.176	-295.41	-292.664		0.5401	-341.492	-340.576	-339.355	-334.167	-326.538	-318.604	-307.312	-285.034	-262.756	-230.408
	0.5402	-323.486	-323.486	-320.74	-320.129	-317.993	-314.026	-308.838	-304.565	-295.41	-290.833		0.5402	-342.407	-340.576	-339.05	-334.778	-326.843	-319.214	-307.617	-285.034	-260.925	-228.882
	0.5403	-323.792	-322.571	-321.045	-320.435	-318.909	-313.721	-308.838	-304.871	-295.105	-290.222		0.5403	-342.407	-341.492	-338.745	-335.388	-326.538	-319.214	-307.312	-285.339	-260.315	-229.492
	0.5404	-324.097	-321.96	-321.655	-319.519	-318.604	-312.805	-308.838	-305.176	-295.105	-290.527		0.5404	-343.018	-342.712	-338.44	-335.999	-325.928	-318.909	-307.312	-286.56	-260.315	-230.408
	0.5405	-323.792	-321.96	-322.266	-318.909	-317.993	-312.5	-308.838	-304.871	-295.41	-290.527		0.5405	-343.628	-342.712	-338.135	-336.304	-325.928	-318.604	-307.617	-285.339	-259.705	-232.544
	0.5406	-323.486	-321.96	-322.266	-319.214	-317.383	-312.5	-308.838	-304.871	-295.715	-290.833		0.5406	-343.628	-341.797	-339.05	-336.304	-325.623	-319.519	-307.617	-284.119	-258.789	-235.596
	0.5407	-322.876	-322.266	-321.045	-319.519	-317.383	-313.11	-308.533	-304.565	-296.326	-291.443		0.5407	-343.323	-340.881	-339.05	-335.388	-325.623	-319.519	-307.922	-283.203	-257.874	-237.122
	0.5408	-322.571	-322.266	-321.045	-319.519	-317.383	-314.331	-308.533	-304.565	-295.41	-291.138		0.5408	-343.323	-340.881	-338.745	-335.083	-325.623	-318.909	-307.922	-283.813	-257.568	-237.122
	0.5409	-322.571	-322.571	-321.045	-319.214	-317.688	-315.552	-307.922	-304.26	-294.8	-291.748		0.5409	-343.628	-340.576	-338.745	-334.778	-325.928	-318.909	-308.228	-283.813	-257.263	-236.206
	0.541	-322.876	-322.571	-321.045	-318.909	-318.298	-315.857	-308.228	-304.871	-293.884	-293.274		0.541	-343.628	-339.966	-338.44	-334.778	-325.928	-319.214	-308.228	-283.813	-256.348	-235.596
	0.5411	-322.571	-322.266	-321.045	-319.519	-318.909	-316.162	-309.143	-305.786	-293.884	-293.274		0.5411	-342.712	-338.745	-338.745	-334.167	-325.623	-319.824	-307.617	-284.424	-256.653	-234.68
	0.5412	-322.571	-321.35	-320.129	-319.519	-319.214	-315.552	-309.753	-306.396	-293.884	-292.664		0.5412	-343.018	-338.135	-339.355	-334.473	-325.623	-320.129	-308.228	-284.424	-256.958	-234.07
	0.5413	-323.181	-321.35	-320.129	-319.519	-318.604	-315.247	-309.753	-306.396	-294.495	-292.053		0.5413	-343.018	-337.219	-339.355	-334.778	-325.317	-319.519	-308.228	-284.424	-256.653	-234.375
	0.5414	-323.181	-321.35	-320.129	-319.824	-317.993	-315.247	-310.059	-306.702	-295.715	-291.138		0.5414	-343.018	-337.219	-339.661	-335.388	-325.012	-318.909	-307.617	-284.729	-256.653	-233.765
	0.5415	-323.486	-321.655	-320.74	-320.435	-317.993	-315.857	-309.143	-306.396	-296.326	-290.833		0.5415	-342.712	-338.44	-339.661	-335.388	-325.012	-318.909	-308.228	-284.119	-256.653	-233.765
	0.5416	-323.792	-321.655	-320.129	-320.74	-318.604	-316.467	-308.533	-305.176	-296.936	-291.443		0.5416	-343.323	-339.05	-339.661	-335.999	-325.928	-319.214	-308.228	-284.119	-255.737	-233.459
	0.5417	-323.792	-321.96	-321.045	-319.824	-318.298	-316.772	-308.228	-304.565	-296.936	-291.748		0.5417	-343.323	-339.661	-339.355	-335.693	-326.538	-319.214	-307.617	-282.288	-255.127	-233.154
	0.5418	-324.097	-321.96	-321.35	-319.519	-317.383	-316.467	-308.228	-304.26	-297.241	-291.748		0.5418	-343.323	-339.661	-339.355	-335.388	-326.538	-319.214	-307.007	-281.067	-254.517	-234.375
	0.5419	-323.181	-322.266	-321.35	-320.129	-316.772	-316.467	-308.838	-303.955	-297.241	-292.053		0.5419	-343.323	-339.661	-339.355	-334.473	-326.843	-319.214	-307.007	-280.762	-254.517	-236.206
	0.542	-323.792	-322.571	-321.655	-319.824	-316.772	-315.552	-310.364	-303.65	-297.241	-292.664		0.542	-343.018	-338.745	-339.05	-334.167	-326.538	-318.604	-307.617	-280.151	-253.906	-237.427
	0.5421	-324.097	-321.96	-321.655	-320.129	-317.383	-315.857	-311.584	-303.65	-296.936	-293.884		0.5421	-342.712	-337.219	-339.05	-334.167	-326.538	-318.298	-307.312	-280.151	-252.38	-238.342
	0.5422	-324.402	-322.266	-321.35	-319.824	-317.993	-315.857	-312.5	-304.26	-296.936	-293.274		0.5422	-342.102	-336.304	-338.44	-334.167	-325.623	-318.604	-307.312	-280.151	-250.549	-238.647
	0.5423	-324.097	-322.876	-320.74	-319.519	-318.298	-315.857	-312.805	-304.26	-296.631	-292.969		0.5423	-342.102	-336.609	-337.83	-334.473	-325.012	-318.298	-307.007	-280.457	-249.634	-238.037
	0.5424	-323.792	-323.181	-320.129	-319.214	-317.688	-316.162	-313.11	-303.955	-296.631	-292.664		0.5424	-342.102	-338.135	-337.219	-334.167	-325.012	-317.993	-307.007	-280.762	-248.718	-236.816
	0.5425	-323.181	-322.876	-319.824	-318.604	-316.772	-316.162	-312.805	-303.65	-296.326	-292.358		0.5425	-342.407	-339.05	-336.914	-333.862	-325.012	-317.383	-306.702	-282.288	-248.108	-234.985
	0.5426	-323.181	-322.571	-320.435	-318.298	-315.857	-315.857	-312.5	-303.65	-296.326	-293.579		0.5426	-343.323	-339.355	-337.219	-333.862	-325.623	-317.383	-307.007	-282.288	-248.718	-234.68
	0.5427	-323.486	-322.266	-321.045	-318.298	-316.162	-316.162	-312.195	-303.65	-296.631	-294.189		0.5427	-343.933	-339.661	-337.83	-334.167	-326.233	-317.078	-307.007	-281.372	-249.023	-234.68
	0.5428	-323.792	-322.266	-321.045	-319.214	-317.078	-315.857	-312.195	-303.955	-296.936	-294.189		0.5428	-343.323	-339.966	-338.44	-334.778	-325.928	-317.078	-307.007	-280.762	-249.939	-234.375
	0.5429	-324.097	-322.266	-321.655	-319.519	-317.383	-315.247	-311.279	-303.65	-296.326	-292.969		0.5429	-343.323	-339.661	-338.44	-334.778	-325.623	-317.383	-306.702	-280.151	-251.77	-234.68
	0.543	-324.402	-322.266	-321.35	-319.214	-317.383	-315.552	-310.059	-303.345	-295.715	-292.664		0.543	-342.407	-340.576	-337.83	-334.473	-325.012	-317.078	-307.007	-280.457	-253.601	-234.375
	0.5431	-323.792	-322.266	-321.35	-318.604	-316.467	-315.247	-308.533	-303.345	-295.41	-293.579		0.5431	-341.797	-340.576	-338.135	-334.167	-325.317	-317.078	-307.312	-279.846	-254.517	-232.849
	0.5432	-323.486	-322.266	-321.655	-318.604	-316.467	-314.331	-307.007	-303.345	-295.105	-293.579		0.5432	-341.797	-340.576	-338.135	-333.862	-325.012	-317.688	-308.228	-279.236	-255.737	-231.934
	0.5433	-323.486	-322.266	-321.35	-319.519	-316.467	-314.331	-306.091	-303.345	-295.41	-294.189		0.5433	-342.712	-340.576	-338.135	-333.557	-325.012	-318.298	-307.617	-279.541	-256.653	-230.103
	0.5434	-324.097	-321.655	-321.35	-319.824	-316.772	-314.636	-305.786	-303.345	-296.326	-293.884		0.5434	-343.323	-340.576	-337.83	-333.862	-325.012	-318.298	-307.617	-280.151	-257.568	-229.187
	0.5435	-324.097	-321.96	-321.35	-320.74	-317.383	-314.636	-307.007	-303.345	-296.631	-292.664		0.5435	-343.628	-340.881	-337.524	-335.083	-325.012	-318.298	-306.702	-280.151	-258.179	-229.187
	0.5436	-324.097	-322.571	-321.045	-321.35	-317.383	-314.636	-307.312	-303.345	-296.326	-292.358		0.5436	-343.323	-340.271	-337.83	-335.083	-325.317	-318.298	-306.396	-280.457	-258.789	-229.797
	0.5437	-324.707	-322.876	-320.129	-321.045	-316.772	-315.247	-307.312	-302.124	-295.715	-292.053		0.5437	-342.407	-340.576	-338.135	-334.778	-324.707	-317.383	-306.396	-279.846	-260.62	-231.018
	0.5438	-324.402	-322.876	-320.74	-319.824	-317.383	-314.636	-308.228	-300.903	-294.8	-291.443		0.5438	-341.492	-340.271	-339.05	-335.083	-324.707	-316.467	-305.786	-279.236	-260.925	-231.934
	0.5439	-324.707	-321.96	-320.74	-318.909	-317.993	-313.721	-309.143	-299.988	-294.495	-291.138		0.5439	-341.492	-340.271	-339.355	-335.083	-324.402	-316.467	-305.786	-279.541	-260.62	-232.544
	0.544	-324.707	-321.96	-321.045	-318.909	-318.604	-314.026	-309.143	-299.988	-294.8	-291.443		0.544	-341.797	-340.576	-339.661	-334.778	-324.402	-315.247	-306.702	-281.067	-259.399	-233.154
	0.5441	-324.707	-322.266	-320.74	-319.824	-318.604	-313.721	-308.228	-300.903	-295.105	-290.833		0.5441	-343.018	-341.492	-339.661	-335.693	-324.402	-314.026	-307.617	-281.982	-257.263	-232.849
	0.5442	-324.707	-322.571	-320.74	-320.129	-318.298	-313.721	-307.312	-302.429	-294.8	-291.443		0.5442	-343.323	-341.797	-339.05	-336.304	-324.402	-314.331	-307.617	-281.982	-255.737	-233.459
	0.5443	-324.402	-322.266	-320.129	-320.435	-316.772	-314.636	-307.007	-303.345	-294.189	-292.053		0.5443	-342.712	-340.576	-338.745	-335.999	-325.012	-315.857	-307.312	-282.288	-255.127	-234.375
	0.5444	-323.792	-322.266	-320.129	-319.824	-316.467	-314.331	-307.312	-302.429	-294.189	-291.748		0.5444	-341.797	-340.881	-339.05	-335.693	-325.317	-317.688	-306.702	-282.593	-254.517	-235.901
	0.5445	-323.486	-322.571	-321.35	-318.909	-316.772	-315.247	-307.007	-301.819	-294.8	-291.443		0.5445	-340.576	-341.492	-339.05	-335.999	-325.012	-318.604	-306.396	-282.593	-253.296	-235.901
	0.5446	-323.486	-323.181	-321.655	-318.298	-317.688	-315.857	-307.007	-301.208	-295.41	-291.138		0.5446	-339.966	-341.797	-338.745	-336.304	-325.623	-317.993	-306.702	-282.898	-252.075	-235.596
	0.5447	-324.402	-322.876	-321.96	-318.909	-318.298	-315.552	-307.922	-300.293	-295.715	-289.917		0.5447	-340.271	-341.187	-339.05	-335.999	-325.317	-317.383	-306.396	-282.593	-250.854	-235.291
	0.5448	-324.097	-322.571	-321.655	-318.909	-317.993	-315.247	-307.922	-300.293	-295.715	-289.001		0.5448	-341.187	-341.187	-339.966	-334.778	-325.012	-317.383	-306.396	-282.593	-249.634	-234.985
	0.5449	-324.402	-322.266	-321.655	-319.824	-317.993	-314.331	-307.617	-299.683	-295.715	-288.696		0.5449	-341.492	-341.187	-341.187	-335.083	-325.012	-317.688	-306.091	-281.982	-248.108	-235.901
	0.545	-324.402	-322.571	-321.35	-320.435	-317.688	-314.636	-307.617	-299.377	-295.715	-287.17		0.545	-341.187	-341.187	-342.102	-335.388	-325.317	-318.604	-305.786	-281.067	-248.108	-237.427
	0.5451	-324.402	-322.571	-321.96	-320.74	-317.993	-314.636	-307.312	-299.683	-296.021	-285.95		0.5451	-340.881	-341.492	-342.102	-335.388	-325.012	-319.214	-305.176	-280.457	-249.634	-238.647
	0.5452	-324.402	-322.266	-322.266	-320.74	-317.383	-314.331	-307.617	-299.683	-296.326	-285.645		0.5452	-340.881	-341.492	-342.102	-335.083	-325.012	-318.604	-304.565	-281.067	-251.77	-237.732
	0.5453	-323.792	-322.266	-321.96	-320.74	-317.688	-313.721	-308.838	-299.072	-296.021	-285.95		0.5453	-340.576	-341.492	-341.187	-335.388	-325.012	-317.078	-303.65	-280.762	-252.686	-235.596
	0.5454	-324.402	-322.571	-321.655	-321.045	-317.688	-314.331	-309.448	-299.072	-295.715	-287.17		0.5454	-340.271	-341.797	-339.966	-335.693	-325.623	-316.772	-302.124	-281.067	-252.991	-235.291
	0.5455	-325.012	-322.571	-321.35	-319.824	-317.383	-315.857	-309.753	-299.072	-296.326	-288.086		0.5455	-340.271	-341.797	-338.745	-335.388	-325.317	-317.078	-301.514	-281.067	-253.601	-235.291
	0.5456	-325.012	-322.266	-321.655	-319.519	-317.383	-316.162	-309.448	-299.683	-296.326	-289.612		0.5456	-340.271	-342.102	-338.745	-335.083	-325.623	-317.078	-300.903	-281.982	-254.517	-236.816
	0.5457	-325.012	-321.96	-321.35	-319.824	-317.688	-316.467	-309.753	-300.293	-295.41	-290.222		0.5457	-339.355	-341.797	-339.05	-334.473	-325.928	-317.383	-300.293	-281.372	-254.822	-238.342
	0.5458	-325.012	-321.96	-321.35	-319.824	-317.688	-316.162	-309.753	-300.293	-294.495	-290.222		0.5458	-339.355	-341.797	-338.44	-334.473	-325.317	-316.772	-299.988	-281.372	-255.127	-239.563
	0.5459	-325.012	-322.266	-321.35	-320.435	-317.688	-315.857	-309.448	-300.293	-294.189	-289.612		0.5459	-339.661	-342.407	-338.44	-335.388	-325.012	-316.772	-299.072	-281.067	-255.737	-238.953
	0.546	-324.707	-322.571	-321.045	-320.129	-317.993	-315.552	-309.753	-300.598	-293.884	-289.307		0.546	-339.05	-342.712	-338.135	-335.693	-324.707	-317.383	-299.377	-280.762	-256.042	-237.732
	0.5461	-324.402	-322.266	-320.435	-320.129	-317.688	-315.247	-310.974	-300.293	-292.969	-289.917		0.5461	-338.745	-342.102	-338.44	-335.388	-324.402	-317.688	-299.683	-280.762	-256.348	-237.732
	0.5462	-324.707	-322.571	-320.74	-319.519	-317.078	-315.247	-312.195	-299.072	-292.053	-290.527		0.5462	-338.44	-342.102	-338.44	-335.693	-324.402	-317.688	-300.293	-281.372	-256.042	-237.732
	0.5463	-324.707	-322.266	-320.74	-319.519	-317.078	-314.331	-312.195	-297.852	-291.443	-291.138		0.5463	-338.745	-342.407	-338.135	-335.693	-325.012	-317.078	-299.988	-281.372	-255.432	-236.816
	0.5464	-324.707	-322.266	-321.655	-319.214	-317.383	-314.026	-311.279	-297.852	-290.527	-290.833		0.5464	-339.05	-342.102	-338.135	-335.999	-325.317	-316.162	-299.683	-280.762	-254.517	-234.985
	0.5465	-324.707	-322.266	-321.655	-319.519	-317.688	-313.721	-310.059	-298.462	-291.443	-289.612		0.5465	-339.05	-341.187	-338.44	-336.914	-325.623	-315.552	-299.988	-280.762	-252.075	-234.68
	0.5466	-324.707	-322.571	-322.266	-319.214	-317.078	-313.721	-309.753	-298.462	-291.748	-289.001		0.5466	-339.355	-341.187	-338.44	-337.219	-325.623	-314.331	-299.988	-280.762	-251.16	-234.68
	0.5467	-325.012	-322.571	-322.266	-319.519	-317.078	-314.026	-309.448	-298.462	-292.053	-288.696		0.5467	-339.05	-341.187	-338.44	-335.999	-325.928	-314.636	-300.598	-281.982	-252.686	-235.901
	0.5468	-325.012	-323.181	-321.96	-319.824	-317.383	-314.636	-309.448	-299.377	-292.053	-288.696		0.5468	-339.05	-341.492	-337.83	-335.693	-326.233	-316.467	-300.293	-282.288	-254.822	-237.122
	0.5469	-325.623	-323.486	-321.96	-320.74	-318.298	-316.162	-309.448	-299.377	-293.274	-288.696		0.5469	-339.661	-340.881	-337.83	-335.083	-326.233	-316.772	-300.293	-282.288	-257.263	-238.647
	0.547	-325.623	-322.571	-321.96	-321.045	-318.298	-316.467	-309.448	-299.072	-294.495	-288.391		0.547	-339.661	-340.271	-337.83	-334.778	-325.317	-316.467	-300.598	-280.762	-258.484	-239.868
	0.5471	-325.012	-322.571	-321.655	-320.74	-317.078	-315.552	-310.059	-298.462	-294.8	-288.391		0.5471	-339.661	-339.661	-338.135	-334.473	-325.012	-316.467	-299.988	-279.541	-259.399	-239.868
	0.5472	-324.707	-321.96	-321.655	-320.435	-317.078	-314.636	-310.974	-299.072	-295.41	-288.086		0.5472	-339.661	-339.355	-337.83	-335.083	-324.097	-317.688	-299.988	-278.625	-260.01	-238.647
	0.5473	-324.402	-322.266	-321.96	-320.129	-317.078	-315.247	-310.974	-299.683	-294.189	-288.391		0.5473	-340.271	-339.661	-337.219	-335.083	-324.402	-318.298	-299.988	-278.625	-260.01	-237.122
	0.5474	-324.707	-322.266	-321.655	-319.519	-317.383	-315.552	-310.974	-299.377	-292.664	-289.307		0.5474	-340.881	-339.661	-337.219	-335.693	-325.317	-317.688	-300.903	-278.32	-260.315	-233.765
	0.5475	-324.402	-323.181	-321.045	-319.824	-316.772	-315.857	-310.974	-298.767	-292.664	-289.612		0.5475	-340.271	-340.271	-337.219	-335.388	-325.928	-317.383	-302.429	-278.625	-260.62	-231.323
	0.5476	-324.402	-323.486	-321.35	-320.74	-317.078	-315.857	-311.279	-298.767	-292.969	-290.527		0.5476	-340.576	-341.187	-337.219	-334.473	-325.623	-316.467	-303.345	-278.32	-260.925	-230.103
	0.5477	-324.097	-323.486	-321.35	-320.435	-317.993	-315.247	-310.974	-299.072	-293.579	-291.443		0.5477	-340.881	-341.797	-337.219	-333.862	-325.623	-316.772	-303.04	-278.625	-261.841	-228.577
	0.5478	-324.097	-322.571	-321.35	-319.824	-318.604	-314.636	-310.669	-298.767	-293.884	-291.443		0.5478	-341.492	-342.407	-337.219	-334.167	-325.928	-317.383	-302.124	-278.931	-261.536	-226.746
	0.5479	-324.402	-322.266	-321.35	-320.129	-318.909	-314.331	-310.669	-299.683	-294.8	-290.527		0.5479	-342.102	-341.797	-338.135	-335.083	-325.928	-317.688	-301.514	-279.541	-260.01	-225.525
	0.548	-324.707	-321.96	-321.96	-320.129	-318.298	-314.026	-310.059	-299.683	-295.715	-289.612		0.548	-341.797	-341.492	-337.83	-335.999	-326.233	-317.383	-300.903	-280.151	-260.01	-223.999
	0.5481	-324.097	-322.571	-321.655	-320.129	-318.298	-314.331	-309.753	-299.377	-295.41	-289.612		0.5481	-341.492	-341.187	-338.44	-335.693	-326.538	-317.383	-301.208	-279.846	-260.315	-224.609
	0.5482	-323.181	-322.876	-321.96	-320.129	-317.383	-314.026	-310.669	-299.072	-295.105	-289.307		0.5482	-340.576	-341.187	-339.05	-335.693	-326.843	-317.383	-301.514	-279.236	-260.315	-226.135
	0.5483	-322.571	-322.571	-321.35	-319.824	-317.383	-316.162	-311.279	-298.462	-295.105	-289.001		0.5483	-340.881	-342.102	-338.745	-335.388	-326.538	-317.688	-301.514	-278.625	-260.01	-227.661
	0.5484	-323.181	-323.181	-321.655	-318.909	-317.383	-315.857	-310.974	-298.462	-295.41	-289.917		0.5484	-340.881	-342.712	-339.05	-335.693	-326.538	-317.383	-301.514	-278.625	-259.094	-229.492
	0.5485	-323.792	-323.181	-321.655	-319.824	-317.688	-315.552	-310.059	-299.683	-296.021	-289.001		0.5485	-340.881	-341.492	-339.355	-336.304	-326.538	-317.383	-300.903	-278.32	-258.484	-230.408
	0.5486	-324.097	-322.571	-321.045	-321.045	-317.383	-315.552	-311.279	-299.683	-295.715	-287.17		0.5486	-340.271	-340.271	-339.05	-336.304	-325.623	-317.383	-300.903	-278.625	-258.179	-230.713
	0.5487	-324.707	-322.266	-321.045	-320.74	-317.688	-315.552	-311.279	-299.683	-295.41	-286.56		0.5487	-340.271	-340.271	-338.135	-336.609	-325.317	-317.383	-301.208	-278.931	-259.094	-231.018
	0.5488	-324.707	-322.876	-320.74	-319.824	-317.383	-315.857	-310.669	-299.072	-295.41	-285.95		0.5488	-339.966	-340.881	-337.219	-335.999	-325.623	-317.383	-300.903	-279.236	-259.399	-230.103
	0.5489	-324.402	-323.181	-320.435	-318.604	-317.688	-315.857	-309.753	-297.852	-295.715	-286.255		0.5489	-340.271	-341.187	-336.609	-335.693	-325.928	-317.383	-300.293	-278.625	-258.179	-228.882
	0.549	-323.792	-322.571	-320.74	-318.604	-317.688	-316.162	-310.364	-296.936	-296.326	-286.56		0.549	-339.661	-341.492	-336.304	-335.999	-325.928	-317.688	-299.683	-277.405	-256.653	-227.966
	0.5491	-323.486	-321.655	-321.045	-319.214	-317.993	-315.857	-311.279	-296.936	-296.631	-286.865		0.5491	-339.05	-341.187	-336.609	-336.609	-325.928	-317.688	-300.293	-277.405	-254.517	-227.051
	0.5492	-323.486	-321.655	-320.74	-319.824	-317.993	-314.636	-310.974	-297.241	-296.021	-287.781		0.5492	-339.355	-341.187	-336.609	-337.219	-325.623	-317.688	-301.514	-276.794	-252.686	-225.22
	0.5493	-323.792	-321.96	-320.435	-319.824	-318.298	-314.026	-311.279	-297.546	-296.631	-287.476		0.5493	-339.661	-340.576	-336.609	-336.304	-325.928	-317.688	-303.345	-276.489	-250.549	-225.22
	0.5494	-324.097	-322.266	-320.74	-320.435	-318.298	-314.026	-311.279	-296.631	-296.631	-286.865		0.5494	-340.271	-340.271	-335.999	-335.999	-326.233	-317.993	-304.565	-275.269	-250.854	-225.83
	0.5495	-323.486	-321.96	-321.045	-320.129	-317.993	-314.636	-310.974	-296.631	-295.715	-285.645		0.5495	-339.355	-339.966	-335.999	-336.914	-326.233	-317.383	-305.786	-274.963	-252.075	-226.135
	0.5496	-324.097	-321.96	-321.045	-319.824	-317.383	-315.247	-310.669	-297.241	-294.189	-285.645		0.5496	-339.355	-340.576	-335.999	-336.609	-326.233	-317.383	-306.091	-275.574	-254.517	-226.746
	0.5497	-324.402	-322.266	-321.045	-319.824	-317.993	-315.247	-310.364	-297.546	-293.884	-286.865		0.5497	-339.05	-340.576	-335.999	-336.914	-326.233	-317.078	-305.786	-275.879	-256.348	-227.356
	0.5498	-323.792	-322.266	-320.74	-319.519	-317.993	-314.636	-310.364	-299.377	-293.884	-287.781		0.5498	-339.355	-341.187	-335.388	-337.524	-326.233	-316.772	-306.396	-276.794	-258.789	-228.271
	0.5499	-323.486	-322.876	-320.74	-318.909	-317.688	-314.331	-310.974	-299.988	-293.884	-288.696		0.5499	-339.661	-342.102	-335.693	-338.135	-325.928	-316.772	-306.396	-277.1	-259.705	-229.187
	0.55	-324.097	-323.181	-321.35	-318.909	-317.383	-314.331	-310.974	-299.988	-293.884	-289.307		0.55	-340.576	-342.712	-335.388	-338.135	-326.233	-317.383	-306.091	-276.184	-260.01	-228.882
	0.5501	-324.707	-323.181	-321.96	-318.909	-317.078	-314.636	-310.974	-300.293	-293.884	-289.917		0.5501	-340.271	-341.797	-336.304	-336.914	-326.233	-318.604	-305.481	-275.574	-260.01	-228.577
	0.5502	-324.402	-322.571	-321.655	-318.604	-317.078	-314.636	-310.059	-300.598	-293.274	-289.612		0.5502	-340.271	-341.492	-337.219	-335.693	-326.233	-318.298	-304.871	-276.184	-259.705	-225.525
	0.5503	-324.097	-323.181	-321.35	-319.519	-317.078	-313.721	-309.448	-299.988	-292.358	-289.612		0.5503	-339.661	-341.492	-337.524	-335.388	-325.928	-317.993	-304.871	-276.794	-259.705	-223.389
	0.5504	-323.792	-323.181	-321.045	-320.129	-317.383	-312.805	-309.448	-299.072	-292.664	-290.222		0.5504	-339.355	-341.797	-336.914	-335.999	-325.012	-318.298	-304.565	-277.405	-259.705	-222.168
	0.5505	-323.792	-323.181	-321.35	-319.519	-318.604	-312.5	-309.753	-299.377	-293.579	-291.138		0.5505	-339.355	-341.492	-336.914	-336.304	-324.707	-316.772	-304.871	-278.015	-259.399	-220.337
	0.5506	-323.486	-322.571	-321.96	-319.824	-317.993	-312.805	-309.143	-299.072	-293.579	-290.833		0.5506	-339.661	-341.797	-336.609	-336.304	-325.623	-315.857	-304.871	-279.236	-258.789	-219.116
	0.5507	-323.181	-322.266	-321.35	-320.74	-317.383	-313.11	-309.448	-298.462	-293.274	-290.527		0.5507	-339.05	-342.102	-336.609	-335.999	-325.928	-315.857	-304.565	-279.236	-257.568	-218.811
	0.5508	-323.181	-322.266	-320.74	-320.74	-317.078	-313.416	-309.143	-298.462	-293.579	-289.001		0.5508	-339.355	-343.018	-336.914	-335.693	-325.928	-316.772	-304.26	-279.541	-256.042	-219.116
	0.5509	-323.486	-322.266	-320.74	-320.435	-316.467	-313.721	-308.838	-298.462	-293.274	-287.476		0.5509	-339.661	-343.323	-336.304	-335.999	-325.317	-317.078	-303.65	-279.846	-254.822	-219.727
	0.551	-324.097	-322.266	-320.74	-319.824	-316.467	-314.331	-308.838	-297.241	-292.664	-286.255		0.551	-340.576	-343.323	-335.693	-336.609	-325.623	-317.078	-302.734	-280.457	-253.906	-220.337
	0.5511	-324.707	-323.181	-321.045	-319.824	-317.078	-313.721	-308.838	-297.852	-293.579	-285.645		0.5511	-340.271	-343.018	-335.693	-336.609	-326.233	-317.383	-302.429	-280.457	-253.296	-220.947
	0.5512	-324.707	-322.266	-321.655	-319.519	-316.772	-313.721	-309.143	-297.546	-294.189	-285.95		0.5512	-340.881	-342.712	-335.693	-336.914	-326.538	-317.383	-302.734	-281.067	-252.075	-221.252
	0.5513	-324.097	-321.35	-321.655	-318.909	-317.078	-314.026	-308.838	-296.936	-293.884	-285.95		0.5513	-341.492	-342.407	-335.388	-336.914	-326.843	-317.688	-303.65	-280.457	-250.854	-221.863
	0.5514	-324.402	-321.655	-321.655	-318.604	-317.688	-314.636	-308.228	-296.631	-292.969	-284.729		0.5514	-341.187	-343.018	-335.083	-336.914	-326.843	-317.993	-303.955	-279.846	-249.939	-223.389
	0.5515	-325.012	-322.266	-321.655	-318.604	-317.688	-314.331	-307.922	-296.326	-292.358	-283.508		0.5515	-340.881	-343.018	-335.693	-336.914	-325.928	-318.298	-303.345	-279.541	-247.498	-225.22
	0.5516	-325.012	-322.266	-321.35	-318.604	-317.993	-313.416	-307.922	-296.326	-292.053	-284.729		0.5516	-340.271	-342.712	-335.999	-336.609	-325.012	-317.993	-303.65	-278.931	-246.887	-227.051
	0.5517	-324.097	-322.876	-319.824	-317.993	-317.078	-313.416	-307.922	-296.021	-292.969	-286.865		0.5517	-339.661	-342.712	-335.999	-335.693	-325.012	-317.383	-303.04	-278.015	-246.887	-227.661
	0.5518	-322.571	-322.876	-319.824	-318.604	-316.467	-314.331	-308.228	-296.936	-294.8	-288.086		0.5518	-339.661	-342.407	-335.999	-335.388	-325.623	-317.383	-302.124	-276.794	-246.887	-228.271
	0.5519	-323.181	-322.571	-320.435	-318.604	-316.467	-314.636	-307.617	-297.546	-296.326	-287.17		0.5519	-339.966	-342.102	-335.388	-335.693	-325.928	-317.383	-302.124	-275.879	-248.108	-228.271
	0.552	-323.792	-322.571	-320.74	-319.519	-317.078	-315.247	-308.533	-297.546	-295.41	-286.255		0.552	-340.576	-341.187	-335.083	-335.999	-325.928	-316.772	-302.734	-275.269	-249.634	-228.577
	0.5521	-324.402	-322.266	-320.74	-319.519	-317.078	-314.331	-308.838	-297.852	-293.579	-285.034		0.5521	-339.661	-340.881	-335.999	-336.914	-324.707	-317.688	-303.65	-274.353	-249.939	-230.408
	0.5522	-324.402	-321.655	-321.045	-319.214	-316.772	-314.026	-308.228	-297.546	-292.358	-285.645		0.5522	-338.745	-340.881	-337.524	-338.44	-325.012	-317.993	-303.65	-274.353	-251.16	-231.628
	0.5523	-324.402	-321.655	-321.655	-319.214	-317.078	-314.026	-307.922	-297.852	-290.527	-286.865		0.5523	-338.745	-340.881	-337.83	-337.83	-325.012	-317.383	-303.345	-274.353	-252.38	-231.934
	0.5524	-323.792	-321.96	-321.96	-319.214	-317.383	-313.416	-308.228	-297.852	-290.222	-288.391		0.5524	-338.745	-340.881	-337.83	-337.219	-325.623	-316.772	-303.65	-274.658	-252.38	-232.544
	0.5525	-323.181	-322.571	-321.655	-319.824	-317.078	-312.805	-308.838	-297.852	-290.222	-288.696		0.5525	-338.745	-340.881	-336.914	-336.914	-325.012	-316.162	-303.65	-275.269	-251.77	-233.765
	0.5526	-324.097	-322.571	-321.96	-319.824	-317.688	-313.11	-309.448	-297.241	-291.138	-289.307		0.5526	-338.745	-341.187	-337.219	-337.524	-324.707	-316.162	-304.26	-275.574	-251.465	-234.68
	0.5527	-324.402	-322.266	-321.96	-319.214	-318.298	-313.721	-309.448	-296.936	-291.138	-289.612		0.5527	-338.745	-341.187	-337.83	-338.44	-323.792	-316.162	-304.565	-275.879	-251.77	-234.985
	0.5528	-324.707	-322.571	-321.96	-319.824	-318.909	-313.416	-308.838	-296.326	-291.443	-289.917		0.5528	-338.44	-341.492	-337.83	-338.44	-323.486	-316.467	-303.955	-275.269	-250.549	-235.291
	0.5529	-324.402	-323.486	-321.35	-319.214	-319.214	-313.721	-308.838	-296.326	-291.138	-289.001		0.5529	-339.355	-341.492	-337.83	-338.745	-323.486	-316.467	-303.65	-274.963	-247.803	-235.901
	0.553	-324.097	-322.571	-320.74	-318.909	-318.298	-314.026	-308.228	-296.021	-291.138	-288.086		0.553	-339.966	-340.271	-337.524	-339.355	-322.876	-316.162	-303.65	-274.963	-244.751	-235.901
	0.5531	-323.792	-321.655	-320.435	-318.604	-317.383	-314.026	-307.922	-296.326	-291.138	-287.781		0.5531	-339.966	-339.966	-337.83	-339.355	-323.181	-315.247	-303.04	-274.353	-242.004	-235.596
	0.5532	-323.486	-321.96	-321.045	-318.604	-316.772	-314.636	-307.007	-296.631	-291.443	-287.476		0.5532	-339.661	-339.966	-337.524	-339.355	-323.486	-314.636	-302.429	-273.132	-240.784	-237.427
	0.5533	-323.792	-322.571	-321.35	-318.604	-317.078	-313.721	-306.702	-297.852	-290.833	-287.781		0.5533	-340.271	-339.966	-337.524	-338.745	-323.792	-314.026	-302.734	-272.827	-240.173	-239.258
	0.5534	-323.792	-322.571	-321.045	-319.519	-317.688	-313.721	-307.312	-297.852	-289.917	-288.391		0.5534	-340.881	-339.05	-337.83	-338.135	-324.097	-313.416	-303.345	-273.132	-241.699	-239.868
	0.5535	-323.792	-322.266	-321.045	-319.824	-317.078	-313.416	-307.922	-297.546	-289.917	-289.307		0.5535	-341.187	-339.05	-338.135	-337.219	-325.012	-313.11	-303.345	-272.522	-241.699	-240.784
	0.5536	-323.792	-322.571	-320.74	-319.824	-316.772	-312.805	-308.533	-297.241	-291.138	-290.527		0.5536	-340.881	-338.44	-339.05	-336.914	-325.623	-313.721	-303.955	-272.522	-241.089	-241.089
	0.5537	-323.486	-322.266	-321.045	-319.824	-317.078	-313.416	-308.228	-297.546	-291.443	-291.443		0.5537	-341.492	-337.219	-339.355	-336.914	-325.928	-314.331	-303.65	-272.827	-242.004	-240.479
	0.5538	-323.792	-321.96	-321.045	-319.519	-317.383	-314.331	-308.228	-297.546	-290.833	-291.443		0.5538	-341.187	-336.914	-339.355	-336.609	-326.233	-314.331	-303.04	-273.438	-242.615	-239.563
	0.5539	-324.097	-322.266	-319.824	-319.519	-317.688	-314.026	-307.922	-296.936	-290.527	-291.748		0.5539	-340.881	-336.914	-340.271	-336.304	-326.233	-315.247	-302.734	-274.048	-242.004	-237.732
	0.554	-325.012	-321.96	-320.435	-319.519	-317.688	-314.026	-309.143	-295.715	-291.138	-291.748		0.554	-342.102	-336.914	-340.271	-335.999	-326.843	-315.552	-303.65	-273.743	-240.173	-234.985
	0.5541	-325.317	-322.571	-320.74	-319.519	-317.383	-313.721	-309.448	-294.8	-292.969	-292.053		0.5541	-342.712	-336.914	-339.966	-335.999	-327.148	-314.331	-304.26	-272.827	-240.173	-232.849
	0.5542	-325.012	-323.181	-321.045	-319.214	-316.772	-313.416	-309.143	-294.8	-293.579	-291.748		0.5542	-342.712	-337.219	-339.661	-335.693	-326.843	-313.721	-303.65	-272.827	-240.173	-232.239
	0.5543	-324.097	-323.792	-321.655	-318.298	-317.078	-312.805	-309.448	-296.021	-293.884	-292.664		0.5543	-341.492	-337.83	-339.355	-335.693	-327.454	-313.11	-302.734	-272.827	-240.784	-231.934
	0.5544	-323.792	-323.486	-321.96	-317.078	-317.993	-312.805	-309.448	-295.41	-293.274	-291.748		0.5544	-341.187	-338.44	-339.05	-336.304	-327.148	-313.11	-302.429	-273.132	-241.394	-231.323
	0.5545	-323.181	-322.876	-321.96	-316.772	-318.298	-313.721	-308.838	-293.884	-291.748	-291.138		0.5545	-340.881	-338.745	-338.44	-335.999	-326.843	-312.805	-303.04	-273.438	-242.615	-231.018
	0.5546	-323.792	-322.266	-321.655	-318.298	-318.909	-313.11	-307.922	-292.053	-289.612	-290.527		0.5546	-341.187	-339.355	-339.05	-336.609	-325.928	-312.805	-303.65	-273.743	-243.835	-231.323
	0.5547	-324.402	-322.571	-321.96	-318.909	-318.604	-312.5	-306.702	-291.443	-289.001	-289.612		0.5547	-341.187	-339.355	-340.271	-336.914	-325.317	-312.805	-303.04	-273.743	-245.056	-231.323
	0.5548	-324.707	-322.266	-321.655	-318.909	-317.993	-312.5	-305.481	-291.443	-288.696	-289.917		0.5548	-340.881	-338.745	-339.966	-337.219	-325.012	-312.805	-303.04	-273.743	-246.582	-230.713
	0.5549	-324.402	-322.266	-321.045	-318.909	-317.688	-312.195	-304.26	-292.358	-287.476	-289.307		0.5549	-341.492	-338.44	-338.135	-336.609	-325.623	-313.416	-303.04	-274.353	-247.498	-229.797
	0.555	-324.097	-322.571	-321.35	-319.824	-317.383	-311.279	-303.345	-294.189	-286.865	-288.696		0.555	-342.102	-338.745	-337.83	-335.388	-326.233	-314.331	-301.514	-274.353	-247.498	-230.408
	0.5551	-324.707	-322.571	-320.74	-320.129	-317.078	-311.584	-303.65	-295.41	-287.476	-289.001		0.5551	-343.933	-338.44	-337.219	-335.083	-326.233	-314.026	-300.598	-274.353	-246.887	-231.323
	0.5552	-324.097	-323.181	-320.435	-319.519	-316.772	-312.5	-303.345	-295.41	-289.307	-288.391		0.5552	-344.849	-338.44	-337.83	-335.693	-326.538	-313.721	-300.293	-274.658	-246.887	-231.323
	0.5553	-323.792	-323.486	-320.74	-319.824	-316.772	-312.805	-303.345	-293.884	-291.138	-288.086		0.5553	-344.543	-338.44	-338.44	-335.693	-326.843	-313.721	-300.293	-275.879	-247.498	-232.239
	0.5554	-323.792	-323.486	-320.74	-319.519	-317.383	-312.5	-303.345	-291.748	-292.358	-287.17		0.5554	-343.323	-338.135	-339.661	-335.693	-327.148	-313.721	-300.903	-275.879	-246.582	-232.849
	0.5555	-323.181	-322.876	-321.35	-319.824	-317.993	-312.195	-303.04	-289.917	-291.748	-286.56		0.5555	-342.102	-337.83	-339.966	-335.693	-326.538	-314.331	-301.208	-276.184	-245.361	-232.239
	0.5556	-324.097	-322.266	-320.74	-319.824	-318.604	-311.584	-302.734	-288.086	-290.527	-286.255		0.5556	-341.492	-337.524	-340.271	-335.388	-326.538	-314.636	-301.208	-276.794	-245.361	-231.323
	0.5557	-325.012	-322.266	-320.435	-319.519	-318.298	-311.279	-302.734	-287.476	-289.612	-285.95		0.5557	-341.187	-337.83	-340.881	-334.778	-326.538	-314.331	-298.767	-277.405	-246.277	-230.713
	0.5558	-325.623	-322.571	-320.74	-319.519	-318.604	-311.584	-303.65	-288.086	-289.917	-286.255		0.5558	-340.576	-337.83	-340.576	-335.083	-326.233	-314.026	-296.631	-278.015	-245.361	-229.492
	0.5559	-325.012	-322.571	-321.655	-319.214	-317.383	-312.5	-303.65	-288.696	-289.917	-287.476		0.5559	-339.966	-337.219	-340.271	-335.693	-326.233	-313.721	-295.41	-278.015	-245.361	-228.577
	0.556	-325.012	-323.181	-322.266	-319.214	-317.078	-313.11	-303.65	-288.696	-290.833	-288.391		0.556	-339.661	-337.83	-339.661	-335.693	-326.538	-313.11	-294.8	-278.931	-243.53	-228.577
	0.5561	-324.707	-322.266	-322.571	-318.909	-317.383	-313.11	-303.955	-288.696	-291.443	-289.307		0.5561	-339.355	-337.83	-340.271	-335.388	-326.843	-312.5	-293.579	-278.931	-242.615	-229.797
	0.5562	-324.402	-321.96	-322.571	-319.214	-317.688	-313.11	-303.955	-289.307	-292.053	-289.307		0.5562	-339.661	-338.44	-340.576	-334.473	-326.843	-312.5	-292.664	-278.32	-242.31	-231.018
	0.5563	-323.792	-322.571	-322.266	-319.519	-317.688	-313.416	-304.26	-289.612	-292.358	-289.917		0.5563	-339.966	-338.44	-340.881	-333.862	-326.538	-313.416	-292.358	-278.625	-242.92	-232.544
	0.5564	-323.792	-322.266	-322.266	-320.129	-317.383	-313.416	-304.871	-289.612	-292.969	-289.917		0.5564	-339.661	-339.05	-340.881	-333.862	-326.233	-314.331	-293.884	-278.625	-244.446	-233.459
	0.5565	-324.097	-321.96	-321.96	-320.129	-317.078	-313.721	-306.091	-289.612	-292.969	-289.917		0.5565	-339.661	-339.05	-340.881	-332.947	-326.233	-314.331	-295.105	-277.71	-245.667	-233.459
	0.5566	-324.402	-322.571	-321.35	-319.824	-317.078	-313.416	-306.702	-290.222	-292.053	-288.696		0.5566	-340.576	-339.05	-340.271	-332.947	-325.928	-314.026	-296.326	-276.184	-245.667	-233.765
	0.5567	-324.097	-323.181	-320.129	-319.519	-317.688	-313.721	-307.312	-290.833	-290.833	-287.476		0.5567	-340.271	-339.966	-339.661	-333.557	-325.012	-313.721	-296.936	-274.963	-245.056	-234.375
	0.5568	-324.097	-323.486	-320.435	-319.214	-318.298	-313.11	-307.007	-291.138	-290.222	-287.476		0.5568	-340.576	-340.271	-339.661	-333.557	-324.402	-313.416	-297.546	-274.658	-244.446	-233.765
	0.5569	-324.707	-323.486	-321.35	-318.909	-318.909	-313.11	-306.702	-289.917	-289.612	-286.56		0.5569	-340.271	-340.271	-339.661	-333.557	-324.402	-313.416	-297.241	-273.743	-243.225	-233.765
	0.557	-324.402	-323.181	-321.35	-319.519	-318.604	-313.11	-306.396	-289.307	-289.612	-284.424		0.557	-341.492	-339.355	-339.355	-334.167	-324.097	-313.11	-296.936	-273.132	-242.92	-234.375
	0.5571	-325.012	-322.266	-321.655	-319.519	-317.688	-313.11	-306.091	-289.307	-290.222	-282.593		0.5571	-341.797	-339.355	-339.355	-334.167	-324.402	-313.11	-298.157	-273.132	-243.225	-234.68
	0.5572	-324.707	-322.266	-321.655	-319.519	-316.772	-313.416	-306.702	-289.612	-291.443	-281.067		0.5572	-342.102	-339.661	-339.966	-334.167	-324.707	-311.584	-298.157	-272.827	-243.53	-234.07
	0.5573	-324.097	-322.266	-321.35	-319.214	-317.688	-314.026	-307.312	-289.307	-290.833	-281.067		0.5573	-341.797	-339.661	-339.966	-334.473	-325.012	-310.669	-297.546	-270.996	-245.361	-233.459
	0.5574	-324.402	-322.571	-321.045	-319.519	-317.078	-313.416	-307.922	-289.307	-288.696	-280.762		0.5574	-341.492	-339.355	-339.05	-333.862	-325.317	-310.669	-297.546	-269.775	-246.887	-232.544
	0.5575	-325.012	-323.181	-320.74	-319.824	-316.772	-311.584	-307.617	-291.138	-287.781	-280.151		0.5575	-340.576	-339.05	-338.745	-333.557	-324.707	-310.974	-297.852	-268.86	-249.023	-231.628
	0.5576	-325.317	-322.266	-320.74	-320.129	-317.688	-310.059	-307.312	-293.884	-287.781	-280.151		0.5576	-340.271	-338.44	-338.44	-333.252	-325.317	-311.584	-297.852	-269.47	-250.244	-231.018
	0.5577	-325.012	-321.96	-320.129	-319.519	-318.298	-310.059	-307.007	-296.021	-288.086	-280.151		0.5577	-340.271	-338.44	-338.745	-333.252	-325.623	-312.195	-297.852	-270.081	-250.244	-231.018
	0.5578	-325.012	-321.655	-320.129	-319.824	-317.688	-310.669	-306.702	-296.936	-289.001	-281.372		0.5578	-340.881	-338.135	-338.745	-333.557	-325.317	-312.805	-297.852	-270.691	-249.329	-231.628
	0.5579	-324.707	-322.571	-320.74	-318.909	-317.993	-312.195	-307.007	-296.021	-289.917	-283.203		0.5579	-340.576	-337.83	-339.355	-333.557	-324.707	-312.195	-297.852	-271.912	-247.498	-232.849
	0.558	-324.097	-322.571	-320.74	-318.604	-318.298	-313.416	-307.922	-295.715	-290.833	-284.424		0.558	-339.661	-336.609	-339.05	-334.167	-325.012	-311.89	-297.546	-272.217	-245.056	-234.07
	0.5581	-323.792	-322.571	-320.74	-318.298	-317.383	-314.331	-308.228	-296.326	-291.138	-285.339		0.5581	-340.271	-336.914	-338.135	-334.167	-325.012	-312.195	-296.936	-271.301	-242.92	-234.985
	0.5582	-324.097	-321.96	-320.129	-319.214	-316.772	-314.026	-308.228	-297.546	-292.053	-284.729		0.5582	-340.576	-337.524	-338.135	-333.862	-325.012	-312.805	-296.631	-270.996	-241.699	-235.596
	0.5583	-324.097	-321.96	-320.74	-318.604	-316.467	-313.416	-307.617	-297.546	-292.358	-285.034		0.5583	-340.271	-338.745	-339.05	-333.557	-325.623	-312.805	-296.021	-271.606	-239.563	-235.291
	0.5584	-323.486	-322.266	-320.74	-319.214	-316.162	-313.11	-307.007	-296.631	-292.053	-285.339		0.5584	-341.187	-339.661	-339.05	-332.947	-325.928	-311.89	-296.021	-272.827	-238.342	-234.68
	0.5585	-323.486	-322.876	-321.045	-319.519	-316.467	-312.805	-307.007	-296.631	-291.748	-285.339		0.5585	-341.797	-339.966	-338.745	-333.252	-326.538	-311.584	-296.021	-274.048	-237.732	-234.375
	0.5586	-323.486	-322.571	-321.35	-319.519	-317.383	-313.11	-307.617	-296.021	-291.443	-284.729		0.5586	-341.492	-340.881	-338.44	-332.947	-326.538	-311.89	-296.021	-274.658	-238.037	-233.459
	0.5587	-324.402	-322.571	-321.655	-318.909	-318.604	-313.11	-307.922	-295.41	-290.527	-284.424		0.5587	-341.187	-340.881	-337.524	-333.252	-326.233	-312.195	-296.021	-274.353	-238.037	-231.934
	0.5588	-324.707	-322.266	-321.35	-318.298	-318.298	-313.416	-307.617	-294.8	-290.222	-285.339		0.5588	-340.881	-341.187	-337.83	-333.252	-326.538	-313.11	-296.631	-274.963	-238.647	-231.018
	0.5589	-325.012	-322.571	-321.045	-318.604	-317.383	-312.5	-307.617	-294.8	-290.527	-286.255		0.5589	-339.966	-341.492	-338.44	-332.336	-325.928	-314.636	-297.241	-276.184	-238.953	-231.934
	0.559	-324.707	-322.571	-319.824	-319.824	-316.772	-311.89	-306.702	-295.41	-291.748	-287.476		0.559	-339.355	-341.492	-338.745	-332.031	-325.623	-316.467	-297.546	-277.405	-238.037	-232.544
	0.5591	-325.012	-321.96	-319.519	-319.519	-316.467	-311.89	-306.396	-296.021	-292.358	-288.696		0.5591	-339.05	-340.881	-338.44	-332.642	-325.928	-316.772	-297.546	-278.015	-237.732	-231.018
	0.5592	-324.707	-321.96	-319.824	-318.909	-317.078	-311.584	-306.396	-295.41	-292.358	-289.307		0.5592	-338.745	-340.881	-338.745	-333.557	-325.928	-316.772	-297.852	-278.32	-238.037	-229.187
	0.5593	-324.402	-322.571	-321.045	-318.604	-317.078	-311.584	-306.396	-295.41	-291.748	-291.138		0.5593	-338.44	-341.187	-338.745	-333.862	-325.012	-317.383	-299.072	-278.625	-238.953	-227.661
	0.5594	-323.792	-322.571	-321.35	-318.604	-316.772	-310.974	-306.702	-295.41	-290.833	-292.358		0.5594	-338.745	-340.576	-338.44	-334.167	-324.097	-317.383	-299.988	-277.71	-238.342	-227.661
	0.5595	-323.181	-323.486	-321.35	-318.298	-316.467	-310.669	-307.007	-296.021	-290.222	-292.664		0.5595	-339.661	-340.271	-338.135	-334.473	-324.402	-316.772	-301.514	-275.879	-237.122	-229.187
	0.5596	-323.486	-323.181	-320.74	-318.909	-316.467	-310.364	-306.702	-295.105	-289.612	-291.748		0.5596	-340.576	-339.966	-338.135	-334.778	-324.402	-316.467	-303.04	-274.048	-236.511	-231.018
	0.5597	-323.792	-322.876	-321.045	-319.519	-317.078	-310.974	-307.007	-294.495	-288.696	-291.443		0.5597	-340.576	-339.966	-338.135	-335.083	-324.097	-316.467	-302.124	-272.827	-236.816	-232.239
	0.5598	-324.707	-322.571	-321.045	-319.519	-317.078	-311.584	-307.312	-294.189	-287.781	-290.527		0.5598	-339.966	-339.355	-338.44	-334.473	-324.097	-316.467	-301.514	-271.912	-237.732	-232.849
	0.5599	-324.707	-322.571	-321.045	-319.824	-317.078	-311.279	-307.007	-294.8	-288.391	-288.696		0.5599	-338.745	-339.355	-338.135	-334.473	-324.402	-317.078	-302.124	-270.691	-240.173	-232.849
	0.56	-324.402	-322.571	-321.045	-319.519	-316.772	-311.279	-306.702	-295.41	-289.917	-286.255		0.56	-338.135	-339.966	-337.83	-334.167	-324.402	-317.383	-302.429	-270.691	-242.31	-232.239
	0.5601	-323.486	-322.876	-321.045	-318.909	-316.772	-310.059	-306.396	-296.326	-291.138	-284.729		0.5601	-338.135	-340.271	-337.83	-334.473	-324.402	-317.383	-303.345	-270.081	-242.31	-231.628
	0.5602	-323.486	-323.792	-321.045	-318.604	-316.772	-309.448	-306.396	-296.326	-291.748	-285.034		0.5602	-338.745	-339.661	-337.83	-334.778	-324.707	-315.857	-303.04	-270.081	-242.31	-230.408
	0.5603	-324.707	-323.486	-320.435	-318.909	-317.078	-309.448	-306.396	-295.105	-291.748	-286.255		0.5603	-338.745	-339.355	-338.135	-335.388	-325.317	-315.247	-303.345	-270.691	-243.225	-228.882
	0.5604	-325.012	-322.876	-321.045	-319.824	-316.772	-309.753	-306.396	-295.105	-292.053	-287.17		0.5604	-339.355	-340.271	-338.44	-334.167	-325.012	-315.247	-302.734	-271.301	-244.141	-226.135
	0.5605	-324.707	-322.266	-321.045	-319.519	-317.078	-310.669	-306.396	-296.021	-291.748	-287.476		0.5605	-340.271	-340.881	-338.44	-333.252	-324.707	-315.552	-302.124	-270.691	-243.835	-222.778
	0.5606	-324.402	-321.96	-320.74	-319.519	-317.688	-311.584	-306.702	-296.326	-291.748	-287.476		0.5606	-341.492	-340.271	-337.524	-333.252	-324.097	-315.857	-302.429	-271.301	-243.53	-221.252
	0.5607	-325.317	-322.266	-320.129	-319.824	-317.993	-310.669	-306.702	-296.326	-291.443	-287.781		0.5607	-341.492	-340.881	-336.304	-333.557	-323.792	-316.467	-302.429	-271.606	-242.92	-220.642
	0.5608	-324.707	-322.266	-320.74	-319.519	-317.383	-310.059	-306.396	-296.326	-290.833	-287.781		0.5608	-341.187	-341.492	-335.999	-333.252	-323.792	-316.162	-301.819	-271.301	-242.004	-221.252
	0.5609	-325.012	-322.571	-321.35	-319.519	-317.383	-310.669	-306.702	-295.41	-290.527	-288.696		0.5609	-340.881	-341.797	-335.999	-332.642	-324.707	-315.857	-301.819	-271.606	-241.394	-222.473
	0.561	-325.317	-322.571	-321.35	-319.824	-316.772	-310.974	-306.702	-295.105	-290.833	-289.001		0.561	-340.271	-341.492	-335.693	-332.642	-325.928	-315.857	-302.124	-273.438	-242.004	-222.168
	0.5611	-325.623	-323.181	-321.045	-319.519	-316.467	-311.89	-306.396	-293.884	-290.222	-289.307		0.5611	-339.355	-341.797	-335.693	-332.031	-325.623	-316.162	-301.514	-275.879	-242.92	-220.337
	0.5612	-325.317	-322.876	-321.045	-319.519	-316.772	-311.89	-306.091	-294.495	-289.307	-289.307		0.5612	-339.661	-341.492	-335.999	-331.421	-324.707	-316.162	-301.208	-277.71	-243.225	-217.896
	0.5613	-324.707	-322.876	-321.35	-319.214	-317.078	-311.584	-305.786	-294.495	-289.001	-289.001		0.5613	-339.966	-341.797	-336.609	-332.031	-324.097	-317.078	-300.293	-278.32	-244.446	-214.844
	0.5614	-324.402	-322.571	-321.655	-318.909	-317.688	-312.195	-305.481	-294.495	-289.001	-288.696		0.5614	-340.576	-342.712	-336.914	-332.336	-323.486	-317.078	-299.683	-278.32	-245.667	-212.097
	0.5615	-324.402	-321.96	-321.35	-319.519	-317.993	-312.5	-305.786	-293.884	-289.612	-289.307		0.5615	-340.271	-343.628	-337.524	-332.336	-323.486	-316.467	-297.852	-277.405	-245.361	-211.182
	0.5616	-324.707	-322.266	-321.35	-318.909	-317.993	-312.5	-306.091	-294.189	-290.833	-288.391		0.5616	-339.661	-343.933	-338.44	-332.642	-323.486	-316.467	-297.241	-276.794	-243.53	-211.182
	0.5617	-324.707	-322.571	-321.35	-319.214	-317.688	-312.195	-306.396	-294.189	-291.443	-288.086		0.5617	-339.05	-343.628	-338.745	-332.031	-323.181	-316.467	-297.546	-275.879	-240.784	-213.013
	0.5618	-325.012	-322.571	-321.045	-319.824	-317.383	-311.89	-307.007	-294.495	-291.443	-289.001		0.5618	-338.745	-343.018	-338.44	-331.421	-322.876	-316.162	-296.936	-275.269	-238.953	-216.675
	0.5619	-324.402	-322.571	-320.129	-319.824	-317.993	-312.195	-307.617	-294.189	-290.833	-288.391		0.5619	-339.05	-343.323	-338.135	-330.811	-323.181	-315.247	-296.631	-274.963	-237.732	-220.947
	0.562	-323.792	-322.876	-320.74	-319.519	-317.383	-312.5	-307.312	-293.884	-290.527	-287.781		0.562	-339.355	-343.018	-337.524	-331.116	-324.097	-315.247	-296.021	-275.269	-240.173	-225.22
	0.5621	-323.792	-322.571	-321.045	-319.519	-317.078	-311.89	-307.007	-294.189	-290.527	-287.781		0.5621	-339.355	-342.712	-337.219	-331.421	-323.792	-314.636	-295.41	-276.184	-243.225	-227.051
	0.5622	-324.402	-322.876	-321.35	-318.909	-317.383	-312.195	-307.617	-293.884	-290.527	-287.17		0.5622	-339.966	-343.323	-336.914	-331.726	-324.097	-314.636	-295.41	-275.574	-245.361	-226.44
	0.5623	-324.707	-323.181	-322.266	-319.214	-316.467	-312.5	-307.007	-293.884	-289.612	-287.17		0.5623	-339.966	-343.628	-337.524	-332.947	-324.707	-316.162	-295.41	-274.048	-246.582	-225.525
	0.5624	-325.012	-322.571	-321.96	-319.824	-316.467	-312.195	-307.007	-294.495	-289.917	-287.781		0.5624	-339.661	-343.018	-338.44	-334.167	-325.012	-316.467	-295.715	-272.827	-247.192	-223.389
	0.5625	-325.012	-322.876	-321.35	-320.435	-317.688	-311.279	-306.396	-294.8	-290.527	-288.391		0.5625	-339.355	-343.323	-339.355	-334.778	-325.623	-316.162	-296.021	-271.606	-245.667	-220.642
	0.5626	-324.707	-323.181	-321.35	-319.519	-317.688	-311.279	-306.396	-295.41	-291.138	-288.086		0.5626	-339.661	-343.933	-339.661	-334.473	-325.623	-315.247	-295.41	-270.386	-243.835	-218.201
	0.5627	-325.012	-322.876	-320.74	-319.214	-317.383	-311.279	-306.091	-296.021	-289.917	-287.781		0.5627	-340.576	-343.933	-339.661	-333.862	-326.233	-314.026	-295.105	-270.386	-241.699	-216.064
	0.5628	-325.623	-322.571	-320.74	-319.824	-317.078	-311.279	-306.396	-295.715	-288.696	-287.17		0.5628	-340.881	-342.712	-339.966	-333.862	-326.233	-314.331	-295.105	-269.775	-241.089	-214.844
	0.5629	-325.623	-323.181	-320.435	-319.519	-317.688	-311.584	-307.312	-295.41	-287.476	-286.56		0.5629	-341.187	-341.492	-340.271	-333.252	-325.928	-315.857	-294.8	-270.386	-240.173	-215.149
	0.563	-325.623	-324.097	-321.045	-318.909	-317.688	-311.584	-307.922	-295.715	-287.476	-285.95		0.563	-341.797	-341.492	-341.492	-332.947	-325.317	-316.467	-294.8	-270.386	-239.563	-214.539
	0.5631	-325.623	-324.402	-321.35	-318.604	-317.688	-310.974	-308.228	-296.326	-287.781	-284.424		0.5631	-342.102	-341.492	-341.797	-331.726	-326.233	-316.162	-295.41	-270.996	-239.868	-213.928
	0.5632	-326.233	-323.792	-321.655	-319.214	-318.298	-310.364	-307.007	-296.936	-288.696	-283.203		0.5632	-342.102	-342.102	-341.187	-331.726	-326.233	-315.247	-295.41	-271.606	-240.479	-212.708
	0.5633	-325.012	-323.486	-321.96	-319.214	-318.298	-310.669	-306.396	-296.631	-289.001	-282.898		0.5633	-341.797	-341.187	-340.576	-331.726	-325.928	-315.857	-294.8	-272.217	-240.784	-211.792
	0.5634	-324.097	-322.571	-321.35	-319.519	-317.993	-310.059	-305.481	-296.326	-288.086	-282.288		0.5634	-341.187	-340.881	-341.492	-332.031	-325.928	-316.162	-294.495	-272.522	-241.699	-210.876
	0.5635	-323.486	-323.181	-321.35	-319.519	-317.688	-309.753	-304.26	-296.936	-288.086	-282.288		0.5635	-341.187	-340.576	-340.881	-331.726	-326.233	-316.772	-294.8	-271.912	-243.225	-210.266
	0.5636	-324.097	-322.876	-321.655	-318.909	-317.688	-309.753	-303.955	-296.326	-287.781	-282.898		0.5636	-340.576	-340.271	-340.576	-332.031	-325.623	-317.383	-294.189	-271.912	-244.446	-209.961
	0.5637	-324.097	-322.876	-322.266	-318.604	-316.772	-310.059	-304.26	-296.021	-287.476	-284.424		0.5637	-340.271	-339.661	-340.881	-332.336	-324.707	-317.383	-292.969	-271.912	-244.446	-210.571
	0.5638	-324.402	-323.181	-322.266	-318.909	-316.162	-310.974	-304.565	-295.715	-287.17	-285.034		0.5638	-340.576	-339.661	-341.187	-332.642	-325.012	-316.467	-292.358	-273.132	-245.056	-212.402
	0.5639	-325.012	-322.571	-321.96	-320.129	-316.467	-311.584	-303.955	-294.8	-287.17	-286.56		0.5639	-340.881	-339.966	-341.187	-333.557	-325.623	-315.552	-292.358	-274.048	-245.667	-213.318
	0.564	-325.012	-322.266	-321.35	-320.74	-317.383	-311.279	-303.04	-293.884	-286.865	-287.781		0.564	-340.576	-339.661	-341.187	-333.862	-325.928	-316.467	-293.274	-274.353	-245.361	-213.318
	0.5641	-324.402	-322.266	-320.129	-320.74	-317.383	-311.584	-302.429	-293.884	-286.865	-288.086		0.5641	-339.966	-339.355	-341.187	-333.252	-325.623	-317.078	-293.884	-274.658	-244.751	-212.708
	0.5642	-324.097	-322.266	-320.129	-320.74	-317.993	-312.805	-301.819	-294.495	-287.781	-287.476		0.5642	-340.271	-339.661	-340.576	-333.557	-325.928	-317.078	-294.495	-274.353	-243.835	-212.402
	0.5643	-324.707	-322.571	-320.74	-319.824	-317.688	-312.5	-301.819	-294.8	-288.696	-286.865		0.5643	-340.576	-339.661	-339.966	-333.557	-326.233	-316.467	-295.105	-272.827	-243.835	-210.876
	0.5644	-325.317	-323.181	-321.045	-319.519	-316.772	-313.11	-302.124	-294.189	-289.307	-286.865		0.5644	-340.881	-339.355	-340.271	-333.557	-326.233	-316.162	-296.021	-271.301	-244.446	-209.656
	0.5645	-325.012	-323.792	-321.96	-319.519	-317.078	-314.026	-301.819	-293.884	-289.917	-287.17		0.5645	-339.966	-339.966	-340.576	-333.862	-326.538	-316.162	-296.936	-270.996	-245.056	-208.74
	0.5646	-325.623	-324.097	-322.266	-318.909	-317.688	-314.026	-301.819	-293.884	-289.917	-286.56		0.5646	-338.745	-340.271	-340.576	-334.167	-326.538	-316.162	-297.852	-270.996	-244.446	-208.435
	0.5647	-325.317	-323.486	-322.266	-318.909	-318.909	-314.026	-302.734	-294.189	-289.307	-286.56		0.5647	-338.44	-339.661	-340.881	-334.167	-325.928	-316.467	-297.852	-270.691	-243.225	-208.435
	0.5648	-325.012	-322.876	-321.655	-319.214	-318.298	-313.721	-303.345	-295.105	-289.612	-286.255		0.5648	-338.44	-339.355	-341.187	-333.862	-325.317	-316.772	-297.241	-269.775	-242.615	-209.045
	0.5649	-324.707	-322.266	-321.35	-319.519	-317.688	-313.416	-303.955	-295.105	-290.222	-286.255		0.5649	-338.745	-339.966	-341.187	-333.557	-325.317	-316.772	-297.241	-268.555	-242.615	-210.266
	0.565	-323.486	-322.571	-321.045	-319.824	-317.078	-312.5	-303.955	-294.495	-290.222	-286.56		0.565	-339.05	-340.271	-340.271	-333.557	-325.623	-316.467	-296.326	-269.47	-242.31	-209.961
	0.5651	-323.486	-322.571	-321.045	-319.824	-317.688	-312.195	-304.26	-294.495	-289.612	-286.56		0.5651	-339.661	-340.576	-339.355	-333.252	-324.707	-315.552	-295.715	-269.775	-242.31	-209.656
	0.5652	-323.792	-322.571	-321.045	-319.519	-318.298	-312.5	-304.26	-294.8	-289.001	-286.865		0.5652	-340.271	-340.271	-339.661	-333.252	-324.097	-315.552	-295.715	-271.606	-242.004	-210.876
	0.5653	-324.097	-322.876	-321.655	-319.214	-317.688	-312.805	-304.871	-295.105	-288.391	-287.17		0.5653	-339.661	-339.661	-340.576	-333.252	-324.097	-315.552	-296.021	-273.438	-241.699	-211.487
	0.5654	-323.792	-322.876	-321.96	-318.604	-317.688	-313.11	-304.565	-294.8	-287.476	-287.476		0.5654	-339.05	-339.661	-339.661	-332.947	-323.486	-316.467	-295.715	-274.353	-241.699	-213.013
	0.5655	-324.097	-322.876	-321.045	-319.214	-317.078	-313.11	-303.955	-295.105	-287.781	-288.391		0.5655	-339.661	-339.661	-339.355	-332.336	-323.792	-316.772	-295.105	-273.743	-241.699	-214.539
	0.5656	-324.707	-322.876	-320.74	-319.519	-317.383	-313.11	-303.65	-295.715	-288.086	-289.307		0.5656	-340.881	-340.576	-338.745	-332.336	-325.012	-316.467	-295.41	-273.743	-242.615	-216.064
	0.5657	-324.097	-322.571	-320.74	-320.129	-317.078	-312.805	-304.565	-296.326	-287.476	-290.527		0.5657	-341.187	-340.576	-339.05	-332.947	-325.317	-316.467	-296.021	-273.743	-244.446	-217.285
	0.5658	-323.792	-322.571	-321.045	-319.824	-317.078	-312.805	-306.091	-295.41	-287.781	-291.748		0.5658	-341.492	-340.576	-339.05	-332.642	-325.623	-316.467	-296.936	-274.658	-245.972	-217.285
	0.5659	-323.486	-322.571	-320.74	-319.824	-317.383	-312.5	-307.312	-295.41	-287.781	-291.748		0.5659	-342.407	-340.576	-339.05	-332.642	-325.928	-316.772	-298.462	-274.963	-245.972	-216.37
	0.566	-324.097	-322.571	-321.35	-320.435	-317.688	-313.11	-307.312	-295.105	-288.391	-291.443		0.566	-343.933	-340.576	-339.661	-332.031	-325.623	-316.467	-299.377	-275.269	-245.667	-215.759
	0.5661	-324.402	-322.571	-321.655	-319.519	-318.298	-313.416	-307.007	-294.8	-288.696	-292.053		0.5661	-344.238	-340.576	-339.661	-332.031	-325.623	-316.162	-299.377	-275.574	-244.446	-215.759
	0.5662	-324.707	-322.876	-321.35	-318.604	-318.604	-313.416	-306.091	-294.495	-289.307	-292.053		0.5662	-344.543	-340.576	-339.661	-332.031	-325.928	-316.162	-299.072	-276.184	-243.53	-215.759
	0.5663	-324.707	-323.181	-320.74	-318.298	-318.298	-312.805	-304.565	-295.715	-289.612	-291.443		0.5663	-344.238	-340.881	-340.576	-332.031	-326.233	-316.162	-299.683	-276.794	-243.835	-215.149
	0.5664	-325.012	-322.266	-320.435	-317.993	-317.688	-312.805	-304.565	-296.021	-289.917	-291.138		0.5664	-343.018	-341.187	-339.661	-332.336	-325.928	-315.857	-299.988	-277.1	-244.446	-213.623
	0.5665	-324.402	-322.266	-320.435	-318.298	-317.688	-313.416	-305.786	-296.021	-289.917	-290.222		0.5665	-342.407	-341.797	-338.135	-332.947	-325.928	-315.247	-300.293	-276.489	-245.361	-211.487
	0.5666	-324.097	-322.266	-320.74	-318.604	-316.772	-314.026	-306.702	-295.715	-289.917	-288.696		0.5666	-343.018	-341.492	-337.83	-332.336	-325.623	-314.636	-300.598	-276.489	-245.361	-210.266
	0.5667	-324.097	-323.486	-320.74	-318.909	-316.467	-314.331	-307.312	-295.41	-290.222	-287.781		0.5667	-343.628	-341.187	-338.135	-332.031	-325.317	-314.636	-299.988	-275.574	-244.141	-209.351
	0.5668	-324.402	-323.792	-321.35	-319.214	-316.772	-314.331	-308.533	-294.8	-291.443	-288.086		0.5668	-344.238	-341.187	-338.745	-332.642	-324.402	-315.247	-299.988	-275.574	-242.615	-209.045
	0.5669	-324.402	-323.792	-321.655	-319.824	-316.467	-314.636	-308.533	-294.495	-291.748	-288.696		0.5669	-344.543	-340.881	-339.05	-333.252	-324.097	-315.552	-299.683	-275.879	-241.699	-210.266
	0.567	-324.707	-323.792	-321.045	-319.824	-317.078	-314.026	-308.228	-294.8	-292.053	-287.781		0.567	-344.849	-340.271	-339.05	-333.252	-323.792	-315.552	-299.683	-276.794	-240.784	-212.097
	0.5671	-324.402	-323.181	-321.045	-318.909	-317.078	-313.721	-307.007	-295.105	-292.358	-286.865		0.5671	-344.238	-340.576	-339.05	-332.947	-323.486	-315.552	-299.683	-276.794	-239.868	-211.792
	0.5672	-324.097	-323.486	-321.655	-318.298	-316.772	-313.416	-307.617	-295.41	-292.664	-286.255		0.5672	-343.018	-340.881	-338.745	-333.557	-323.486	-315.857	-299.683	-276.794	-239.258	-210.876
	0.5673	-324.402	-323.486	-321.655	-318.298	-316.467	-313.721	-307.617	-296.326	-291.748	-286.255		0.5673	-343.323	-340.576	-339.05	-333.252	-323.181	-316.162	-299.683	-277.1	-238.342	-209.656
	0.5674	-325.317	-323.486	-321.35	-318.604	-316.467	-313.416	-307.007	-295.715	-290.527	-286.56		0.5674	-343.018	-339.661	-338.745	-333.252	-322.876	-315.247	-300.293	-277.1	-238.342	-209.045
	0.5675	-324.707	-323.181	-321.35	-319.519	-316.772	-313.11	-307.007	-294.8	-290.222	-285.95		0.5675	-343.323	-340.271	-339.661	-333.252	-322.266	-314.636	-300.598	-277.1	-238.037	-209.656
	0.5676	-324.402	-322.571	-321.35	-320.129	-317.078	-313.11	-307.007	-294.8	-290.222	-285.339		0.5676	-343.628	-340.576	-340.271	-333.557	-322.571	-313.721	-300.293	-276.794	-237.732	-209.961
	0.5677	-324.402	-322.571	-321.35	-319.824	-316.467	-313.416	-306.396	-294.189	-290.222	-285.95		0.5677	-343.933	-340.881	-340.576	-333.252	-323.181	-313.721	-299.988	-276.184	-237.122	-210.266
	0.5678	-324.402	-322.571	-320.74	-319.519	-316.772	-314.331	-306.091	-292.969	-290.833	-286.56		0.5678	-345.459	-341.492	-340.576	-333.557	-324.097	-314.026	-299.377	-274.963	-238.342	-209.045
	0.5679	-324.402	-321.96	-320.435	-318.909	-316.772	-315.857	-307.007	-292.664	-291.443	-287.476		0.5679	-345.764	-342.102	-340.576	-334.167	-325.012	-314.331	-299.683	-274.353	-240.173	-208.435
	0.568	-324.402	-321.96	-320.74	-318.909	-316.467	-316.162	-307.007	-292.969	-291.138	-288.696		0.568	-346.375	-342.712	-339.966	-334.473	-325.012	-313.721	-299.683	-274.658	-241.699	-208.74
	0.5681	-325.623	-322.571	-320.74	-318.909	-316.772	-315.552	-306.396	-294.495	-290.833	-288.391		0.5681	-346.68	-343.018	-340.576	-335.083	-324.707	-313.416	-299.377	-274.963	-243.53	-209.045
	0.5682	-325.317	-322.876	-321.045	-318.604	-316.772	-314.026	-306.396	-295.715	-291.443	-288.086		0.5682	-346.069	-342.407	-339.355	-335.388	-325.012	-313.416	-299.072	-274.963	-245.972	-209.656
	0.5683	-325.317	-322.876	-321.35	-318.604	-317.078	-313.721	-306.091	-296.326	-292.053	-288.086		0.5683	-345.459	-341.797	-338.135	-335.388	-325.623	-313.11	-298.767	-274.963	-249.023	-210.876
	0.5684	-325.012	-322.571	-321.96	-318.604	-316.772	-313.721	-306.091	-296.021	-291.443	-287.476		0.5684	-345.154	-340.881	-337.219	-334.167	-325.623	-312.805	-299.377	-275.879	-250.854	-212.097
	0.5685	-325.928	-322.266	-321.96	-319.519	-316.772	-313.721	-306.396	-295.715	-292.053	-287.17		0.5685	-344.543	-340.881	-337.524	-333.252	-325.317	-312.5	-300.293	-275.879	-252.075	-213.013
	0.5686	-325.317	-322.571	-321.655	-319.214	-317.383	-312.5	-306.091	-295.105	-292.664	-287.476		0.5686	-343.933	-340.881	-337.83	-332.642	-325.012	-313.721	-301.514	-275.574	-253.296	-213.013
	0.5687	-324.707	-322.571	-320.74	-319.214	-317.078	-312.805	-306.396	-295.41	-292.969	-287.476		0.5687	-344.238	-340.271	-338.44	-333.252	-325.012	-314.636	-300.903	-275.879	-254.211	-212.402
	0.5688	-324.402	-323.486	-320.435	-319.214	-316.772	-312.805	-306.091	-295.105	-292.969	-287.17		0.5688	-343.933	-340.576	-339.355	-334.167	-325.317	-315.857	-299.988	-275.879	-255.432	-210.571
	0.5689	-324.707	-323.792	-320.129	-318.909	-317.078	-312.5	-305.786	-293.884	-293.274	-287.781		0.5689	-343.323	-339.966	-340.271	-334.778	-325.623	-316.467	-299.377	-276.489	-255.432	-209.656
	0.569	-324.402	-323.486	-320.435	-318.909	-317.078	-312.805	-305.176	-292.664	-292.053	-287.476		0.569	-343.628	-339.661	-339.661	-335.388	-325.623	-315.552	-298.767	-277.1	-255.737	-209.656
	0.5691	-323.792	-322.571	-321.35	-319.824	-316.772	-313.11	-306.091	-291.138	-291.748	-287.17		0.5691	-343.933	-339.661	-339.05	-334.778	-325.317	-314.636	-299.072	-278.015	-254.822	-209.961
	0.5692	-324.707	-322.266	-321.655	-320.129	-316.467	-313.11	-305.786	-289.917	-292.358	-286.865		0.5692	-343.933	-339.355	-338.745	-334.778	-325.623	-314.331	-299.683	-278.32	-253.906	-209.351
	0.5693	-325.012	-322.876	-321.045	-319.824	-317.078	-313.11	-305.481	-289.307	-291.443	-287.17		0.5693	-344.238	-339.355	-338.745	-335.693	-326.233	-313.721	-299.683	-278.015	-252.38	-208.13
	0.5694	-324.402	-323.181	-321.045	-318.909	-317.078	-313.11	-305.176	-288.696	-290.527	-287.476		0.5694	-344.543	-339.05	-339.05	-335.693	-326.233	-314.636	-299.377	-278.015	-251.16	-206.909
	0.5695	-324.707	-323.486	-321.045	-318.604	-317.078	-313.721	-305.481	-287.781	-290.222	-286.865		0.5695	-344.543	-338.44	-339.05	-334.473	-325.623	-314.636	-299.377	-277.405	-250.854	-205.688
	0.5696	-324.402	-323.181	-321.655	-318.604	-316.467	-313.416	-306.091	-287.781	-290.527	-286.255		0.5696	-344.238	-338.44	-339.05	-333.557	-325.623	-314.331	-298.767	-276.794	-251.77	-205.688
	0.5697	-324.707	-322.266	-321.655	-318.909	-316.467	-313.11	-306.702	-287.476	-290.527	-286.255		0.5697	-343.933	-339.661	-339.355	-333.557	-325.623	-314.331	-298.767	-275.574	-252.38	-204.773
	0.5698	-324.707	-321.96	-321.045	-319.214	-316.772	-313.11	-306.091	-288.086	-290.527	-286.865		0.5698	-343.933	-340.271	-339.966	-333.862	-324.707	-315.857	-297.852	-273.743	-252.991	-205.078
	0.5699	-324.707	-322.266	-321.35	-319.214	-317.688	-313.416	-305.176	-288.391	-290.527	-286.865		0.5699	-343.933	-340.576	-339.661	-334.473	-323.792	-316.162	-298.157	-272.522	-252.991	-207.825
	0.57	-324.097	-321.655	-321.045	-319.519	-318.298	-313.416	-305.481	-288.696	-290.527	-286.56		0.57	-343.933	-340.576	-339.05	-334.473	-323.792	-315.552	-298.767	-272.827	-252.38	-212.402
	0.5701	-323.792	-321.35	-320.129	-318.909	-317.688	-313.721	-305.786	-289.001	-290.527	-286.56		0.5701	-343.933	-339.355	-339.05	-333.862	-323.792	-314.331	-298.767	-274.048	-251.77	-217.285
	0.5702	-324.097	-321.96	-319.519	-318.298	-317.078	-313.416	-306.091	-289.001	-289.917	-287.17		0.5702	-343.933	-338.745	-338.44	-333.557	-323.486	-313.416	-298.767	-274.658	-250.244	-219.727
	0.5703	-324.707	-321.96	-319.519	-318.298	-316.162	-312.5	-304.565	-289.612	-290.527	-287.781		0.5703	-344.543	-338.745	-339.05	-333.557	-324.097	-312.5	-299.072	-275.269	-249.329	-220.337
	0.5704	-324.402	-321.96	-319.824	-318.298	-315.857	-312.195	-304.26	-289.917	-291.443	-288.086		0.5704	-344.849	-339.05	-339.661	-334.167	-325.012	-311.89	-299.072	-276.489	-247.803	-220.947
	0.5705	-325.012	-322.571	-320.129	-318.909	-316.162	-312.5	-304.26	-289.612	-292.053	-288.086		0.5705	-344.543	-339.05	-340.271	-334.778	-324.707	-311.89	-299.072	-276.794	-247.192	-220.947
	0.5706	-325.317	-322.266	-320.129	-318.909	-317.688	-312.195	-304.871	-288.696	-292.969	-288.391		0.5706	-344.238	-339.05	-340.271	-334.473	-324.097	-311.89	-298.767	-276.184	-246.582	-219.727
	0.5707	-325.012	-322.571	-321.045	-319.519	-317.993	-312.195	-305.481	-287.781	-293.579	-287.781		0.5707	-343.933	-338.745	-340.271	-334.167	-323.486	-312.195	-299.072	-275.269	-244.751	-218.811
	0.5708	-324.707	-322.266	-321.045	-318.909	-317.688	-311.89	-305.786	-288.086	-293.579	-287.781		0.5708	-343.628	-338.44	-340.271	-334.167	-323.792	-312.5	-299.377	-274.353	-244.446	-217.285
	0.5709	-325.012	-323.181	-320.74	-318.298	-317.383	-311.89	-305.481	-289.001	-292.664	-288.086		0.5709	-344.238	-337.83	-339.661	-333.862	-324.097	-312.805	-299.683	-274.963	-245.056	-217.59
	0.571	-324.707	-323.486	-321.045	-318.604	-317.078	-312.5	-306.091	-289.917	-292.053	-288.696		0.571	-343.628	-338.135	-339.355	-333.862	-324.097	-313.11	-299.683	-275.574	-245.056	-218.506
	0.5711	-325.012	-323.486	-320.74	-318.909	-316.772	-313.11	-306.702	-291.138	-291.443	-288.696		0.5711	-343.018	-338.745	-339.661	-333.862	-324.097	-313.11	-299.683	-276.489	-245.361	-219.116
	0.5712	-324.707	-323.181	-320.74	-318.909	-317.078	-313.11	-307.007	-291.748	-291.138	-289.307		0.5712	-342.712	-339.05	-339.355	-333.862	-324.097	-312.805	-299.377	-276.489	-244.446	-220.337
	0.5713	-325.317	-322.876	-321.35	-318.909	-316.772	-312.805	-306.396	-293.274	-290.833	-289.612		0.5713	-341.797	-338.745	-339.05	-333.252	-323.486	-313.11	-299.072	-276.489	-244.141	-222.473
	0.5714	-325.317	-322.876	-321.96	-318.909	-316.772	-312.805	-306.091	-294.189	-290.833	-289.917		0.5714	-341.492	-338.135	-339.05	-333.862	-322.571	-312.5	-299.377	-276.184	-244.446	-223.999
	0.5715	-325.623	-322.571	-321.655	-318.604	-316.772	-312.805	-306.091	-295.105	-290.527	-290.222		0.5715	-341.797	-337.524	-338.44	-334.167	-322.876	-312.5	-299.683	-275.269	-244.446	-224.915
	0.5716	-325.317	-322.876	-321.045	-318.604	-316.467	-313.11	-305.786	-295.715	-291.748	-291.138		0.5716	-343.018	-337.83	-338.135	-333.862	-322.571	-312.195	-300.293	-274.658	-244.141	-224.915
	0.5717	-325.012	-323.792	-321.045	-318.604	-316.772	-312.805	-306.396	-296.021	-292.664	-291.443		0.5717	-343.323	-338.44	-338.745	-334.167	-322.571	-311.89	-300.903	-274.048	-243.53	-223.083
	0.5718	-324.707	-322.571	-321.045	-318.909	-316.467	-312.5	-307.312	-296.326	-294.495	-290.527		0.5718	-344.238	-340.576	-339.355	-335.388	-323.181	-311.584	-300.903	-274.048	-242.615	-222.473
	0.5719	-324.707	-322.266	-321.35	-318.909	-316.162	-311.89	-307.922	-296.326	-294.8	-290.527		0.5719	-344.849	-342.102	-339.355	-335.693	-323.181	-312.195	-300.293	-274.353	-240.784	-222.778
	0.572	-325.012	-323.181	-321.35	-318.909	-315.857	-312.5	-307.617	-296.631	-294.189	-290.527		0.572	-345.154	-342.102	-339.661	-334.778	-322.571	-312.805	-299.377	-274.963	-238.953	-221.558
	0.5721	-325.012	-323.181	-321.35	-318.909	-315.552	-312.5	-307.007	-296.936	-292.664	-290.527		0.5721	-344.849	-341.187	-339.661	-334.167	-322.266	-312.195	-299.072	-276.184	-237.732	-220.337
	0.5722	-325.317	-322.266	-321.35	-319.824	-315.552	-313.416	-306.396	-296.631	-292.053	-291.138		0.5722	-344.849	-339.966	-339.966	-334.167	-322.571	-312.5	-299.377	-275.879	-236.816	-219.727
	0.5723	-325.317	-322.266	-321.35	-320.129	-315.857	-313.721	-306.091	-297.241	-292.053	-291.138		0.5723	-344.849	-338.44	-339.661	-335.083	-322.571	-313.11	-299.683	-276.489	-236.816	-218.506
	0.5724	-325.012	-322.266	-321.35	-320.435	-316.162	-313.721	-306.396	-297.852	-292.358	-291.443		0.5724	-344.238	-338.135	-339.966	-334.778	-322.266	-314.026	-299.988	-276.184	-237.732	-217.59
	0.5725	-324.707	-322.266	-321.35	-319.214	-316.467	-313.11	-306.396	-297.241	-292.969	-291.748		0.5725	-343.323	-338.745	-339.661	-334.473	-322.266	-315.247	-299.683	-275.879	-239.258	-216.675
	0.5726	-324.097	-323.181	-321.35	-319.214	-316.467	-312.195	-307.007	-296.631	-293.274	-291.748		0.5726	-343.323	-339.355	-339.355	-334.167	-322.571	-316.162	-299.683	-276.489	-239.563	-216.98
	0.5727	-323.792	-324.097	-321.045	-319.214	-316.467	-312.5	-307.007	-296.631	-293.579	-292.053		0.5727	-343.933	-339.355	-339.05	-334.778	-322.876	-316.162	-299.377	-276.489	-239.258	-216.675
	0.5728	-324.402	-323.486	-321.35	-318.909	-316.467	-312.805	-306.702	-296.936	-292.664	-292.358		0.5728	-343.933	-339.05	-339.05	-335.388	-323.181	-315.857	-299.377	-276.489	-239.868	-216.98
	0.5729	-324.707	-322.876	-321.045	-319.519	-316.772	-313.416	-306.091	-297.241	-292.053	-292.358		0.5729	-343.933	-339.355	-339.355	-335.388	-323.486	-314.026	-299.988	-276.794	-242.004	-216.37
	0.573	-325.012	-323.486	-321.35	-319.214	-316.772	-313.11	-305.176	-297.241	-291.443	-292.053		0.573	-343.933	-339.966	-338.745	-335.693	-323.792	-313.416	-299.683	-277.71	-244.446	-217.896
	0.5731	-325.623	-323.792	-321.655	-319.519	-317.078	-313.11	-305.481	-296.326	-291.138	-292.053		0.5731	-343.018	-339.661	-337.524	-334.778	-323.792	-312.5	-299.377	-277.1	-245.667	-217.59
	0.5732	-325.317	-324.097	-321.96	-319.519	-316.772	-313.11	-304.26	-295.105	-291.138	-291.748		0.5732	-342.407	-339.966	-337.219	-334.473	-324.707	-312.5	-299.377	-276.184	-245.972	-216.675
	0.5733	-325.012	-323.792	-321.655	-320.129	-316.772	-312.5	-303.955	-294.8	-290.222	-291.443		0.5733	-343.018	-340.271	-336.914	-334.778	-325.623	-313.11	-299.377	-275.574	-245.056	-214.539
	0.5734	-324.402	-323.181	-321.655	-320.435	-316.772	-313.11	-304.871	-294.495	-290.527	-290.527		0.5734	-343.933	-339.966	-336.609	-334.778	-325.317	-313.11	-299.377	-275.574	-242.004	-212.708
	0.5735	-323.792	-322.266	-321.655	-319.824	-317.688	-314.026	-306.091	-294.495	-292.053	-291.138		0.5735	-345.154	-339.661	-337.219	-335.083	-325.317	-313.11	-298.767	-275.269	-237.732	-210.266
	0.5736	-323.486	-321.96	-322.266	-319.824	-317.993	-315.247	-307.007	-295.105	-293.579	-291.138		0.5736	-344.543	-339.966	-338.135	-334.778	-325.317	-313.11	-298.767	-275.574	-236.206	-207.825
	0.5737	-323.792	-322.571	-322.266	-319.519	-317.383	-314.331	-307.007	-294.495	-294.495	-290.527		0.5737	-344.238	-340.271	-338.745	-334.473	-325.012	-314.331	-298.767	-275.879	-238.037	-207.52
	0.5738	-324.707	-322.266	-321.96	-318.909	-317.383	-314.026	-307.007	-293.884	-294.495	-289.917		0.5738	-344.238	-339.966	-338.745	-334.167	-325.012	-315.552	-299.072	-276.184	-240.479	-208.435
	0.5739	-325.012	-322.571	-321.35	-319.519	-317.383	-313.11	-307.007	-293.274	-294.495	-289.307		0.5739	-344.543	-339.355	-339.355	-333.862	-324.707	-316.467	-299.377	-275.574	-243.53	-208.74
	0.574	-324.707	-322.571	-321.655	-319.519	-316.772	-312.5	-306.702	-293.579	-294.189	-289.001		0.574	-344.849	-339.05	-339.05	-334.778	-324.402	-316.772	-299.683	-274.353	-245.972	-209.351
	0.5741	-324.097	-322.266	-321.655	-319.519	-316.467	-312.805	-306.091	-292.969	-293.579	-289.917		0.5741	-346.069	-338.745	-338.745	-335.693	-323.792	-316.467	-299.377	-273.743	-248.108	-209.961
	0.5742	-324.097	-322.571	-321.96	-319.519	-317.078	-313.416	-305.481	-292.053	-292.969	-290.222		0.5742	-344.849	-339.05	-339.05	-335.999	-323.792	-315.857	-299.072	-273.132	-249.634	-211.487
	0.5743	-323.792	-322.876	-321.655	-319.519	-317.383	-313.721	-306.091	-291.748	-293.579	-289.917		0.5743	-344.238	-339.661	-339.355	-335.999	-324.402	-315.247	-299.683	-272.827	-250.549	-213.318
	0.5744	-323.486	-322.571	-321.35	-320.129	-317.383	-313.721	-306.702	-292.053	-293.579	-289.307		0.5744	-343.933	-340.576	-340.576	-336.304	-324.402	-315.247	-299.683	-271.912	-250.854	-215.149
	0.5745	-323.792	-323.486	-321.045	-319.824	-317.688	-313.416	-306.702	-292.358	-293.274	-288.696		0.5745	-344.849	-340.271	-340.881	-335.693	-324.707	-314.331	-299.377	-271.912	-251.16	-215.759
	0.5746	-323.792	-323.181	-321.045	-320.435	-317.993	-313.11	-306.396	-293.884	-292.969	-289.001		0.5746	-345.154	-340.271	-341.187	-335.388	-324.707	-314.331	-299.072	-273.132	-252.686	-214.539
	0.5747	-324.097	-322.266	-321.045	-319.824	-317.688	-312.805	-307.007	-294.8	-292.664	-289.612		0.5747	-345.459	-339.966	-340.271	-335.693	-325.012	-314.331	-298.767	-274.048	-255.127	-213.318
	0.5748	-323.792	-321.655	-320.74	-319.824	-317.688	-312.805	-307.922	-294.8	-292.358	-289.917		0.5748	-346.68	-339.966	-339.05	-335.083	-325.012	-315.247	-298.767	-273.438	-255.737	-212.097
	0.5749	-323.486	-321.35	-321.045	-319.824	-317.688	-313.11	-307.617	-295.105	-292.664	-289.917		0.5749	-346.985	-340.271	-338.44	-335.388	-324.707	-315.247	-298.767	-272.827	-255.127	-210.571
	0.575	-322.876	-322.266	-321.35	-319.519	-317.688	-313.11	-307.922	-296.326	-292.664	-288.696		0.575	-347.595	-339.661	-338.44	-335.693	-324.707	-315.552	-299.072	-272.217	-254.517	-210.266
	0.5751	-322.876	-323.181	-321.35	-319.824	-317.078	-312.805	-307.922	-296.631	-292.358	-288.086		0.5751	-348.206	-339.05	-337.83	-335.388	-324.402	-315.247	-299.377	-272.217	-253.296	-209.961
	0.5752	-322.876	-323.181	-321.045	-319.519	-316.772	-312.805	-307.617	-296.936	-292.358	-288.086		0.5752	-349.121	-338.745	-337.83	-334.778	-323.792	-314.331	-298.462	-272.827	-251.16	-209.656
	0.5753	-323.792	-322.876	-320.74	-319.214	-316.772	-312.805	-308.228	-297.241	-292.664	-288.696		0.5753	-349.426	-338.745	-338.135	-334.778	-323.486	-315.247	-299.072	-272.522	-248.108	-208.74
	0.5754	-323.792	-322.571	-320.129	-318.909	-316.772	-312.805	-308.838	-297.241	-292.969	-290.222		0.5754	-348.816	-338.135	-338.745	-335.388	-324.707	-314.636	-299.988	-271.912	-246.582	-208.13
	0.5755	-324.097	-322.876	-319.824	-318.604	-316.162	-312.5	-308.838	-297.546	-292.664	-290.833		0.5755	-348.206	-337.83	-339.05	-335.999	-325.012	-314.636	-300.598	-271.912	-246.582	-208.435
	0.5756	-324.707	-323.181	-319.824	-318.604	-316.162	-312.195	-308.838	-296.936	-292.969	-290.833		0.5756	-347.595	-337.83	-339.05	-335.999	-324.707	-314.331	-299.988	-272.827	-245.361	-210.266
	0.5757	-325.012	-322.876	-320.129	-318.604	-316.467	-311.584	-307.617	-296.326	-293.884	-291.138		0.5757	-347.595	-336.914	-338.135	-335.693	-324.707	-314.026	-299.072	-272.217	-245.361	-212.708
	0.5758	-325.623	-322.571	-320.74	-318.909	-316.162	-311.89	-306.702	-296.326	-294.495	-291.443		0.5758	-346.375	-336.914	-337.524	-335.083	-324.097	-314.026	-298.767	-271.912	-245.056	-215.759
	0.5759	-325.928	-323.486	-321.045	-318.909	-315.247	-311.279	-306.091	-295.715	-294.8	-291.748		0.5759	-345.154	-337.83	-337.83	-335.388	-323.792	-314.331	-299.377	-271.912	-245.972	-217.285
	0.576	-325.317	-323.486	-321.655	-318.909	-315.247	-311.584	-305.481	-295.715	-294.495	-292.358		0.576	-344.238	-338.44	-337.83	-335.693	-323.486	-313.721	-299.683	-272.522	-245.361	-217.285
	0.5761	-324.402	-323.181	-321.35	-319.214	-314.636	-311.89	-305.786	-296.021	-293.884	-292.969		0.5761	-343.933	-338.135	-338.44	-335.693	-323.486	-313.11	-300.293	-272.827	-244.751	-215.759
	0.5762	-324.707	-322.876	-321.35	-319.519	-315.247	-312.5	-306.702	-296.021	-292.664	-293.274		0.5762	-344.238	-338.745	-338.135	-335.388	-323.486	-313.11	-300.903	-273.438	-245.361	-213.928
	0.5763	-324.402	-322.266	-321.045	-318.604	-315.552	-312.5	-307.617	-295.715	-292.664	-292.969		0.5763	-345.154	-338.745	-337.83	-334.778	-323.181	-313.721	-299.988	-273.132	-245.667	-212.402
	0.5764	-324.097	-322.266	-321.045	-318.298	-316.772	-312.805	-307.007	-296.021	-292.358	-292.358		0.5764	-345.154	-338.745	-338.135	-334.473	-323.486	-314.331	-299.072	-272.827	-245.667	-210.571
	0.5765	-324.097	-321.96	-321.045	-317.993	-316.467	-312.805	-306.702	-296.021	-292.358	-291.443		0.5765	-344.543	-338.135	-338.44	-334.167	-324.707	-313.721	-298.767	-272.827	-245.667	-210.571
	0.5766	-324.097	-322.266	-320.74	-318.604	-316.467	-311.89	-306.702	-296.631	-292.358	-290.527		0.5766	-344.238	-337.524	-338.44	-334.778	-325.012	-314.636	-297.852	-272.522	-244.751	-212.708
	0.5767	-324.097	-322.266	-321.045	-319.824	-315.857	-311.584	-306.702	-296.021	-292.053	-289.917		0.5767	-344.238	-337.83	-338.44	-335.693	-325.012	-314.636	-297.546	-272.217	-243.53	-214.844
	0.5768	-324.402	-323.181	-321.96	-319.824	-315.552	-311.584	-306.396	-295.105	-291.748	-289.917		0.5768	-343.628	-338.44	-338.135	-335.693	-325.623	-314.636	-297.546	-272.522	-243.225	-216.37
	0.5769	-324.707	-323.486	-321.655	-320.129	-315.857	-312.805	-306.396	-295.105	-291.748	-289.307		0.5769	-343.628	-338.135	-337.524	-335.083	-326.538	-314.331	-297.546	-272.827	-242.92	-217.59
	0.577	-325.012	-323.792	-321.045	-318.909	-316.772	-312.805	-306.702	-294.495	-292.358	-289.307		0.577	-343.323	-337.219	-338.135	-334.778	-327.148	-314.331	-297.852	-273.132	-242.92	-218.201
	0.5771	-324.097	-323.486	-321.35	-318.909	-317.993	-311.584	-307.312	-293.884	-292.969	-289.307		0.5771	-343.018	-336.914	-338.745	-334.778	-326.538	-314.026	-297.546	-272.522	-243.835	-218.201
	0.5772	-324.097	-322.571	-321.045	-319.214	-317.078	-310.669	-308.533	-293.274	-293.579	-289.917		0.5772	-343.628	-337.524	-338.44	-334.778	-326.233	-314.331	-298.462	-271.606	-244.141	-217.59
	0.5773	-324.097	-321.96	-321.35	-319.519	-315.857	-310.669	-308.228	-292.358	-293.274	-289.307		0.5773	-344.238	-338.135	-337.83	-335.083	-325.317	-314.331	-299.072	-270.691	-245.361	-216.98
	0.5774	-324.402	-321.96	-321.655	-319.519	-315.857	-310.974	-307.617	-291.443	-293.274	-289.307		0.5774	-344.238	-337.83	-337.524	-335.388	-325.317	-314.331	-298.767	-269.47	-246.887	-215.759
	0.5775	-323.792	-322.571	-321.35	-319.214	-316.772	-311.584	-307.312	-291.443	-292.053	-289.612		0.5775	-343.628	-337.83	-337.524	-335.693	-325.012	-314.026	-297.852	-268.25	-249.634	-213.928
	0.5776	-324.707	-323.181	-321.655	-319.214	-317.383	-312.805	-307.007	-291.443	-290.833	-289.612		0.5776	-343.323	-337.83	-337.219	-334.778	-325.012	-314.331	-296.631	-267.944	-252.075	-212.402
	0.5777	-324.707	-323.181	-321.045	-318.909	-317.993	-313.11	-306.702	-291.138	-290.222	-289.001		0.5777	-343.018	-338.135	-338.135	-335.388	-324.707	-315.857	-296.021	-267.334	-252.686	-212.097
	0.5778	-324.707	-322.876	-320.74	-318.909	-317.688	-312.805	-306.091	-291.138	-292.053	-288.696		0.5778	-342.407	-338.135	-338.745	-335.693	-325.317	-315.857	-296.631	-267.944	-252.991	-212.708
	0.5779	-324.707	-323.181	-320.74	-319.519	-317.078	-312.195	-306.702	-291.138	-292.969	-288.086		0.5779	-342.102	-338.135	-338.44	-335.388	-325.928	-315.552	-297.546	-267.639	-252.991	-214.233
	0.578	-324.402	-323.486	-321.045	-319.824	-317.078	-312.195	-307.007	-291.748	-293.579	-288.086		0.578	-343.933	-338.44	-338.135	-335.388	-325.928	-315.247	-297.546	-267.639	-252.686	-216.98
	0.5781	-323.792	-322.876	-321.35	-319.519	-316.467	-312.195	-306.702	-291.443	-292.053	-288.391		0.5781	-346.069	-338.745	-337.83	-335.388	-325.012	-315.247	-296.936	-266.418	-250.854	-218.811
	0.5782	-323.486	-322.571	-321.35	-319.824	-316.772	-312.5	-305.481	-292.358	-289.917	-289.307		0.5782	-346.68	-339.661	-338.44	-335.693	-324.707	-315.857	-296.326	-265.808	-247.498	-219.421
	0.5783	-324.097	-323.181	-321.045	-319.519	-316.772	-313.11	-305.481	-292.969	-288.696	-289.917		0.5783	-347.29	-340.576	-339.661	-335.083	-325.012	-315.857	-295.105	-266.113	-244.751	-220.032
	0.5784	-324.402	-323.486	-321.045	-319.214	-317.383	-312.805	-306.702	-294.189	-288.086	-290.527		0.5784	-347.29	-340.881	-340.271	-334.778	-325.623	-316.162	-294.495	-266.724	-242.92	-221.252
	0.5785	-323.792	-323.486	-321.045	-319.519	-317.993	-312.805	-307.617	-295.105	-288.086	-290.833		0.5785	-347.595	-341.187	-340.576	-334.167	-325.623	-316.162	-294.8	-267.334	-243.225	-221.252
	0.5786	-323.792	-323.486	-321.35	-320.129	-317.383	-312.805	-307.617	-295.41	-288.086	-290.527		0.5786	-346.985	-341.797	-341.187	-334.167	-324.707	-315.552	-294.8	-267.029	-245.361	-220.947
	0.5787	-324.402	-322.876	-321.96	-319.824	-317.383	-313.721	-307.617	-294.8	-287.781	-289.917		0.5787	-346.069	-343.933	-341.797	-334.167	-325.928	-315.857	-295.715	-267.334	-247.498	-221.863
	0.5788	-324.707	-322.571	-322.266	-319.824	-317.688	-314.026	-307.007	-294.189	-289.001	-290.222		0.5788	-345.459	-344.543	-341.797	-333.557	-325.928	-315.857	-296.326	-267.944	-247.803	-222.473
	0.5789	-324.707	-322.571	-322.266	-319.519	-317.078	-314.331	-306.396	-294.495	-290.222	-290.527		0.5789	-345.459	-343.628	-341.492	-333.252	-325.623	-315.857	-296.021	-268.86	-247.803	-221.252
	0.579	-324.097	-322.571	-322.266	-318.909	-316.467	-314.331	-306.702	-296.021	-292.358	-290.527		0.579	-345.459	-343.628	-341.187	-333.557	-324.097	-315.247	-295.105	-269.775	-246.887	-219.727
	0.5791	-323.792	-322.571	-321.655	-318.604	-316.772	-314.026	-307.007	-295.715	-292.969	-290.222		0.5791	-346.069	-344.238	-341.492	-333.862	-324.402	-314.331	-294.189	-271.301	-244.446	-218.201
	0.5792	-323.792	-323.181	-320.435	-318.604	-317.078	-314.026	-306.702	-294.8	-293.579	-290.222		0.5792	-346.375	-343.933	-341.492	-333.862	-324.402	-314.331	-293.274	-272.522	-242.615	-217.59
	0.5793	-324.707	-323.486	-320.129	-319.824	-317.078	-313.721	-306.091	-294.8	-293.579	-290.222		0.5793	-346.069	-343.018	-341.492	-333.862	-324.402	-314.026	-293.884	-272.827	-242.92	-217.59
	0.5794	-325.317	-323.792	-320.129	-319.824	-317.688	-313.721	-306.091	-294.8	-292.969	-290.527		0.5794	-346.375	-343.323	-341.797	-333.862	-325.012	-314.331	-294.8	-272.827	-243.225	-217.59
	0.5795	-325.012	-324.402	-320.129	-319.824	-318.298	-313.416	-306.396	-294.8	-292.358	-290.222		0.5795	-345.764	-344.238	-342.102	-333.862	-325.623	-314.636	-296.021	-272.217	-244.141	-216.675
	0.5796	-324.097	-323.792	-321.045	-319.824	-318.604	-313.11	-306.396	-295.41	-291.748	-289.917		0.5796	-344.849	-344.543	-342.102	-333.862	-326.538	-315.552	-296.326	-271.912	-242.615	-216.064
	0.5797	-324.402	-323.181	-321.045	-319.824	-319.214	-312.5	-306.091	-295.715	-291.443	-289.917		0.5797	-344.849	-344.238	-341.797	-333.557	-326.538	-315.857	-296.936	-271.301	-241.394	-217.285
	0.5798	-324.707	-323.181	-321.045	-319.214	-318.909	-312.5	-305.786	-295.105	-291.443	-289.612		0.5798	-345.459	-345.154	-339.966	-333.252	-326.538	-315.552	-296.326	-271.606	-240.784	-218.201
	0.5799	-325.012	-323.181	-321.35	-319.214	-317.993	-313.416	-305.786	-294.8	-292.358	-289.612		0.5799	-345.764	-345.154	-339.355	-332.336	-326.843	-315.552	-296.021	-271.912	-239.868	-219.727
	0.58	-325.012	-323.181	-321.655	-319.519	-317.078	-314.331	-304.871	-294.8	-292.358	-289.917		0.58	-346.069	-344.543	-339.355	-332.336	-326.538	-315.857	-295.105	-271.606	-239.868	-220.642
	0.5801	-325.012	-323.181	-321.35	-318.909	-316.162	-314.026	-305.176	-294.8	-292.358	-289.917		0.5801	-346.069	-344.543	-339.355	-332.031	-326.538	-315.857	-294.8	-271.301	-241.089	-221.252
	0.5802	-325.623	-322.876	-321.045	-318.909	-316.772	-313.721	-305.786	-294.495	-291.443	-289.001		0.5802	-345.764	-346.069	-339.966	-332.947	-326.233	-315.857	-294.8	-271.606	-242.31	-221.863
	0.5803	-325.317	-322.571	-321.96	-318.909	-317.993	-313.721	-306.702	-294.495	-290.833	-289.001		0.5803	-345.459	-346.375	-340.881	-332.642	-326.538	-316.162	-295.105	-272.827	-243.225	-222.168
	0.5804	-324.707	-323.181	-322.571	-319.519	-318.298	-313.416	-307.312	-294.189	-289.917	-289.307		0.5804	-346.069	-346.68	-341.797	-332.642	-326.233	-316.467	-295.105	-274.353	-242.92	-221.252
	0.5805	-324.707	-323.181	-321.96	-320.435	-317.688	-313.721	-307.007	-294.8	-289.612	-289.001		0.5805	-346.68	-347.595	-341.797	-332.031	-325.928	-316.772	-295.41	-275.574	-241.699	-220.032
	0.5806	-324.707	-323.181	-321.655	-320.435	-317.993	-313.721	-306.702	-294.189	-290.527	-288.696		0.5806	-346.375	-347.595	-341.797	-331.421	-325.623	-317.078	-295.715	-276.184	-239.563	-218.506
	0.5807	-324.707	-322.876	-321.655	-319.824	-317.993	-313.416	-306.702	-293.884	-291.443	-287.17		0.5807	-345.154	-347.29	-342.102	-331.116	-325.623	-316.467	-296.326	-276.489	-238.342	-216.675
	0.5808	-324.402	-323.486	-321.655	-319.214	-318.298	-313.721	-306.702	-293.274	-291.138	-286.255		0.5808	-343.933	-346.375	-342.102	-331.421	-325.623	-316.467	-296.631	-275.879	-237.122	-216.37
	0.5809	-323.792	-323.181	-321.655	-319.519	-318.298	-314.636	-306.091	-293.274	-291.748	-285.339		0.5809	-344.238	-345.459	-342.102	-332.031	-325.623	-316.772	-296.326	-275.269	-238.342	-216.37
	0.581	-324.097	-322.876	-321.35	-319.824	-318.298	-314.331	-305.786	-294.189	-292.358	-285.645		0.581	-344.543	-344.849	-341.187	-332.642	-325.623	-316.162	-295.41	-274.963	-240.479	-216.675
	0.5811	-324.707	-322.876	-321.35	-319.519	-318.604	-314.331	-305.786	-295.715	-292.969	-286.255		0.5811	-344.238	-344.238	-340.881	-333.557	-325.928	-316.162	-294.8	-274.658	-242.31	-215.759
	0.5812	-324.097	-322.266	-321.045	-319.519	-317.688	-314.331	-304.871	-296.021	-292.969	-286.865		0.5812	-343.933	-345.459	-340.576	-333.557	-326.843	-316.467	-293.884	-274.048	-244.141	-214.539
	0.5813	-323.792	-322.571	-321.045	-319.214	-317.383	-314.331	-305.176	-294.8	-293.274	-286.865		0.5813	-343.628	-345.459	-340.576	-333.557	-326.233	-316.467	-293.884	-274.353	-245.056	-214.539
	0.5814	-324.097	-323.486	-321.35	-318.909	-317.078	-314.331	-305.481	-293.579	-293.274	-286.865		0.5814	-343.323	-344.543	-341.187	-333.252	-326.233	-316.467	-294.495	-274.353	-244.751	-214.539
	0.5815	-324.707	-323.792	-321.655	-318.604	-317.383	-314.026	-305.786	-292.664	-293.274	-287.781		0.5815	-343.933	-344.238	-341.492	-333.557	-326.843	-316.162	-296.021	-274.353	-244.446	-216.064
	0.5816	-324.707	-323.486	-321.045	-318.298	-317.078	-314.636	-305.786	-292.053	-293.884	-288.696		0.5816	-344.849	-344.238	-341.187	-333.557	-327.148	-316.467	-297.241	-274.353	-244.446	-218.506
	0.5817	-324.402	-322.266	-321.35	-318.909	-317.383	-314.636	-305.481	-292.969	-294.189	-288.696		0.5817	-345.764	-344.238	-340.881	-333.862	-326.538	-316.772	-299.072	-274.048	-243.53	-220.337
	0.5818	-324.097	-321.96	-322.266	-319.214	-317.383	-314.636	-305.786	-294.8	-293.884	-289.001		0.5818	-346.68	-344.238	-340.271	-334.167	-326.843	-317.383	-299.988	-272.827	-242.31	-220.337
	0.5819	-324.097	-322.266	-322.876	-319.519	-317.993	-314.636	-306.091	-295.41	-294.189	-288.696		0.5819	-347.595	-345.154	-339.661	-333.862	-326.843	-318.298	-299.988	-272.522	-241.089	-220.337
	0.582	-323.792	-322.266	-322.266	-319.824	-318.298	-315.247	-306.396	-295.41	-293.884	-287.781		0.582	-347.595	-345.154	-339.355	-333.862	-327.148	-318.298	-300.293	-272.217	-241.089	-219.421
	0.5821	-324.097	-322.876	-321.655	-319.519	-318.298	-315.857	-306.702	-294.189	-293.579	-288.086		0.5821	-347.29	-344.543	-339.661	-333.557	-326.843	-317.383	-300.903	-271.301	-240.784	-218.811
	0.5822	-324.097	-323.181	-321.655	-319.214	-317.383	-315.247	-306.396	-292.664	-293.274	-288.696		0.5822	-346.375	-343.628	-340.576	-332.031	-327.148	-316.467	-300.903	-270.691	-240.173	-218.506
	0.5823	-324.402	-323.181	-321.35	-319.519	-317.383	-314.331	-306.396	-292.664	-292.969	-288.696		0.5823	-345.459	-344.238	-340.271	-331.421	-327.148	-316.467	-301.208	-271.606	-239.258	-218.506
	0.5824	-324.402	-323.486	-321.35	-319.519	-317.078	-313.721	-307.007	-292.664	-293.274	-288.086		0.5824	-344.543	-344.543	-340.271	-332.031	-327.454	-317.078	-300.598	-273.132	-239.258	-217.59
	0.5825	-323.792	-323.181	-321.045	-319.824	-317.383	-313.11	-306.702	-292.969	-292.969	-286.865		0.5825	-344.238	-344.543	-340.271	-331.421	-326.538	-317.078	-301.208	-274.353	-239.258	-216.37
	0.5826	-323.486	-322.266	-321.045	-319.824	-317.078	-313.721	-307.007	-292.053	-292.664	-286.865		0.5826	-344.849	-344.543	-340.271	-331.116	-326.233	-316.467	-301.208	-274.963	-239.258	-216.675
	0.5827	-323.792	-322.266	-321.045	-319.214	-317.078	-313.416	-307.617	-292.358	-293.579	-287.17		0.5827	-345.459	-344.543	-340.881	-330.811	-325.623	-316.162	-300.598	-274.353	-239.258	-216.675
	0.5828	-323.792	-322.571	-320.74	-319.519	-317.688	-313.721	-307.312	-292.664	-292.664	-287.781		0.5828	-346.069	-344.238	-340.271	-331.421	-326.233	-316.162	-299.683	-273.438	-238.647	-216.675
	0.5829	-324.097	-323.792	-321.045	-319.519	-317.993	-313.721	-306.396	-292.358	-292.358	-288.391		0.5829	-345.764	-343.628	-339.661	-332.031	-326.233	-316.467	-299.988	-272.827	-239.868	-216.064
	0.583	-324.707	-323.181	-321.35	-319.824	-317.383	-313.721	-305.786	-292.358	-291.748	-288.696		0.583	-346.069	-343.628	-339.661	-331.726	-326.843	-316.467	-299.377	-271.606	-240.784	-216.675
	0.5831	-325.012	-322.571	-321.045	-319.214	-317.383	-314.026	-306.091	-292.358	-291.748	-288.696		0.5831	-345.154	-344.238	-339.661	-331.726	-327.148	-316.772	-298.767	-270.996	-241.089	-217.285
	0.5832	-325.012	-323.181	-320.74	-318.909	-317.383	-313.721	-306.091	-292.053	-292.053	-287.476		0.5832	-346.069	-344.849	-339.966	-332.031	-326.843	-316.467	-299.072	-269.47	-240.479	-217.59
	0.5833	-324.707	-323.792	-320.74	-318.909	-317.383	-313.11	-306.091	-292.053	-291.443	-286.255		0.5833	-346.375	-344.543	-340.271	-332.031	-326.843	-315.857	-298.767	-267.334	-240.479	-217.59
	0.5834	-324.097	-324.097	-320.74	-319.214	-317.383	-313.11	-306.396	-292.053	-291.443	-284.424		0.5834	-345.459	-345.459	-340.271	-332.336	-326.233	-315.857	-299.072	-266.113	-242.004	-217.896
	0.5835	-324.097	-323.792	-321.045	-319.214	-317.688	-313.11	-306.702	-291.748	-291.138	-284.424		0.5835	-344.238	-345.154	-340.576	-332.336	-325.623	-316.162	-299.072	-265.808	-243.225	-218.811
	0.5836	-324.097	-322.876	-321.35	-319.519	-317.688	-313.416	-307.312	-292.053	-291.138	-284.424		0.5836	-343.323	-345.459	-340.576	-331.726	-325.623	-316.162	-299.683	-266.724	-244.446	-219.727
	0.5837	-323.486	-322.266	-321.045	-319.519	-317.688	-313.416	-306.702	-291.748	-290.527	-284.729		0.5837	-342.712	-347.595	-340.576	-332.031	-325.317	-315.552	-300.293	-267.639	-245.667	-220.337
	0.5838	-323.486	-321.96	-321.045	-319.519	-317.383	-313.11	-306.396	-292.358	-290.222	-285.339		0.5838	-342.407	-349.426	-340.271	-332.336	-325.928	-315.552	-300.598	-269.165	-245.667	-219.421
	0.5839	-323.792	-322.571	-321.045	-318.604	-317.383	-313.11	-306.396	-293.274	-290.833	-286.56		0.5839	-341.797	-350.037	-339.966	-332.336	-325.623	-315.857	-299.683	-268.86	-245.056	-218.506
	0.584	-325.012	-323.486	-321.655	-318.909	-316.772	-313.416	-306.091	-292.969	-291.443	-286.865		0.584	-341.797	-350.037	-339.661	-332.336	-325.317	-315.552	-298.767	-268.555	-244.446	-216.37
	0.5841	-325.623	-323.486	-322.266	-318.298	-317.078	-312.805	-306.091	-292.664	-292.053	-287.17		0.5841	-342.712	-349.731	-339.661	-332.642	-326.233	-316.162	-298.767	-269.165	-245.056	-215.149
	0.5842	-325.928	-323.181	-322.571	-318.298	-317.078	-312.5	-305.176	-292.664	-292.969	-286.56		0.5842	-342.712	-349.121	-339.966	-332.947	-326.538	-316.162	-299.072	-268.86	-245.972	-216.064
	0.5843	-325.623	-323.486	-321.96	-318.909	-316.772	-312.195	-303.955	-292.358	-291.748	-286.865		0.5843	-342.712	-349.426	-340.576	-332.947	-326.538	-315.857	-299.683	-268.86	-246.887	-217.59
	0.5844	-324.402	-323.181	-321.96	-319.519	-317.078	-312.5	-303.65	-292.358	-290.833	-286.56		0.5844	-342.102	-349.731	-340.576	-332.947	-326.843	-315.247	-299.683	-269.47	-249.023	-218.811
	0.5845	-323.792	-322.571	-321.655	-319.824	-316.772	-312.805	-303.345	-290.833	-290.833	-285.339		0.5845	-342.407	-349.731	-341.187	-333.252	-327.759	-315.247	-299.683	-271.606	-250.854	-220.032
	0.5846	-323.486	-322.571	-320.74	-320.435	-317.078	-312.195	-302.734	-290.527	-290.527	-284.729		0.5846	-342.102	-348.511	-340.271	-332.947	-327.454	-315.247	-299.072	-273.438	-250.549	-221.252
	0.5847	-323.792	-321.655	-320.129	-320.129	-317.078	-311.89	-302.429	-290.527	-289.917	-283.508		0.5847	-342.102	-347.595	-340.271	-332.947	-327.454	-315.857	-299.072	-274.963	-250.854	-222.168
	0.5848	-324.097	-321.96	-320.129	-319.824	-317.078	-312.195	-302.124	-291.138	-289.307	-283.203		0.5848	-342.102	-346.985	-339.05	-333.252	-328.369	-315.552	-298.767	-276.184	-251.77	-221.558
	0.5849	-324.402	-322.571	-320.74	-319.214	-317.078	-313.11	-302.124	-292.664	-289.612	-281.982		0.5849	-342.102	-346.68	-339.05	-333.252	-327.759	-316.467	-298.767	-276.184	-252.686	-220.642
	0.585	-324.707	-322.571	-320.74	-319.214	-316.772	-312.805	-301.819	-292.664	-290.222	-281.982		0.585	-342.102	-346.375	-339.661	-333.252	-327.148	-317.078	-298.767	-276.184	-253.601	-218.506
	0.5851	-324.402	-323.181	-320.74	-319.214	-316.467	-312.805	-302.124	-292.664	-290.527	-281.982		0.5851	-342.407	-346.375	-339.05	-333.252	-326.843	-317.688	-298.157	-276.184	-254.211	-217.285
	0.5852	-323.792	-322.876	-321.045	-318.604	-316.772	-313.416	-302.429	-292.358	-291.443	-280.457		0.5852	-343.018	-346.375	-339.661	-334.167	-326.538	-317.688	-297.546	-275.574	-253.601	-217.285
	0.5853	-323.181	-322.571	-321.045	-319.519	-316.772	-313.721	-302.429	-292.969	-291.748	-279.236		0.5853	-342.712	-346.069	-339.966	-333.557	-326.538	-317.078	-297.852	-275.269	-252.686	-217.285
	0.5854	-323.792	-321.96	-320.74	-319.519	-317.078	-313.416	-302.429	-292.664	-291.138	-278.32		0.5854	-342.102	-346.069	-340.271	-333.252	-326.233	-317.078	-298.462	-275.269	-251.16	-216.064
	0.5855	-324.707	-321.96	-321.045	-319.214	-317.078	-313.416	-302.734	-292.358	-291.138	-278.015		0.5855	-341.492	-346.069	-339.966	-332.947	-326.233	-316.772	-298.767	-274.963	-249.329	-216.37
	0.5856	-324.707	-322.266	-321.045	-318.909	-317.078	-313.11	-303.345	-292.358	-291.748	-279.236		0.5856	-341.797	-345.764	-339.355	-333.252	-326.538	-316.467	-298.767	-274.048	-247.498	-217.285
	0.5857	-324.707	-322.571	-321.045	-318.909	-316.772	-312.805	-303.955	-292.053	-292.053	-280.762		0.5857	-342.712	-344.238	-339.355	-333.252	-326.843	-316.467	-298.767	-272.827	-246.277	-217.896
	0.5858	-324.097	-323.181	-321.045	-318.909	-316.162	-312.5	-303.65	-292.053	-292.053	-282.288		0.5858	-343.323	-343.323	-339.661	-333.252	-327.148	-315.857	-298.462	-272.522	-245.972	-217.59
	0.5859	-324.402	-323.486	-321.35	-318.909	-316.467	-312.5	-303.65	-291.443	-291.748	-281.372		0.5859	-344.543	-343.323	-339.661	-333.862	-326.843	-315.857	-298.767	-274.048	-245.972	-217.285
	0.586	-324.097	-322.571	-321.045	-318.909	-317.078	-312.5	-303.65	-291.748	-291.748	-279.541		0.586	-345.459	-343.933	-339.966	-334.473	-326.233	-316.467	-298.767	-274.963	-246.887	-216.37
	0.5861	-324.097	-322.571	-321.045	-319.519	-317.688	-312.805	-303.345	-292.053	-291.443	-277.71		0.5861	-345.764	-344.543	-339.661	-334.778	-325.928	-316.772	-297.852	-275.879	-247.498	-216.064
	0.5862	-324.097	-321.96	-320.74	-319.214	-317.383	-312.805	-303.955	-292.969	-291.748	-276.794		0.5862	-346.68	-345.764	-339.355	-335.388	-325.317	-316.772	-297.241	-275.574	-249.023	-215.149
	0.5863	-324.097	-322.266	-320.74	-318.909	-316.772	-313.11	-304.565	-293.579	-292.358	-278.015		0.5863	-346.375	-347.595	-338.745	-335.693	-325.012	-317.383	-297.241	-275.269	-250.854	-213.928
	0.5864	-324.402	-322.571	-321.35	-318.604	-315.857	-313.11	-303.955	-293.884	-291.748	-280.457		0.5864	-346.68	-348.206	-338.44	-335.693	-325.012	-317.688	-297.241	-275.269	-252.38	-213.013
	0.5865	-324.707	-323.486	-321.35	-319.214	-316.162	-313.416	-302.734	-293.884	-292.358	-283.203		0.5865	-346.68	-348.206	-338.44	-335.083	-324.402	-316.772	-297.546	-274.963	-252.686	-212.402
	0.5866	-324.402	-322.876	-321.045	-319.214	-316.467	-313.721	-301.819	-293.884	-292.358	-284.119		0.5866	-345.764	-347.595	-338.44	-334.473	-323.792	-316.162	-297.241	-275.574	-252.38	-212.708
	0.5867	-324.402	-322.876	-320.435	-319.214	-316.467	-313.721	-301.819	-293.579	-292.053	-285.034		0.5867	-346.069	-348.206	-338.745	-334.473	-324.707	-316.467	-296.631	-275.574	-253.601	-213.013
	0.5868	-324.402	-322.571	-320.435	-319.519	-316.162	-313.721	-301.819	-293.579	-290.833	-285.645		0.5868	-345.459	-347.595	-339.355	-334.778	-325.012	-316.467	-296.631	-275.574	-254.822	-213.013
	0.5869	-324.097	-322.266	-320.435	-319.214	-317.078	-313.11	-302.429	-293.884	-290.222	-286.56		0.5869	-345.764	-346.985	-340.271	-334.778	-324.707	-316.772	-294.8	-274.963	-255.127	-212.402
	0.587	-323.181	-321.655	-320.435	-318.909	-317.688	-312.805	-303.04	-294.189	-289.917	-286.56		0.587	-345.459	-346.68	-340.576	-334.473	-325.623	-316.467	-293.579	-274.353	-254.822	-211.487
	0.5871	-323.792	-321.35	-321.045	-318.604	-316.772	-312.195	-303.955	-294.8	-289.307	-286.56		0.5871	-345.459	-346.375	-340.271	-333.557	-325.317	-316.162	-293.884	-274.658	-253.601	-210.876
	0.5872	-324.402	-322.266	-321.045	-319.214	-316.467	-312.195	-303.955	-294.495	-290.222	-287.17		0.5872	-345.459	-346.375	-340.271	-334.167	-325.623	-316.772	-294.495	-274.353	-252.686	-210.571
	0.5873	-325.012	-322.571	-321.35	-319.519	-315.857	-312.5	-304.565	-294.8	-290.527	-286.865		0.5873	-345.459	-346.985	-340.576	-333.862	-324.707	-317.078	-295.105	-274.048	-252.686	-211.182
	0.5874	-325.317	-323.181	-321.045	-319.519	-316.772	-312.5	-305.481	-294.8	-290.527	-287.17		0.5874	-345.459	-347.29	-340.576	-333.862	-324.707	-317.383	-295.41	-274.353	-252.991	-211.487
	0.5875	-325.623	-323.486	-320.74	-319.824	-317.078	-311.584	-304.871	-293.579	-289.917	-286.865		0.5875	-345.764	-347.595	-340.271	-334.167	-324.707	-316.772	-296.021	-274.963	-253.296	-211.487
	0.5876	-325.012	-322.876	-320.435	-319.519	-317.383	-311.279	-303.65	-293.884	-289.917	-285.95		0.5876	-346.069	-346.985	-339.966	-334.473	-324.707	-317.383	-296.326	-274.658	-254.517	-210.571
	0.5877	-325.012	-322.571	-320.74	-318.909	-317.078	-311.89	-303.04	-294.189	-289.917	-286.255		0.5877	-345.459	-348.206	-339.661	-334.778	-325.012	-317.383	-296.326	-276.184	-254.211	-209.961
	0.5878	-325.317	-322.266	-321.35	-318.298	-316.772	-312.5	-301.819	-293.884	-290.222	-287.17		0.5878	-345.459	-348.511	-339.355	-334.778	-324.402	-317.383	-297.241	-276.489	-252.991	-209.656
	0.5879	-324.707	-323.181	-321.35	-318.604	-316.467	-313.11	-300.903	-292.969	-290.222	-288.086		0.5879	-345.154	-348.206	-339.05	-334.167	-324.097	-317.383	-297.546	-276.794	-251.465	-209.656
	0.588	-324.097	-323.181	-321.35	-318.909	-316.162	-312.805	-301.208	-292.358	-290.527	-287.781		0.588	-345.459	-346.985	-339.05	-334.778	-324.707	-316.772	-297.241	-277.1	-250.549	-210.571
	0.5881	-324.097	-322.571	-322.266	-318.298	-316.467	-312.5	-301.514	-292.969	-290.222	-288.086		0.5881	-345.459	-346.68	-338.745	-335.083	-325.623	-317.078	-296.631	-276.489	-250.854	-211.487
	0.5882	-325.012	-322.876	-322.876	-318.604	-316.162	-311.89	-300.598	-292.053	-290.527	-287.781		0.5882	-344.543	-346.069	-338.44	-335.388	-325.928	-317.078	-295.41	-277.1	-250.549	-212.708
	0.5883	-325.012	-322.571	-322.266	-319.214	-315.552	-310.974	-300.293	-292.358	-290.833	-287.476		0.5883	-343.933	-346.069	-338.44	-335.388	-325.928	-316.162	-295.41	-276.794	-249.939	-213.013
	0.5884	-324.707	-322.571	-320.74	-318.909	-315.857	-310.059	-300.903	-292.358	-291.748	-287.476		0.5884	-344.238	-346.375	-339.05	-335.388	-326.233	-317.078	-296.021	-277.1	-249.939	-213.623
	0.5885	-325.623	-322.876	-320.435	-319.214	-316.467	-309.753	-301.208	-292.664	-292.664	-288.086		0.5885	-344.849	-346.985	-339.355	-334.778	-326.538	-317.688	-296.631	-276.794	-249.634	-213.928
	0.5886	-325.928	-323.181	-320.129	-319.519	-317.383	-308.838	-301.514	-292.664	-293.274	-288.696		0.5886	-345.154	-347.595	-339.05	-334.167	-326.538	-317.993	-296.631	-277.1	-248.718	-213.928
	0.5887	-325.928	-323.181	-320.435	-319.824	-317.078	-308.228	-301.819	-292.053	-293.884	-288.391		0.5887	-345.459	-349.121	-338.745	-333.252	-326.843	-317.688	-296.021	-277.405	-248.108	-215.149
	0.5888	-324.707	-322.266	-321.045	-319.519	-316.772	-308.838	-302.429	-292.358	-293.884	-288.391		0.5888	-345.764	-349.426	-339.05	-332.947	-327.148	-316.772	-296.021	-277.1	-249.329	-216.675
	0.5889	-324.097	-321.96	-321.35	-318.909	-316.467	-309.448	-303.04	-292.358	-292.969	-287.781		0.5889	-345.459	-350.037	-338.745	-333.557	-326.233	-316.467	-296.326	-276.794	-250.549	-215.759
	0.589	-324.707	-322.266	-321.045	-318.909	-316.162	-310.059	-303.955	-292.358	-292.969	-287.17		0.589	-345.459	-350.037	-338.745	-333.862	-325.623	-316.772	-296.936	-277.1	-251.16	-213.623
	0.5891	-325.012	-323.181	-321.655	-318.909	-316.162	-311.279	-303.955	-292.358	-292.664	-285.95		0.5891	-346.069	-350.037	-339.355	-334.167	-325.012	-317.078	-296.936	-277.71	-252.38	-213.013
	0.5892	-325.012	-323.486	-322.266	-319.519	-317.078	-312.195	-303.955	-291.748	-292.664	-285.034		0.5892	-346.68	-349.426	-339.661	-334.473	-325.012	-317.078	-296.631	-278.015	-253.296	-213.318
	0.5893	-325.012	-323.181	-322.266	-319.519	-316.772	-312.805	-303.65	-291.138	-292.664	-284.424		0.5893	-347.595	-348.511	-340.881	-334.778	-325.623	-316.772	-296.631	-278.015	-253.906	-214.539
	0.5894	-325.012	-323.181	-321.045	-318.604	-317.383	-313.721	-304.871	-291.748	-292.664	-284.424		0.5894	-348.816	-347.595	-341.797	-334.167	-325.012	-316.467	-296.936	-278.015	-252.991	-216.064
	0.5895	-325.317	-323.181	-320.74	-318.298	-317.383	-314.636	-305.481	-292.664	-292.664	-286.255		0.5895	-347.595	-346.68	-341.187	-333.862	-325.317	-316.162	-296.936	-278.625	-251.77	-216.37
	0.5896	-325.623	-322.876	-320.129	-318.909	-317.383	-315.247	-305.481	-292.969	-292.053	-287.476		0.5896	-346.985	-346.069	-340.271	-334.167	-325.623	-316.162	-297.546	-278.931	-251.16	-216.37
	0.5897	-325.317	-322.571	-320.74	-319.519	-316.772	-315.247	-304.871	-293.274	-291.443	-288.696		0.5897	-346.069	-345.154	-339.355	-334.167	-325.012	-316.162	-297.852	-278.32	-252.075	-216.37
	0.5898	-325.012	-321.96	-321.35	-319.519	-316.467	-315.247	-304.871	-292.969	-291.443	-289.612		0.5898	-346.375	-344.543	-338.745	-334.473	-324.402	-316.772	-298.157	-277.71	-254.211	-215.149
	0.5899	-324.707	-322.266	-321.045	-320.129	-316.772	-314.636	-305.176	-292.358	-292.053	-290.222		0.5899	-346.985	-344.849	-338.745	-334.778	-324.402	-317.078	-298.157	-278.32	-256.042	-214.233
	0.59	-324.402	-323.486	-321.35	-320.129	-316.772	-313.721	-305.481	-291.443	-292.053	-290.527		0.59	-346.375	-345.154	-339.355	-334.778	-325.012	-316.772	-297.546	-279.236	-257.263	-214.233
	0.5901	-324.097	-323.792	-321.655	-319.824	-316.772	-313.416	-305.481	-291.748	-292.358	-289.612		0.5901	-346.069	-345.154	-339.355	-334.167	-325.317	-316.467	-297.546	-279.846	-256.958	-214.539
	0.5902	-324.097	-323.792	-321.96	-318.909	-317.078	-313.721	-306.091	-291.443	-292.358	-289.612		0.5902	-345.764	-344.543	-339.966	-333.862	-325.928	-316.162	-296.936	-280.762	-256.958	-214.539
	0.5903	-324.097	-323.486	-321.655	-318.604	-317.383	-314.636	-306.396	-292.053	-291.443	-289.612		0.5903	-346.375	-343.933	-339.966	-334.473	-326.538	-316.162	-296.326	-281.067	-257.568	-214.539
	0.5904	-324.097	-323.181	-321.045	-319.214	-317.078	-314.331	-306.396	-292.053	-291.138	-289.307		0.5904	-346.375	-344.238	-339.966	-334.473	-325.928	-316.162	-296.326	-281.067	-257.568	-213.623
	0.5905	-323.792	-322.266	-320.435	-319.519	-317.078	-313.721	-306.396	-292.664	-291.443	-289.612		0.5905	-346.68	-344.543	-339.966	-334.778	-325.928	-315.857	-296.631	-280.151	-256.653	-213.013
	0.5906	-323.792	-322.266	-320.129	-319.824	-316.772	-313.11	-306.396	-292.664	-291.748	-289.917		0.5906	-348.206	-345.459	-340.271	-334.778	-326.843	-315.552	-296.631	-279.236	-255.432	-212.708
	0.5907	-323.792	-322.266	-320.435	-319.519	-316.467	-312.5	-306.702	-292.358	-292.053	-290.833		0.5907	-347.595	-345.459	-339.661	-334.473	-327.148	-314.636	-296.326	-278.015	-253.906	-212.402
	0.5908	-323.792	-321.96	-320.435	-319.824	-316.772	-312.805	-306.702	-292.664	-292.358	-289.917		0.5908	-348.206	-346.069	-339.661	-334.167	-326.538	-313.721	-296.021	-276.794	-252.075	-211.182
	0.5909	-324.097	-321.96	-320.74	-320.129	-317.688	-313.721	-306.702	-293.274	-292.664	-290.222		0.5909	-348.816	-345.764	-339.355	-334.778	-326.233	-314.331	-296.021	-276.489	-250.244	-210.876
	0.591	-323.792	-322.571	-321.35	-319.519	-317.993	-314.331	-306.702	-293.884	-292.664	-291.138		0.591	-348.206	-345.764	-339.05	-335.693	-326.538	-314.636	-296.021	-276.794	-249.329	-210.876
	0.5911	-323.486	-323.181	-321.96	-319.214	-318.298	-314.026	-306.396	-294.189	-292.358	-290.222		0.5911	-348.816	-345.459	-339.661	-335.999	-326.843	-314.331	-296.326	-277.1	-249.634	-209.656
	0.5912	-323.792	-323.486	-321.96	-319.519	-317.993	-313.11	-306.702	-294.189	-291.138	-289.917		0.5912	-349.121	-345.459	-340.576	-335.999	-326.538	-314.331	-296.326	-278.015	-251.465	-208.74
	0.5913	-324.402	-323.792	-321.045	-319.519	-317.993	-312.805	-306.396	-294.8	-290.833	-289.307		0.5913	-350.037	-346.069	-341.187	-335.388	-326.233	-314.636	-296.021	-278.32	-252.38	-208.74
	0.5914	-323.792	-322.876	-321.045	-320.129	-317.688	-313.11	-306.091	-294.8	-290.833	-289.917		0.5914	-350.342	-345.764	-341.492	-335.083	-325.928	-315.857	-296.326	-279.236	-252.686	-207.52
	0.5915	-323.486	-321.96	-320.435	-320.129	-317.383	-312.805	-305.176	-294.495	-291.138	-290.222		0.5915	-350.342	-345.459	-341.492	-334.778	-325.012	-315.857	-296.326	-279.846	-251.465	-207.52
	0.5916	-323.486	-321.35	-320.435	-319.824	-317.078	-313.416	-304.871	-294.495	-291.443	-290.222		0.5916	-350.952	-345.459	-341.492	-335.388	-325.012	-314.636	-296.326	-280.457	-249.939	-208.13
	0.5917	-324.097	-321.96	-320.74	-319.214	-317.078	-313.721	-305.786	-295.41	-291.443	-289.917		0.5917	-350.342	-345.459	-340.881	-335.999	-325.928	-314.331	-296.326	-280.457	-248.108	-207.825
	0.5918	-323.792	-322.266	-321.655	-319.214	-316.772	-313.721	-306.091	-295.715	-291.443	-289.307		0.5918	-349.426	-345.764	-340.881	-335.693	-326.538	-314.026	-296.936	-279.846	-246.582	-207.52
	0.5919	-324.097	-322.266	-322.266	-319.214	-316.467	-313.416	-306.396	-296.021	-290.527	-288.696		0.5919	-348.816	-346.069	-341.187	-336.304	-326.843	-313.721	-297.546	-278.931	-245.361	-207.214
	0.592	-324.402	-321.655	-321.35	-318.604	-316.162	-313.11	-307.007	-296.326	-289.917	-288.696		0.592	-349.426	-345.764	-340.576	-336.914	-326.538	-314.026	-296.936	-278.625	-245.667	-207.825
	0.5921	-324.707	-322.571	-320.74	-318.909	-316.162	-313.11	-307.007	-296.021	-289.917	-289.917		0.5921	-349.731	-346.375	-339.661	-336.609	-326.538	-314.331	-296.631	-278.625	-245.361	-208.13
	0.5922	-325.012	-322.266	-320.129	-319.214	-316.162	-313.416	-306.396	-296.021	-290.527	-289.307		0.5922	-349.121	-346.375	-339.355	-335.999	-327.148	-313.721	-296.021	-279.236	-244.141	-209.351
	0.5923	-325.012	-322.266	-320.129	-318.604	-317.078	-313.416	-306.702	-295.715	-291.138	-287.781		0.5923	-348.511	-346.069	-339.966	-335.693	-327.454	-314.331	-295.41	-278.931	-242.31	-209.961
	0.5924	-325.623	-322.876	-320.74	-318.604	-317.383	-313.11	-305.481	-295.105	-291.443	-285.95		0.5924	-348.511	-345.764	-341.187	-335.388	-327.454	-314.636	-296.021	-278.32	-240.479	-210.876
	0.5925	-324.402	-323.792	-321.35	-318.298	-317.078	-312.195	-306.091	-294.495	-290.833	-283.813		0.5925	-348.206	-345.459	-342.407	-335.388	-326.538	-314.636	-296.021	-278.931	-241.394	-210.876
	0.5926	-323.792	-323.792	-321.96	-318.298	-317.688	-311.89	-305.481	-295.105	-290.527	-282.898		0.5926	-348.511	-345.154	-342.712	-335.388	-326.233	-314.331	-296.326	-279.846	-243.53	-210.571
	0.5927	-323.792	-322.571	-321.655	-318.909	-317.078	-312.805	-305.176	-295.41	-291.138	-283.203		0.5927	-349.121	-345.154	-342.712	-335.388	-325.928	-313.721	-295.41	-280.457	-246.582	-209.351
	0.5928	-324.402	-322.571	-321.045	-318.909	-316.772	-312.805	-304.871	-295.41	-291.443	-284.729		0.5928	-347.595	-345.154	-341.492	-335.999	-325.928	-313.721	-295.715	-280.762	-247.498	-207.825
	0.5929	-325.012	-321.96	-320.74	-317.993	-316.162	-312.195	-304.565	-295.105	-292.053	-286.865		0.5929	-346.985	-345.154	-341.492	-335.083	-325.928	-313.416	-296.021	-279.236	-246.277	-205.994
	0.593	-324.707	-322.571	-320.74	-318.298	-316.467	-311.584	-304.26	-294.8	-292.358	-289.612		0.593	-346.375	-345.764	-343.018	-335.388	-325.928	-313.721	-295.715	-277.405	-244.446	-205.383
	0.5931	-324.707	-323.181	-321.35	-319.214	-316.467	-311.584	-303.65	-295.41	-292.664	-291.138		0.5931	-346.375	-346.985	-343.933	-335.693	-326.538	-314.026	-296.631	-277.405	-242.92	-206.299
	0.5932	-325.012	-323.486	-321.655	-320.129	-316.162	-312.5	-303.345	-295.41	-292.664	-291.138		0.5932	-346.069	-346.985	-343.933	-335.083	-326.843	-314.331	-297.241	-276.794	-241.089	-207.214
	0.5933	-325.012	-323.486	-321.35	-320.435	-315.857	-312.805	-304.26	-296.021	-292.969	-289.612		0.5933	-346.069	-346.985	-343.628	-334.473	-326.538	-315.247	-297.852	-277.71	-239.563	-207.825
	0.5934	-324.402	-322.571	-321.35	-319.824	-315.247	-312.805	-304.871	-295.41	-292.969	-287.781		0.5934	-346.069	-347.29	-343.628	-334.778	-326.233	-315.247	-297.852	-278.015	-238.342	-208.435
	0.5935	-324.097	-322.266	-321.35	-319.214	-315.857	-312.5	-305.176	-294.189	-292.969	-287.17		0.5935	-346.069	-348.206	-342.407	-335.999	-325.928	-315.552	-297.241	-278.015	-238.037	-207.52
	0.5936	-323.486	-322.571	-321.35	-318.604	-316.772	-312.195	-305.481	-293.884	-292.664	-286.255		0.5936	-346.375	-346.985	-342.407	-336.609	-325.928	-314.331	-296.326	-277.405	-238.647	-206.299
	0.5937	-323.486	-323.792	-321.655	-319.519	-317.383	-311.584	-305.786	-294.189	-292.969	-285.645		0.5937	-347.29	-346.069	-341.797	-336.609	-325.928	-314.331	-295.41	-276.489	-239.868	-206.299
	0.5938	-324.707	-323.486	-321.35	-319.214	-318.298	-310.669	-305.786	-293.884	-293.274	-285.645		0.5938	-346.985	-346.069	-342.407	-335.999	-325.928	-314.331	-294.8	-275.269	-242.31	-206.909
	0.5939	-325.012	-323.486	-321.045	-318.909	-318.298	-310.364	-305.481	-293.579	-292.969	-284.424		0.5939	-347.595	-346.375	-342.407	-335.693	-325.928	-314.636	-294.8	-274.658	-244.446	-207.52
	0.594	-325.012	-322.266	-321.35	-318.909	-317.688	-310.974	-306.091	-292.969	-292.664	-284.424		0.594	-348.511	-346.375	-342.407	-334.778	-325.928	-314.331	-295.715	-274.658	-245.972	-207.52
	0.5941	-324.402	-322.571	-321.655	-318.909	-317.078	-311.279	-306.396	-293.579	-292.053	-285.645		0.5941	-348.816	-347.29	-342.102	-335.083	-325.623	-315.247	-296.021	-274.353	-247.192	-206.604
	0.5942	-324.097	-323.181	-321.655	-319.214	-317.078	-311.89	-305.786	-293.579	-291.748	-287.17		0.5942	-348.816	-346.985	-342.712	-335.388	-325.317	-314.331	-296.631	-273.743	-246.887	-207.52
	0.5943	-323.486	-322.876	-321.35	-319.214	-317.383	-311.89	-304.871	-292.358	-291.443	-287.781		0.5943	-348.206	-346.069	-343.018	-334.473	-324.402	-313.721	-296.631	-273.743	-245.056	-208.74
	0.5944	-324.097	-322.266	-320.129	-318.604	-317.688	-311.89	-303.955	-291.748	-291.138	-288.086		0.5944	-347.595	-346.375	-343.628	-334.167	-324.097	-314.331	-296.326	-274.658	-244.141	-210.876
	0.5945	-325.012	-322.266	-319.824	-318.604	-317.383	-311.89	-303.04	-291.138	-291.443	-287.476		0.5945	-346.375	-346.68	-343.323	-333.557	-323.792	-314.636	-295.715	-274.963	-242.615	-211.792
	0.5946	-326.233	-322.571	-320.74	-319.519	-316.467	-313.416	-302.124	-290.833	-290.527	-286.56		0.5946	-345.459	-347.29	-343.323	-332.947	-324.707	-315.247	-295.105	-276.489	-242.004	-211.182
	0.5947	-325.928	-323.486	-321.35	-319.824	-316.467	-313.721	-301.514	-291.138	-290.527	-286.56		0.5947	-345.459	-347.29	-343.323	-332.947	-325.012	-314.636	-293.579	-276.489	-242.004	-211.487
	0.5948	-325.928	-324.097	-321.96	-319.214	-316.467	-313.721	-300.903	-291.443	-291.138	-287.476		0.5948	-346.375	-347.595	-343.628	-332.947	-325.623	-314.636	-293.274	-276.794	-242.31	-211.487
	0.5949	-326.233	-324.707	-321.96	-319.519	-316.467	-311.89	-300.903	-291.748	-291.138	-287.781		0.5949	-346.375	-346.985	-343.323	-332.642	-325.317	-314.636	-294.495	-277.1	-243.53	-210.571
	0.595	-325.623	-324.097	-321.655	-318.909	-315.857	-311.584	-301.208	-292.358	-291.748	-286.865		0.595	-346.68	-346.375	-343.018	-332.336	-324.402	-314.636	-296.021	-277.1	-244.446	-209.961
	0.5951	-325.012	-323.486	-321.35	-317.993	-315.857	-311.584	-302.124	-292.358	-292.664	-286.56		0.5951	-346.68	-345.459	-343.628	-332.336	-323.486	-314.636	-296.631	-276.184	-244.141	-209.656
	0.5952	-324.097	-322.876	-321.045	-318.298	-316.162	-311.89	-303.04	-292.358	-292.358	-286.56		0.5952	-346.375	-345.154	-344.543	-333.252	-323.486	-314.026	-296.326	-274.963	-244.141	-209.045
	0.5953	-324.097	-323.181	-321.045	-319.519	-316.467	-311.89	-303.65	-292.053	-291.138	-285.645		0.5953	-346.069	-344.849	-344.849	-333.862	-323.792	-314.026	-296.021	-274.048	-244.751	-208.435
	0.5954	-323.792	-322.876	-321.045	-319.824	-316.772	-311.584	-303.65	-291.748	-290.833	-285.034		0.5954	-345.154	-345.459	-344.849	-333.862	-324.097	-314.026	-295.41	-274.658	-246.887	-207.52
	0.5955	-324.097	-322.876	-321.35	-319.214	-316.772	-312.195	-303.04	-292.053	-290.833	-285.95		0.5955	-345.154	-346.68	-344.543	-332.947	-323.792	-314.636	-295.105	-274.353	-250.549	-207.214
	0.5956	-325.012	-322.571	-321.655	-318.604	-316.772	-312.195	-302.734	-292.053	-290.527	-287.17		0.5956	-345.154	-348.206	-344.238	-332.947	-323.486	-315.247	-296.021	-274.353	-253.296	-207.52
	0.5957	-325.623	-322.876	-321.35	-318.298	-317.078	-312.5	-302.124	-292.358	-290.527	-287.781		0.5957	-344.543	-348.511	-343.933	-332.336	-323.181	-315.247	-296.326	-274.353	-254.211	-208.74
	0.5958	-325.623	-323.486	-321.655	-318.909	-317.078	-312.5	-301.819	-292.358	-290.222	-287.476		0.5958	-345.154	-349.121	-343.933	-332.336	-323.792	-314.636	-295.105	-274.658	-254.211	-209.045
	0.5959	-325.012	-323.792	-321.655	-319.214	-316.467	-312.805	-301.514	-291.748	-289.917	-286.255		0.5959	-346.069	-348.816	-343.933	-332.642	-324.402	-314.636	-294.189	-274.963	-254.517	-208.74
	0.596	-325.012	-324.402	-321.35	-318.909	-316.162	-312.5	-301.514	-291.138	-289.917	-285.339		0.596	-345.764	-348.511	-343.933	-333.252	-325.012	-315.247	-293.884	-274.658	-254.211	-209.045
	0.5961	-324.707	-323.486	-321.045	-319.214	-316.772	-312.805	-301.514	-290.222	-290.527	-284.729		0.5961	-345.459	-348.206	-343.018	-333.557	-324.707	-314.636	-294.8	-274.048	-252.991	-209.045
	0.5962	-325.623	-322.876	-320.129	-319.214	-317.688	-313.11	-301.819	-289.917	-292.358	-285.034		0.5962	-345.154	-348.206	-342.407	-333.862	-323.792	-315.857	-294.8	-273.743	-250.854	-209.351
	0.5963	-325.317	-323.486	-320.74	-319.214	-318.298	-313.416	-301.819	-289.307	-292.664	-285.645		0.5963	-345.764	-348.816	-342.407	-333.862	-324.097	-314.636	-295.105	-274.658	-249.939	-210.266
	0.5964	-325.012	-324.097	-321.655	-319.519	-317.383	-313.416	-301.819	-288.696	-292.969	-285.645		0.5964	-346.68	-349.121	-341.797	-334.473	-324.097	-315.247	-296.021	-274.963	-249.023	-209.961
	0.5965	-325.012	-323.792	-321.96	-319.824	-317.078	-313.11	-302.124	-287.476	-292.664	-285.95		0.5965	-346.985	-348.511	-341.797	-334.167	-324.402	-314.331	-295.41	-275.269	-249.329	-210.571
	0.5966	-325.317	-323.486	-321.96	-319.519	-316.772	-313.416	-302.429	-286.255	-292.358	-285.95		0.5966	-347.29	-347.29	-343.018	-334.473	-324.402	-314.331	-294.8	-274.963	-250.549	-210.876
	0.5967	-325.928	-323.486	-321.045	-319.214	-316.162	-313.721	-302.429	-285.645	-292.358	-285.034		0.5967	-346.68	-346.68	-343.018	-335.388	-324.707	-314.026	-295.715	-273.743	-251.77	-211.487
	0.5968	-325.012	-323.181	-319.519	-318.909	-315.857	-314.026	-302.429	-285.645	-291.443	-284.729		0.5968	-346.985	-348.511	-341.797	-335.693	-325.623	-314.331	-296.326	-273.132	-252.991	-211.792
	0.5969	-323.792	-322.266	-318.909	-319.214	-316.162	-314.331	-301.514	-286.56	-290.527	-285.034		0.5969	-346.375	-349.731	-341.187	-335.388	-325.012	-314.636	-296.021	-272.827	-254.211	-211.182
	0.597	-323.486	-322.266	-319.214	-319.214	-316.467	-314.026	-301.819	-287.781	-289.917	-286.255		0.597	-346.069	-350.037	-341.187	-335.388	-324.402	-314.636	-295.105	-271.912	-254.822	-210.571
	0.5971	-324.097	-322.571	-320.129	-319.519	-317.383	-314.026	-301.208	-290.222	-289.917	-286.865		0.5971	-345.764	-349.731	-341.492	-336.304	-323.792	-315.247	-294.8	-271.606	-254.211	-209.656
	0.5972	-324.402	-323.486	-321.35	-319.214	-318.298	-313.416	-301.514	-291.748	-290.222	-286.865		0.5972	-345.764	-349.426	-342.712	-336.609	-323.486	-315.247	-294.8	-271.606	-254.517	-209.045
	0.5973	-325.012	-323.181	-321.655	-319.214	-318.298	-312.805	-301.819	-292.969	-290.527	-288.086		0.5973	-346.069	-349.426	-342.712	-336.609	-323.181	-315.247	-296.021	-271.301	-255.127	-208.13
	0.5974	-325.012	-323.181	-321.655	-319.214	-318.298	-313.11	-302.429	-293.579	-290.527	-289.307		0.5974	-345.764	-349.731	-342.712	-335.999	-322.876	-315.552	-297.241	-271.606	-254.517	-207.214
	0.5975	-325.623	-322.571	-321.655	-319.519	-317.688	-313.416	-303.345	-294.189	-290.527	-290.222		0.5975	-345.764	-350.342	-341.797	-336.304	-323.181	-316.162	-296.936	-272.522	-252.686	-206.299
	0.5976	-325.623	-323.181	-321.35	-320.129	-317.383	-313.721	-304.26	-294.495	-289.612	-290.222		0.5976	-346.069	-350.342	-341.187	-335.388	-324.097	-317.078	-296.936	-272.827	-249.939	-204.773
	0.5977	-325.928	-324.097	-321.045	-319.824	-317.383	-314.026	-304.871	-294.189	-289.307	-290.222		0.5977	-346.069	-350.647	-340.576	-335.388	-325.012	-317.078	-296.936	-272.522	-247.803	-204.468
	0.5978	-325.623	-323.486	-321.045	-320.435	-317.383	-313.721	-306.396	-292.664	-291.138	-289.917		0.5978	-346.069	-349.731	-340.576	-334.778	-325.623	-317.078	-297.546	-271.606	-245.361	-204.773
	0.5979	-325.623	-323.181	-321.655	-319.824	-317.078	-314.026	-306.702	-291.748	-292.358	-289.001		0.5979	-345.764	-348.816	-340.576	-334.473	-325.317	-316.772	-297.546	-270.691	-243.835	-204.468
	0.598	-324.707	-322.876	-321.35	-319.824	-317.078	-313.721	-307.007	-292.053	-292.969	-288.696		0.598	-345.459	-347.595	-340.881	-333.557	-324.707	-315.857	-296.936	-270.691	-243.225	-204.468
	0.5981	-325.012	-323.181	-321.35	-319.824	-317.383	-313.11	-306.091	-292.053	-292.969	-287.781		0.5981	-345.764	-347.595	-340.576	-333.252	-324.707	-315.552	-296.326	-271.301	-242.31	-205.078
	0.5982	-324.707	-323.181	-321.35	-319.519	-317.078	-312.5	-305.786	-292.053	-291.748	-286.865		0.5982	-346.375	-348.816	-340.881	-333.557	-325.317	-315.857	-296.936	-272.217	-242.004	-205.994
	0.5983	-325.012	-323.181	-321.045	-319.824	-317.383	-312.805	-305.481	-292.969	-290.527	-285.95		0.5983	-347.595	-349.121	-340.881	-334.473	-325.012	-315.857	-297.241	-273.743	-240.784	-205.383
	0.5984	-325.317	-322.876	-320.74	-318.909	-317.688	-312.5	-304.871	-293.274	-289.917	-285.339		0.5984	-348.511	-349.121	-341.187	-334.778	-324.097	-315.552	-297.546	-274.963	-240.784	-205.383
	0.5985	-324.707	-322.266	-320.74	-318.604	-316.772	-313.11	-304.871	-292.358	-289.612	-285.339		0.5985	-349.731	-349.121	-340.881	-334.473	-324.097	-316.162	-297.546	-276.489	-242.004	-205.078
	0.5986	-324.097	-322.571	-320.435	-318.604	-316.467	-313.721	-305.176	-292.053	-289.307	-286.56		0.5986	-349.731	-348.816	-340.271	-334.473	-323.792	-317.688	-296.326	-277.405	-243.53	-205.078
	0.5987	-324.707	-322.876	-320.74	-318.604	-316.772	-313.416	-305.176	-292.664	-289.001	-287.17		0.5987	-348.816	-349.121	-340.881	-334.778	-323.792	-317.688	-295.41	-276.794	-245.056	-204.163
	0.5988	-324.707	-322.571	-321.35	-318.604	-316.467	-312.805	-305.176	-292.664	-289.307	-288.086		0.5988	-346.985	-349.731	-341.797	-335.083	-324.097	-317.383	-295.41	-275.269	-245.972	-202.942
	0.5989	-324.402	-322.266	-321.045	-318.909	-316.162	-312.805	-304.565	-293.274	-289.307	-288.086		0.5989	-346.985	-349.426	-341.797	-334.778	-324.402	-316.162	-296.326	-273.743	-247.192	-202.332
	0.599	-324.097	-322.266	-321.045	-319.519	-317.078	-312.805	-304.26	-292.969	-289.001	-287.781		0.599	-347.29	-349.731	-341.797	-334.473	-324.707	-316.162	-295.41	-273.132	-248.718	-202.332
	0.5991	-324.707	-322.266	-320.129	-319.519	-317.688	-313.416	-304.26	-292.664	-288.696	-287.476		0.5991	-348.511	-350.037	-341.492	-333.862	-324.402	-316.467	-295.105	-272.522	-249.023	-202.942
	0.5992	-325.012	-322.876	-320.129	-319.824	-317.383	-313.416	-303.955	-292.358	-289.001	-286.56		0.5992	-348.511	-350.342	-340.576	-333.862	-324.707	-316.772	-296.936	-270.386	-249.634	-204.163
	0.5993	-324.707	-323.486	-320.74	-320.129	-317.688	-314.026	-304.26	-293.274	-289.612	-285.645		0.5993	-348.206	-349.426	-339.355	-332.947	-324.402	-316.467	-297.546	-269.47	-250.549	-204.468
	0.5994	-325.012	-322.571	-320.129	-319.519	-317.383	-314.026	-304.871	-293.884	-289.917	-284.729		0.5994	-348.206	-348.511	-339.05	-332.642	-324.402	-315.857	-296.936	-267.944	-252.075	-203.552
	0.5995	-324.707	-322.571	-320.129	-319.214	-317.383	-313.11	-304.871	-293.274	-289.612	-284.424		0.5995	-349.426	-348.206	-339.661	-333.252	-324.402	-314.636	-295.715	-267.029	-252.38	-202.332
	0.5996	-324.707	-322.266	-320.435	-318.909	-317.383	-313.11	-303.955	-292.664	-289.917	-284.424		0.5996	-349.731	-348.206	-339.966	-333.252	-324.707	-313.721	-294.8	-266.418	-251.465	-202.332
	0.5997	-324.402	-322.571	-320.129	-318.298	-317.383	-313.11	-303.65	-292.358	-291.138	-285.339		0.5997	-349.731	-348.816	-340.576	-333.862	-324.707	-313.416	-294.8	-267.029	-249.329	-202.637
	0.5998	-324.402	-323.181	-320.129	-317.993	-317.688	-312.805	-304.26	-291.748	-291.443	-285.95		0.5998	-350.037	-349.426	-340.576	-334.167	-324.402	-312.805	-295.715	-267.639	-247.803	-203.857
[truncated: 5,502 more rows]

## Sheet: 2e
Control	Time												Ave	Succinate	Time												Ave	TRPM5 agonist	Time											Ave
	0	0.0402699	0.0557007	0.0081507	-0.011038	0.0332736	0.00724506	0.00019625	0.0207066	0.00862655	-0.0264278	0.0335599	0.0154785		0	0.0650129	0.0825397	0.0217326	-0.035934	0.055437	0.0937963	0.121918	0.186993	0.0473329	0.0166829	-0.0168542	0.0580598		0	-0.0417215	-0.0838749	0.0414527	0.0109353	0.0256444	0.0205296	0.173302	0.0554123	0.204874	0.509043	0.0915597
	0.0166667	0.0447561	0.0547419	0.00440628	-0.0173122	0.0318076	0.0106604	0.00151291	0.0146973	0.0055294	-0.0466846	0.035167	0.012662		0.0166667	0.11306	0.0437598	0.0322545	-0.0225325	0.0629204	0.082243	0.11896	0.189295	0.049746	0.0279578	-0.0081817	0.0626802		0.0166667	-0.0545777	-0.0804183	0.0695047	0.0112436	0.010132	0.0185374	0.169885	0.0502962	0.186857	0.502482	0.0883942
	0.0333333	0.0438641	0.0601838	0.0209614	-0.0240571	0.0294688	0.0103506	6.3452e-06	0.0153451	0.00465403	-0.0360839	0.0369322	0.0146932		0.0333333	0.126258	0.08963	0.021406	-0.0406426	0.0715131	0.0718899	0.10394	0.194556	0.0541334	0.0353072	0.0521276	0.0709198		0.0333333	-0.0658339	-0.0808298	0.0758864	0.0113609	0.00695209	0.0120069	0.165465	0.0527771	0.173863	0.500256	0.0851903
	0.05	0.0483592	0.0610746	0.0165306	-0.0318509	0.0332397	0.0103351	0.00191804	0.0142272	0.0033797	-0.0331869	0.0405941	0.0149655		0.05	0.138165	0.0245946	0.0185694	-0.0258099	0.0658897	0.0997348	0.0885475	0.192502	0.0456436	0.0302092	0.0436454	0.0656083		0.05	-0.0674059	-0.0811092	0.0772176	0.0119641	0.00459037	0.00705201	0.167055	0.0408558	0.184417	0.492654	0.083729
	0.0666667	0.0491981	0.0594823	0.00771747	-0.0399896	0.0339219	0.009855	0.00412726	0.0118744	0.00366779	-0.035958	0.0357385	0.0126941		0.0666667	0.125163	0.0388932	0.0191522	-0.0096531	0.0564155	0.083366	0.0822376	0.19489	0.0547512	0.023596	-0.0378858	0.0573569		0.0666667	-0.0650198	-0.0832294	0.0807413	0.0132208	0.00700476	-0.0034322	0.145434	0.0254981	0.183575	0.495572	0.0799365
	0.0833333	0.0462839	0.0609152	0.012413	-0.0319301	0.0360235	0.0106488	0.00309549	0.0174047	0.00303063	-0.0340689	0.0334554	0.0142974		0.0833333	0.114123	0.0365511	0.0213158	-0.0292108	0.0707691	0.0850225	0.074681	0.207304	0.0481002	0.0292562	0.0415913	0.0635912		0.0833333	-0.077062	-0.0808911	0.078353	0.0117462	0.0198358	0.00051138	0.158236	0.0110089	0.177269	0.481353	0.0780361
	0.1	0.0328164	0.0648382	0.0196732	-0.0232833	0.0374725	0.0122055	0.00363355	0.016474	-0.0016234	-0.0378263	0.0284811	0.0138965		0.1	0.119101	0.0416869	0.0181209	-0.0142602	0.0658327	0.089132	0.0825685	0.204054	0.0493021	0.0324607	0.0518403	0.067258		0.1	-0.0774832	-0.0835209	0.0784312	0.0109821	0.0143119	-0.0024209	0.159201	0.0143104	0.174683	0.465933	0.0754428
	0.116667	0.0393602	0.0669283	0.0189147	-0.0293291	0.0377649	0.0102616	0.00019625	0.0134076	-0.0005596	-0.0367871	0.0220118	0.0129245		0.116667	0.120649	0.0418173	0.0194282	-0.007535	0.0654472	0.0893322	0.0898405	0.209568	0.0689021	0.0335448	0.0624998	0.0721358		0.116667	-0.0656655	-0.0851889	0.0758277	0.0119205	0.00899819	-0.0031627	0.166009	0.0142814	0.162583	0.468929	0.0754532
	0.133333	0.0415504	0.0693488	0.00835556	-0.0274599	0.0318288	0.0107494	0.0023042	0.0130331	0.00103599	-0.0175067	0.0266661	0.0145369		0.133333	0.118597	0.044254	0.0188058	-0.0093824	0.0653132	0.0804458	0.0809187	0.211168	0.0729033	0.0288452	0.106515	0.0743985		0.133333	-0.0644304	-0.0850148	0.0704247	0.0100807	0.0095458	-0.0058768	0.159729	0.0200103	0.148127	0.465928	0.0728524
	0.15	0.0483062	0.0674515	0.0159408	-0.0283455	0.0317229	0.0105016	0.00156989	0.0102173	-0.0002327	-0.026239	0.0276508	0.0144131		0.15	0.02714	0.0413485	0.0189768	-0.0152291	0.0650049	0.0737285	0.0923957	0.219276	0.0828072	0.0302874	0.0938387	0.0663249		0.15	-0.077399	-0.0849833	0.0585619	0.0114781	-0.0076895	-0.0001339	0.157568	0.0277906	0.152007	0.462173	0.0699373
	0.166667	0.0518474	0.0654797	0.0063689	-0.0203001	0.0312653	0.00866615	0.00042417	0.00645859	0.00054294	-0.035622	0.0232719	0.0125821		0.166667	-0.0001012	0.0318902	0.0201074	-0.0170757	0.0655378	0.0777085	0.0861114	0.223485	0.076388	0.0294731	0.082675	0.0614727		0.166667	-0.0834059	-0.0879947	0.0682323	0.0129996	0.00118609	-0.0044233	0.149332	0.0270616	0.131567	0.458942	0.0673496
	0.183333	0.0496662	0.0633202	0.0076694	-0.0231621	0.0289179	0.00671841	0.00126603	0.011007	0.00468728	-0.0277082	0.0193193	0.0128819		0.183333	0.0355256	0.0757271	0.0136354	-0.0256904	0.0662516	0.0751992	0.0873682	0.226806	0.0714697	0.031016	0.0826981	0.0672733		0.183333	-0.0649918	-0.0887698	0.0692112	0.0123797	-0.0046925	-0.0024564	0.145666	0.0429987	0.130274	0.461748	0.0701367
	0.2	0.0455596	0.0585954	0.0133521	-0.0192559	0.0283798	0.00572325	0.00172185	0.00586455	-0.0007647	-0.0316967	0.0238001	0.0119345		0.2	0.111812	0.1022	0.0145783	-0.0265412	0.0620625	0.072774	0.0848289	0.223205	0.0773001	0.0331262	0.0829813	0.0762115		0.2	-0.0729918	-0.0893937	0.0726955	0.0133616	-0.0385949	0.0058272	0.153234	0.0378247	0.119304	0.448303	0.064957
	0.216667	0.0447914	0.0571193	0.00654973	-0.0184728	0.0316381	0.0109392	-0.00326	0.00524798	0.00571219	-0.0303848	0.020549	0.0118572		0.216667	0.116541	0.0520925	0.0114699	-0.018274	0.0611174	0.0729742	0.0746344	0.215572	0.0588729	0.025124	0.0621804	0.0665732		0.216667	-0.0808797	-0.0915803	0.0823855	0.0118937	-0.009662	-0.0032646	0.158506	0.0344703	0.110028	0.453197	0.0665094
	0.233333	0.0404288	0.0614085	0.0108839	-0.0173821	0.0280451	0.00719473	-0.0017408	0.00214551	0.00118565	-0.031833	0.0184955	0.0108029		0.233333	0.115486	0.0593699	0.00972469	-0.0274365	0.0651791	0.071142	0.0645179	0.215028	0.0720394	0.0339835	0.0824443	0.0692254		0.233333	-0.0753218	-0.0913595	0.0909402	0.012078	-0.0182183	-0.0024412	0.155805	0.0286594	0.106879	0.426174	0.0633195
	0.25	0.0432812	0.0637763	0.0156398	-0.0246444	0.0298416	0.00820541	-0.0030638	-0.0018394	0.00093081	-0.0406915	0.0201624	0.0101453		0.25	0.103185	0.073252	0.00798327	-0.0062293	0.0662985	0.0704613	0.0674401	0.20925	0.0705962	0.0238507	0.0838913	0.0699981		0.25	-0.0728516	-0.0895458	0.0791556	0.0122054	-0.0114661	-0.0187189	0.164899	0.0146144	0.101255	0.40999	0.0589536
	0.266667	0.044182	0.0641068	0.0149534	-0.022971	0.0296255	0.00982788	-0.0041842	0.00656834	0.00044871	-0.0362626	0.0107011	0.010636		0.266667	0.0982761	0.0758882	0.00684261	-0.0192664	0.0648373	0.0795335	0.0650609	0.20152	0.0582406	0.0137987	0.0824794	0.0661101		0.266667	-0.0826481	-0.0834395	0.0770609	0.0122456	-0.0035659	-0.0157356	0.175604	0.0212025	0.0967568	0.383587	0.0581068
	0.283333	0.0294341	0.064163	0.0152784	-0.0305457	0.0295704	0.00656742	-0.0019686	0.00211379	0.00136302	-0.0383299	0.0122293	0.00817048		0.283333	0.110719	0.0636592	0.00649099	-0.0265527	0.0633192	0.0860859	0.0690744	0.211163	0.0675218	0.0121145	0.0910454	0.0686037		0.283333	-0.0738621	-0.079673	0.110653	0.0126176	-0.005524	-0.0187037	0.188934	0.0118634	0.0942305	0.373949	0.0614484
	0.3	0.0299552	0.064989	0.0117749	-0.03606	0.0300069	0.00712113	-0.0038234	0.00029397	0.00109696	-0.035685	0.00672558	0.00694502		0.3	0.0934155	0.0608475	0.00394516	-0.02418	0.0702899	0.083959	0.061311	0.195537	0.049056	0.0111841	0.0748131	0.0618344		0.3	-0.0668164	-0.0758396	0.12048	0.0141692	-0.0030641	-0.0153494	0.201445	0.0183549	0.0892157	0.368758	0.0651353
	0.316667	0.0282242	0.0609212	0.00645331	-0.0343726	0.0263842	0.00770587	-0.0059503	-0.00086	0.00303063	-0.0471148	0.00464135	0.00446028		0.316667	0.0922297	0.0645217	0.00453876	-0.0189142	0.0620792	0.0768734	0.0564701	0.189338	0.0441763	0.0138465	0.0766882	0.060168		0.316667	-0.0776796	-0.0715322	0.145204	0.0143502	-0.0134382	-0.0132354	0.179662	0.0114241	0.0825976	0.36371	0.0621064
	0.333333	0.0331961	0.0567124	0.00447866	-0.0299443	0.0283968	0.00874751	-0.0073746	-0.0026359	0.00356802	-0.0409435	0.00156884	0.00507		0.333333	0.0735462	0.0667308	0.00554763	-0.0398352	0.0667409	0.0687521	0.0546597	0.183975	0.0444853	0.0117211	0.0698333	0.0551051		0.333333	-0.0674059	-0.071011	0.146633	0.0141156	-0.0146247	-0.0139876	0.180034	0.0239825	0.0858954	0.380664	0.0664296
	0.35	0.0325956	0.0554529	0.00683846	-0.0273853	0.0290874	0.00684619	-0.0058997	-0.0026274	0.00424399	-0.0449108	0.00144762	0.00506263		0.35	0.0966735	0.0612427	0.00772023	-0.0280001	0.0649312	0.0757501	0.0516184	0.177517	0.0567879	0.00530716	0.068699	0.0580225		0.35	-0.0696795	-0.071096	0.140467	0.0156304	-0.0166495	-0.0211328	0.159568	0.0175103	0.0714689	0.389569	0.0615655
	0.366667	0.0342912	0.0522913	-0.0100174	-0.0255254	0.0263249	0.00677265	-0.0022598	-0.0054334	0.00201668	-0.0431476	0.00057926	0.00326295		0.366667	0.114507	0.0514734	0.00396458	-0.0202548	0.0641	0.0702892	0.0603334	0.163163	0.0475451	0.00497436	0.0697033	0.0572544		0.366667	-0.0745919	-0.0670596	0.135025	0.0166626	0.0163789	-0.0175248	0.14248	0.0257875	0.0813067	0.387686	0.0646151
	0.383333	0.0360486	0.0552781	0.00192629	-0.0258517	0.0264562	0.00413175	-0.0061592	-0.004213	-0.0005097	-0.0480595	-0.0012396	0.00343712		0.383333	0.0863533	0.0662128	0.00047292	-0.0258807	0.0671028	0.0656603	0.0528442	0.15774	0.0413047	0.00727616	0.0671053	0.0532902		0.383333	-0.070606	-0.0681216	0.154836	0.0159789	0.0213838	-0.0142417	0.141941	0.0315939	0.075455	0.400418	0.0688637
	0.4	0.0370641	0.0560432	-0.0009875	-0.0258937	0.0247826	0.00544441	-0.0060832	-0.0061397	0.00048197	-0.0511031	-0.0054818	0.00255702		0.4	0.0672388	0.200002	-0.0021564	-0.0212232	0.064204	0.0600169	0.0554561	0.152404	0.0560734	0.00359522	0.0612193	0.0633482		0.4	-0.0731042	-0.064809	0.161452	0.0180936	0.0306944	-0.0099425	0.123609	0.0300831	0.0682594	0.404522	0.0688858
	0.416667	0.0396781	0.0555631	0.00250429	-0.0221786	0.0244436	0.00593618	-0.0036145	-0.0081791	-0.0004544	-0.0550706	-0.003547	0.00318919		0.416667	-0.0176434	0.114477	-0.0102213	-0.0168819	0.0611677	0.0594765	0.0511478	0.147628	0.047608	0.00064544	0.0597345	0.0451945		0.416667	-0.0736936	-0.0692667	0.173413	0.0165621	0.0231175	-0.0137131	0.120672	0.0396203	0.0612	0.409174	0.0687085
	0.433333	0.0363488	0.0564035	0.00670598	-0.0196662	0.0258927	0.00614533	-0.0025131	-0.0027207	-0.0017674	-0.0447219	-0.0091169	0.00463546		0.433333	0.00781903	0.130517	-0.0112693	-0.0233155	0.0623942	0.0573918	0.0575303	0.143968	0.0423567	-0.0012025	0.0571767	0.0475788		0.433333	-0.0816656	-0.071822	0.179736	0.0173764	0.0291364	-0.0075435	0.120089	0.0345911	0.0562004	0.399756	0.0675854
	0.45	0.0430163	0.0546138	0.00614027	-0.0177037	0.0299391	0.00598267	-0.0052287	-0.0071417	-0.0015015	-0.0608221	-0.0079957	0.00357261		0.45	0.0526186	0.110875	-0.0174518	-0.0240225	0.0607823	0.0586728	0.0657696	0.128973	0.0385776	-0.0016035	0.0505287	0.0476109		0.45	-0.0850061	-0.0750013	0.186587	0.0173463	0.0392193	-0.0038998	0.112915	0.0289924	0.0507723	0.384193	0.0656118
	0.466667	0.0442262	0.052149	0.00228741	-0.0218709	0.0275197	0.00744254	-0.0019496	-0.0064299	-0.002676	-0.0559627	-0.0111527	0.003053		0.466667	0.0507772	0.163952	-0.0210654	-0.0073338	0.0600617	0.0664218	0.0877201	0.142475	0.0306332	0.00032527	0.0409139	0.0558983		0.466667	-0.0798972	-0.0771602	0.188153	0.0193637	0.0370747	-0.0044789	0.116995	0.0320908	0.050742	0.367183	0.0650067
	0.483333	0.0424688	0.0493011	0.0102098	-0.0328763	0.0286002	0.00671072	-0.0054503	-0.0082913	-0.0061444	-0.062134	-0.0113336	0.00100552		0.483333	0.0545996	0.116076	-0.0247256	-0.0228414	0.0622099	0.0603293	0.103257	0.141753	0.0465896	0.00140439	0.041521	0.052743		0.483333	-0.0876727	-0.0811862	0.170359	0.0183718	0.0387139	-0.0019075	0.108969	0.0412274	0.0498722	0.368163	0.062491
	0.5	0.0420361	0.0680847	0.0017818	-0.0396912	0.0245029	0.00605628	-0.002456	-0.0100696	-5.543e-06	-0.0587649	-0.0089754	0.00204537		0.5	0.0648328	0.0975322	-0.0273324	-0.0066474	0.0613319	0.0501024	0.108357	0.142675	0.0608275	-0.0049895	0.0250158	0.0519732		0.5	-0.0765567	-0.0810037	0.145341	0.0182377	0.0346989	0.00311346	0.114554	0.0378633	0.0497385	0.372933	0.061892
	0.516667	0.0417711	0.0589137	0.0190832	-0.0333098	0.0245537	0.00514242	-0.0078557	-0.0128421	-0.00246	-0.0624278	-0.0104855	0.00182576		0.516667	0.0637401	0.100237	-0.0219879	-0.0183566	0.0616972	0.063007	0.114724	0.140907	0.0842551	-0.0052037	0.0891385	0.0611052		0.516667	-0.0759955	-0.0836914	0.127645	0.0168737	0.036503	0.0100046	0.107455	0.0372649	0.0509589	0.360258	0.0587276
[truncated: 568 more rows]

## Sheet: 2f
Ringer's	Succinate	TRPM5 agonist	Succinate + NDNA	TRPM5 agonist + NDNA
0.0764421	0.415809	1.00595	-0.0047784	-0.0653552
0.451807	0.291997	0.432678	0.0241682	0.00244114
0.087506	0.187286	0.229499	0.0701439	-0.0285318
-0.0034633	0.25309	0.761433	0.0708193	-0.0086122
0.0401673	0.0263143	0.46912	0.0533972	-0.0192159
[truncated: 6 more rows]

## Sheet: 2h
Non tuft	Time (min)	1114_CtrlTRPM5GFP_nonTuft_1	1114_CtrlTRPM5GFP_nonTuft_2	1114_CtrlTRPM5GFP_nonTuft_3	1114_CtrlTRPM5GFP_nonTuft_4	1114_CtrlTRPM5GFP_nonTuft_5	non tuft 1	non tuft 2	Ave (non tuft)	Tuft TRPM5	Time (min)	1108_CtrlTRPM5GFP_2	1108_CtrlTRPM5GFP_3	1108_CtrlTRPM5GFP_1	1114_CtrlTRPM5GFP_1	1114_CtrlTRPM5GFP_2	1114_CtrlTRPM5GFP_3	1114_CtrlTRPM5GFP_4	Ave (ctrl)	Tuft succinate	Time (min)	suc 1-2	suc 3	suc 4	suc 5	suc 6	suc 7	suc 8	Ave (suc)
[truncated: 1,443 more rows]

[truncated: 1 more sheets: 2i]
