# Supplementary material for: Parasites trigger epithelial cell crosstalk to drive gut–brain signalling
Source: Nature. 2026 Mar 25;653(8114):465–73. doi: 10.1038/s41586-026-10281-5 (PMC13171452; doi:10.1038/s41586-026-10281-5)
Supplement: Supplementary file 5 — Source Data Fig. 3 [file 41586_2026_10281_MOESM5_ESM.xlsx]

## Sheet: 3b
Control	Time (sec)	Mean1	Mean2	Mean3	Mean4	Mean5	Mean6	Mean7	Mean8	Mean9	Mean10	Mean11	Mean12	Mean13	Mean14	Mean15	Mean16	Mean17	Mean18	Mean19	Mean20	Mean21	Mean22	Mean23	Mean24	Mean25	Mean26	Mean27	Mean28	Mean29	Mean30	Average	IL-4	Time (sec)	Mean1	Mean2	Mean3	Mean4	Mean5	Mean6	Mean7	Mean8	Mean9	Mean10	Mean11	Mean12	Mean13	Mean14	Mean15
	1	0	0	0	0	0	0	0	0	0	0	0	0	0	0	0	0	0	0	0	0	0	0	0	0	0	0	0	0	0	0	0		1	0	0	0	0	0	0	0	0	0	0	0	0	0	0	0
	2	0.00535885	0.03161	-0.0176971	0.0100937	0.0279307	0.0177783	-0.0228358	-0.0208444	-0.0152235	0.010749	0.0379825	-0.0426377	0.00671092	-0.0032947	-0.0289244	0.0516404	0.0181062	0.0159215	0.0415147	0.00707537	0.0375298	0.0194772	-0.017932	0.0305705	0.042075	-0.0033375	0.0330317	0.0229713	0.0177997	0.034345	0.0115848		2	-0.0346242	-0.0369691	-0.0338593	-0.131358	0.0414663	0.0301294	-0.0010829	0.0216704	0.00104453	0.0318495	0.0353367	0.039362	0.0204646	-0.004703	0.00311953
	3	0.0914557	0.0487147	0.134452	0.105594	0.0278047	0.117899	0.035628	0.0683165	0.0296253	0.0442627	0.0475014	0.0222514	-0.0029886	0.0461401	0.0352887	0.0971639	0.0544269	0.0838629	0.0688609	0.033433	0.0812229	0.055101	0.0476879	0.0682642	0.117851	0.0641123	0.0417659	0.0491686	0.0305995	0.0628221	0.0602763		3	-0.0080302	-0.0097057	-0.0304242	-0.0478349	-0.0021994	0.0462247	-0.0340064	0.0435736	0.0170895	0.0415869	0.0292243	0.0315821	-0.0037354	-0.0250421	0.0273087
	4	0.010971	0.0138398	0.0230088	0.0254188	0.0367072	0.0698772	0.0124115	0.0244302	0.0183096	0.0358154	0.0365179	0.0116845	-0.0368872	0.0158177	0.0150319	0.0612619	0.0384825	0.0706728	0.0833697	0.0342741	-0.0020257	0.0460306	0.00791626	0.0471752	0.082272	-0.0326727	0.0823238	0.0510996	0.0319794	0.0434292	0.0319514		4	-0.0436899	-0.0596636	-0.0075512	-0.0610848	0.0232848	0.106314	0.0474748	0.0541042	0.0305121	0.0545244	0.0443119	0.0692251	0.0499755	-0.0138474	0.0070076
	5	0.159063	0.0572231	0.226491	0.0985139	0.0850452	0.116133	0.114672	0.147174	0.0685806	0.0968891	0.102874	0.0554745	0.0307537	0.0578425	0.0475428	0.138288	0.0530434	0.0961188	0.113764	0.0621946	0.0759307	0.0769071	0.109185	0.0869466	0.11124	0.0841278	0.0858231	0.0546565	0.0628636	0.0830985	0.0919487		5	-0.0029035	0.00194064	0.0325816	-0.0484267	0.0053053	-0.0031383	0.0135164	0.0745871	0.0287973	0.104229	0.0631663	0.0756538	0.0482189	0.00739328	0.00803438
	6	0.0429413	0.0295255	0.0504686	0.0404138	0.0928496	0.121208	-0.0128382	0.0826616	0.051492	0.0707163	0.0975651	-0.0124581	0.0103819	0.0507099	0.0288911	0.130134	0.0324151	0.0616798	0.10445	0.0432286	0.0509029	0.069608	0.0255649	0.0631845	0.0851641	-0.0217883	0.0831059	0.0593957	0.0660942	0.073332	0.0557		6	-0.0570742	-0.0478032	0.0131781	-0.0881467	-0.0254761	0.0442734	0.0402365	0.091321	0.0211438	0.0937315	0.0514882	0.0371671	-0.008764	0.022103	0.0205963
	7	0.0653402	0.0582095	0.171979	-0.012128	0.00103043	0.0965021	0.0342391	-0.0931655	0.0326895	0.0454737	0.0884127	0.0230599	0.0120225	0.0406892	0.0295714	0.125427	0.0478362	0.0522672	0.0950198	0.0610189	0.0117531	0.0628185	0.032946	0.0736287	0.101035	0.0177338	0.0472228	0.0764155	0.0519735	0.0659299	0.050565		7	-0.0804264	-0.0696917	0.0154236	-0.0201975	0.0145423	-0.0419862	0.0193144	0.112852	0.0401601	0.140219	0.0591668	0.0738907	0.0209961	0.0434093	0.0085178
	8	0.109236	0.0574261	0.129123	0.0789428	0.0246391	0.15819	0.0383054	-0.0082597	0.0116635	0.0649891	0.098755	0.0490153	0.0500711	0.0411448	0.0558563	0.159331	0.0451279	0.103789	0.130152	0.0711382	0.0410787	0.102154	0.0841555	0.0766592	0.089767	-0.0198289	0.0861393	0.07458	0.0483962	0.0706144	0.0707451		8	-0.0088891	0.0470438	0.0202848	0.0340169	0.0657903	0.0768369	0.0303592	0.11892	0.0454476	0.13975	0.0680164	0.100826	0.0473951	0.0447709	0.0618172
	9	0.0694883	0.0476398	0.0705635	-0.0330206	0.0548911	0.133488	0.0278944	-0.0770066	0.0585807	0.0466926	0.104887	0.0189456	0.032497	0.0348715	0.039983	0.148806	0.0571757	0.0565882	0.104384	0.070057	0.0536598	0.0776471	0.0738775	0.0550861	0.117066	0.0426535	0.052937	0.0737369	0.061971	0.0706158	0.0582219		9	-0.120339	4.7855e-05	-0.001942	-0.0760538	0.075483	0.0643628	-0.0215399	0.128516	0.0166309	0.161095	0.108382	0.0952242	-0.007693	0.032165	0.0185673
	10	-0.0135635	0.0552666	0.0779855	-0.0064002	0.00815412	0.116793	-0.0343117	-0.133509	0.0376378	0.0513421	0.10086	-0.0099141	-0.0118192	0.0534822	-0.0052288	0.149428	0.0441337	0.0339981	0.106464	0.0650871	0.0536686	0.0636171	0.055398	0.0464799	0.119037	-0.0035659	0.0784445	0.085191	0.0507885	0.0911695	0.0442038		10	0.022732	0.0338573	0.0181375	-0.0472698	0.132208	0.0857967	0.00937167	0.143167	0.0376886	0.163649	0.127138	0.089806	0.0633757	0.0646796	0.0149206
	11	0.150321	0.113595	0.203297	0.125741	0.067196	0.216757	0.0263303	-0.0454364	0.0595837	0.088311	0.114589	0.0730143	0.0411947	0.0829831	0.0585702	0.148291	0.0554453	0.109876	0.138519	0.0753247	0.103143	0.10162	0.0619254	0.087121	0.0896199	0.0888249	0.0930087	0.0989369	0.0829411	0.128103	0.0946249		11	-0.0002593	-0.0480122	0.010004	0.00367847	0.0548144	0.0432466	0.0319453	0.157435	0.0352003	0.154983	0.10486	0.0800861	0.0485872	0.0770495	0.00546667
	12	0.0505689	0.0703178	0.0670058	0.0263137	0.0339177	0.151055	-0.0171703	-0.105754	0.0189382	0.0377065	0.0982976	0.00463657	0.0284173	0.050792	0.0327975	0.135708	0.0185593	0.051333	0.106665	0.0746732	0.0515637	0.068488	0.0435934	0.0647707	0.0876179	0.0569723	0.0540428	0.0952078	0.0685954	0.0866669	0.0537433		12	-0.0514645	0.0400947	0.0142142	0.00474196	0.0604268	0.0598438	0.0460308	0.15211	0.0574002	0.172844	0.141539	0.113279	0.0211843	0.0828636	-0.012485
	13	-0.0059568	0.0814194	0.10367	0.00248413	0.0192482	0.174195	-0.0682305	-0.162268	0.0004587	0.0620179	0.140857	-0.0412166	-0.0668479	0.0492349	0.0117483	0.115004	0.0257081	0.0767828	0.106216	0.0635858	0.0916143	0.0727159	0.0519123	0.0585629	0.0818428	0.00550088	0.0285483	0.106013	0.0779301	0.0831278	0.0448627		13	0.00950924	0.0366643	0.0414893	-0.0431374	-0.0052407	0.0338937	-0.0209041	0.158148	0.0221908	0.162598	0.136904	0.107567	0.117109	0.0383735	0.0129331
	14	0.100353	0.103707	0.0409764	0.0370456	0.00253001	0.19429	0.00556993	0.00279493	0.0369999	0.0603779	0.128684	0.043061	0.0332765	0.0604142	0.0537797	0.129109	0.0430668	0.083505	0.117987	0.0897166	0.0818157	0.104728	0.0962611	0.0699444	0.140912	0.0587604	0.0575964	0.113251	0.0681556	0.121637	0.0760102		14	-0.003347	0.0196142	0.0352583	0.0176433	0.127229	0.200221	-0.001766	0.155786	0.0276741	0.165002	0.133904	0.142852	0.067019	0.0640996	0.064292
	15	0.0174537	0.0452281	0.0658059	0.00908981	-0.0176094	0.157064	-0.0932287	-0.0964811	0.027979	0.0639499	0.135365	0.0113798	-0.0583378	0.0563713	0.0427429	0.136012	0.0555804	0.056385	0.116028	0.0573247	0.0869926	0.093217	0.0553085	0.0603159	0.0855689	0.0129051	0.0416646	0.106593	0.0684796	0.0946085	0.0497918		15	0.0279996	-0.0118012	0.0397012	-0.0134709	0.0624743	0.0441875	0.0482121	0.159505	0.0314232	0.168198	0.132939	0.129988	0.0202164	0.0587287	0.031206
	16	0.0178164	0.0610921	0.109033	0.0542275	0.0496223	0.162982	-0.081007	-0.0874422	0.0200099	0.0431843	0.120721	-0.0263254	-0.0365633	0.0698921	0.0414571	0.139143	0.048086	0.0636047	0.14566	0.0697732	0.0639608	0.1051	0.0315106	0.0382115	0.0846287	-0.0195504	0.0209827	0.102981	0.0810277	0.085289	0.052637		16	-0.0176466	-0.0081341	0.0229037	-0.0656146	0.0336304	0.0143806	0.0505715	0.135729	0.0280018	0.156077	0.136313	0.129677	0.0226016	0.00106955	-0.0064074
	17	0.220068	0.103973	0.209356	0.171472	0.118114	0.251485	0.0640845	0.0595429	0.0704799	0.11766	0.176094	0.0932167	0.0776251	0.10088	0.105556	0.177925	0.0950686	0.119983	0.141956	0.0953544	0.195447	0.128943	0.128718	0.0803081	0.129035	0.0991311	0.0803452	0.131396	0.0848969	0.103967	0.124403		17	-0.0180863	-0.0138225	0.0490251	-0.0846477	0.00099545	0.0240904	0.02947	0.140357	0.0538426	0.1291	0.130076	0.11811	-0.0008518	0.00500298	-0.0149113
	18	-0.0261739	0.0645448	0.0573612	0.0264274	-0.0288661	0.167656	-0.0710614	-0.0960489	-0.0147024	0.0255128	0.138019	-0.0209467	-0.0291119	0.06382	0.0392496	0.113923	0.0583032	0.0676061	0.116725	0.0661336	0.0984017	0.0962918	0.0173143	0.0495885	0.0699085	4.182e-05	0.073616	0.114972	0.0647464	0.0932149	0.0465489		18	-0.0577	0.00739986	0.0576419	-0.0683839	0.0631724	0.134114	0.0162158	0.150715	0.0547915	0.177458	0.156962	0.115246	0.0206348	0.0357753	0.00610149
	19	0.0799032	0.0553495	0.107816	0.0281815	0.021734	0.147519	-0.0823608	-0.0956284	0.00159828	0.0431843	0.138294	0.0525322	-0.0094884	0.0734804	0.00983037	0.138012	0.0614515	0.0700463	0.124237	0.0432845	0.0583415	0.101887	0.0712832	0.0284842	0.0871954	0.0306848	0.0647711	0.115513	0.0680614	0.0852004	0.0573466		19	0.0346862	0.0724257	0.0649874	-0.0285571	0.0836696	0.0292811	0.0347213	0.161825	0.0663988	0.197334	0.171474	0.156001	0.0690949	0.0485811	0.0563806
	20	0.10725	0.0875658	0.179694	0.0483254	0.0569867	0.186146	-0.05447	0.00792593	0.0323872	0.0425766	0.153213	0.0606498	0.0709108	0.0698465	0.0419778	0.161582	0.0686753	0.0885267	0.134815	0.0816338	0.143309	0.117296	0.0940151	0.0654431	0.105648	0.0570559	0.0705237	0.136907	0.0688482	0.089695	0.085832		20	-0.0021931	0.024377	0.0409648	-0.0250803	0.112478	0.0768598	0.0535449	0.165558	0.0427426	0.189367	0.161426	0.151944	0.0679338	0.00878682	0.0581029
	21	-0.0086842	0.0765872	0.109441	0.0389196	0.0288013	0.186109	-0.0775258	-0.0105523	0.0235016	0.0438268	0.132985	0.0201698	-0.0051563	0.0754074	0.0269434	0.145824	0.0762554	0.0847543	0.14104	0.0636666	0.0947128	0.0998125	0.0396989	0.0288268	0.0810631	0.0350198	0.0645666	0.134266	0.0601434	0.0806796	0.0630368		21	-0.0688405	0.0181697	0.0618327	-0.0415533	0.0605318	0.0342859	0.00789275	0.171455	0.0936478	0.18814	0.167134	0.124973	0.0550421	0.0114699	0.0429763
	22	-0.0155775	0.0552232	0.0148022	-0.0297535	0.0168385	0.134865	-0.0608752	-0.146152	-0.0109763	0.00926598	0.111934	0.0191208	-0.0385825	0.068791	0.014242	0.133638	0.0348847	0.0731154	0.0921267	0.0570343	0.0524773	0.0877426	0.0614622	0.0445105	0.0793438	-0.0114465	0.0452826	0.114525	0.0598101	0.0857666	0.038448		22	-0.0350282	0.0624832	0.0598159	-0.0552601	0.0321453	0.0378994	0.0401767	0.171708	0.0734925	0.163895	0.132699	0.134493	0.019813	0.0628549	0.0384996
	23	0.198944	0.102822	0.169101	0.112656	0.0485101	0.299522	-0.0307011	0.0310379	0.0151223	0.076494	0.163097	0.0299489	0.014016	0.0855664	0.0803487	0.1823	0.0776465	0.110794	0.134897	0.108965	0.108118	0.101052	0.0905777	0.0769543	0.0982396	0.054051	0.0844869	0.131139	0.0883124	0.125649	0.0989889		23	-0.0674047	0.0330828	0.0468144	-0.0431968	0.0477429	0.0315416	0.0701325	0.162265	0.0574655	0.148203	0.153573	0.114462	-0.0022841	0.0155233	0.0360271
	24	0.123321	0.0944098	0.199435	0.104902	0.0510486	0.238174	-0.0365914	-0.0470416	0.005891	0.0611486	0.143419	0.0528924	0.0406397	0.0796857	0.0632025	0.167037	0.0892551	0.0991798	0.136784	0.0821822	0.0932112	0.0951567	0.0711104	0.0655604	0.104404	0.0549353	0.0809228	0.105163	0.0678366	0.0919416	0.0859739		24	0.0163386	-0.0175627	0.0477923	-0.0406812	0.0838571	0.0942699	0.0565551	0.167264	0.0550402	0.175837	0.154516	0.118483	-0.0327948	0.0689642	0.0969536
	25	0.124781	0.108127	0.216623	0.182976	0.119151	0.293031	-0.0105971	0.0473987	0.0250071	0.0783467	0.184239	0.123464	0.0550946	0.0990085	0.0925478	0.162183	0.11284	0.0975028	0.134885	0.120926	0.128454	0.134028	0.15232	0.0578094	0.131899	0.054971	0.120217	0.11739	0.0679395	0.130995	0.115452		25	-0.133686	0.0467629	0.0449046	-0.0537249	0.0601715	0.0175341	0.070346	0.180142	0.0841984	0.183602	0.136208	0.122995	0.0247455	0.0408582	0.0536929
	26	0.144581	0.0770045	0.224295	0.0957792	0.0321276	0.250707	-0.0641993	-0.0252612	0.0390008	0.0626883	0.1609	0.0760807	0.0109034	0.0936809	0.110841	0.16936	0.104471	0.0918777	0.146715	0.103433	0.124526	0.0936643	0.0799969	0.056546	0.139895	0.0656352	0.0827433	0.117293	0.0725574	0.128327	0.095539		26	-0.0417204	0.0198333	0.0677986	-0.0312091	0.0990199	0.0808655	0.0139018	0.158224	0.0699479	0.13918	0.139135	0.109043	0.0128787	-0.0129842	0.0212949
	27	0.0878486	0.0615568	0.101063	0.0741395	0.0219051	0.260215	-0.0671776	-0.0830353	0.0123727	0.0727477	0.149003	0.0585605	0.0222246	0.0775486	0.0553932	0.145949	0.0853701	0.111377	0.135383	0.0903853	0.0952144	0.101246	0.089252	0.0566251	0.104272	0.0735055	0.0835547	0.134129	0.0519421	0.121629	0.0794733		27	0.0082783	0.0484857	0.0621875	-0.0615594	0.118459	0.052132	0.0848463	0.176562	0.0566118	0.158938	0.17325	0.132582	0.0251389	0.0517394	0.0606475
	28	0.136913	0.101344	0.192845	0.159075	0.0449205	0.293336	-0.0349716	0.020871	0.00942147	0.0982997	0.180029	0.0407705	0.046284	0.0636643	0.0631212	0.184911	0.094822	0.100734	0.150473	0.0966097	0.138778	0.120529	0.0576326	0.0422429	0.0827	0.0688176	0.116291	0.128602	0.0756084	0.121789	0.0998821		28	0.0591058	0.121532	0.0798372	0.0287944	0.0801968	-0.0004504	0.0988558	0.169375	0.0759212	0.164288	0.172197	0.128998	0.0887838	0.0626125	0.0460736
	29	0.110433	0.0779729	0.0971548	0.0357911	0.017302	0.278876	-0.0401971	-0.0248757	0.0193375	0.0432993	0.154128	0.0553712	0.04614	0.0701199	0.0583907	0.154708	0.106159	0.0839969	0.124267	0.0966425	0.116009	0.105491	0.0335241	0.0356509	0.127624	0.0898062	0.0781931	0.136348	0.0562822	0.143964	0.0829303		29	0.0199393	0.0106351	0.0556845	-0.0614022	0.101421	0.0425663	0.0388342	0.163607	0.0403756	0.16762	0.153718	0.136943	0.0365272	0.0359768	0.0304237
	30	0.1608	0.110212	0.251086	0.0802393	0.0446751	0.33532	0.0242983	0.0377257	0.0369586	0.0773894	0.173806	0.0508053	0.0900541	0.0817727	0.091207	0.180029	0.102417	0.119649	0.185235	0.121411	0.137452	0.110427	0.0847039	0.0383613	0.151263	0.105164	0.110238	0.134314	0.0646247	0.14681	0.114615		30	0.0253198	-0.0149206	0.0774495	-0.0265176	0.0977126	0.0753665	0.0384811	0.161816	0.070737	0.156303	0.16091	0.131367	0.00541493	0.0672355	0.0683138
	31	0.129221	0.101517	0.191472	0.0939254	0.0697731	0.245698	-0.0509284	-0.037644	0.0170587	0.0872491	0.1663	0.0773462	0.0734851	0.0725547	0.049618	0.172761	0.0954355	0.114908	0.118219	0.0919389	0.10128	0.129738	0.0373239	0.0453386	0.12395	0.0407869	0.0774544	0.149981	0.0703118	0.134823	0.0930299		31	0.0744822	0.0745741	0.095039	0.029404	0.233226	0.0496826	0.0622603	0.19045	0.100859	0.177018	0.170103	0.126135	0.0589957	0.0990709	0.0733377
	32	0.0811171	0.0661973	0.132517	0.075366	0.00396659	0.215572	-0.0956933	-0.0871585	0.0180234	0.0521189	0.135732	0.025148	0.0184899	0.0679082	0.0607048	0.149334	0.104549	0.0542368	0.128899	0.0896784	0.109878	0.0901188	-0.0083312	0.0290391	0.0835548	0.0172309	0.0512612	0.151919	0.0517315	0.132147	0.0668419		32	-0.0532818	0.101499	0.0969519	-0.0009537	0.162097	0.0775649	0.0589232	0.185129	0.0693785	0.1539	0.184323	0.144111	0.059373	0.0665275	0.055094
	33	0.199085	0.0944087	0.166606	0.102271	0.0535344	0.245768	0.0127137	-0.0355782	0.0266063	0.0660999	0.136555	0.0337814	0.0520814	0.0855899	0.0580352	0.164554	0.11324	0.120356	0.123092	0.109386	0.152662	0.0907942	0.0561675	0.0392491	0.126299	0.0829242	0.102822	0.153991	0.0570643	0.148972	0.0979711		33	0.0315477	0.0092939	0.0646031	-0.0253666	0.0868596	0.0249234	0.0196089	0.163106	0.0884495	0.139964	0.162238	0.163902	0.0408051	0.024095	0.065786
	34	0.223142	0.110966	0.315178	0.125225	0.0772879	0.265714	0.0814143	0.0671802	0.0478342	0.126163	0.164745	0.0754615	0.136344	0.0823169	0.11394	0.184982	0.104517	0.129921	0.147771	0.124641	0.148564	0.117838	0.0896863	0.0366572	0.110453	0.121497	0.0520173	0.162668	0.0539902	0.180408	0.125951		34	0.0284845	0.0305994	0.074224	0.00592114	0.167089	0.0323222	0.0762748	0.158192	0.0701282	0.125978	0.186587	0.158878	0.0633406	0.00373744	0.0975846
	35	0.149002	0.0886628	0.150195	0.0996283	0.0206857	0.19708	-0.0263907	-0.0289555	0.0282269	0.0760659	0.165019	0.0581731	0.0695092	0.0627659	0.0605125	0.143745	0.114813	0.109487	0.127273	0.0978096	0.166171	0.112311	0.030249	0.0323096	0.118112	0.0174594	0.0727586	0.142938	0.0438253	0.148541	0.0882661		35	-0.0326847	0.0196431	0.0487996	-0.0767361	0.0956279	0.0306972	0.077136	0.173801	0.0499897	0.165274	0.15714	0.152777	0.0354563	-0.0165561	0.0312645
	36	0.205089	0.0966404	0.282121	0.171435	0.0433185	0.189731	0.0414155	0.0937479	0.0503781	0.110811	0.156691	0.0705573	0.0979422	0.102919	0.0871638	0.182313	0.120075	0.161623	0.130748	0.116961	0.162617	0.135957	0.0519816	0.0427326	0.116573	0.0819399	0.109173	0.147154	0.044573	0.168968	0.119112		36	-0.0096765	-0.074185	0.0435243	-0.0397823	0.0623514	-0.0160952	0.100074	0.143407	0.0815343	0.167667	0.14351	0.153224	0.00996607	0.0249941	0.0449577
	37	0.173562	0.100729	0.164383	0.143398	0.0912908	0.186744	0.00453403	0.0411431	0.0597418	0.0684565	0.164378	0.092812	0.126543	0.0915111	0.081337	0.170218	0.127083	0.147107	0.142896	0.109755	0.151273	0.125987	0.0790617	0.0140226	0.132809	0.116455	0.0975668	0.150902	0.055265	0.156307	0.112242		37	-0.0320289	0.0156548	0.0809981	-0.0055251	0.104023	0.0380272	0.0636987	0.169808	0.0780984	0.10925	0.188967	0.172724	0.126661	0.0847123	0.0685044
	38	0.067194	0.0589545	0.150107	-0.0383422	-0.0318587	0.0820021	-0.055327	-0.155402	0.00847877	0.0413482	0.123375	-0.0504212	-0.0004367	0.0789749	0.0171076	0.158228	0.0874732	0.0741106	0.121009	0.0778974	0.0579791	0.0985272	-0.0306043	0.0086502	0.0821481	0.0280277	0.0475595	0.149312	0.0248674	0.128572	0.0469838		38	-0.0596771	-0.0901395	0.0508366	-0.0901046	0.0194485	0.053154	0.0288566	0.161318	0.056338	0.121372	0.137789	0.141261	0.00544295	0.00245029	0.0524156
	39	0.13862	0.0845682	0.201301	0.0964578	0.0256385	0.125885	0.0119763	0.0200918	0.0404343	0.0629473	0.137104	-0.002901	0.103312	0.082962	0.071696	0.156995	0.113359	0.127682	0.139282	0.111603	0.115737	0.126439	0.0081935	0.00947208	0.0845725	0.125438	0.0956451	0.14238	0.0502158	0.159419	0.0922175		39	-0.0273832	-0.0754468	0.034244	-0.0997562	0.0226998	-0.0122651	0.0252032	0.141666	0.0513648	0.110175	0.157617	0.139929	0.0544005	0.00591814	0.0268015
	40	0.172565	0.10511	0.229388	0.108349	0.0385574	0.170231	0.0374738	-0.0054931	0.0519266	0.077902	0.160351	0.0814485	0.0606742	0.0775397	0.0780385	0.174921	0.149699	0.120131	0.162425	0.116967	0.0981609	0.13033	0.0754023	0.0394714	0.118454	0.0935567	0.0817857	0.156333	0.0582698	0.142843	0.105427		40	-0.0366801	0.0313021	0.0470261	-0.0533066	0.0574421	0.0271276	0.0667954	0.153193	0.0748287	0.135435	0.15877	0.16261	0.0251719	0.0461044	0.0331097
	41	0.113066	0.105345	0.12687	0.127282	0.0319508	0.126167	-0.0124417	-0.0262523	0.0433003	0.112834	0.134266	0.0191752	0.120053	0.0856461	0.087202	0.14727	0.122083	0.125858	0.120424	0.0933663	0.106432	0.105909	0.0640346	0.0291722	0.0920059	0.0443569	0.0680419	0.145403	0.0269485	0.134468	0.0873413		41	-0.0545898	-0.0110444	0.029344	-0.104554	-0.0331505	-0.0638056	-0.0185634	0.135822	0.0567324	0.0818677	0.123143	0.129393	0.0174459	-0.0026087	0.0618695
	42	0.124746	0.085893	0.12715	0.0687666	0.0240092	0.12557	-0.0381797	-0.0534157	0.00599977	0.0474851	0.117518	0.0345333	0.0310663	0.0714247	0.0272642	0.130824	0.113077	0.0793035	0.132507	0.100617	0.101903	0.0886506	0.051693	0.00743472	0.0434542	0.0502392	0.0479565	0.138029	0.037078	0.134604	0.0685734		42	0.0178815	0.0921532	0.0763394	0.00060962	0.0934948	0.0595279	0.0313736	0.138016	0.0751931	0.103488	0.149258	0.150708	0.0355083	0.0280228	0.0384327
	43	0.244415	0.116719	0.216519	0.212197	0.070198	0.229137	0.0712741	0.085041	0.052707	0.0767215	0.176002	0.0469359	0.109832	0.106663	0.0828954	0.18502	0.126868	0.129784	0.149717	0.132325	0.164075	0.126312	0.11051	0.0315824	0.140289	0.158259	0.11929	0.153966	0.063682	0.169025	0.128599		43	-0.0424702	-0.0069201	0.0740531	0.00286268	0.0842756	0.0213499	0.0326103	0.145808	0.0642261	0.0983834	0.157676	0.151812	0.0528591	0.0161985	0.106408
	44	0.196641	0.118622	0.233105	0.132535	0.0776705	0.203441	0.0264886	0.0340748	0.0520666	0.134906	0.166392	0.0865225	0.0876105	0.0889622	0.0881615	0.174498	0.162718	0.146132	0.129078	0.130906	0.171511	0.141399	0.0935852	0.0323418	0.148244	0.185247	0.101125	0.149559	0.0386854	0.170834	0.123435		44	-0.116618	-0.0408793	0.055423	-0.126254	0.00031512	0.0332954	0.0149996	0.12946	0.0672317	0.0700523	0.153383	0.158301	-0.0040237	-0.0438477	-0.0095061
	45	0.143582	0.068874	0.171573	0.0520718	0.0272001	0.082988	-0.0539515	-0.0273102	0.0125851	0.0859718	0.13747	0.0591089	0.0607557	0.0590969	0.0686713	0.162943	0.0975773	0.106054	0.145426	0.0921867	0.113844	0.123528	0.0627756	0.013759	0.0666665	0.097804	0.0453814	0.12441	0.0306107	0.170528	0.0800727		45	-0.0074044	0.11395	0.0809622	-0.0778055	0.0434298	0.00335969	0.0467917	0.142621	0.0865563	0.0609594	0.140673	0.146237	0.00539391	-0.0139882	0.00295275
	46	0.140818	0.0800912	0.0923401	0.102016	0.0556498	0.153825	-0.0330026	-0.0198398	0.0172556	0.0699613	0.129416	-0.0151361	0.0538002	0.069514	0.0491266	0.155415	0.0714669	0.0799376	0.127465	0.105189	0.141124	0.120576	0.0536574	-0.0016875	0.0896755	0.120551	0.0715467	0.124241	0.0366978	0.176033	0.0805908		46	-0.0412017	0.0740792	0.0424951	-0.0725251	0.0235773	0.0981821	0.0420897	0.13251	0.0734191	0.0840172	0.146953	0.148818	0.0481678	0.0256101	0.0521927
	47	0.17138	0.135771	0.218387	0.190274	0.110118	0.216458	0.0647239	0.048233	0.054237	0.13239	0.173531	0.0431698	0.111209	0.0803678	0.0975629	0.155963	0.110621	0.150772	0.15883	0.113765	0.170211	0.127206	0.111737	0.0194033	0.141136	0.177252	0.122349	0.140744	0.0339454	0.152204	0.124465		47	0.0265319	0.0867544	0.0780224	-0.0607881	0.0645524	0.0864542	0.0529976	0.135608	0.0602911	0.0724679	0.13855	0.14821	-0.0150407	-0.0063301	0.0984677
	48	0.0434403	0.075964	0.164846	0.0733613	0.0310614	0.097841	-0.0628624	-0.0143384	0.0318564	0.0521085	0.123009	0.00725464	0.0583702	0.0574631	0.0729981	0.156922	0.0856526	0.106517	0.147455	0.0804663	0.100172	0.0993642	0.0193042	-0.01143	0.0963347	0.0523914	0.0870071	0.122895	0.0208831	0.153283	0.0709864		48	-0.103202	-0.0154999	0.0386138	-0.0568724	0.0158981	0.0305655	0.0362836	0.135085	0.0547168	0.0396633	0.157806	0.174643	0.0236715	0.0161153	0.04669
	49	0.141843	0.117675	0.134486	0.102814	0.0714409	0.151852	-0.0166324	0.0231387	0.0339661	0.102724	0.141589	0.0622678	0.109596	0.0559541	0.0839402	0.178639	0.0735964	0.128401	0.135572	0.117217	0.127223	0.134204	0.063753	0.00294559	0.0831408	0.12138	0.0744814	0.118964	0.0343293	0.152997	0.09545		49	0.0532405	0.0715643	0.0931939	-0.0193268	0.00449246	0.051424	0.0310193	0.143503	0.0784925	0.0571403	0.145526	0.177974	0.0603699	0.0482371	0.0888885
	50	0.147671	0.0824786	0.214622	0.0649532	0.085222	0.146778	0.0168851	-0.0234124	0.0203687	0.0826135	0.137836	0.0228706	0.0630396	0.0676719	0.0804965	0.175898	0.0991314	0.121722	0.160952	0.106998	0.129928	0.133405	0.073287	0.0130075	0.100517	0.066901	0.0894755	0.114981	0.0197263	0.158243	0.0924755		50	-0.0872445	-0.0170955	0.0588113	-0.0947472	0.00713622	-0.0086259	0.0281243	0.14167	0.0748527	0.0632965	0.157173	0.185667	0.0167512	0.00751488	0.0577716
	51	0.107726	0.0327487	0.138365	-0.006987	0.0104538	0.114914	-0.054076	-0.0492859	0.00878401	0.059894	0.134999	-0.008667	0.0147062	0.0448789	0.0532447	0.161715	0.07303	0.111163	0.1097	0.0899926	0.107608	0.125094	0.0637933	0.00583812	0.0449647	0.0513296	0.0733442	0.101779	0.0212351	0.132135	0.0624807		51	-0.0580703	0.0219137	0.0362167	-0.0174134	0.00256458	-0.0020334	0.0468677	0.129188	0.0636137	0.0859417	0.15017	0.199269	0.0471049	0.0653132	0.0642074
	52	0.166587	0.0863921	0.120769	0.0940624	0.0854241	0.148801	-0.013347	-0.0654131	0.0407758	0.0817817	0.143694	-0.0134908	0.023644	0.0528685	0.0859613	0.206141	0.0875127	0.0997422	0.139323	0.100975	0.136834	0.118954	0.0964436	-0.0190173	0.0689524	0.100509	0.0626962	0.105461	0.00689015	0.136782	0.0828903		52	-0.0207531	0.134895	0.0728315	0.0116465	0.0753424	0.0597541	0.0776205	0.160226	0.0749508	0.0816507	0.180143	0.192798	0.0171126	0.0809309	0.0606629
	53	0.153856	0.0850882	0.139403	0.0404948	0.0121311	0.108979	-0.0285326	-0.0352045	0.0453822	0.0650876	0.129141	0.0220904	0.0718892	0.0532908	0.0736125	0.196516	0.0853777	0.105333	0.134764	0.106392	0.122684	0.118937	0.0840643	-0.001305	0.0943022	0.0523721	0.0859423	0.102894	0.0192183	0.131208	0.0791803		53	-0.108246	0.0201305	0.0442213	-0.0912541	0.0212648	-0.0003769	0.0601798	0.135534	0.0258024	0.0354894	0.139028	0.170531	0.0183547	0.00368944	0.00340005
	54	0.296415	0.127796	0.316671	0.233628	0.125303	0.262952	0.0903555	0.106221	0.063349	0.122587	0.191378	0.131481	0.165593	0.0826323	0.126303	0.257728	0.118297	0.169224	0.190302	0.133076	0.227355	0.146422	0.142702	0.0406418	0.128548	0.149105	0.168999	0.139216	0.0423605	0.203866	0.156684		54	0.0858481	0.0651921	0.0641069	0.00371555	0.086037	0.0565299	0.0532541	0.156388	0.0734335	0.0879846	0.139761	0.191569	0.0907536	0.0789894	0.0908329
	55	0.167	0.0780327	0.20867	0.159391	0.0796383	0.185073	0.00956244	0.0464843	0.019321	0.07797	0.162639	0.0096529	0.0572321	0.0841346	0.12087	0.218423	0.108727	0.14818	0.155078	0.111341	0.188112	0.122574	0.111816	-0.010569	0.1127	0.114415	0.108002	0.115839	0.0328925	0.158434	0.108721		55	-0.0094397	0.0714875	0.0527839	-0.0470117	0.0605593	0.0732053	0.0113276	0.144967	0.090995	0.0621641	0.111	0.166667	0.0245834	0.0173136	0.0915869
	56	0.14661	0.0734311	0.215861	0.0936546	0.0420991	0.132167	-0.0264886	-0.0440415	0.00930511	0.0291449	0.153395	0.0421078	0.0397462	0.0685996	0.0932579	0.208065	0.101638	0.109383	0.152041	0.0964692	0.136166	0.123394	0.0596566	0.00793652	0.0939047	0.0654189	0.0519291	0.0987241	0.0192917	0.173808	0.0855559		56	0.00863349	0.00689361	0.0401594	-0.103455	0.010895	0.0411074	-0.008328	0.163098	0.0657779	0.0715837	0.130473	0.163055	0.0121651	0.051357	0.0433199
	57	0.137755	0.0828328	0.16173	0.0613749	0.0132292	0.155632	-0.0309948	-0.0590723	0.0258655	0.0643004	0.143694	-0.0198836	0.00139825	0.0702391	0.0908535	0.189017	0.100213	0.106186	0.134958	0.105976	0.176077	0.111879	0.0362807	-0.0105509	0.0853705	0.115819	0.087476	0.0891095	0.0271991	0.183543	0.0812502		57	-0.0157748	0.0601169	0.065735	-0.0781377	0.0807091	-0.0216868	0.0340942	0.156808	0.0603638	0.0891533	0.14412	0.150755	0.0433595	0.0778142	0.0430363
	58	0.177043	0.0763689	0.167248	0.145596	0.0430101	0.130757	0.0102841	-0.0022676	0.0488895	0.0702716	0.144517	0.00308271	0.0209436	0.0856604	0.100921	0.205469	0.0762112	0.117589	0.162024	0.102082	0.140496	0.109551	0.0841477	0.0349819	0.100811	0.0927877	0.0759806	0.124291	0.0228394	0.179141	0.0950243		58	-0.0519475	-0.0041382	0.049188	-0.097647	-0.0097153	0.00782815	0.0252506	0.131108	0.0596614	0.0902948	0.105603	0.171017	0.0424166	0.00566776	0.0708254
	59	0.0924477	0.0461322	0.10815	0.0552159	0.010293	0.0403232	-0.066033	-0.0633006	0.00741255	0.0591974	0.144151	-0.0518761	-0.0200144	0.0609622	0.0874474	0.179397	0.0441761	0.0700758	0.124811	0.0879433	0.102772	0.0938152	0.0362263	-0.0102128	0.106559	0.0862321	0.0617481	0.0973296	-0.0019993	0.175564	0.0588315		59	-0.0361652	0.0459771	0.0607768	-0.0474255	0.0983169	-0.025556	0.0568552	0.126012	0.0714158	0.120253	0.134799	0.157137	0.0337047	0.0248941	0.075067
	60	0.232202	0.0862523	0.223771	0.105532	0.0710094	0.16486	0.0538294	0.0486785	0.0359539	0.106372	0.190006	0.065418	0.0785632	0.106073	0.125519	0.209392	0.102768	0.102923	0.158805	0.107124	0.148483	0.126823	0.105974	0.0112428	0.126328	0.119354	0.0803063	0.10719	0.0387873	0.2045	0.114801		60	-0.0227207	0.0706777	0.076733	-0.127631	0.088398	0.0483325	0.023484	0.141209	0.0910254	0.106951	0.141091	0.133081	0.0391867	0.0069333	0.0897316
	61	0.0801071	0.0825136	0.0931076	0.0934149	-0.0105516	0.121675	-0.0430884	-0.0658002	0.0223616	0.0568757	0.126396	-0.0621089	0.0245553	0.0686395	0.0952557	0.189626	0.0834857	0.0732394	0.120288	0.100226	0.105976	0.132154	0.0213036	-0.0081567	0.0670115	0.0779211	0.065175	0.0880154	0.0255861	0.162817	0.0662673		61	-0.0750723	0.0129006	0.0595144	0.0171286	0.103834	0.00474804	0.0443221	0.123965	0.0999859	0.128359	0.168347	0.17108	0.0349838	0.0561856	0.0786622
	62	0.260304	0.0902797	0.281534	0.200181	0.0415585	0.156908	0.0217032	0.106761	0.0643322	0.109189	0.188907	0.0400719	0.0832159	0.104021	0.142624	0.196042	0.104338	0.149137	0.176079	0.121068	0.172698	0.153963	0.12041	0.0208615	0.134251	0.123527	0.0884186	0.103518	0.0294303	0.199686	0.126167		62	-0.0367139	0.0845972	0.0696481	-0.0711665	0.0302174	0.0226085	0.06012	0.111679	0.092804	0.108306	0.160605	0.182513	0.0118087	0.0400783	0.0634812
	63	0.16331	0.0652695	0.271408	0.14636	0.0211915	0.181173	0.0267509	0.0541032	0.0384254	0.1006	0.182958	0.0259152	0.0725347	0.101193	0.121583	0.19136	0.0959584	0.110873	0.164972	0.0996852	0.151537	0.136472	0.0776404	0.0151736	0.15863	0.115567	0.103716	0.0915098	0.0238894	0.197948	0.110257		63	0.00042848	0.100061	0.0736854	0.0637502	0.0652279	-0.0083224	0.0445637	0.136255	0.0660647	0.119321	0.175958	0.21104	0.0638751	0.0642028	0.0174429
	64	0.226746	0.0653773	0.204434	0.146649	0.0830483	0.164305	-0.0034413	0.0530937	0.0538942	0.0701182	0.165477	0.0448108	0.128304	0.0867812	0.136197	0.202474	0.0888994	0.133146	0.157777	0.120291	0.123303	0.152234	0.102994	0.00684484	0.11721	0.152636	0.125128	0.0910373	0.0227163	0.191715	0.113807		64	0.0421714	0.00868942	0.0563031	-0.0624538	0.0438435	0.0259377	0.0318668	0.11477	0.109122	0.137032	0.171264	0.204352	0.0320582	0.019284	0.0564559
	65	0.1812	0.073893	0.186602	0.0862504	0.0302444	0.148392	0.0143805	-0.0091607	0.0354556	0.0640475	0.156507	0.0162024	0.0609478	0.0660586	0.100682	0.162404	0.0622461	0.0927137	0.144687	0.113992	0.0749371	0.107992	0.058531	-0.0112774	0.0950947	0.093011	0.115131	0.101933	0.0237312	0.181263	0.0876031		65	-0.0161168	0.0319997	0.0606285	-0.0557451	0.0536994	-0.0089904	0.0750568	0.142543	0.0839441	0.143697	0.1637	0.198198	0.0322994	0.0422278	0.0725615
	66	0.145828	0.0342252	0.153299	0.0575117	-0.0174741	0.102363	-0.0434365	-0.0137744	0.0444057	0.0549951	0.162273	0.0148586	0.0434775	0.0753433	0.119676	0.176149	0.0940513	0.0925842	0.15457	0.12051	0.112358	0.110023	0.0211597	-0.0023394	0.100938	0.0614909	0.0595516	0.110305	0.0310844	0.187618	0.0787875		66	-0.0432539	0.0163097	0.0635698	-0.109222	0.135734	-0.032116	0.0484637	0.133782	0.0637806	0.126789	0.140275	0.208572	0.00489646	-0.0231886	0.0769453
	67	0.205382	0.064141	0.223493	0.0943659	0.0109493	0.12826	0.0196144	0.00429502	0.0426751	0.0731104	0.14589	0.020975	0.0139847	0.0850078	0.0915526	0.221007	0.0913861	0.114373	0.159745	0.109153	0.109928	0.121926	0.0680151	0.00715625	0.142935	0.0831272	0.120241	0.106743	0.0138316	0.205074	0.0966112		67	0.0306664	0.0652638	0.0672777	-0.0130556	0.140656	0.105998	0.0808597	0.14229	0.096823	0.142404	0.166569	0.20185	0.0469697	0.0482523	0.0978459
	68	0.129888	0.0605506	0.0675848	0.0465946	-0.0101793	0.0939467	-0.0202188	-0.0689372	0.0549428	0.0783423	0.155317	-0.0249913	0.0608797	0.0935995	0.103686	0.189482	0.0765379	0.0863357	0.152061	0.113704	0.0826549	0.108841	0.0259009	-0.0039506	0.0995083	0.0870909	0.134315	0.113166	0.0275966	0.17394	0.076273		68	-0.0146228	0.0295503	0.0589645	-0.0424566	0.0159838	-0.0193891	0.0391792	0.143896	0.097792	0.149344	0.145494	0.196177	-0.0160706	0.0315194	0.0703512
	69	0.111953	0.0188649	0.168457	0.0215789	-0.022724	0.0663863	-0.0561224	-0.051043	0.00013955	0.0187089	0.120538	-0.0589718	-0.0027139	0.0587815	0.0873929	0.169856	0.0612117	0.0498963	0.131353	0.0795489	0.0604968	0.106257	0.0347164	-0.0112549	0.0639734	0.0548966	0.0783846	0.084314	0.0213563	0.165597	0.0543943		69	0.082674	0.0520421	0.0948507	0.0425041	0.108932	0.0687912	0.0672238	0.147555	0.107381	0.170408	0.143829	0.210628	0.105421	0.0432397	0.0740563
	70	0.0597431	0.0467498	0.0897214	-0.0131755	0.00632548	0.0812973	-0.08656	-0.0587987	0.0341723	0.0376132	0.148545	-0.0910938	-0.021139	0.0936755	0.092889	0.170996	0.0529377	0.0797979	0.124175	0.105727	0.0651937	0.12399	0.0325959	-0.0242434	0.0448909	0.0198482	0.125682	0.0828722	0.00029851	0.158264	0.0527663		70	-0.068117	0.025727	0.0601307	0.00657378	0.0660149	-0.0004313	0.0708629	0.148154	0.0749518	0.157979	0.155868	0.207331	0.0422274	0.0709753	0.0742446
	71	0.13685	0.0485393	0.179056	0.0676926	-0.0018183	0.125276	-0.0420465	0.0365577	0.0307219	0.0540283	0.139484	0.00644289	0.0726162	0.103218	0.103768	0.201686	0.0605859	0.104527	0.143877	0.1236	0.0824573	0.14038	0.0749575	-0.0174575	0.121531	0.0754445	0.0967768	0.0844286	0.0208349	0.172005	0.0848673		71	-0.0737474	-0.0342451	0.0631237	-0.0469969	0.0810775	-0.0412858	-0.0035575	0.137464	0.0513814	0.147014	0.150867	0.221844	0.0100181	0.0241926	0.0533148
	72	0.196718	0.0596826	0.184724	0.113703	0.00558369	0.117597	-0.0093098	-0.0293159	0.0186128	0.103768	0.144151	-0.0269282	0.0447942	0.105613	0.110394	0.222967	0.0614634	0.109996	0.164444	0.141266	0.15708	0.152665	0.0878079	-0.0223874	0.087643	0.0889116	0.125115	0.100463	0.0447048	0.205813	0.0955913		72	0.0449659	0.0278716	0.0787251	-0.0297481	0.0573919	-0.0088043	0.0271573	0.156056	0.0920448	0.147747	0.130915	0.222045	0.0234604	0.0263405	0.0279943
	73	0.239371	0.0540315	0.150189	0.143633	0.0157075	0.11286	-0.0095032	0.00806108	0.0425263	0.0771548	0.161724	0.00461481	0.0627715	0.120498	0.117218	0.187712	0.0907327	0.0965762	0.185657	0.131748	0.133665	0.156481	0.0468659	-0.0220451	0.102046	0.132007	0.129821	0.0885976	0.0540575	0.20865	0.100781		73	-0.0300424	0.0431109	0.0279233	-0.0586523	0.056487	-0.0521005	0.0464299	0.13786	0.0856987	0.116911	0.140041	0.206101	0.00673513	-0.0056614	0.0892882
	74	0.324068	0.0947048	0.346982	0.272341	0.0867225	0.211757	0.107337	0.145593	0.0773495	0.143738	0.197236	0.0878707	0.152265	0.12799	0.154342	0.237226	0.133235	0.120994	0.236594	0.129351	0.172648	0.15984	0.185997	0.0134261	0.171844	0.191506	0.179041	0.108254	0.054948	0.226659	0.161729		74	-0.0748355	-0.0324317	0.040077	-0.0641314	0.00079184	-0.0163443	0.0347356	0.148671	0.0610365	0.121841	0.104355	0.19536	-0.0003773	0.00952439	0.01468
	75	0.250011	0.0566924	0.292786	0.167344	0.0139522	0.156382	0.0301342	-0.0200735	0.0287092	0.116935	0.158338	0.00288575	0.0713609	0.13002	0.0715795	0.213951	0.0995327	0.115922	0.162542	0.127451	0.140733	0.138586	0.0824825	-0.0332435	0.111748	0.122982	0.138952	0.0765371	0.0352259	0.178982	0.107981		75	0.0456613	0.0581876	0.05129	-0.0246457	0.136176	0.0237211	0.0219484	0.137497	0.0680338	0.164587	0.139477	0.220787	0.0327038	0.0116307	0.076674
	76	0.20307	0.0671076	0.31381	0.112488	0.0723538	0.14919	0.018981	0.0300284	0.0663559	0.121096	0.159711	0.047616	0.12155	0.144652	0.120848	0.204719	0.0716874	0.115137	0.197431	0.107761	0.119221	0.142985	0.0667991	-0.0087799	0.129551	0.128095	0.12186	0.0740952	0.0294806	0.202474	0.115046		76	-0.0917736	-0.0026723	0.057412	-0.0751371	0.0268707	-0.0041727	0.0461746	0.120883	0.0687926	0.133638	0.122084	0.226205	-0.0266062	-0.0051766	0.057033
	77	0.184278	0.0569383	0.204969	0.10898	0.0151565	0.140104	0.0201705	0.0229501	0.0353258	0.0773554	0.150558	0.0278151	0.124588	0.120408	0.11696	0.204325	0.0699045	0.10498	0.199777	0.0978139	0.130174	0.104232	0.109291	-0.0271765	0.100732	0.0559747	0.0993798	0.0720588	0.0199209	0.193529	0.0980491		77	-0.013593	-0.0018235	0.0496014	-0.104565	0.115114	-0.003208	0.0515081	0.124224	0.0880354	0.170199	0.143032	0.218112	0.0214195	-0.0237014	0.0375942
	78	0.168315	0.044628	0.139476	0.0746905	-0.023038	0.11935	-0.0173988	-0.017699	0.0475037	0.0681007	0.155867	-0.0322438	-0.003356	0.110731	0.0812353	0.196245	0.0578182	0.0931711	0.185331	0.107097	0.14803	0.13725	0.0471791	-0.0109012	0.109877	0.091684	0.12109	0.0721049	0.0188665	0.181342	0.0824115		78	-0.0056078	0.127949	0.0924286	-0.0483407	0.141802	0.00850372	0.0760961	0.143251	0.0920399	0.176578	0.134974	0.199995	0.0166251	0.0451252	0.0721696
	79	0.26783	0.0974142	0.321166	0.185197	0.0842931	0.219717	0.0732226	0.0517772	0.0853898	0.123699	0.186985	0.0746215	0.131277	0.139929	0.127633	0.258879	0.0745858	0.1436	0.21458	0.142855	0.22083	0.133742	0.130391	0.00190211	0.172085	0.173326	0.157875	0.054603	0.0525251	0.231034	0.144432		79	-0.0233221	0.0011737	0.0595116	-0.114682	0.0705768	-0.0319529	0.0398878	0.130728	0.0805561	0.147168	0.124165	0.236966	0.0381857	0.0283252	0.0887248
	80	0.168095	0.027005	0.0933476	0.0829133	0.0232542	0.0730525	-0.0602769	-0.0534858	0.0393402	0.056745	0.141497	-0.0154886	0.00427181	0.115044	0.0859861	0.185751	0.0723136	0.080593	0.190939	0.115927	0.135683	0.10199	0.0921324	-0.0129378	0.0511727	0.0673335	0.115501	0.0540406	0.0324103	0.176933	0.0747027		80	-0.0500475	0.0639881	0.0502628	-0.0376657	0.0740027	-0.0520309	0.0534777	0.126434	0.105587	0.172483	0.135211	0.239504	-0.026346	-0.0033655	0.0648376
	81	0.169373	0.0693286	0.195628	0.0818845	-0.009664	0.118306	-0.0137363	-0.0685317	0.0477971	0.047853	0.171975	0.0186964	0.108584	0.123148	0.113327	0.183279	0.0817187	0.0895483	0.208392	0.11257	0.107576	0.127533	0.116265	-0.0283073	0.116798	0.100548	0.092858	0.0436974	0.0125583	0.161343	0.0900115		81	0.0415776	-0.0136915	0.0651009	-0.0426509	0.0658533	-0.0329605	0.0388155	0.124076	0.0783383	0.160314	0.131169	0.232479	0.0113804	-0.0287972	0.0339259
	82	0.311734	0.0678763	0.311013	0.183005	0.0739907	0.17981	0.0482135	0.0969916	0.0823066	0.137653	0.171975	0.0923353	0.106611	0.147122	0.132232	0.177499	0.145193	0.119903	0.239997	0.147619	0.169824	0.138837	0.167001	-0.0124489	0.129682	0.19699	0.132733	0.0526833	0.027201	0.191402	0.138899		82	0.0292118	0.0368771	0.0806543	0.0191636	0.0588641	0.0476407	0.0741931	0.136761	0.0900101	0.180032	0.137008	0.240549	0.0806854	0.0168705	0.101161
	83	0.234818	0.0754704	0.113117	0.12154	-0.0093547	0.158401	-0.003312	-0.0372318	0.0473561	0.0785559	0.161083	0.0240458	0.0486573	0.113084	0.145524	0.189915	0.114884	0.0912021	0.189466	0.15949	0.137635	0.135318	0.121991	-0.02303	0.1362	0.0990729	0.0892241	0.0297975	0.0253262	0.174959	0.0981069		83	0.0538456	0.0100608	0.0622869	-0.0750986	0.0272375	-0.0801422	0.0489226	0.121453	0.0692533	0.144262	0.0831121	0.233993	-0.0023892	-0.0186544	0.0618464
	84	0.12733	0.0656621	0.0516532	0.0799778	-0.0111486	0.0926877	-0.0845474	-0.072216	0.0393213	0.0387387	0.139758	-0.0174484	0.0264539	0.113397	0.122343	0.182793	0.106722	0.0597624	0.198199	0.117029	0.0902903	0.116811	0.0960637	-0.0176774	0.075523	0.135144	0.0686015	0.0324841	0.00576884	0.16647	0.0715316		84	-0.0739052	-0.0954766	0.0272327	-0.089587	-0.0321599	-0.0442533	0.0674355	0.155453	0.0541918	0.134818	0.0942035	0.207915	-0.0458367	-0.0204303	0.0175551
	85	0.21192	0.0636069	0.233559	0.0773925	0.0424404	0.108815	0.00833798	-0.0285367	0.0406122	0.106465	0.171609	0.0189968	0.0163557	0.118412	0.147526	0.200108	0.0885224	0.0733847	0.220895	0.107397	0.111436	0.109138	0.103129	-0.0072898	0.0958957	0.125367	0.1165	0.0324688	-0.0043536	0.175008	0.0961706		85	-0.113883	0.0250986	0.0412723	-0.0865567	0.0482066	-0.0444165	0.0741009	0.154697	0.0944009	0.154245	0.117171	0.273363	0.0259366	0.0377248	0.0652995
	86	0.246506	0.0988394	0.249199	0.179703	0.0660255	0.186239	0.0794441	0.0908912	0.0860665	0.106045	0.186802	0.0494669	0.1241	0.127542	0.15151	0.244756	0.100846	0.108209	0.231447	0.157557	0.143654	0.125299	0.13727	0.00704459	0.142055	0.115448	0.0950027	0.0322513	0.0285289	0.195401	0.129772		86	0.0167445	0.0502526	0.0583575	-0.0557065	0.0549373	-0.0450319	0.0816257	0.146981	0.0735503	0.15379	0.122082	0.227416	0.0295929	0.0450405	0.0871178
	87	0.207819	0.0601141	0.159635	0.0789973	0.023399	0.128133	0.0157682	-0.0114267	0.0550347	0.0540937	0.149002	-0.0409348	0.0340237	0.104337	0.108132	0.183889	0.0739122	0.0889872	0.201593	0.124473	0.111936	0.144786	0.0721017	-0.0142449	0.0967932	0.119753	0.081845	0.0101597	-0.0017349	0.179662	0.086668		87	-0.0504366	0.0434975	0.0578213	-0.0184887	0.0722106	-0.0414146	0.0561752	0.152987	0.0672895	0.16225	0.0986507	0.266617	0.0283468	0.0450965	0.0847345
	88	0.157004	0.0511658	0.107157	0.0583755	-0.0090398	0.108086	-0.0089641	-0.032488	0.01396	0.0427919	0.13866	-0.0264429	-0.0163289	0.118019	0.0976343	0.179354	0.0714122	0.0467466	0.172033	0.101171	0.0903759	0.133107	0.0379766	-0.0431803	0.0961436	0.0510654	0.09931	0.0307634	-0.0072042	0.15354	0.0670735		88	0.0222133	-0.0535105	0.0525152	-0.0845217	0.00645266	-0.0894742	0.0685327	0.135116	0.0723156	0.193335	0.122568	0.26099	-0.003323	-9.6e-05	0.0737236
	89	0.205733	0.0582383	0.241432	0.0872512	0.0340164	0.145727	0.04905	-0.0138061	0.0879978	0.0264893	0.150924	0.00372253	0.0318247	0.121616	0.132977	0.233844	0.0958606	0.0829369	0.211249	0.127216	0.102572	0.155953	0.111739	0.00160215	0.122528	0.0985721	0.121369	0.0435309	0.0211899	0.178107	0.102382		89	0.0785583	-0.0659074	0.0564211	-0.0432516	0.0961224	-0.0164836	0.0675894	0.163443	0.078786	0.171514	0.114738	0.276459	0.0595952	0.00755007	0.0980358
	90	0.137709	0.0463065	0.102223	0.0148597	-0.0473781	0.0536337	-0.0376889	-0.0770333	0.0727418	0.0469245	0.141863	-0.0598902	0.00354141	0.108007	0.105106	0.162019	0.0651315	0.0403119	0.175034	0.0892193	0.119777	0.135901	0.0302762	-0.0143715	0.0797089	0.0750926	0.0679227	0.0234853	0.00379504	0.148586	0.0604271		90	-0.0899112	0.0234224	0.0585709	-0.0405714	0.174912	-0.0463611	0.0497975	0.16281	0.0895572	0.205193	0.110429	0.260971	0.0480217	-0.0221526	0.0162002
	91	0.213672	0.0481727	0.135341	0.11178	0.0155693	0.0783295	0.0120815	-0.0366295	0.0303564	0.0497876	0.150009	0.00754735	0.0597606	0.118416	0.135999	0.191377	0.0726885	0.0772049	0.187795	0.111309	0.0772588	0.147318	0.0308386	-0.0133609	0.094017	0.146977	0.0992426	0.0315689	0.0113535	0.16374	0.0853173		91	0.00875564	-0.0037138	0.0525419	-0.0182425	0.0489629	-0.0181133	0.083056	0.153731	0.085347	0.19124	0.108256	0.27516	0.00531083	-0.0123219	0.0442352
	92	0.0323674	0.0515962	0.143096	-0.0237424	0.0267338	0.0840034	-0.0345691	-0.118826	0.0331107	0.00783964	0.117975	-0.0585355	0.00361959	0.116069	0.116091	0.198025	0.0624195	0.0491691	0.161465	0.0782729	0.112956	0.113234	0.0576282	-0.0218922	0.113641	0.0308459	0.0767113	0.0297728	0.0113635	0.160131	0.0576858		92	0.0472756	0.0456812	0.0824258	-0.0463457	0.107413	-0.0400263	0.118945	0.158862	0.0977606	0.199795	0.114052	0.286288	0.0365853	0.0070573	0.0841689
	93	0.234768	0.0625037	0.146454	0.100662	0.0311893	0.127352	0.0384105	-0.0404189	0.0538576	0.0869282	0.164195	0.00375082	0.0459389	0.126704	0.126333	0.187033	0.0511532	0.0935705	0.190532	0.107088	0.137004	0.135683	0.0574747	-0.0059754	0.080673	0.0667357	0.0911688	0.046204	0.0003934	0.172796	0.0906721		93	-0.0081092	-0.0499831	0.0454352	-0.0892191	-0.0640321	-0.0301256	0.0781927	0.15984	0.0689665	0.171892	0.093974	0.254357	-0.0115485	-0.0166641	0.0139437
	94	0.120742	0.0603639	0.126424	0.0749084	-0.0160911	0.0538283	-0.0144651	-0.0344753	0.0333662	0.0224195	0.135914	-0.081158	0.0163244	0.121204	0.12255	0.177703	0.0379743	0.025787	0.175105	0.0793682	0.114873	0.130614	0.0232531	-0.0169248	0.0965319	0.048596	0.0799078	0.0406875	0.00820877	0.153244	0.0638928		94	-0.0102572	0.0249084	0.0650359	-0.0361825	-0.0208027	-0.0429108	0.056537	0.161903	0.06348	0.162824	0.133011	0.278551	0.0324215	-0.0123907	0.043904
	95	0.178041	0.0706207	0.178224	0.105706	0.0195283	0.111606	-0.012791	0.00485734	0.013957	0.0466838	0.119623	0.0308325	0.110421	0.10435	0.138555	0.19542	0.0672157	0.0379574	0.184396	0.0954254	0.140221	0.13968	0.092292	-0.0093039	0.103758	0.0720816	0.0907393	0.0294932	0.023023	0.179841	0.0887485		95	-0.0296196	-0.0106716	0.0496931	-0.0841049	0.0350961	-0.0341227	0.0585975	0.14728	0.0771488	0.191293	0.122591	0.260193	0.0364271	-0.0117355	0.0405639
	96	0.260048	0.0758534	0.269853	0.158166	0.0318672	0.143481	0.0357573	-0.0362507	0.0412876	0.0691574	0.167399	-0.0259609	0.0867417	0.110654	0.142636	0.208768	0.0533411	0.0828231	0.196006	0.118155	0.135204	0.16429	0.0906663	0.00420719	0.128998	0.0964842	0.12495	0.0683641	0.0259289	0.186653	0.107184		96	-0.0123601	0.0498408	0.0506819	-0.042243	0.0392169	-0.111873	0.020551	0.1648	0.099311	0.208358	0.112983	0.223146	0.00647289	0.0234398	0.0955018
	97	0.162122	0.0731186	0.124397	0.125036	0.0127647	0.0668579	-0.0445039	-0.0928501	0.0267909	0.016702	0.13747	-0.0353831	0.0228466	0.122217	0.131913	0.175774	0.0275399	0.0538361	0.185085	0.11982	0.0957105	0.109805	0.0372458	-0.0358655	0.0917769	0.0345189	0.0840256	0.0458334	0.022581	0.185944	0.0694377		97	-0.0770079	0.0435126	0.0548941	-0.0117355	0.0874801	-0.0463182	0.0438993	0.148054	0.0871849	0.195824	0.118129	0.242147	0.058211	0.00375104	0.0615675
	98	0.164025	0.0735224	0.188638	0.105078	0.0132555	0.0581904	-0.0052146	-0.0725197	0.0306793	0.0465016	0.131338	-0.0203635	0.0334641	0.112658	0.137123	0.193059	0.0430987	0.0480802	0.191946	0.105114	0.123366	0.117571	0.0705743	-0.0104902	0.100608	0.098569	0.0877373	0.0689052	0.00361477	0.166273	0.0801467		98	-0.0278531	0.0536868	0.0551628	-0.06235	0.0803148	-0.0480529	0.0229983	0.160561	0.0760154	0.195881	0.0943694	0.224055	-0.0057923	-0.036728	0.0601841
	99	0.115602	0.0896498	0.149315	0.10094	-0.0010558	0.0816014	-0.0594392	-0.0261656	0.00863139	0.0277369	0.141131	-0.0160251	0.0607423	0.101965	0.152476	0.19718	0.0520818	0.0746541	0.191805	0.10853	0.103243	0.129481	0.108228	-0.0431379	0.0945024	0.110442	0.120917	0.0555094	0.0185344	0.174453	0.0807843		99	0.0255979	-0.0001788	0.0389512	-0.117893	0.0047995	-0.0830582	0.0542318	0.175095	0.0640504	0.204562	0.100029	0.213558	-0.0094886	0.0260709	0.0409497
	100	0.153869	0.117909	0.169872	0.0806144	0.0293108	0.104448	-0.0027487	-0.0458886	-0.0154457	0.0138493	0.147629	-0.0109848	0.0699158	0.095739	0.165843	0.207592	0.0566448	0.0628976	0.183696	0.0953633	0.0982953	0.136266	0.057594	-0.0290814	0.0661146	0.0460491	0.119065	0.0759729	-0.0075891	0.161976	0.0801596		100	-0.0418952	0.0487325	0.0694768	-0.01364	0.100364	-0.0165504	0.0511207	0.172252	0.0645422	0.183677	0.105145	0.239978	-0.0398312	-0.0044774	0.0224039
	101	0.217756	0.088436	0.20663	0.170403	0.0544003	0.169182	0.0651917	0.0607143	0.0037965	0.0899196	0.150101	0.0682417	0.136891	0.126301	0.188032	0.200387	0.0504995	0.0812385	0.213982	0.0981664	0.165871	0.110845	0.0725229	0.0147772	0.132478	0.156339	0.116954	0.077462	0.00446676	0.159516	0.11505		101	-0.0641103	0.0140932	0.0504576	-0.0502318	0.098548	-0.0816317	0.0607434	0.179451	0.071959	0.183976	0.11694	0.224625	0.00249627	-0.0441141	0.00904579
	102	0.0723535	0.0607142	0.189575	0.061834	-0.0431868	0.0588541	0.00550103	-0.0656484	0.00260253	0.0176723	0.146714	-0.0773984	0.0362227	0.0740335	0.175892	0.166106	0.0244713	0.0220334	0.176605	0.0914349	0.0888319	0.103296	0.0535214	-0.0229676	0.0684914	0.0639246	0.106774	0.079177	-0.0338532	0.157193	0.0620259		102	-0.0246113	0.0215221	0.0419011	-0.121956	0.00453286	-0.0694792	0.00545612	0.157012	0.0608216	0.174483	0.106403	0.227506	-0.058256	-0.0249973	0.00801978
	103	0.0380095	0.119361	0.0431094	0.0443797	-0.0048692	0.0908681	0.0358697	0.0281579	0.0513073	0.0487597	0.168222	0.102996	0.162859	0.141674	0.181598	0.250581	0.0512014	0.111667	0.257839	0.114323	0.244912	0.126032	0.120522	0.0126004	0.111843	0.132187	0.121342	0.0963171	-0.0134635	0.206731	0.106565		103	-0.135937	-0.0009281	0.0625338	-0.0644162	0.056348	-0.042989	0.0822502	0.179025	0.0603034	0.156614	0.101477	0.224331	0.0312685	0.0341545	0.0301877
	104	-0.0991223	0.102847	0.0755477	0.0463767	-0.0063631	0.086006	0.0244821	-0.104677	-0.0193957	-0.0054839	0.150742	-0.063579	0.0267354	0.0739497	0.127885	0.195887	-0.0007012	0.0182163	0.174827	0.0767455	0.121104	0.102774	0.0232285	-0.0151704	0.0644179	0.0910394	0.0563456	0.063949	-0.0292424	0.148787	0.0502719		104	-0.0802554	0.0390419	0.0572228	-0.0667078	0.027829	-0.02514	0.0910951	0.147459	0.0436743	0.15826	0.109172	0.220735	0.0379766	-0.0001768	0.0196548
	105	0.0580153	0.116315	0.109209	0.063543	0.072382	0.0984905	0.019994	-0.0232138	0.0285026	-0.0006478	0.210964	0.049122	0.170256	0.159483	0.186429	0.25428	0.0675743	0.0666141	0.1836	0.0983358	0.178723	0.128586	0.151853	-0.0099593	0.125754	0.0878335	0.0922521	0.077211	0.161616	0.198357	0.106049		105	-0.124761	-0.0105167	0.00982499	-0.0719867	0.11156	-0.0553705	0.0627684	0.160341	0.0508417	0.184031	0.0947106	0.209779	-0.0020118	0.00764047	0.0096222
	106	0.0341822	0.150037	0.0623244	0.0451377	-0.0420304	0.0399109	-0.019496	-0.0746138	0.0331925	0.0674312	0.213711	0.0937935	0.179455	0.157526	0.211327	0.324949	0.0724469	0.0765727	0.229577	0.0985767	0.166632	0.127747	0.203922	-0.0027875	0.149369	0.0963199	0.0832645	0.0753125	0.183982	0.220087	0.108595		106	-0.0674912	0.0472566	0.0264427	-0.043483	0.119031	-0.0162851	0.0318294	0.132742	0.0645316	0.168196	0.100885	0.212996	0.0309312	0.0372312	0.0123452
	107	0.0545941	0.165655	0.174274	0.0462833	0.0442445	0.0867663	0.0703784	-0.0737128	0.0276	0.043431	0.220392	0.0895323	0.176593	0.119919	0.118195	0.225566	0.0754619	0.0562995	0.19089	0.0840363	0.139954	0.112472	0.112176	-0.0078065	0.140049	0.0964454	0.116886	0.0848	0.172298	0.19879	0.105415		107	-0.134283	0.0135152	0.0235652	0.0445391	0.194152	-0.0185876	0.0569088	0.119814	0.0993907	0.183439	0.114094	0.24565	0.0535948	0.0673667	0.0230925
	108	0.136959	0.137506	0.215378	0.0792432	0.030267	0.116846	0.0995601	0.0484449	0.0489944	0.0492052	0.208859	0.099417	0.144424	0.0983304	0.164219	0.218179	0.0863371	0.104016	0.169099	0.100043	0.077222	0.0814463	0.0864489	-0.0094218	0.11346	0.103679	0.117428	0.0924155	0.0634608	0.145754	0.107574		108	-0.2124	-0.104235	0.0307446	-0.0724999	0.101551	-0.102241	0.0639235	0.128945	0.0796439	0.155269	0.0922577	0.195783	-0.0554244	0.00613973	0.0230249
	109	0.0314863	0.128311	0.0930695	0.0685487	0.0120953	0.119901	0.0389545	0.0658786	0.0220416	-0.0235721	0.172707	0.0291676	0.14654	0.0769004	0.134118	0.17568	0.0396142	0.06123	0.144623	0.0809983	0.0360913	0.0383918	0.107789	0.0280487	0.146786	0.101232	0.108168	0.0809236	-0.0126327	0.127068	0.0793386		109	-0.0976858	-0.0026836	-0.0271935	-0.144838	0.0191107	-0.113382	0.0570881	0.135794	0.0406832	0.176759	0.0941605	0.227809	0.0248016	0.014633	0.0665669
	110	0.0948694	0.0570246	0.100876	0.00934662	0.0317844	0.0980343	0.0141255	-0.0038161	0.00390822	-0.0611094	0.132619	-0.0052068	0.0735342	0.0342431	0.0929331	0.145778	0.00342429	0.0301514	0.130199	0.0197787	-0.0157212	0.0362458	0.0690144	-0.0106955	0.0796442	0.070264	0.0889648	0.0726381	-0.0712611	0.094384	0.0471992		110	-0.2276	-0.0789994	0.00547094	-0.162605	-0.0211	-0.0854923	0.0482862	0.0982861	0.00714306	0.131878	0.0650582	0.146651	-0.0642164	-0.0818781	0.0345707
	111	-0.0850029	0.0412232	-0.069497	-0.0668537	-0.0797022	-0.0101868	-0.121984	-0.146678	-0.018458	-0.160211	0.152846	-0.12882	-0.0107113	0.00884098	0.0186487	0.118514	-0.0327914	-0.033503	0.069608	0.0175073	-0.0446387	-0.0028415	-0.0259474	-0.0339745	0.0558123	0.0101521	0.035091	0.0539855	-0.0534508	0.0739639	-0.0156353		111	-0.267587	-0.101052	-0.0606139	-0.130467	0.0294288	-0.114089	0.0392931	0.0984649	0.0275051	0.100305	0.0949111	0.193645	0.00247425	0.0288763	0.0161571
	112	0.0784077	0.0746358	0.0190283	0.0248429	-0.011236	0.072595	0.0510795	0.0387419	0.05987	-0.0854862	0.16392	0.0415278	0.140465	0.0240477	0.106152	0.154677	0.0122188	0.0406397	0.133525	0.0374473	-0.0051705	0.0308248	0.112487	0.0142879	0.117572	0.0618714	0.088263	0.068998	-0.0420839	0.100992	0.0575047		112	-0.221734	-0.103556	-0.0337474	-0.153038	0.0589498	-0.08452	0.0304115	0.0603766	0.0136892	0.0736965	0.104403	0.176246	-0.0803661	0.0244205	-0.000641
	113	-0.0756204	0.105094	-0.049404	-0.0420466	0.00821899	0.0543335	-0.0218784	-0.0970367	0.0139191	-0.145665	0.130789	-0.0107748	0.103238	0.00768848	0.0845452	0.125674	0.00626513	0.0497616	0.114802	0.0169741	-0.0501557	0.0169777	0.0753944	-0.0196051	0.114666	0.0399127	0.0695806	0.0673043	-0.0778742	0.103159	0.0239412		113	-0.185509	-0.179039	-0.0452126	-0.17864	0.036523	-0.149412	-0.0178311	0.0494959	0.0147726	0.0684242	0.0943746	0.158386	-0.125382	-0.0248357	-0.0180977
	114	0.0893052	0.0850019	-0.0165391	0.0594775	-0.0081259	0.120121	0.0699578	0.132169	-0.0048884	-0.088039	0.163006	0.0460991	0.154782	0.00874085	0.102297	0.144776	-0.0033718	0.0337232	0.100275	0.0273182	0.00835701	0.00988113	0.142667	-0.0044968	0.0997036	0.080158	0.0750774	0.0672076	-0.0609808	0.102796	0.0578819		114	-0.252322	-0.150625	-0.0423585	-0.170039	0.110057	-0.111232	0.0434422	0.0452829	0.0159712	0.0943609	0.115994	0.170706	-0.109155	-0.0121379	-0.0020743
	115	-0.0777318	0.0486989	-0.0647051	-0.0486865	-0.0586931	0.00311725	-0.0281724	-0.0773354	-0.0055246	-0.146648	0.100311	-0.0126214	0.00946945	-0.013544	0.067032	0.10671	-0.0112649	0.0215452	0.091282	-0.02191	-0.095036	-0.0139409	0.0246744	-0.0142393	0.0384808	-0.0196218	0.097699	0.0483524	-0.078921	0.0713598	-0.0019955		115	-0.114139	-0.158515	-0.0461149	-0.193311	0.0946163	-0.160051	-0.0142337	0.0247896	-0.0147768	0.0709686	0.0925874	0.124859	-0.100812	0.00341185	-0.0246573
	116	0.0785006	0.0808081	0.0367692	0.00932328	0.0287439	0.16923	0.0378412	0.0870333	0.0228106	-0.0681748	0.150925	0.0294462	0.138499	0.0076677	0.0962633	0.170867	-0.0017196	0.05329	0.114515	0.0331882	-0.0171108	-0.0052581	0.0744995	-0.0066271	0.132152	0.0951418	0.0736499	0.0631086	-0.0855166	0.0857222	0.0561863		116	-0.174786	-0.227465	-0.0704482	-0.227271	0.0669247	-0.231726	0.00462855	0.00068067	-0.0278159	0.0417906	0.0707854	0.158956	-0.146337	-0.0261133	-0.0422677
	117	-0.0715653	0.0138832	-0.0442293	0.015185	-0.0493403	0.0605822	-0.0273613	-0.0515652	-0.0092613	-0.1399	0.108823	-0.0804365	-0.0140227	-0.0383668	0.0640132	0.0891807	-0.0503974	-0.0549759	0.0741835	-0.0370608	-0.0962129	-0.0383362	0.0289514	-0.0461397	0.084459	-0.0005671	0.00601451	0.0462515	-0.0925182	0.0319014	-0.0106276		117	-0.178026	-0.142857	-0.0602491	-0.175764	0.0340683	-0.237898	0.0202596	-0.0261307	-0.0095831	0.0213917	0.0713447	0.112649	-0.0910879	-0.0250437	-0.0093494
	118	-0.111343	-0.0225551	-0.169716	-0.158715	-0.129996	0.00755537	-0.114159	-0.126977	-0.0333523	-0.203621	0.0815487	-0.0509881	0.00056734	-0.0353844	0.0317869	0.0521666	-0.0243514	-0.0467963	0.0655153	-0.0458037	-0.157891	-0.056719	-0.0326055	-0.0700519	0.0370979	-0.0208223	0.00407484	0.0376555	-0.132881	0.0247909	-0.0467323		118	-0.32827	-0.192336	-0.0829701	-0.179856	-0.0376558	-0.216709	-0.0473347	-0.0243588	-0.0736043	-0.0100059	0.0623107	0.0859457	-0.160857	-0.038092	-0.086921
	119	-0.0240999	-0.030112	-0.15404	-0.123842	-0.0889441	-0.0191288	-0.0688179	-0.118937	-0.041331	-0.186077	0.0615045	-0.0960241	-0.0437813	-0.0329213	0.0246347	0.0546398	-0.0503826	-0.0680289	0.0571928	-0.057231	-0.185199	-0.0565689	5.4395e-05	-0.0306839	0.0302927	-0.028043	-0.0041462	0.0298645	-0.113911	0.0222507	-0.0447273		119	-0.15442	-0.146579	-0.0753777	-0.191393	0.0488886	-0.189262	-0.0017803	-0.0151863	-0.0611779	0.021824	0.0619417	0.106818	-0.193394	-0.0248381	-0.0330144
	120	-0.024452	0.0137084	-0.0509009	-0.0481869	-0.0365596	0.0276261	-0.0292107	-0.0356967	-0.0115265	-0.173912	0.109555	-0.0199881	0.008337	-0.0460052	0.052961	0.0777777	-0.0647552	-0.0450745	0.0751017	-0.0273131	-0.0759107	-0.0342374	0.0101403	-0.0466394	0.0723763	-0.0401738	0.0307369	0.0230399	-0.107028	0.0138483	-0.0134121		120	-0.149509	-0.17825	-0.0653608	-0.156683	0.0693358	-0.266822	-0.0485583	-0.0282136	-0.0293938	0.0349113	0.0674064	0.0811812	-0.163391	-0.036516	-0.103598
	121	0.0873916	0.0506182	0.0434504	0.0662529	-0.0279485	0.15399	0.0728322	0.0729519	0.00779831	-0.0835246	0.128501	-0.0699283	0.0969113	-0.0227402	0.0847772	0.113145	-0.0240494	0.029489	0.0902917	-0.0038316	-0.039837	-0.0110152	0.0602717	-0.0037311	0.096505	0.0316242	0.0772165	0.0379964	-0.104331	0.0266379	0.0345905		121	-0.369972	-0.240177	-0.140909	-0.244554	0.0473082	-0.2462	-0.0830006	-0.0312702	-0.0982919	-0.0102265	0.0390752	0.0564569	-0.189663	-0.0883266	-0.116405
	122	-0.0640095	0.00729015	-0.0831259	-0.110589	-0.0913021	0.0359444	-0.0545631	-0.0575222	-0.032321	-0.179478	0.0757824	-0.0726335	-0.0323496	-0.0775714	0.0267074	0.0425215	-0.0626789	-0.0682264	0.0627155	-0.0672512	-0.163485	-0.0593278	-0.0098052	-0.0663226	0.0686038	-0.0177175	-0.0020354	0.0358413	-0.129793	0.0118572	-0.0378282		122	-0.350859	-0.217254	-0.0891243	-0.271367	-0.0302611	-0.319413	-0.0806742	-0.0489266	-0.0736928	0.00868462	0.0278652	0.0458212	-0.231613	-0.0611614	-0.12533
	123	-0.0228995	0.0323206	-0.0200377	-0.0521201	-0.106699	0.0311661	-0.0185834	-0.0695262	-0.0461891	-0.199445	0.0949111	-0.0596095	0.0316549	-0.0584137	0.055954	0.078629	-0.045804	-0.0618012	0.0844361	-0.0642857	-0.0783644	-0.0678616	0.041078	-0.0506455	0.0401506	-0.0117137	0.00242196	0.0414648	-0.123149	0.0281468	-0.0198272		123	-0.327701	-0.255571	-0.0999539	-0.185393	-0.0518378	-0.298896	-0.0859728	-0.0326507	-0.0882499	-0.0133961	0.00230824	0.0440825	-0.201998	-0.114089	-0.130391
	124	-0.0296595	-0.0181295	-0.109142	-0.122426	-0.125519	-0.0252228	-0.0877059	-0.129793	-0.0559938	-0.187458	0.0686433	-0.11482	-0.062939	-0.0574015	0.0087375	0.0327072	-0.0676119	-0.10178	0.0431751	-0.0635339	-0.148419	-0.0448851	-0.0296033	-0.0526218	0.0688437	-0.0336795	0.032493	0.0251049	-0.122296	-0.0104632	-0.0507133		124	-0.27844	-0.263585	-0.0543837	-0.175845	0.0358492	-0.257591	-0.0637305	-0.0192721	-0.0830738	-0.0149244	0.0121313	0.0646103	-0.157378	-0.0345049	-0.111813
	125	-0.0771444	-0.0209478	-0.0876949	-0.09087	-0.128017	-0.0190978	-0.0920804	-0.082171	-0.0407176	-0.188491	0.0502472	-0.113217	-0.0442972	-0.051028	0.0435328	0.0346515	-0.0614526	-0.0816518	0.0427925	-0.067743	-0.141408	-0.0485625	-0.0489285	-0.0579228	0.0544129	-0.0771714	0.0197757	0.0317016	-0.139075	0.0310855	-0.048383		125	-0.347875	-0.288773	-0.0623588	-0.207801	-0.0258801	-0.264586	-0.1346	-0.0383951	-0.0893505	-0.0100982	-0.0110198	0.0528091	-0.222505	-0.0786782	-0.111445
	126	-0.0744275	-0.0334402	-0.0678609	-0.0712382	-0.114444	-0.0144961	-0.060411	-0.147023	-0.0520299	-0.211244	0.074227	-0.142551	-0.0697918	-0.0636943	0.0388931	0.0304779	-0.0715933	-0.0948551	0.0297111	-0.0950206	-0.148683	-0.0681546	-0.0071249	-0.052265	0.0654124	-0.0690012	0.0114071	0.0145942	-0.142786	-0.0097324	-0.0539048		126	-0.364602	-0.291151	-0.101572	-0.309291	-0.0854569	-0.246069	-0.148877	-0.0171438	-0.130046	-0.0256634	-0.0480959	0.0178425	-0.220119	-0.143979	-0.16189
	127	-0.0002727	-0.0392724	-0.111418	-0.0905401	-0.145965	-0.0617948	-0.0872816	-0.0452896	-0.0647036	-0.198581	0.042925	-0.115452	-0.0911966	-0.0595642	-0.0004547	0.0133283	-0.0878799	-0.0832873	0.061256	-0.0818567	-0.166299	-0.0740998	-0.0475511	-0.0336943	0.0542132	-0.0901051	0.022656	0.00078427	-0.14328	-0.0201372	-0.0581604		127	-0.309913	-0.210346	-0.0709481	-0.292256	0.0432714	-0.319029	-0.118749	-0.0324638	-0.12641	0.00105701	-0.0308047	0.0643321	-0.216816	-0.0860571	-0.107553
	128	0.019793	-0.0148775	-0.0131452	-0.0734173	-0.124882	-0.0036069	-0.0644289	-0.0367913	-0.0401134	-0.16828	0.0528099	-0.0810024	-0.0401114	-0.0663695	0.0305696	0.0250037	-0.0589985	-0.0776686	0.0526049	-0.0615248	-0.124995	-0.0633997	0.0182057	-0.0529388	0.0189055	-0.0345088	0.0449046	0.011673	-0.128802	-0.0141087	-0.03565		128	-0.283507	-0.214933	-0.0881901	-0.252717	-0.02599	-0.303248	-0.0901723	-0.0221729	-0.124918	0.00711938	-0.0350525	0.0337594	-0.255472	-0.0940407	-0.173828
	129	0.0226942	-0.0163027	-0.0114673	-0.0334222	-0.0682199	0.0385114	-0.0408655	-0.0189455	-0.0267167	-0.162067	0.0651659	-0.026148	-0.0069421	-0.0518556	0.0365873	0.0623565	-0.0484594	-0.0836094	0.0769033	-0.0802707	-0.102766	-0.0849432	0.0370633	-0.0445861	0.0559246	-0.0357899	0.023679	0.00091758	-0.143333	0.00025058	-0.0222219		129	-0.181115	-0.211409	-0.0968913	-0.249057	-0.0731317	-0.297134	-0.130466	0.0229915	-0.112781	0.0298599	-0.0386382	0.0358311	-0.19782	-0.0739456	-0.123619
	130	-0.0388637	-0.0492877	-0.112243	-0.0870707	-0.130517	-0.0813076	-0.097023	-0.105101	-0.0538812	-0.21916	0.0347794	-0.163988	-0.0834493	-0.0746145	0.0250076	0.0133816	-0.0862998	-0.105783	0.0711194	-0.0907491	-0.18136	-0.0797379	0.00771184	-0.066711	0.0353438	-0.065267	0.0254685	-0.015907	-0.161503	-0.0272993	-0.065477		130	-0.306179	-0.203219	-0.0854863	-0.262923	-0.042764	-0.326234	-0.157808	0.0465306	-0.127554	-0.0290753	-0.0435151	0.021285	-0.221229	-0.13392	-0.0964464
	131	-0.044777	-0.0660625	-0.118901	-0.113928	-0.157633	-0.0755228	-0.127036	-0.129446	-0.0771264	-0.182323	0.00118986	-0.16274	-0.142911	-0.0869385	0.00224871	0.0234076	-0.109597	-0.112142	0.0552438	-0.101532	-0.189704	-0.0722096	-0.0375073	-0.0822813	0.0486915	-0.125631	0.0406262	-0.0207384	-0.155079	-0.0081404	-0.0776167		131	-0.236957	-0.23367	-0.0775638	-0.309445	-0.0431276	-0.339677	-0.135741	0.15191	-0.155752	0.0112409	-0.0778111	0.0338727	-0.264407	-0.116526	-0.12152
	132	-0.132182	-0.0791319	-0.142845	-0.116574	-0.206272	-0.0637961	-0.193548	-0.0877725	-0.0868443	-0.256611	0.00924369	-0.210899	-0.112657	-0.0877736	-0.0350393	0.0100908	-0.0903992	-0.134196	0.0354199	-0.0876236	-0.221325	-0.0655378	-0.040699	-0.0799554	0.0285753	-0.120332	-0.0226505	-0.0182152	-0.15318	-0.0290255	-0.0930585		132	-0.23058	-0.207493	-0.0758876	-0.276284	0.0302869	-0.295213	-0.145454	0.270866	-0.119126	0.0323935	-0.0619013	0.0746908	-0.2406	-0.0377184	-0.0806674
	133	-0.0633621	-0.0892414	-0.138544	-0.183143	-0.162927	-0.0918732	-0.118229	-0.172642	-0.0764118	-0.248195	0.0107079	-0.20903	-0.161555	-0.084513	-0.0303861	0.00372427	-0.0922364	-0.103252	0.0136557	-0.098892	-0.266116	-0.0663247	-0.0988923	-0.0853867	0.0259054	-0.0859873	-0.0007925	-0.0487146	-0.141969	-0.0261585	-0.0963594		133	-0.318661	-0.112407	-0.0980034	-0.260944	0.0405145	-0.334846	-0.133103	0.419716	-0.146043	-0.0213124	-0.0676492	0.0531401	-0.20682	-0.0342929	-0.0243145
	134	-0.0172859	-0.048069	-0.11544	-0.0728928	-0.108046	-0.0046404	-0.0456099	-0.104699	-0.111062	-0.243289	0.0172067	-0.129001	-0.105728	-0.0593697	0.0328664	0.0166096	-0.0881113	-0.10335	0.044486	-0.0977573	-0.170213	-0.0595808	-0.0453726	-0.0752093	0.0479759	-0.135398	-0.0074205	-0.0297287	-0.149835	-0.0147133	-0.0660893		134	-0.228419	-0.0819689	-0.0951384	-0.252375	0.0265992	-0.341361	-0.163911	0.557704	-0.139225	-0.0120061	-0.0595123	0.0722057	-0.227047	-0.0205327	0.100112
	135	-0.0412314	-0.0935842	-0.11769	-0.0758672	-0.155354	-0.0629211	-0.104735	-0.124469	-0.0989096	-0.256446	0.00018302	-0.130068	-0.110664	-0.0686803	-0.0078737	0.0256437	-0.11236	-0.126987	0.00136804	-0.109785	-0.194425	-0.0641183	-0.0602743	-0.0830002	0.041752	-0.0755996	-0.0068714	-0.039083	-0.153031	-0.0300261	-0.0811702		135	-0.258922	-0.0834159	-0.134499	-0.292524	-0.150161	-0.340334	-0.187555	0.653668	-0.175967	-0.0120884	-0.103379	0.0987447	-0.274649	-0.0629701	0.142687
	136	0.0104315	-0.0701024	-0.142443	-0.0554338	-0.147641	-0.007308	-0.0234873	-0.0215652	-0.0843961	-0.231737	0.0243454	-0.115138	-0.0362238	-0.0711096	0.00411958	0.029595	-0.121078	-0.115006	0.0260696	-0.0957178	-0.151741	-0.0708332	-0.0578116	-0.0832769	0.0535807	-0.0521946	-0.0099901	-0.0467362	-0.148688	-0.0342461	-0.0615254		136	-0.295985	0.0937589	-0.082366	-0.240263	-0.0359962	-0.295295	-0.160001	0.739088	-0.156928	-0.0581383	-0.0944517	0.146331	-0.225756	-0.0276948	0.363195
	137	-0.071294	-0.0688272	-0.045254	-0.0544112	-0.166167	-0.0454096	-0.0921565	-0.0656333	-0.0868536	-0.231158	0.0213253	-0.154118	-0.0652855	-0.0629457	-0.0333241	0.00871437	-0.139897	-0.103492	0.0278141	-0.0936548	-0.174867	-0.0761327	-0.0175793	-0.0812288	0.0292707	-0.0647508	-0.0001631	-0.0307931	-0.128585	-0.0301351	-0.0698997		137	-0.237893	0.229403	-0.0934606	-0.191865	-0.0491391	-0.358992	-0.161443	0.775154	-0.158769	-0.0399978	-0.0717218	0.153726	-0.247082	-0.03688	0.526698
	138	-0.0106158	-0.0576365	-0.161193	-0.0928717	-0.186754	-0.0348052	-0.138212	-0.141227	-0.0764945	-0.245285	0.0006408	-0.112633	-0.0794053	-0.0814022	-0.0099028	-0.0003029	-0.137734	-0.137143	0.0210865	-0.090623	-0.206514	-0.0749406	-0.0017126	-0.0766269	0.0284965	-0.0431594	-0.0152116	-0.0381846	-0.127137	-0.0552353	-0.0794247		138	-0.161806	1.2268	-0.0893009	-0.209376	-0.0003911	-0.32327	-0.160966	0.775805	-0.15913	-0.0101766	-0.0823138	0.180532	-0.191311	0.00421102	0.757952
	139	0.032751	-0.0114891	0.114096	0.0178061	-0.0721949	0.0458387	-0.0400822	0.0750443	-0.0788209	-0.171505	0.0390811	-0.0430578	-0.0443385	-0.0394471	0.00868296	0.0430045	-0.122143	-0.0615156	0.0541273	-0.0728799	-0.145268	-0.0630328	0.0457034	-0.078872	0.0512149	0.00970023	0.0321464	-0.0255509	-0.107868	0.0101513	-0.0199573		139	-0.266627	2.26015	-0.114115	-0.264258	-0.0831993	-0.273122	-0.213132	0.74855	-0.172068	0.00201655	-0.0779338	0.205016	-0.241139	0.0256005	0.750107
	140	-0.0448729	-0.0358896	-0.0589343	-0.0769069	-0.100523	-0.045434	-0.0968416	-0.0701436	-0.09549	-0.217552	0.0140031	-0.0954333	-0.115976	-0.0495717	-0.0127614	0.0317643	-0.123899	-0.104789	0.00744042	-0.10082	-0.160154	-0.0861753	-0.01035	-0.0835006	0.00162099	-0.0571681	0.0144245	-0.0430257	-0.137308	0.00313854	-0.0650376		140	-0.311033	2.37862	-0.12718	-0.250788	0.00789574	-0.359673	-0.163562	0.694747	-0.195925	-0.0452741	-0.103474	0.230411	-0.30587	-0.0971518	0.78048
	141	-0.13532	-0.0871806	-0.161184	-0.149119	-0.18329	-0.105707	-0.122282	-0.0785651	-0.121706	-0.242577	-0.0217827	-0.174294	-0.14455	-0.0609023	-0.0281082	0.0214338	-0.157925	-0.111748	0.0260305	-0.127332	-0.194887	-0.0891152	-0.080762	-0.1204	-0.0118165	-0.104718	-0.0198655	-0.0517566	-0.166891	-0.0444387	-0.101692		141	-0.221184	2.22203	-0.129312	-0.224444	0.0107318	-0.292278	-0.189674	0.706594	-0.182623	-0.0263874	-0.094466	0.34304	-0.227602	-0.0708801	0.83345
	142	-0.231354	-0.129963	-0.323758	-0.275477	-0.273764	-0.219849	-0.259372	-0.274394	-0.154678	-0.355629	-0.0309355	-0.262126	-0.24378	-0.109108	-0.109077	-0.0621716	-0.202048	-0.179992	-0.0249408	-0.16664	-0.270036	-0.126742	-0.133739	-0.144097	-0.0522583	-0.237312	-0.0663686	-0.0651762	-0.17994	-0.0460333	-0.173692		142	-0.219374	2.06547	-0.11863	-0.164531	-0.0164847	-0.284999	-0.175916	0.699099	-0.157138	-0.0065633	-0.107145	0.40927	-0.262672	-0.0086348	0.803195
	143	-0.023896	-0.0225461	0.0214014	-0.0732305	-0.128869	0.00183633	-0.0467582	-0.107619	-0.0871238	-0.175343	0.038166	-0.0400447	0.0130042	-0.0634133	1.6859e-05	0.0347153	-0.105921	-0.0859853	0.0379114	-0.0873691	-0.1666	-0.0608409	0.0436574	-0.0817784	0.0307873	-0.0756669	-0.0282965	-0.0452274	-0.136831	-0.0083646	-0.0476743		143	-0.172783	1.96825	-0.0975738	-0.233155	0.217685	-0.250894	-0.165849	0.6748	-0.149631	-0.0025983	-0.08018	0.491924	-0.188173	0.00608374	0.834973
	144	-0.0859949	-0.0908905	-0.107089	-0.101266	-0.141134	-0.0285488	-0.0910457	-0.0525314	-0.109277	-0.226526	0.0239789	-0.108487	-0.114823	-0.0672394	-0.0337396	-0.0012158	-0.142255	-0.132263	0.0348948	-0.121726	-0.211022	-0.0763142	-0.0315361	-0.116261	-0.0344579	-0.108602	-0.0052579	-0.0518558	-0.155837	-0.027873	-0.0838732		144	-0.185988	1.72856	-0.117803	-0.197335	0.464956	-0.271765	-0.165081	0.658936	-0.159301	0.0221893	-0.0909629	0.606199	-0.190658	-0.0003376	0.791483
	145	-0.117865	-0.0578801	-0.103202	-0.119262	-0.166759	-0.0863746	-0.0829688	-0.112843	-0.109622	-0.255206	0.00841987	-0.172874	-0.0742914	-0.0822029	-0.0075817	-0.0145958	-0.115978	-0.11831	0.0274086	-0.120945	-0.20059	-0.0943777	-0.0584898	-0.120288	0.0192517	-0.106335	-0.0356038	-0.0343517	-0.133544	-0.02677	-0.0891344		145	-0.332436	1.42522	-0.120305	-0.270453	1.25016	-0.331662	-0.191419	0.6249	-0.193276	-0.0317466	-0.126309	0.720606	-0.261001	-0.0089332	0.702065
	146	-0.167786	-0.095046	-0.230393	-0.195713	-0.23653	-0.185584	-0.194509	-0.199717	-0.123107	-0.301763	-0.0241624	-0.19457	-0.151931	-0.091836	-0.056735	-0.0204503	-0.163912	-0.142365	-0.0020109	-0.152767	-0.216818	-0.103377	-0.0902855	-0.114257	-0.0357425	-0.168603	-0.0490069	-0.0721335	-0.166961	-0.0420691	-0.133005		146	-0.175254	1.51362	-0.111348	-0.228419	2.8557	-0.325646	-0.216223	0.602432	-0.173576	-0.0160719	-0.131784	0.812907	-0.232526	0.0595262	0.707772
	147	-0.0655725	-0.101906	-0.0811794	-0.111156	-0.136767	-0.0977276	-0.0957453	-0.0746823	-0.104673	-0.260155	0.00558282	-0.158393	-0.0970722	-0.0637389	-0.0252049	0.0123185	-0.157384	-0.138573	0.039969	-0.127764	-0.24479	-0.0793962	-0.108137	-0.126528	-0.0381437	-0.143882	-0.0333474	-0.0612037	-0.163128	-0.0257611	-0.0954714		147	-0.326424	1.35698	-0.106627	-0.254252	3.05043	-0.258808	-0.209055	0.572915	-0.192934	-0.0618151	-0.137297	0.873948	-0.261643	0.0591502	0.760501
	148	-0.148215	-0.0952806	-0.175091	-0.161752	-0.153136	-0.124734	-0.143616	-0.194337	-0.119536	-0.261549	-0.0232473	-0.200852	-0.132433	-0.082854	-0.0474099	-0.0024463	-0.147761	-0.14082	0.0119918	-0.124092	-0.202276	-0.0886503	-0.0766481	-0.127379	-0.0314754	-0.0920584	-0.0866286	-0.0603937	-0.156274	-0.0361223	-0.114169		148	-0.152909	1.38935	-0.119488	-0.211211	2.99147	-0.311316	-0.190592	0.547876	-0.16893	-0.0462061	-0.124957	0.978647	-0.252489	0.115242	0.71668
	149	-0.13334	-0.121014	-0.231458	-0.173746	-0.201592	-0.130283	-0.114923	-0.181072	-0.153177	-0.29007	-0.0278237	-0.18465	-0.128664	-0.0861069	-0.0599115	-0.0401631	-0.148791	-0.166094	0.0182712	-0.144527	-0.235049	-0.0971246	-0.0918139	-0.14763	-0.0256532	-0.152813	-0.0660319	-0.0521836	-0.156828	-0.0223049	-0.124886		149	-0.243286	1.26571	-0.12465	-0.204874	2.73484	-0.378074	-0.206143	0.514654	-0.175157	-0.0427517	-0.120982	1.04929	-0.299486	0.059923	0.617861
	150	-0.101367	-0.109133	-0.133406	-0.185048	-0.179121	-0.0858668	-0.152681	-0.138951	-0.124673	-0.26438	-0.00778	-0.217524	-0.165928	-0.0969886	-0.0442235	-0.0337644	-0.139984	-0.139156	0.028771	-0.144	-0.198794	-0.0813307	-0.0843907	-0.129283	-0.032197	-0.0855609	-0.0645401	-0.066505	-0.148759	-0.0545386	-0.112703		150	-0.288241	1.17549	-0.12907	-0.294684	2.521	-0.318985	-0.223188	0.47405	-0.192388	-0.0306033	-0.149793	1.07506	-0.267127	0.143183	0.510593
	151	-0.0905295	-0.125114	-0.182867	-0.197727	-0.212104	-0.178766	-0.170018	-0.128176	-0.16572	-0.293673	-0.0048507	-0.20808	-0.127289	-0.0934633	-0.0359298	-0.0497935	-0.159793	-0.146932	0.0163584	-0.159281	-0.236719	-0.095896	-0.0660218	-0.147616	-0.0493356	-0.16544	-0.0619501	-0.0631832	-0.170729	-0.0506495	-0.127376		151	-0.348722	0.997389	-0.150816	-0.232871	2.30308	-0.366895	-0.242463	0.412201	-0.203479	-0.044352	-0.154141	1.10435	-0.311133	0.452138	0.506742
	152	-0.0551335	-0.107699	-0.0812137	-0.13602	-0.165695	-0.0866825	-0.0730752	-0.101767	-0.14044	-0.241348	-0.0027458	-0.144949	-0.065405	-0.078072	0.00076957	-0.0184844	-0.128505	-0.154555	0.0270248	-0.120423	-0.21555	-0.0728902	-0.0727317	-0.133272	-0.0322404	-0.0652343	-0.0527625	-0.0678065	-0.149056	-0.0428948	-0.0926286		152	-0.338578	0.847668	-0.1373	-0.215048	2.03566	-0.30574	-0.216318	0.401449	-0.174466	-0.0507501	-0.137698	1.12951	-0.252073	1.16341	0.457995
	153	-0.101226	-0.070513	-0.0786121	-0.152253	-0.210007	-0.0560332	-0.0703929	-0.113726	-0.136574	-0.251504	0.00887765	-0.120495	-0.0572522	-0.0911835	-0.0167144	-0.0305416	-0.082903	-0.134747	0.043639	-0.114791	-0.213257	-0.073918	-0.0503682	-0.125477	-0.0231048	-0.0939178	-0.0343369	-0.058718	-0.147271	-0.0385727	-0.0898631		153	-0.334633	0.914847	-0.143845	-0.151952	2.02475	-0.26902	-0.212307	0.357592	-0.180645	-0.0691016	-0.150712	1.05981	-0.227406	1.71714	0.453412
	154	-0.0588155	-0.0968739	-0.108988	-0.155749	-0.166035	-0.118292	-0.120679	-0.154222	-0.145636	-0.237991	0.00787081	-0.183963	-0.101619	-0.106032	-0.0218415	-0.0235967	-0.118136	-0.128193	-0.0039612	-0.121437	-0.212699	-0.0830101	-0.084746	-0.131342	-0.0091997	-0.0931141	-0.0508283	-0.0734206	-0.163232	-0.0313862	-0.103239		154	-0.424721	0.850138	-0.1436	-0.281545	1.80948	-0.31591	-0.245941	0.386205	-0.181699	-0.0526774	-0.154962	1.02573	-0.277895	1.83148	0.426525
	155	-0.163914	-0.140605	-0.267707	-0.233578	-0.269037	-0.14603	-0.189115	-0.249495	-0.167634	-0.31026	-0.030203	-0.159082	-0.194278	-0.12233	-0.0542522	-0.0389384	-0.132649	-0.131902	-0.026742	-0.137633	-0.243492	-0.101137	-0.110555	-0.151014	-0.0222574	-0.15423	-0.0881613	-0.0950923	-0.176902	-0.0321689	-0.14468		155	-0.183324	0.837527	-0.149741	-0.268139	1.81058	-0.402678	-0.187212	0.377975	-0.206396	-0.0640681	-0.168888	0.985028	-0.240328	1.78152	0.249593
	156	-0.128849	-0.106272	-0.197717	-0.177259	-0.184735	-0.0872173	-0.115362	-0.184969	-0.124561	-0.247627	-0.0166576	-0.191629	-0.13788	-0.10372	-0.0329621	-0.0261884	-0.138502	-0.155889	-0.0090165	-0.109294	-0.190722	-0.0694502	-0.10174	-0.139481	-0.0190032	-0.113495	-0.0657237	-0.0763947	-0.161514	-0.0557594	-0.115653		156	-0.296098	0.844852	-0.138147	-0.231306	1.99035	-0.311574	-0.21771	0.32703	-0.204084	-0.0171934	-0.162176	0.947997	-0.252967	1.52659	0.245829
	157	-0.141605	-0.150245	-0.305432	-0.18289	-0.24807	-0.165342	-0.176312	-0.253001	-0.165906	-0.309697	-0.0286471	-0.168757	-0.190518	-0.117752	-0.0404461	-0.047687	-0.133674	-0.159366	-0.0145128	-0.169613	-0.213538	-0.104191	-0.115183	-0.14547	-0.0734686	-0.154595	-0.0841677	-0.07898	-0.1502	-0.0469029	-0.144539		157	-0.259149	0.930393	-0.145076	-0.204733	1.88562	-0.378886	-0.205166	0.232992	-0.201942	-0.0369696	-0.159127	0.904368	-0.266081	1.23809	0.182057
	158	-0.142966	-0.101684	-0.101122	-0.110203	-0.187662	-0.0965742	-0.0916416	-0.0579811	-0.126367	-0.260247	0.00100684	-0.126925	-0.0838156	-0.106979	-0.031182	-0.0436667	-0.119453	-0.144034	-0.0011187	-0.151195	-0.188544	-0.0807882	-0.100416	-0.136765	-0.0164108	-0.111644	-0.0611521	-0.0746502	-0.152032	-0.032435	-0.101288		158	-0.363602	0.714879	-0.140979	-0.256641	2.07679	-0.380493	-0.260687	0.196672	-0.221748	-0.0212325	-0.161229	0.837808	-0.248149	0.826466	0.120739
	159	-0.0397853	-0.0978304	-0.0866817	-0.153062	-0.196694	-0.0566118	-0.0681652	-0.0606375	-0.134725	-0.232881	-0.012356	-0.171438	-0.0987842	-0.112805	-0.0155213	-0.0016957	-0.147513	-0.142163	0.0117587	-0.131073	-0.151183	-0.0865515	-0.0325301	-0.136065	-0.0367608	-0.096271	-0.0946192	-0.0851695	-0.144401	-0.012256	-0.0941491		159	-0.149404	0.682407	-0.121577	-0.187884	2.32913	-0.304227	-0.216418	0.170407	-0.186606	-0.0318241	-0.169232	0.796645	-0.235183	0.606579	0.0708154
	160	-0.0583614	-0.0868704	-0.10084	-0.192162	-0.144973	-0.052099	-0.0126194	-0.0968915	-0.119347	-0.23206	-0.0037526	-0.130109	-0.0703301	-0.0943379	0.0281786	0.00189058	-0.138047	-0.0958704	0.0293444	-0.119831	-0.147922	-0.0899407	-0.0765393	-0.121616	-0.002549	-0.060425	-0.011847	-0.064702	-0.142091	-0.0224689	-0.080973		160	-0.339591	0.684575	-0.15904	-0.24809	2.27215	-0.307917	-0.170033	0.129786	-0.204686	-0.0788051	-0.187666	0.730689	-0.362335	0.503708	-0.0382236
	161	-0.0332531	-0.0669903	-0.049084	-0.0760633	-0.12207	-0.0574005	-0.0626122	-0.0365961	-0.13619	-0.227052	0.0114404	-0.136575	-0.0758706	-0.0820295	-0.0074909	-0.0108325	-0.129101	-0.0997378	0.00961626	-0.138952	-0.156162	-0.0715055	-0.0439487	-0.121081	-0.0285399	-0.0476943	-0.0309179	-0.048485	-0.148804	0.00447486	-0.0739836		161	-0.31977	0.73711	-0.15933	-0.176231	2.32782	-0.319923	-0.221852	0.12033	-0.186004	-0.0587476	-0.152953	0.695974	-0.234328	0.865633	-0.0466254
	162	-0.101515	-0.115831	-0.162294	-0.245647	-0.168328	-0.121008	-0.148129	-0.178143	-0.137887	-0.276497	-0.0187626	-0.160754	-0.13905	-0.134729	-0.0110418	-0.061097	-0.168852	-0.156455	-0.0313276	-0.166405	-0.23687	-0.0988613	-0.0803303	-0.130376	-0.0711668	-0.125437	-0.0485819	-0.0861195	-0.147464	-0.0058903	-0.124495		162	-0.334017	0.521596	-0.174062	-0.290993	2.22001	-0.389056	-0.231787	0.067791	-0.208415	-0.0558811	-0.157622	0.606015	-0.293451	1.00206	-0.16901
	163	-0.0555352	-0.0844774	-0.115488	-0.11074	-0.207677	-0.0117164	-0.0276538	-0.021088	-0.129024	-0.220764	0.0193116	-0.12231	-0.0513689	-0.105034	-0.0101442	-0.0127015	-0.153242	-0.0933007	0.0367839	-0.112396	-0.184289	-0.0689536	-0.0289856	-0.140726	0.00563166	-0.078579	-0.07661	-0.0564448	-0.130497	0.00424808	-0.0781257		163	-0.223655	0.608671	-0.156812	-0.221328	2.10425	-0.37525	-0.210022	0.0271274	-0.184208	-0.0686542	-0.166042	0.574737	-0.258028	1.22178	-0.183394
	164	-0.140474	-0.0955457	-0.0923744	-0.187197	-0.217718	-0.108649	-0.105236	-0.109052	-0.143599	-0.24542	-0.0064984	-0.182187	-0.0916601	-0.122257	-0.0086388	-0.042423	-0.158565	-0.123725	0.00891971	-0.150984	-0.19009	-0.0826101	-0.0469124	-0.14473	-0.0469801	-0.148494	-0.0303947	-0.0689845	-0.134116	-0.0216432	-0.107941		164	-0.240915	0.585144	-0.168916	-0.224961	2.04451	-0.315117	-0.198726	-0.0101328	-0.203983	-0.0679398	-0.189881	0.552793	-0.27016	1.32042	-0.220986
	165	-0.0691151	-0.0753633	-0.117438	-0.162493	-0.172908	-0.039648	-0.0735018	-0.134928	-0.138253	-0.21517	-0.0029292	-0.122168	-0.0366783	-0.107703	-0.0045887	-0.011689	-0.149222	-0.105728	0.0134297	-0.136266	-0.159492	-0.0652841	-0.06479	-0.133472	-0.030087	-0.0689502	-0.0700569	-0.0584552	-0.133032	0.00383867	-0.0880714		165	-0.336684	0.565426	-0.170673	-0.142861	1.81635	-0.403304	-0.175175	-0.0391501	-0.199247	-0.0960329	-0.188325	0.474793	-0.290341	1.22576	-0.292322
	166	-0.0409662	-0.0743453	-0.0083972	-0.102461	-0.137219	-0.0361068	-0.0284734	-0.0312081	-0.130745	-0.189788	0.00329483	-0.106611	-0.0797147	-0.115812	0.0237035	-0.0223809	-0.160296	-0.121111	0.0133356	-0.120338	-0.150129	-0.0615823	-0.0532108	-0.141876	-0.0239419	-0.110228	-0.034316	-0.0715592	-0.121436	-0.0158343	-0.0749917		166	-0.260113	0.453293	-0.174604	-0.255455	1.66582	-0.373699	-0.191314	-0.0669054	-0.217391	-0.0716348	-0.191415	0.444354	-0.250077	1.253	-0.343622
	167	-0.104913	-0.13858	-0.139089	-0.190666	-0.202412	-0.156284	-0.134949	-0.0848375	-0.162569	-0.241941	0.00558282	-0.151675	-0.130598	-0.124418	-0.0293354	-0.0481289	-0.154647	-0.129465	-0.0128097	-0.137175	-0.182834	-0.0966511	-0.0376432	-0.141168	-0.0519261	-0.103207	-0.088454	-0.0758017	-0.145121	0.0158346	-0.112529		167	-0.355824	0.298075	-0.191703	-0.20929	1.56396	-0.396728	-0.184537	-0.0990019	-0.214291	-0.065156	-0.205572	0.396763	-0.325669	1.13747	-0.374576
	168	-0.0372437	-0.0999877	-0.0242182	-0.195445	-0.1618	-0.107343	-0.0800303	-0.0863609	-0.133569	-0.213231	0.0174814	-0.121889	-0.0750419	-0.104634	0.00326324	-0.0288354	-0.167377	-0.106689	-0.0102724	-0.141171	-0.167269	-0.106323	-0.0871613	-0.154448	-0.0591245	-0.0413805	-0.0751103	-0.0656937	-0.131199	-0.009497	-0.0923867		168	-0.198238	0.346644	-0.168779	-0.0774718	1.39802	-0.343286	-0.22576	-0.146544	-0.192146	-0.0395498	-0.18128	0.387284	-0.242387	1.16339	-0.373121
	169	-0.149822	-0.126245	-0.13879	-0.102592	-0.195598	-0.0671478	-0.100399	-0.0717622	-0.150514	-0.222934	-0.0096102	-0.146985	-0.118987	-0.124953	-0.0344879	-0.0437146	-0.17392	-0.117933	0.00075811	-0.164483	-0.191427	-0.0926614	-0.0792126	-0.150647	-0.0260885	-0.0906477	-0.0535994	-0.0855672	-0.12974	0.0261284	-0.104453		169	-0.195847	0.277584	-0.151591	-0.0124074	1.28405	-0.354403	-0.208044	-0.177557	-0.219484	-0.080696	-0.209207	0.335083	-0.260919	1.05212	-0.32462
	170	-0.091093	-0.131384	-0.106662	-0.268594	-0.203549	-0.131066	-0.129003	-0.14115	-0.141926	-0.262766	-0.022973	-0.120177	-0.0776865	-0.122	-0.062244	-0.05662	-0.186275	-0.153406	0.0143285	-0.139391	-0.215398	-0.100849	-0.0958567	-0.142772	-0.0493411	-0.127168	-0.0571271	-0.095309	-0.143731	-0.0152328	-0.119214		170	-0.297284	0.133228	-0.190537	-0.140348	1.24826	-0.43759	-0.261135	-0.221745	-0.214962	-0.0952254	-0.200857	0.282702	-0.335635	0.901288	-0.447811
	171	-0.15019	-0.145347	-0.174906	-0.20503	-0.20122	-0.119142	-0.182565	-0.113726	-0.16017	-0.267446	-0.0434745	-0.175184	-0.143023	-0.147868	-0.0404337	-0.0582935	-0.181286	-0.148918	0.0285172	-0.177682	-0.239949	-0.118095	-0.133423	-0.179182	-0.0668857	-0.123753	-0.0946995	-0.100758	-0.152373	-0.0286448	-0.134838		171	-0.242335	0.0855706	-0.176006	-0.105388	1.34246	-0.361908	-0.253582	-0.25155	-0.216288	-0.0991171	-0.200463	0.24696	-0.272131	0.700179	-0.391445
	172	-0.197335	-0.178867	-0.257405	-0.255663	-0.271754	-0.178368	-0.221387	-0.287457	-0.170269	-0.305904	-0.0774301	-0.245014	-0.189039	-0.159296	-0.0781065	-0.10557	-0.215684	-0.179307	-0.0386018	-0.195784	-0.2593	-0.130107	-0.135195	-0.175823	-0.0997757	-0.213816	-0.123654	-0.111742	-0.157146	-0.0316228	-0.174881		172	-0.255579	0.0837333	-0.184242	-0.170473	1.20776	-0.360412	-0.234018	-0.280958	-0.207594	-0.119461	-0.203662	0.207933	-0.323089	0.567711	-0.424871
	173	-0.109973	-0.15399	-0.169151	-0.209081	-0.208512	-0.122079	-0.124567	-0.142502	-0.160996	-0.262957	-0.0172984	-0.200735	-0.149417	-0.132509	-0.039684	-0.0743147	-0.194182	-0.132121	-0.0029348	-0.159058	-0.193567	-0.0956395	-0.0739512	-0.160178	-0.0392824	-0.124169	-0.0945673	-0.0988304	-0.148232	-0.0272546	-0.127391		173	-0.132039	0.106824	-0.174912	-0.0698775	1.17152	-0.344098	-0.204858	-0.315825	-0.194508	-0.0794126	-0.205869	0.189037	-0.277372	0.513563	-0.381927
	174	-0.0497867	-0.110799	-0.109165	-0.142308	-0.153849	-0.0859158	-0.0711532	-0.076421	-0.164801	-0.216341	-0.0186709	-0.113264	-0.059162	-0.130713	-0.0104631	-0.0505684	-0.166696	-0.134237	0.0107064	-0.151828	-0.157035	-0.0814694	-0.0521913	-0.135745	-0.015194	-0.0974256	-0.084064	-0.0890148	-0.141229	-0.0347946	-0.0964533		174	-0.199021	-0.0861109	-0.173137	0.0791909	1.21135	-0.31748	-0.223827	-0.31199	-0.199212	-0.0750998	-0.181156	0.192813	-0.190549	0.653044	-0.357317
	175	-0.0584064	-0.126495	-0.0977738	-0.145001	-0.189534	-0.0957237	-0.104795	-0.0906459	-0.177543	-0.205464	0.00869508	-0.181995	-0.0972084	-0.137443	-0.0284027	-0.0246955	-0.191569	-0.108385	0.00861805	-0.153399	-0.176123	-0.0784347	-0.0681169	-0.143863	-0.0207591	-0.0682556	-0.135346	-0.0913971	-0.130315	-0.0195752	-0.104312		175	-0.198142	-0.0890867	-0.195208	0.448534	1.2375	-0.36215	-0.22448	-0.339139	-0.229077	-0.0755496	-0.202572	0.142919	-0.288625	0.668738	-0.360389
	176	-0.131187	-0.135402	-0.190681	-0.188656	-0.237728	-0.172995	-0.169111	-0.155311	-0.193919	-0.274075	-0.0399966	-0.182818	-0.124268	-0.143392	-0.0536066	-0.0680203	-0.218658	-0.135421	-0.0354849	-0.190618	-0.228653	-0.0928875	-0.0923227	-0.167268	-0.0863926	-0.148956	-0.115617	-0.124259	-0.140396	-0.028416	-0.142217		176	-0.287532	-0.174996	-0.212678	0.874603	1.13288	-0.388722	-0.233658	-0.374776	-0.240094	-0.0756322	-0.224623	0.0753692	-0.296618	0.718805	-0.450881
	177	-0.0605254	-0.0986251	-0.0478613	-0.108413	-0.138104	-0.0022977	-0.035211	-0.0234224	-0.155675	-0.198442	-0.0039356	-0.096331	-0.078446	-0.13325	-0.0152402	-0.0314682	-0.175572	-0.0756612	0.0160259	-0.14545	-0.123968	-0.0609893	-0.029176	-0.126802	-0.0111907	0.00554882	-0.0714065	-0.0957776	-0.117055	-0.0152127	-0.0751311		177	-0.27923	-0.214234	-0.178601	2.56596	1.42993	-0.321162	-0.235317	-0.379489	-0.227383	-0.064895	-0.221298	0.0931165	-0.304511	0.761102	-0.414646
	178	-0.197149	-0.158412	-0.210146	-0.302244	-0.273171	-0.163281	-0.175341	-0.221135	-0.188943	-0.289924	-0.040637	-0.22596	-0.203368	-0.157235	-0.0812051	-0.0746308	-0.212685	-0.154116	-0.0517338	-0.206206	-0.222146	-0.123691	-0.114079	-0.15566	-0.0945769	-0.139627	-0.125666	-0.119656	-0.158879	-0.0313154	-0.162427		178	-0.259234	-0.3126	-0.187601	3.22902	1.50773	-0.337924	-0.229908	-0.399567	-0.225548	-0.0747387	-0.209783	0.0543128	-0.285333	0.743917	-0.352395
	179	-0.0996408	-0.112	-0.133693	-0.1948	-0.138346	-0.063684	-0.0983889	-0.127099	-0.189028	-0.225651	-0.0220574	-0.0972766	-0.0856528	-0.135164	-0.0336647	-0.0484076	-0.181592	-0.147519	-0.0020109	-0.156653	-0.156095	-0.0957469	-0.0485635	-0.144603	-0.0182015	-0.125508	-0.0817457	-0.109818	-0.150912	-0.0165402	-0.108002		179	-0.271919	-0.352855	-0.179823	3.03497	1.59004	-0.333844	-0.221425	-0.420712	-0.209495	-0.073003	-0.223575	0.0361965	-0.223436	0.660314	-0.391362
	180	-0.0360524	-0.116108	-0.0182989	-0.083441	-0.098029	-0.0069085	-0.052808	0.00746205	-0.156453	-0.174671	0.0202268	-0.0263091	-0.0219509	-0.0984656	-0.0088129	-0.023612	-0.166648	-0.100574	0.0136399	-0.145387	-0.156838	-0.0729147	-0.0308667	-0.10799	0.00941581	-0.02764	-0.047958	-0.11036	-0.122457	-0.0034301	-0.0654746		180	-0.366266	-0.370936	-0.184923	2.89641	1.81754	-0.415755	-0.267216	-0.431515	-0.258989	-0.110256	-0.234295	0.0267147	-0.332628	0.585779	-0.446927
	181	-0.133391	-0.128421	-0.153023	-0.178174	-0.172319	-0.107557	-0.12716	-0.135134	-0.182123	-0.255727	-0.0129967	-0.166641	-0.130733	-0.131232	-0.0266801	-0.0476701	-0.194672	-0.13431	-0.0136368	-0.17401	-0.2068	-0.103386	-0.0841933	-0.144276	-0.0646383	-0.0596896	-0.0966212	-0.138032	-0.153755	-0.0377651	-0.123159		181	-0.29234	-0.387849	-0.187715	2.66352	1.88345	-0.350328	-0.254561	-0.447457	-0.245221	-0.0871198	-0.232519	-0.0201023	-0.26287	0.687063	-0.424017
	182	-0.144875	-0.177311	-0.180703	-0.249241	-0.229554	-0.122787	-0.109915	-0.134823	-0.161236	-0.287267	-0.0329492	-0.224364	-0.152639	-0.143885	-0.0508938	-0.0726886	-0.202589	-0.154671	-0.0338394	-0.191111	-0.199995	-0.114105	-0.121378	-0.165301	-0.0664327	-0.124709	-0.125322	-0.129365	-0.13391	-0.0537195	-0.143053		182	-0.262307	-0.401173	-0.195684	2.38183	1.7205	-0.364366	-0.231942	-0.451015	-0.233804	-0.0920477	-0.243543	-0.0609656	-0.292466	0.548508	-0.45102
	183	-0.240693	-0.142998	-0.186427	-0.272279	-0.243583	-0.207869	-0.185299	-0.295754	-0.19785	-0.302144	-0.048966	-0.240005	-0.195263	-0.141471	-0.0398659	-0.0864289	-0.232755	-0.159701	-0.0579153	-0.184405	-0.265977	-0.109741	-0.160059	-0.178553	-0.0921885	-0.137862	-0.142077	-0.130502	-0.149118	-0.0719168	-0.169989		183	-0.291003	-0.462571	-0.195325	1.93748	1.60343	-0.367804	-0.254931	-0.452936	-0.249837	-0.101232	-0.233877	-0.0888855	-0.287717	0.433631	-0.454264
	184	-0.228803	-0.175709	-0.204718	-0.284114	-0.275697	-0.133483	-0.159067	-0.18541	-0.199196	-0.280424	-0.0614128	-0.210296	-0.226068	-0.139509	-0.0657428	-0.0790772	-0.211802	-0.187028	-0.0559276	-0.184256	-0.209855	-0.105606	-0.138718	-0.159714	-0.0920908	-0.141328	-0.141515	-0.13395	-0.143162	-0.0538156	-0.16225		184	-0.224721	-0.396758	-0.187063	1.62143	1.60491	-0.330308	-0.275617	-0.467465	-0.274832	-0.0826266	-0.24627	-0.108872	-0.298656	0.371934	-0.432961
	185	-0.15833	-0.132432	-0.179349	-0.240665	-0.172316	-0.0899338	-0.122723	-0.0934125	-0.177703	-0.230334	-0.0183965	-0.183499	-0.137485	-0.129181	-0.0397539	-0.0396685	-0.197672	-0.15511	-0.0401414	-0.175912	-0.182004	-0.0858613	-0.0973815	-0.148529	-0.0588583	-0.141861	-0.113599	-0.130355	-0.125416	-0.0254985	-0.127446		185	-0.240242	-0.388923	-0.231228	1.35937	1.48335	-0.412395	-0.25673	-0.470136	-0.235496	-0.0859187	-0.252996	-0.133698	-0.280506	0.335583	-0.430431
	186	-0.119183	-0.150104	-0.0932219	-0.193555	-0.218566	-0.115993	-0.0647734	-0.162123	-0.187619	-0.23047	-0.0284641	-0.145392	-0.11674	-0.131672	-0.0436429	-0.0437262	-0.195838	-0.146041	-0.0267073	-0.175763	-0.226255	-0.0892898	-0.0900785	-0.135171	-0.0439286	-0.141757	-0.142297	-0.131759	-0.12828	-0.0586328	-0.125901		186	-0.269311	-0.409133	-0.200536	1.17826	1.30727	-0.395324	-0.210492	-0.477849	-0.259685	-0.0950222	-0.26222	-0.139838	-0.245871	0.223602	-0.483675
	187	-0.198032	-0.177131	-0.160222	-0.266613	-0.216751	-0.124178	-0.137983	-0.180955	-0.200329	-0.284179	-0.0593083	-0.197245	-0.173508	-0.123304	-0.0641525	-0.0852594	-0.203176	-0.166748	-0.0381221	-0.190633	-0.249215	-0.0917057	-0.110126	-0.160657	-0.067992	-0.162826	-0.144137	-0.144452	-0.150087	-0.0715579	-0.153353		187	-0.231704	-0.373024	-0.20536	1.13327	1.371	-0.378848	-0.230306	-0.46844	-0.258261	-0.14393	-0.228361	-0.16002	-0.270689	0.205259	-0.400794
	188	-0.127175	-0.13122	-0.0769037	-0.176817	-0.193004	-0.115032	-0.126491	-0.06987	-0.182415	-0.259795	-0.0285562	-0.160908	-0.113389	-0.118838	-0.0306544	-0.0839025	-0.191815	-0.150502	-0.0574245	-0.191084	-0.218119	-0.09816	-0.109568	-0.139595	-0.0906255	-0.127129	-0.0926481	-0.127832	-0.13971	-0.0716915	-0.126696		188	-0.332513	-0.385443	-0.193489	1.03255	1.34346	-0.341072	-0.252279	-0.461777	-0.241908	-0.172656	-0.259072	-0.170406	-0.214502	0.182711	-0.412303
	189	-0.167617	-0.171604	-0.165149	-0.183002	-0.198343	-0.0920408	-0.116676	-0.0329151	-0.177115	-0.253492	-0.0240706	-0.150916	-0.167257	-0.135957	-0.0317195	-0.0272272	-0.217436	-0.148675	-0.054754	-0.188066	-0.221336	-0.11474	-0.0962287	-0.148048	-0.0509621	-0.0911638	-0.110019	-0.124853	-0.153412	-0.0610084	-0.129193		189	-0.249065	-0.371184	-0.197431	1.11565	1.21205	-0.395223	-0.266248	-0.48787	-0.259973	-0.146407	-0.261439	-0.186224	-0.265957	0.121582	-0.397873
	190	-0.0460208	-0.103107	-0.0146936	-0.14834	-0.151827	-0.0693669	-0.085848	-0.0854915	-0.171755	-0.209811	0.00201323	-0.1506	-0.106886	-0.105072	-0.0201378	-0.0434912	-0.178794	-0.0907681	0.00362347	-0.157412	-0.146911	-0.0806218	-0.0791635	-0.138948	-0.0544141	-0.063079	-0.104488	-0.125469	-0.144966	-0.0481047	-0.0973316		190	-0.269228	-0.431412	-0.196237	1.18152	1.30623	-0.359365	-0.256448	-0.484887	-0.283621	-0.170304	-0.255558	-0.212316	-0.314972	-0.0106323	-0.450954
	191	-0.110586	-0.121908	-0.143306	-0.166482	-0.171447	-0.0669777	-0.113966	-0.0956518	-0.182972	-0.210178	-0.0161998	-0.180439	-0.11596	-0.125695	-0.049012	-0.0285194	-0.191255	-0.111856	-0.057665	-0.174838	-0.208	-0.0675624	-0.0838818	-0.132182	-0.041622	-0.0937526	-0.126676	-0.12406	-0.154828	-0.0505552	-0.117268		191	-0.334539	-0.45217	-0.202829	1.35768	1.23718	-0.424113	-0.309022	-0.486778	-0.274561	-0.179141	-0.25534	-0.203022	-0.305518	-0.0577535	-0.451536
	192	-0.149756	-0.172131	-0.25756	-0.264608	-0.246138	-0.139213	-0.197503	-0.243096	-0.20866	-0.300112	-0.053359	-0.210896	-0.17765	-0.164626	-0.0833779	-0.0777377	-0.224545	-0.152466	-0.0639243	-0.192604	-0.245909	-0.113936	-0.128598	-0.169987	-0.103162	-0.178862	-0.0961937	-0.143735	-0.157501	-0.0814362	-0.166643		192	-0.359372	-0.409203	-0.212521	1.5983	1.23625	-0.468478	-0.281225	-0.474436	-0.265348	-0.170539	-0.264748	-0.239735	-0.315157	-0.111329	-0.439452
	193	-0.100098	-0.135973	-0.183587	-0.223477	-0.161839	-0.117806	-0.102656	-0.150165	-0.183551	-0.253614	-0.0472266	-0.178041	-0.182076	-0.126801	-0.0538878	-0.0568517	-0.19026	-0.154362	-0.0506732	-0.182348	-0.208881	-0.111421	-0.112832	-0.144679	-0.0783065	-0.108994	-0.138829	-0.142181	-0.160568	-0.0610935	-0.136769		193	-0.28169	-0.407723	-0.219816	1.89502	1.05736	-0.415507	-0.287043	-0.489016	-0.25575	-0.174561	-0.269816	-0.217269	-0.291649	-0.202208	-0.411423
	194	-0.127682	-0.170529	-0.198284	-0.24625	-0.206325	-0.090283	-0.142993	-0.221779	-0.198793	-0.226029	-0.0651659	-0.192324	-0.15513	-0.142242	-0.0776483	-0.0527777	-0.195862	-0.131357	-0.0749869	-0.177263	-0.183337	-0.0717692	-0.125468	-0.14707	-0.096306	-0.112861	-0.134895	-0.140855	-0.170207	-0.0488238	-0.144177		194	-0.26649	-0.426886	-0.216887	1.94673	0.965345	-0.412878	-0.290788	-0.486121	-0.296024	-0.170012	-0.280193	-0.251511	-0.241235	-0.187205	-0.42784
	195	-0.161412	-0.170101	-0.149263	-0.248521	-0.261474	-0.147035	-0.138247	-0.18666	-0.213527	-0.287402	-0.0479596	-0.191503	-0.180706	-0.143605	-0.0901374	-0.076367	-0.199649	-0.155103	-0.0589227	-0.199843	-0.235865	-0.105108	-0.127584	-0.151477	-0.113957	-0.108918	-0.0993773	-0.144211	-0.166822	-0.0747311	-0.154516		195	-0.253592	-0.4955	-0.218488	2.10814	0.713944	-0.388297	-0.280494	-0.479024	-0.272174	-0.175491	-0.273682	-0.275806	-0.305614	-0.201035	-0.397196
	196	-0.29515	-0.210104	-0.27807	-0.37071	-0.276015	-0.235369	-0.254551	-0.283136	-0.207783	-0.339093	-0.0869485	-0.228978	-0.201981	-0.165234	-0.0913191	-0.0892639	-0.231145	-0.19864	-0.105556	-0.207387	-0.260136	-0.142807	-0.195732	-0.164559	-0.160635	-0.153184	-0.134623	-0.150193	-0.194876	-0.0840206	-0.199907		196	-0.364726	-0.396846	-0.219975	2.09896	0.497307	-0.426547	-0.287944	-0.489936	-0.278717	-0.151513	-0.287905	-0.245914	-0.24822	-0.231736	-0.398749
	197	-0.0783103	-0.184929	-0.188699	-0.277312	-0.20843	-0.131105	-0.140455	-0.176002	-0.192502	-0.236702	-0.0145527	-0.201007	-0.143141	-0.148535	-0.0609235	-0.0809099	-0.212024	-0.145905	-0.0587323	-0.187417	-0.215135	-0.105882	-0.0823245	-0.145001	-0.0672227	-0.111719	-0.12979	-0.149543	-0.150841	-0.0654672	-0.143017		197	-0.22429	-0.391824	-0.228202	2.16122	0.367493	-0.430696	-0.275087	-0.500076	-0.262993	-0.165167	-0.285485	-0.247408	-0.316955	-0.257771	-0.400914
	198	-0.208862	-0.183888	-0.217418	-0.282996	-0.210994	-0.195985	-0.172929	-0.199027	-0.212234	-0.271249	-0.0727624	-0.20428	-0.214217	-0.159034	-0.141031	-0.115238	-0.232711	-0.186847	-0.092132	-0.205532	-0.255251	-0.108369	-0.135881	-0.160322	-0.0798506	-0.110205	-0.158403	-0.142969	-0.17229	-0.0979575	-0.173362		198	-0.11985	-0.356849	-0.202704	2.20666	0.308	-0.390707	-0.253427	-0.484317	-0.253203	-0.147605	-0.282257	-0.23827	-0.250214	-0.185848	-0.333985
	199	-0.062478	-0.133688	0.00371577	-0.0990509	-0.144276	-0.0609005	-0.0509562	-0.10674	-0.162902	-0.184898	-0.0249862	-0.110751	-0.0807343	-0.120437	-0.0546946	-0.0498868	-0.196322	-0.118532	-0.0480514	-0.174025	-0.148351	-0.0899431	-0.058588	-0.142109	-0.0601465	-0.0161222	-0.0942481	-0.134883	-0.119248	-0.0788129	-0.0974349		199	-0.233401	-0.4089	-0.215274	1.89559	0.0436851	-0.452644	-0.307279	-0.483345	-0.273495	-0.175508	-0.271278	-0.262033	-0.317495	-0.266304	-0.419625
	200	-0.082271	-0.136129	-0.128595	-0.192875	-0.18558	-0.133917	-0.112624	-0.147551	-0.209555	-0.205613	-0.0091524	-0.130113	-0.159533	-0.154546	-0.0892722	-0.0637898	-0.217942	-0.157671	-0.0567609	-0.192602	-0.183203	-0.0916036	-0.114032	-0.144998	-0.0666451	-0.124669	-0.10048	-0.140513	-0.14918	-0.0748983	-0.131877		200	-0.215159	-0.512529	-0.247201	1.6942	-0.0801774	-0.454513	-0.265985	-0.489563	-0.268542	-0.187413	-0.276299	-0.25432	-0.317561	-0.31965	-0.359558
	201	-0.115648	-0.13504	-0.107954	-0.246815	-0.196841	-0.141994	-0.115768	-0.193184	-0.225735	-0.239423	-0.0331322	-0.218848	-0.138461	-0.157975	-0.09402	-0.0468931	-0.209472	-0.138453	-0.0739381	-0.181971	-0.20687	-0.0896432	-0.143001	-0.151534	-0.0632047	-0.1522	-0.134221	-0.156865	-0.156451	-0.105788	-0.145711		201	-0.269846	-0.436732	-0.219899	1.44044	-0.017561	-0.401981	-0.246794	-0.481262	-0.254114	-0.206081	-0.279608	-0.260117	-0.34455	-0.281696	-0.370777
	202	-0.173751	-0.188228	-0.238659	-0.233625	-0.226923	-0.173095	-0.158625	-0.208026	-0.19572	-0.272495	-0.0357863	-0.203375	-0.177723	-0.151877	-0.0970596	-0.0719959	-0.231737	-0.154945	-0.0972602	-0.19335	-0.227667	-0.0900625	-0.146406	-0.144283	-0.0652299	-0.162109	-0.170022	-0.160947	-0.153054	-0.107954	-0.163733		202	-0.211526	-0.534314	-0.233688	1.09067	-0.0853648	-0.49113	-0.293955	-0.478545	-0.270574	-0.202468	-0.301391	-0.250468	-0.277272	-0.276797	-0.396106
	203	-0.0936136	-0.144576	-0.0299738	-0.192536	-0.205891	-0.103988	-0.107858	-0.0732489	-0.177184	-0.190978	0.00896938	-0.131568	-0.1659	-0.13149	-0.0864096	-0.0752044	-0.196863	-0.124452	-0.0446632	-0.19469	-0.195543	-0.098792	-0.092628	-0.148312	-0.0586336	-0.0929845	-0.135809	-0.136724	-0.149104	-0.0731141	-0.121459		203	-0.378798	-0.432037	-0.23457	0.752163	-0.160248	-0.439954	-0.298793	-0.483949	-0.278464	-0.228173	-0.279158	-0.278016	-0.336794	-0.287955	-0.434443
	204	-0.10466	-0.144778	-0.119179	-0.208488	-0.210434	-0.130651	-0.128567	-0.104772	-0.189128	-0.257882	-0.043474	-0.157205	-0.0968086	-0.146082	-0.0958378	-0.069097	-0.193899	-0.133867	-0.0783377	-0.187456	-0.214054	-0.111845	-0.13688	-0.139113	-0.0724612	-0.0522068	-0.126923	-0.143572	-0.142783	-0.0818494	-0.134076		204	-0.231832	-0.408434	-0.213136	0.576611	-0.160483	-0.400321	-0.281936	-0.47176	-0.272712	-0.218652	-0.275697	-0.23947	-0.296767	-0.296034	-0.341453
	205	-0.0491633	-0.126949	-0.045932	-0.151618	-0.166617	-0.0288542	-0.0635768	-0.0737028	-0.176755	-0.191196	-0.0107083	-0.136194	-0.088036	-0.127787	-0.0704906	-0.0443989	-0.186583	-0.120142	-0.0669088	-0.162839	-0.181852	-0.0968848	-0.0861919	-0.131177	-0.0387372	-0.0640531	-0.148861	-0.142881	-0.154366	-0.0640523	-0.106583		205	-0.200615	-0.425578	-0.226564	0.304724	-0.194065	-0.439251	-0.292051	-0.473902	-0.280049	-0.223436	-0.285819	-0.245578	-0.287021	-0.248833	-0.420463
	206	-0.0839479	-0.155413	-0.0680933	-0.149429	-0.207442	-0.0702123	-0.102913	-0.102019	-0.188607	-0.223834	-0.0074135	-0.127117	-0.126135	-0.151933	-0.0618904	-0.0761948	-0.191431	-0.141982	-0.0641398	-0.189703	-0.1741	-0.117159	-0.102218	-0.128521	-0.0514725	-0.0475526	-0.117031	-0.141827	-0.148286	-0.0666802	-0.11949		206	-0.320138	-0.423112	-0.229982	0.143002	-0.200175	-0.418488	-0.288921	-0.49248	-0.26	-0.222446	-0.298505	-0.262239	-0.30441	-0.318157	-0.378687
	207	-0.0963515	-0.127514	-0.0945913	-0.154429	-0.154925	-0.0830344	-0.0616452	-0.0803806	-0.202958	-0.227696	-0.0350537	-0.127972	-0.0975301	-0.149546	-0.0956553	-0.0630476	-0.187301	-0.119492	-0.0753391	-0.17583	-0.207988	-0.11682	-0.111796	-0.13896	-0.0135657	-0.0844145	-0.1586	-0.146296	-0.13079	-0.0598793	-0.119313		207	-0.318458	-0.391504	-0.251349	-0.0278154	-0.202736	-0.408608	-0.298405	-0.469473	-0.261231	-0.237272	-0.279755	-0.260926	-0.309234	-0.295843	-0.410669
	208	-0.152759	-0.185063	-0.0873292	-0.188483	-0.175104	-0.0924132	-0.0952654	-0.0668998	-0.214557	-0.247535	-0.0145527	-0.16808	-0.0986435	-0.151434	-0.106763	-0.117462	-0.232016	-0.135559	-0.0457656	-0.187538	-0.15966	-0.125465	-0.120906	-0.136558	-0.0639899	-0.118068	-0.100747	-0.136874	-0.150003	-0.0718452	-0.131578		208	-0.383196	-0.458561	-0.266908	-0.0759425	-0.191534	-0.4462	-0.302082	-0.476804	-0.288588	-0.213584	-0.29584	-0.266719	-0.296373	-0.291087	-0.460197
	209	-0.0484799	-0.158861	-0.0171562	-0.142632	-0.175954	-0.071546	-0.0760644	-0.0616637	-0.179088	-0.206294	-0.0222404	-0.0894387	-0.116755	-0.132132	-0.0807127	-0.083392	-0.197599	-0.120004	-0.0594038	-0.176868	-0.171919	-0.0915697	-0.107601	-0.142199	-0.0237941	-0.073785	-0.111778	-0.151732	-0.15157	-0.0649904	-0.110241		209	-0.298376	-0.380939	-0.246216	-0.102674	-0.247505	-0.435087	-0.334399	-0.463953	-0.265485	-0.207002	-0.297886	-0.232625	-0.319404	-0.299828	-0.44913
	210	-0.145558	-0.191247	-0.259453	-0.319458	-0.246768	-0.169535	-0.202444	-0.1967	-0.232972	-0.287338	-0.0722133	-0.213562	-0.186949	-0.167186	-0.099592	-0.0951611	-0.20587	-0.164471	-0.0907006	-0.206823	-0.26956	-0.139099	-0.174055	-0.157361	-0.107473	-0.158837	-0.200055	-0.155888	-0.167529	-0.104903	-0.179625		210	-0.23383	-0.422844	-0.26185	-0.128442	-0.0980261	-0.409091	-0.27241	-0.467969	-0.249036	-0.174348	-0.269535	-0.270242	-0.285901	-0.275819	-0.423643
	211	-0.0554557	-0.169098	-0.0883996	-0.213445	-0.177046	-0.0934699	-0.0951071	-0.108418	-0.192234	-0.239255	-0.0395393	-0.169525	-0.162257	-0.151104	-0.0792301	-0.0748093	-0.194449	-0.129043	-0.0514256	-0.181524	-0.207119	-0.11594	-0.106402	-0.139825	-0.0200539	-0.128492	-0.148081	-0.1506	-0.170717	-0.0866431	-0.13129		211	-0.257014	-0.402619	-0.253387	-0.237513	-0.138725	-0.377043	-0.263774	-0.456414	-0.279737	-0.195361	-0.284265	-0.253474	-0.33539	-0.25958	-0.383228
	212	-0.0274716	-0.155211	-0.0061098	-0.186483	-0.149413	-0.0662574	-0.0560958	-0.0751228	-0.200471	-0.21517	-0.0368848	-0.136301	-0.0979746	-0.132291	-0.0819221	-0.0858995	-0.202262	-0.13407	-0.0398115	-0.171796	-0.139512	-0.126864	-0.0930606	-0.150255	-0.0771483	-0.0745602	-0.165818	-0.150622	-0.151047	-0.0560837	-0.114733		212	-0.261421	-0.412783	-0.235179	-0.294742	-0.151179	-0.386474	-0.293368	-0.459589	-0.28268	-0.199131	-0.288247	-0.289942	-0.272045	-0.267419	-0.37332
	213	-0.213972	-0.222085	-0.237406	-0.33168	-0.239446	-0.194449	-0.185743	-0.251424	-0.251164	-0.319459	-0.072305	-0.225831	-0.25834	-0.173761	-0.133973	-0.116432	-0.225256	-0.179331	-0.0720292	-0.207908	-0.23318	-0.166984	-0.209301	-0.164049	-0.110493	-0.234636	-0.214243	-0.175408	-0.16532	-0.0873633	-0.195766		213	-0.156579	-0.448932	-0.221767	-0.253262	-0.216704	-0.395484	-0.249824	-0.457961	-0.247045	-0.180486	-0.280144	-0.282761	-0.239454	-0.275442	-0.394156
	214	-0.187575	-0.228262	-0.236853	-0.290703	-0.242546	-0.199201	-0.229037	-0.206087	-0.241206	-0.287332	-0.0693758	-0.226759	-0.250067	-0.174111	-0.127825	-0.118823	-0.218622	-0.185724	-0.0958605	-0.218315	-0.23525	-0.158002	-0.192803	-0.148853	-0.126689	-0.147851	-0.151927	-0.159973	-0.166501	-0.0975424	-0.187323		214	-0.299126	-0.434743	-0.279322	-0.356301	-0.176644	-0.417094	-0.289213	-0.456283	-0.270338	-0.202419	-0.291135	-0.294658	-0.304181	-0.323298	-0.412253
	215	-0.243152	-0.209873	-0.227489	-0.321634	-0.285668	-0.168395	-0.177838	-0.307523	-0.238514	-0.291558	-0.0724876	-0.210798	-0.268595	-0.172054	-0.161312	-0.123144	-0.222375	-0.187221	-0.0754719	-0.220595	-0.261326	-0.171961	-0.196685	-0.151185	-0.130164	-0.205179	-0.189883	-0.171475	-0.16481	-0.114421	-0.198093		215	-0.27095	-0.375149	-0.251315	-0.279998	-0.170993	-0.408072	-0.272575	-0.459874	-0.29251	-0.191014	-0.277218	-0.248017	-0.311881	-0.269996	-0.401295
	216	-0.149201	-0.180153	-0.0876416	-0.238223	-0.232383	-0.132038	-0.0789606	-0.148692	-0.223392	-0.228692	-0.0389898	-0.198668	-0.158195	-0.156662	-0.0989434	-0.0932737	-0.221286	-0.131073	-0.0401277	-0.20434	-0.208936	-0.118433	-0.12229	-0.131291	-0.0739943	-0.136338	-0.175989	-0.147746	-0.147442	-0.0892919	-0.146423		216	-0.308768	-0.4001	-0.264012	-0.258245	-0.254663	-0.363955	-0.299926	-0.460833	-0.286294	-0.190908	-0.299264	-0.263255	-0.299588	-0.308979	-0.403261
	217	-0.191438	-0.201225	-0.0994917	-0.242397	-0.205225	-0.182875	-0.16771	-0.117068	-0.228809	-0.285764	-0.0583927	-0.13973	-0.164148	-0.159262	-0.101643	-0.0977065	-0.217949	-0.128439	-0.0566668	-0.209719	-0.217074	-0.130112	-0.161291	-0.136184	-0.0687973	-0.163462	-0.190445	-0.166915	-0.147597	-0.104156	-0.158056		217	-0.267991	-0.410836	-0.297503	-0.304058	-0.189637	-0.451465	-0.282851	-0.466798	-0.252979	-0.199194	-0.291115	-0.253165	-0.291403	-0.26207	-0.375116
	218	-0.106202	-0.188724	-0.113483	-0.277988	-0.212512	-0.157391	-0.112057	-0.179518	-0.236033	-0.259932	-0.0259018	-0.195516	-0.170402	-0.161068	-0.0996386	-0.0813824	-0.207069	-0.143581	-0.0627885	-0.204576	-0.191033	-0.125418	-0.155297	-0.129935	-0.0602949	-0.116826	-0.209332	-0.174875	-0.166807	-0.0834629	-0.153635		218	-0.203468	-0.394276	-0.265403	-0.246064	-0.177904	-0.410948	-0.255282	-0.451676	-0.246358	-0.188181	-0.309723	-0.240849	-0.267574	-0.260034	-0.370839
	219	-0.163529	-0.204578	-0.184267	-0.294412	-0.196481	-0.127722	-0.173678	-0.15788	-0.216419	-0.240009	-0.061688	-0.140454	-0.169955	-0.172704	-0.105893	-0.107293	-0.211907	-0.144924	-0.0525649	-0.209262	-0.205408	-0.142214	-0.116523	-0.142087	-0.0544752	-0.115438	-0.122809	-0.167256	-0.145165	-0.0787011	-0.15419		219	-0.200032	-0.395492	-0.240589	-0.289016	-0.193038	-0.460583	-0.29328	-0.450435	-0.261343	-0.191658	-0.303994	-0.256743	-0.298799	-0.276026	-0.427131
	220	-0.146761	-0.185432	-0.135756	-0.201067	-0.239849	-0.159557	-0.151593	-0.0812049	-0.223964	-0.228118	-0.042925	-0.121833	-0.134535	-0.168287	-0.142596	-0.0759993	-0.24148	-0.1493	-0.0454051	-0.177462	-0.187072	-0.14325	-0.114195	-0.134736	-0.0845072	-0.114743	-0.161497	-0.162291	-0.133255	-0.0877546	-0.145881		220	-0.319358	-0.462728	-0.26631	-0.312644	-0.193547	-0.472017	-0.254463	-0.461199	-0.280766	-0.222016	-0.303748	-0.27213	-0.285678	-0.253053	-0.435115
	221	-0.193517	-0.188925	-0.132073	-0.287652	-0.237305	-0.122827	-0.140682	-0.173024	-0.212716	-0.264932	-0.0507962	-0.184426	-0.144375	-0.178042	-0.105307	-0.122026	-0.238918	-0.147225	-0.0431795	-0.189333	-0.230593	-0.149704	-0.140932	-0.129772	-0.105857	-0.143306	-0.150523	-0.16287	-0.183086	-0.094802	-0.161624		221	-0.273879	-0.423493	-0.24382	-0.33392	-0.121356	-0.405497	-0.300028	-0.463003	-0.27061	-0.198255	-0.30308	-0.288193	-0.288345	-0.275558	-0.430509
	222	-0.255383	-0.187138	-0.184781	-0.280134	-0.213736	-0.146553	-0.147638	-0.148719	-0.229547	-0.246973	-0.0419186	-0.19967	-0.149897	-0.1854	-0.120469	-0.100926	-0.247252	-0.176443	-0.114816	-0.230859	-0.268792	-0.160514	-0.142495	-0.146976	-0.114773	-0.115629	-0.178396	-0.167956	-0.16066	-0.0812605	-0.171523		222	-0.228943	-0.403049	-0.258397	-0.332928	-0.103789	-0.461097	-0.25962	-0.467422	-0.262835	-0.198516	-0.300428	-0.273215	-0.363039	-0.248553	-0.434161
	223	-0.22415	-0.194823	-0.199381	-0.246313	-0.215776	-0.203022	-0.169025	-0.214552	-0.25163	-0.267202	-0.0271829	-0.247312	-0.224498	-0.19562	-0.147841	-0.144177	-0.246127	-0.194122	-0.0955787	-0.21299	-0.264391	-0.185174	-0.164163	-0.154821	-0.0967633	-0.145212	-0.1842	-0.164002	-0.0773723	-0.11171	-0.182304		223	-0.273494	-0.43319	-0.252478	-0.323233	-0.17055	-0.431505	-0.300728	-0.470935	-0.293575	-0.223674	-0.316396	-0.253659	-0.316721	-0.278522	-0.357963
	224	-0.213338	-0.215556	-0.18098	-0.334203	-0.248544	-0.202016	-0.206017	-0.283149	-0.243186	-0.2979	-0.0345964	-0.290312	-0.313816	-0.217049	-0.179848	-0.146383	-0.25872	-0.231685	-0.0865609	-0.224533	-0.275546	-0.159965	-0.211586	-0.165551	-0.110433	-0.154814	-0.185037	-0.171897	-0.0519453	-0.12273	-0.200597		224	-0.235311	-0.386694	-0.269931	-0.363828	-0.252819	-0.421806	-0.341885	-0.472022	-0.306922	-0.21754	-0.324681	-0.25698	-0.301627	-0.325392	-0.448311
	225	-0.152452	-0.179364	-0.101674	-0.235029	-0.190866	-0.157299	0.461649	-0.177359	0.172332	-0.224363	0.00265403	2.72048	0.08097	0.752284	-0.0987416	2.20847	2.50833	2.14417	0.00265472	2.00227	2.4134	0.995911	-0.0625203	-0.0972284	0.207708	0.131032	-0.143725	-0.161722	0.107204	0.283915	0.507103		225	-0.201171	-0.307665	-0.232483	-0.208934	-0.208565	-0.317935	-0.229379	-0.466175	-0.289144	-0.188195	-0.302777	-0.261932	-0.271293	-0.277916	-0.38106
	226	3.9209	1.74572	3.30283	1.63262	3.45646	2.67084	3.52046	0.0199216	2.6695	2.98397	2.66447	2.70628	2.81391	1.9903	0.130474	2.38052	2.7378	3.99003	1.49432	2.88053	2.48799	1.93258	3.12562	1.56007	2.99151	3.1053	1.07192	-0.0763199	2.7315	1.45456	2.33655		226	-0.133436	-0.344672	-0.227354	-0.259563	-0.123266	-0.360785	-0.256959	-0.458055	-0.281215	-0.215268	-0.319161	-0.279413	-0.287928	-0.262731	-0.411654
	227	4.02723	1.95426	4.04207	2.66641	3.4796	3.12766	3.46597	3.30249	2.63937	2.94438	2.73321	2.73708	2.78898	1.94446	2.68502	2.32164	2.61136	3.84284	2.27565	2.78854	2.42979	2.00808	3.27793	1.49135	2.93594	3.16245	1.88616	0.196765	2.6584	1.80785	2.67443		227	-0.126298	-0.418134	-0.227499	-0.257565	-0.132015	-0.358016	-0.260801	-0.45833	-0.288767	-0.178524	-0.341365	-0.285149	-0.27149	-0.33535	-0.38644
	228	3.81891	1.85978	3.7772	2.49922	3.24035	2.96373	3.32391	3.09606	2.52815	2.8377	2.59409	2.63914	2.6616	1.84544	2.91449	2.21854	2.50539	3.77597	2.41346	2.63235	2.29491	2.03096	3.21733	1.46381	2.79152	2.99654	2.04678	0.443332	2.53308	1.82099	2.59282		228	-0.177614	-0.302104	-0.220768	-0.214981	-0.149843	-0.379423	-0.250104	-0.349017	-0.275515	-0.151696	-0.313899	-0.268019	-0.306761	-0.248059	-0.429205
	229	3.67858	1.66123	3.7387	2.41814	3.13649	2.78354	3.13412	2.9502	2.45114	2.7267	2.4924	2.36664	2.4533	1.73385	2.84454	2.10001	2.33681	3.58394	2.31346	2.48565	2.15252	1.94162	3.04234	1.38941	2.69771	2.91263	1.99881	0.644018	2.45183	1.79856	2.48063		229	2.38205	0.0750665	-0.0387803	1.21183	1.41844	-0.275385	-0.235028	0.112285	-0.288935	0.0830604	-0.317194	-0.217237	-0.228188	0.987041	-0.377902
	230	3.60309	1.51422	3.51271	2.25243	2.97619	2.59971	2.9981	2.9398	2.32051	2.64717	2.33461	2.34336	2.32961	1.70891	2.69093	1.99493	2.25011	3.51826	2.2362	2.41006	1.98075	1.89236	2.85968	1.35064	2.59248	2.79346	1.86657	0.769721	2.36971	1.72337	2.37932		230	2.78583	2.30328	1.18188	3.52737	3.59286	0.925092	-0.166966	0.606781	-0.285476	0.647428	-0.289601	-0.127228	-0.27444	1.98199	-0.082651
	231	3.43058	1.30586	3.33855	2.17547	2.89308	2.61224	2.91291	2.90612	2.17532	2.61541	2.29874	2.25333	2.22465	1.63643	2.55984	1.91725	2.16981	3.43924	2.20681	2.31543	1.94816	1.78428	2.71973	1.31474	2.49562	2.71898	1.80146	0.844021	2.30763	1.64891	2.29902		231	2.84312	2.45899	2.16269	3.45597	3.55542	1.83913	0.543308	0.847351	-0.204369	0.930992	0.356366	0.403342	0.0132841	1.89579	0.814775
	232	3.49066	1.24849	3.55653	2.2818	2.85037	2.60293	2.9218	2.85574	2.14746	2.56825	2.30231	2.21058	2.28169	1.6054	2.45427	1.9223	2.14063	3.41585	2.17693	2.26661	2.00609	1.75352	2.75625	1.32623	2.48435	2.81111	1.7343	0.898739	2.26412	1.62011	2.29851		232	2.83651	2.45386	2.20234	3.42712	3.31911	1.69597	2.27001	0.885623	0.409153	1.02198	1.6486	1.04181	3.15549	1.87004	1.01315
	233	3.49754	1.10822	3.33558	2.13925	2.7942	2.54121	2.88974	2.68672	2.03359	2.51489	2.216	2.17027	2.2147	1.53174	2.37345	1.8463	2.0314	3.34864	2.08679	2.17096	1.91862	1.67525	2.60254	1.25735	2.34272	2.63183	1.59125	0.885983	2.18259	1.48861	2.2036		233	2.58942	2.39588	2.17388	3.40829	3.34611	1.70714	2.27955	0.894301	1.29442	1.00287	1.77732	1.21398	3.11902	1.76825	0.907911
	234	3.43531	0.978562	3.42857	2.0685	2.74748	2.50168	2.76014	2.67386	2.0078	2.48676	2.15669	2.10978	2.20993	1.51917	2.27499	1.84217	2.01102	3.31081	2.03235	2.09859	1.85318	1.63549	2.63296	1.21889	2.34986	2.63204	1.51633	0.895174	2.10904	1.43693	2.16447		234	2.52617	2.23381	2.10588	3.22253	3.24167	1.54745	2.18768	0.812455	1.55363	0.973199	1.72347	1.1901	2.94736	1.67602	0.882558
	235	3.25728	0.860659	3.3437	1.8659	2.61578	2.33719	2.76487	2.6319	1.85224	2.45684	2.12456	2.05608	2.06891	1.47305	2.15895	1.76693	1.92704	3.20003	1.96213	2.01417	1.7208	1.52685	2.49925	1.19169	2.27731	2.50643	1.41935	0.861195	2.04807	1.39058	2.07266		235	2.54958	2.15516	2.06337	3.25655	3.01232	1.43568	2.25742	0.755382	1.64962	0.925765	1.62811	1.15825	2.92672	1.63426	0.682321
	236	3.21526	0.75881	3.09418	1.75805	2.51862	2.26651	2.66878	2.48377	1.82001	2.28722	2.06041	2.01086	2.02296	1.42079	2.02989	1.64735	1.84849	3.16925	1.85624	1.91363	1.73572	1.47938	2.37258	1.16546	2.17797	2.46181	1.33274	0.848353	2.01727	1.29653	1.9913		236	2.55363	2.09926	1.94526	3.14817	3.06671	1.39272	2.20413	0.694157	1.59412	0.907155	1.51553	1.07939	2.82792	1.57906	0.614771
	237	3.22194	0.720993	3.13537	1.7823	2.56578	2.31317	2.63291	2.5284	1.80169	2.26844	2.09427	2.01074	2.02825	1.42572	2.02531	1.64408	1.8648	3.17397	1.8425	1.75342	1.76635	1.45297	2.51182	1.17127	2.1758	2.43705	1.21852	0.818931	1.93313	1.25354	1.98578		237	2.57026	2.01642	1.91338	3.03408	2.90686	1.20093	2.16753	0.635983	1.53993	0.860838	1.40989	0.980097	2.74552	1.50178	0.501365
	238	3.05347	0.573502	2.9865	1.53574	2.42502	2.16202	2.59703	2.35206	1.74764	2.21818	2.00805	1.92811	1.91206	1.38823	1.88887	1.59585	1.80907	3.08111	1.73768	1.79554	1.64253	1.39779	2.40982	1.12422	2.083	2.28152	1.16045	0.768184	1.89079	1.22269	1.89256		238	2.6394	1.90833	1.88196	3.05817	2.89754	1.12393	2.07232	0.576336	1.47857	0.827295	1.34158	0.948538	2.70275	1.42702	0.418383
	239	3.04418	0.537814	3.13185	1.58274	2.48128	2.18191	2.54428	2.50289	1.68131	2.26379	2.00705	1.9664	1.96564	1.37271	1.82329	1.57462	1.7951	3.09945	1.72709	1.63221	1.66227	1.37445	2.42215	1.1518	2.07485	2.39491	1.09929	0.740439	1.90049	1.18195	1.89727		239	2.56597	1.7925	1.80922	3.07648	2.88207	1.09999	2.04616	0.543613	1.43217	0.790297	1.27545	0.901301	2.66322	1.35376	0.403239
	240	2.99428	0.444553	2.97275	1.46	2.39344	2.14877	2.54201	2.46175	1.63023	2.15657	1.98545	1.93554	1.95327	1.34388	1.74482	1.56416	1.70513	3.09366	1.68879	1.67489	1.53336	1.32478	2.37852	1.11514	2.01044	2.2858	1.07193	0.718002	1.83532	1.17446	1.84472		240	2.47096	1.7173	1.76515	2.95101	2.839	1.07521	1.96121	0.491873	1.35148	0.736398	1.17573	0.8499	2.62592	1.31712	0.293335
	241	2.84866	0.380207	2.94105	1.33173	2.42915	2.10551	2.47767	2.34142	1.55893	2.14069	1.95369	1.92663	1.91902	1.32346	1.62585	1.5038	1.68857	3.04876	1.63113	1.59257	1.49695	1.25228	2.32476	1.09216	1.94518	2.26647	1.01666	0.679038	1.80351	1.1149	1.79201		241	2.58332	1.59007	1.77425	2.9954	2.76261	0.998675	1.97446	0.425508	1.27846	0.720013	1.09392	0.81176	2.60095	1.2739	0.21856
	242	2.82147	0.285895	2.73341	1.16791	2.30913	1.9785	2.48242	2.22998	1.45213	2.02425	1.93218	1.87596	1.85652	1.27308	1.5839	1.47674	1.63407	2.99934	1.58575	1.49436	1.38	1.21463	2.29885	1.06452	1.86713	2.18538	0.925476	0.647087	1.73255	1.07151	1.71947		242	2.42734	1.51865	1.68755	2.98223	2.80578	0.897428	1.87582	0.373628	1.21748	0.708952	0.981572	0.773479	2.64678	1.25465	0.173907
	243	2.74603	0.282625	2.70617	1.07177	2.31713	1.94338	2.44	2.19687	1.41703	2.00676	1.91992	1.84832	1.78976	1.24248	1.51871	1.42417	1.61239	2.89557	1.51779	1.45755	1.33996	1.19841	2.26463	1.10261	1.81261	2.17121	0.875292	0.638306	1.73213	1.05292	1.68475		243	2.45876	1.45078	1.65322	2.98294	2.78765	0.779578	1.90258	0.337906	1.14732	0.64089	0.926805	0.709021	2.55967	1.13967	0.153354
	244	2.61173	0.2073	2.5978	0.925067	2.26219	1.8748	2.37773	2.15033	1.37756	1.93794	1.88157	1.86421	1.79897	1.23399	1.42459	1.38864	1.55338	2.89598	1.4931	1.34964	1.31815	1.14383	2.23772	1.02423	1.7197	2.13437	0.785012	0.597623	1.67777	1.03446	1.62931		244	2.51101	1.4329	1.64113	2.88817	2.86465	0.642132	1.89319	0.329631	1.10182	0.646278	0.843589	0.711958	2.55365	1.09805	0.0843441
	245	2.55143	0.185095	2.58185	0.851746	2.29421	1.80727	2.39493	2.14988	1.31386	1.86032	1.88148	1.80387	1.78911	1.20068	1.31758	1.36014	1.50259	2.89181	1.42076	1.2941	1.23241	1.10946	2.18489	1.02958	1.64761	2.07278	0.810837	0.564181	1.64025	0.981029	1.59086		245	2.41055	1.30123	1.57214	2.88573	2.72507	0.559539	1.87122	0.301509	1.04513	0.597513	0.750906	0.662782	2.48223	1.04033	0.080111
	246	2.55718	0.139175	2.56419	0.766028	2.28461	1.77501	2.33113	2.18105	1.23322	1.79815	1.88385	1.7955	1.7746	1.17453	1.23072	1.33183	1.4602	2.86633	1.37746	1.24443	1.15741	1.07492	2.23986	1.02977	1.59427	2.07433	0.707826	0.539432	1.58058	0.999958	1.55892		246	2.46408	1.17982	1.50488	2.85662	2.61854	0.497076	1.78416	0.292786	0.986652	0.573107	0.690118	0.616877	2.56803	0.928244	0.00508547
	247	2.48533	0.141081	2.55583	0.824372	2.34519	1.83081	2.39467	2.14382	1.22618	1.78369	1.88687	1.86246	1.81007	1.1936	1.17548	1.30777	1.44867	2.87801	1.3588	1.22112	1.20455	1.05275	2.22475	1.02356	1.59038	2.08027	0.67717	0.520515	1.55327	1.00915	1.56034		247	2.51246	1.22188	1.47886	2.87999	2.84157	0.501306	1.77684	0.234127	0.92982	0.542217	0.61746	0.620376	2.54161	0.89102	0.0530005
	248	2.42319	0.0713951	2.47957	0.579158	2.3195	1.73339	2.32938	2.14535	1.16646	1.73712	1.85438	1.77715	1.78792	1.18422	1.12208	1.27311	1.38842	2.80312	1.28433	1.14328	1.12615	1.01478	2.11021	1.02485	1.49594	2.0951	0.65733	0.500568	1.5159	0.972765	1.50387		248	2.44639	1.13939	1.42755	2.91457	2.72576	0.294588	1.74397	0.194434	0.856653	0.510447	0.52183	0.600044	2.48911	0.79885	0.0226614
	249	2.38909	0.0825463	2.35992	0.592411	2.24436	1.6773	2.37458	2.14981	1.12077	1.66606	1.9114	1.80054	1.76232	1.15917	1.1274	1.2724	1.3818	2.79959	1.28166	1.0871	1.07028	0.964362	2.2187	0.9951	1.42587	2.10976	0.605012	0.470282	1.46899	0.962903	1.48438		249	2.53518	1.05221	1.31215	2.7892	2.67901	0.325679	1.75736	0.184197	0.811271	0.456055	0.47042	0.531559	2.43031	0.812698	-0.0372153
	250	2.20357	-0.0074915	2.14408	0.444429	2.17479	1.63242	2.26279	2.06607	1.0129	1.5146	1.83882	1.71039	1.7142	1.11521	0.937464	1.22835	1.31036	2.73742	1.17647	1.00897	0.956547	0.887845	2.07858	0.953974	1.35649	1.97763	0.573623	0.433968	1.40826	0.94304	1.39319		250	2.47096	0.948489	1.28879	2.8469	2.64939	0.27768	1.69407	0.169426	0.767151	0.45262	0.404818	0.473741	2.48343	0.729628	-0.0734192
	251	2.09761	-0.0324915	2.21049	0.317533	2.13626	1.48129	2.20895	2.00643	0.961584	1.45033	1.83544	1.71107	1.69754	1.0789	0.920287	1.17898	1.24773	2.69379	1.17052	0.898914	0.878287	0.860074	2.07386	0.921763	1.23994	1.87811	0.486979	0.423868	1.37146	0.894762	1.34334		251	2.49185	0.937332	1.28578	2.89298	2.68411	0.210041	1.786	0.144295	0.753324	0.461748	0.34107	0.556082	2.47692	0.690666	-0.0446733
	252	2.10958	-0.0200245	2.12096	0.336875	2.13688	1.4852	2.23658	2.01343	0.924327	1.37719	1.84569	1.71384	1.74992	1.08663	0.842655	1.18702	1.24127	2.7121	1.16968	0.899646	0.80184	0.844332	2.14452	0.946093	1.22362	2.01496	0.484412	0.417143	1.3398	0.877019	1.34211		252	2.45712	0.866308	1.16367	2.74233	2.7353	0.197378	1.69792	0.117348	0.722159	0.410708	0.272173	0.520106	2.41612	0.582532	-0.0797128
	253	2.08932	-0.0232923	2.13866	0.286435	2.12749	1.45232	2.20637	2.10333	0.884513	1.3147	1.82326	1.7615	1.7168	1.06329	0.791045	1.15792	1.17576	2.68837	1.07703	0.838646	0.779489	0.812278	2.11015	0.955766	1.11504	1.80736	0.45734	0.407183	1.29216	0.881756	1.30973		253	2.46178	0.782961	1.12759	2.88056	2.59749	0.149807	1.6245	0.100012	0.684384	0.386296	0.237654	0.473059	2.41995	0.599667	-0.0416037
	254	1.95898	-0.0386334	2.10407	0.31192	2.10634	1.39647	2.20162	2.05345	0.818013	1.23642	1.78235	1.69856	1.68231	1.0451	0.720642	1.11509	1.11441	2.65478	1.06438	0.793226	0.753787	0.770695	2.13404	0.930117	1.07978	1.86479	0.411834	0.391462	1.25416	0.844625	1.27516		254	2.47952	0.819805	1.075	2.82782	2.55529	0.0688761	1.62525	0.0482597	0.617451	0.350967	0.175111	0.454874	2.46161	0.527028	-0.0839967
	255	1.88946	-0.110032	1.93174	0.209915	2.05196	1.33366	2.1642	1.99573	0.785902	1.12677	1.84212	1.68313	1.62204	1.00486	0.653597	1.07607	1.06388	2.63857	1.00322	0.711484	0.620843	0.745376	2.08695	0.914469	1.0093	1.8447	0.408889	0.359431	1.21542	0.828324	1.22373		255	2.51734	0.694778	1.05416	2.84824	2.53626	0.0827672	1.59564	0.0351124	0.593171	0.344401	0.111748	0.484962	2.44159	0.480024	-0.0839214
	256	1.78056	-0.140941	1.81498	0.0817086	2.01855	1.20327	2.173	1.96605	0.680108	1.09129	1.81439	1.66666	1.57192	0.986768	0.644968	1.00759	1.01958	2.64437	0.920559	0.651456	0.585532	0.701573	2.02044	0.88948	0.917635	1.75369	0.349797	0.334282	1.15656	0.825225	1.17103		256	2.50769	0.641823	0.991918	2.82049	2.58629	0.025389	1.55744	0.0226888	0.557523	0.340696	0.0978186	0.453382	2.40333	0.480209	-0.0988005
	257	1.81095	-0.0869099	1.78192	0.115442	2.06845	1.25107	2.18767	2.08268	0.699355	1.04361	1.79745	1.69831	1.66285	0.97994	0.600911	1.00135	0.992133	2.59183	0.912886	0.657342	0.582451	0.695068	2.07003	0.896342	0.894328	1.77248	0.323698	0.338355	1.12554	0.784524	1.17773		257	2.50424	0.610244	0.927578	2.83002	2.60245	-0.0218967	1.4714	-0.0052193	0.511929	0.322225	0.0381785	0.388104	2.45164	0.382475	-0.157706
	258	1.65215	-0.118993	1.75584	0.0993419	2.06673	1.21464	2.14958	2.03954	0.640018	0.914207	1.79334	1.69469	1.66592	0.955363	0.539143	0.936612	0.910371	2.59835	0.870082	0.58993	0.564679	0.689658	2.03039	0.859975	0.813393	1.81359	0.310598	0.335655	1.08301	0.797787	1.14219		258	2.44994	0.533745	0.917037	2.72329	2.52302	-0.0539669	1.48544	-0.0346106	0.4839	0.296141	0.0175299	0.366524	2.44949	0.361787	-0.178366
	259	1.6643	-0.126633	1.70707	0.041715	2.03365	1.1371	2.13313	1.98577	0.616677	0.879545	1.82546	1.66756	1.66216	0.954584	0.494155	0.937051	0.908766	2.56981	0.834156	0.584918	0.540059	0.678189	2.04553	0.863641	0.757494	1.74898	0.311338	0.307641	1.04143	0.792052	1.11991		259	2.41379	0.478548	0.890789	2.744	2.4885	-0.0414451	1.43904	-0.0375676	0.491243	0.287917	-0.0255482	0.354412	2.36338	0.259954	-0.157277
	260	1.54812	-0.148069	1.6554	0.0284041	2.08602	1.04516	2.09621	1.99924	0.592956	0.777604	1.78354	1.65071	1.63065	0.917893	0.485282	0.86879	0.866084	2.56933	0.824863	0.547341	0.483218	0.645828	2.07633	0.830253	0.748146	1.7165	0.269874	0.297981	1.0265	0.760789	1.08937		260	2.56862	0.49973	0.846971	2.73602	2.50977	-0.0901316	1.36817	-0.0254062	0.44296	0.271512	-0.070195	0.341502	2.41987	0.274541	-0.124118
	261	1.48576	-0.162568	1.53067	-0.0094291	2.02471	1.0132	2.05438	1.97219	0.559609	0.682146	1.78217	1.65224	1.60057	0.881027	0.439624	0.83397	0.816483	2.51461	0.810375	0.496192	0.443137	0.610627	2.03261	0.836657	0.690055	1.67055	0.234296	0.306682	0.99087	0.729401	1.05076		261	2.38971	0.413948	0.763081	2.71075	2.4751	-0.106616	1.32439	-0.0134212	0.396163	0.252088	-0.101557	0.305031	2.34253	0.221875	-0.10414
	262	1.45392	-0.159169	1.6089	-0.0324104	2.01435	0.987683	2.06026	1.89229	0.529348	0.654358	1.77165	1.6276	1.58235	0.851013	0.387267	0.77069	0.732845	2.56136	0.731682	0.464843	0.426488	0.586725	2.01862	0.822356	0.648029	1.73284	0.25669	0.303896	0.942436	0.724849	1.03179		262	2.49002	0.421655	0.755165	2.57556	2.42829	-0.130088	1.30418	0.0124187	0.386291	0.223688	-0.120908	0.296171	2.33859	0.233859	-0.159922
	263	1.40539	-0.136799	1.54727	0.0569514	2.0326	0.952058	2.05641	2.03123	0.47565	0.614796	1.80597	1.6317	1.5834	0.833005	0.354058	0.745304	0.722732	2.47769	0.765596	0.442128	0.380752	0.557866	1.97773	0.801487	0.606594	1.66958	0.200044	0.297271	0.897819	0.69617	1.01608		263	2.35708	0.28778	0.730897	2.55002	2.39095	-0.125974	1.21997	0.0111298	0.348194	0.214199	-0.139823	0.289153	2.34441	0.200567	-0.164482
	264	1.36129	-0.169901	1.56613	-0.0196396	2.00665	0.869734	2.04001	1.93029	0.445415	0.565693	1.80478	1.61375	1.60569	0.791882	0.308188	0.710477	0.700601	2.48231	0.688652	0.410813	0.365481	0.559732	1.97583	0.767906	0.531351	1.60051	0.177598	0.282567	0.874728	0.706324	0.985161		264	2.39706	0.323258	0.685858	2.54434	2.40329	-0.173248	1.21567	0.0024428	0.34765	0.178143	-0.160077	0.25282	2.41652	0.208036	-0.177305
	265	1.20985	-0.183579	1.46375	-0.0878598	2.03646	0.845847	2.02216	1.94311	0.413446	0.502507	1.78858	1.6204	1.58903	0.753222	0.253324	0.649346	0.648462	2.4366	0.691806	0.372354	0.331333	0.532095	1.96935	0.756296	0.487949	1.56272	0.177011	0.250962	0.849245	0.69036	0.952538		265	2.4052	0.20216	0.619118	2.52323	2.29958	-0.187003	1.21584	-0.0168246	0.326935	0.177166	-0.195462	0.208751	2.23721	0.12915	-0.182395
	266	1.08142	-0.228979	1.19202	-0.150716	2.00267	0.686616	1.86756	1.83141	0.364838	0.433857	1.73915	1.47358	1.4426	0.726713	0.230551	0.558904	0.600598	2.33821	0.632647	0.302648	0.278272	0.474259	1.87969	0.738854	0.433642	1.53404	0.12957	0.27094	0.793592	0.669465	0.877621		266	2.40351	0.230522	0.598926	2.54043	2.25188	-0.140175	1.0983	-0.0309324	0.269244	0.174164	-0.20869	0.233319	2.28926	0.0989301	-0.182355
	267	1.19667	-0.199256	1.27108	-0.0527847	2.03627	0.803007	1.96028	1.97116	0.398021	0.447157	1.80157	1.59056	1.51391	0.713825	0.206827	0.564256	0.595377	2.36722	0.641547	0.303513	0.274692	0.465507	2.00087	0.747329	0.421988	1.59848	0.129739	0.245862	0.783015	0.680221	0.915931		267	2.51954	0.280136	0.602253	2.48275	2.35469	-0.172814	1.00655	-0.042988	0.263365	0.156367	-0.21952	0.230835	2.18825	0.0950399	-0.195754
	268	1.06219	-0.219589	1.1505	-0.0836558	2.00687	0.722071	1.91263	1.94988	0.334706	0.414507	1.798	1.55065	1.46798	0.681999	0.178747	0.509481	0.54286	2.37694	0.628382	0.315892	0.249417	0.451781	1.9773	0.718722	0.383083	1.45072	0.133657	0.218156	0.75388	0.675991	0.877125		268	2.36434	0.256531	0.539837	2.42593	2.27484	-0.261572	1.0754	-0.0429331	0.256709	0.161707	-0.251152	0.189171	2.17666	0.118548	-0.224142
	269	0.919115	-0.242475	1.18309	-0.154508	1.97556	0.665793	1.81392	1.8784	0.292765	0.344185	1.7711	1.46302	1.44717	0.624589	0.144602	0.464059	0.514368	2.31644	0.606712	0.247772	0.240689	0.443209	1.87283	0.681279	0.346459	1.51079	0.130005	0.21947	0.722513	0.642154	0.836169		269	2.36284	0.124634	0.511286	2.44111	2.21232	-0.170977	0.983159	-0.0576078	0.215743	0.130667	-0.254855	0.211532	2.25863	0.0169193	-0.187576
	270	0.903506	-0.240088	1.15098	-0.127369	2.02232	0.612911	1.8145	1.99728	0.274503	0.327009	1.7656	1.49407	1.37952	0.605801	0.130266	0.441064	0.480702	2.27159	0.607751	0.24966	0.225123	0.394391	1.8909	0.670355	0.305249	1.49513	0.133202	0.197011	0.700387	0.604774	0.825936		270	2.54444	0.136999	0.500416	2.28006	2.11775	-0.153716	0.945872	-0.0827664	0.216371	0.119973	-0.278522	0.178378	2.10813	0.0215663	-0.200248
	271	0.747311	-0.275917	0.933284	-0.269734	1.90543	0.515813	1.61657	1.803	0.271184	0.236374	1.71408	1.3964	1.33251	0.567264	0.0514968	0.376627	0.418118	2.19145	0.550901	0.200495	0.167534	0.380062	1.86012	0.612019	0.26178	1.38282	0.0826914	0.197391	0.651962	0.580422	0.748648		271	2.4481	0.144458	0.504267	2.32034	2.13206	-0.18719	0.901518	-0.0714917	0.203128	0.146313	-0.281705	0.170249	2.08297	0.00628053	-0.159689
	272	0.781212	-0.249424	0.964031	-0.159503	1.97503	0.514724	1.74349	1.85165	0.239612	0.226626	1.75966	1.43214	1.31367	0.54678	0.0700339	0.370023	0.43139	2.21218	0.509948	0.177286	0.185915	0.360788	1.82774	0.625046	0.27517	1.41655	0.0648304	0.204691	0.642564	0.571082	0.762831		272	2.33998	0.193374	0.45225	2.24128	2.13171	-0.18371	0.872204	-0.0962743	0.174566	0.104597	-0.294138	0.176019	2.10651	0.031865	-0.191987
	273	0.663417	-0.26384	0.902855	-0.19154	1.97162	0.489519	1.65902	1.74288	0.203452	0.222522	1.76112	1.39105	1.24304	0.521805	0.0358619	0.308885	0.380158	2.16344	0.491392	0.178726	0.152069	0.347727	1.8274	0.590506	0.208056	1.38827	0.0405435	0.185454	0.622769	0.556594	0.726492		273	2.34727	0.125188	0.395736	2.26395	2.10207	-0.222263	0.783622	-0.108408	0.168887	0.107713	-0.302562	0.163542	2.02533	0.031453	-0.183507
	274	0.702001	-0.257519	0.940856	-0.225808	1.98493	0.451672	1.57387	1.85271	0.210875	0.212022	1.7527	1.38638	1.20574	0.506993	0.0222298	0.284946	0.35898	2.1261	0.512457	0.129528	0.130699	0.345504	1.75632	0.583432	0.19788	1.36111	0.0749836	0.191697	0.575958	0.552937	0.716739		274	2.35904	0.0822246	0.407731	2.14911	2.01273	-0.270283	0.757192	-0.125373	0.14473	0.085975	-0.314632	0.144385	1.97281	0.0140402	-0.196986
	275	0.569302	-0.284246	0.763887	-0.198351	1.92804	0.350894	1.55896	1.73646	0.167611	0.158359	1.70007	1.3122	1.24494	0.445152	-0.020883	0.271833	0.322016	2.08877	0.459145	0.114714	0.0961097	0.330309	1.74073	0.5753	0.169078	1.27515	0.0357853	0.181916	0.56012	0.483925	0.671243		275	2.43221	0.0435025	0.370236	2.05996	2.07171	-0.191346	0.766706	-0.119458	0.120293	0.0737485	-0.321383	0.157052	1.96777	0.0136706	-0.220337
	276	0.560301	-0.267914	0.854965	-0.255181	1.90012	0.446728	1.54056	1.77567	0.144669	0.148705	1.68946	1.29279	1.18916	0.412399	-0.0435283	0.263725	0.286448	2.02655	0.437563	0.107007	0.103153	0.309056	1.70544	0.534639	0.142346	1.29029	0.0289598	0.187221	0.534395	0.494977	0.661356		276	2.22951	0.0766344	0.333247	2.00476	1.91782	-0.30116	0.733683	-0.104125	0.129082	0.105198	-0.352854	0.13131	1.91435	0.0171321	-0.263019
	277	0.444858	-0.283546	0.66364	-0.338746	1.83374	0.317621	1.46272	1.775	0.145293	0.0926824	1.71609	1.23069	1.14452	0.372522	-0.0294862	0.210065	0.267776	1.95796	0.439066	0.0723904	0.0711418	0.265811	1.67253	0.526142	0.125272	1.1991	0.0275304	0.153331	0.504883	0.495792	0.61788		277	2.30402	0.0215296	0.321342	1.95429	1.84337	-0.223133	0.708346	-0.122713	0.0970364	0.0797455	-0.343693	0.15197	1.7992	-0.0840692	-0.205302
	278	0.496959	-0.261394	0.814131	-0.158812	1.93077	0.404897	1.47822	1.81572	0.131186	0.150599	1.69522	1.2145	1.22045	0.366637	-0.0179917	0.20086	0.258674	1.99867	0.440974	0.0899934	0.0965009	0.29001	1.71073	0.51945	0.132603	1.26431	0.0623002	0.176205	0.496812	0.48399	0.650106		278	2.23041	0.120055	0.31765	1.90966	1.89965	-0.196896	0.624948	-0.138592	0.0690724	0.100641	-0.363884	0.116177	1.78096	-0.0341465	-0.216456
	279	0.468808	-0.277634	0.787165	-0.182286	1.88515	0.325708	1.40651	1.82306	0.117751	0.129203	1.71957	1.20283	1.16038	0.354544	-0.0241889	0.173728	0.216623	1.96714	0.455561	0.0421837	0.116173	0.239052	1.69311	0.506892	0.114336	1.21404	0.0275822	0.15589	0.471027	0.446134	0.624535		279	2.03634	-0.0018651	0.289016	1.80507	1.82241	-0.234142	0.600967	-0.156282	0.063443	0.0867281	-0.339728	0.109175	1.70306	-0.0663571	-0.221144
	280	0.373473	-0.278401	0.712684	-0.24606	1.81761	0.320235	1.27227	1.78558	0.091984	0.0629534	1.69687	1.11639	1.05537	0.30683	-0.063981	0.14803	0.180632	1.86315	0.414296	0.027545	0.0732435	0.243145	1.62617	0.477893	0.0756238	1.16102	-7.481e-05	0.150338	0.42658	0.4273	0.57729		280	2.037	-0.0720983	0.260871	1.7355	1.69349	-0.26498	0.552864	-0.160101	0.0378237	0.0860346	-0.394006	0.104737	1.60936	-0.0712657	-0.26814
	281	0.330992	-0.268251	0.677469	-0.238397	1.81449	0.290816	1.35752	1.80812	0.102182	0.104973	1.69934	1.13595	1.00684	0.350839	-0.0697374	0.118866	0.194177	1.82642	0.413245	0.00285224	0.0493997	0.227614	1.60435	0.455414	0.0448371	1.1635	0.0141034	0.150148	0.41993	0.416962	0.573499		281	2.24145	0.00419359	0.264154	1.73157	1.71719	-0.235111	0.513338	-0.155967	0.0563557	0.087786	-0.360249	0.0700988	1.63297	-0.0299563	-0.191087
	282	0.413685	-0.266012	0.756732	-0.225413	1.82145	0.328809	1.30835	1.79106	0.0874767	0.113037	1.70648	1.1518	1.05553	0.318654	-0.0768658	0.146893	0.17511	1.83306	0.388069	0.0179554	0.100863	0.220706	1.61301	0.447704	0.065316	1.14911	0.0271753	0.170439	0.421481	0.41681	0.582616		282	2.07107	0.0226114	0.275995	1.6456	1.73138	-0.283011	0.511527	-0.169773	0.0104259	0.120741	-0.372549	0.0527158	1.57477	-0.0776118	-0.228411
	283	0.334312	-0.279992	0.615289	-0.254896	1.79076	0.259527	1.17358	1.76646	0.0730222	0.0862543	1.67664	1.10022	0.990742	0.270449	-0.107253	0.0906288	0.153998	1.80358	0.377109	0.0134645	0.0645856	0.203026	1.61443	0.431748	0.0428443	1.09659	0.00645491	0.164352	0.387122	0.396158	0.544707		283	2.12804	0.0453701	0.233814	1.62251	1.62478	-0.193455	0.445258	-0.16884	0.0302926	0.102062	-0.366958	0.0736558	1.49671	-0.0657212	-0.218246
	284	0.22087	-0.301397	0.50736	-0.293339	1.73514	0.179478	1.13061	1.60818	0.0495273	0.00775245	1.63619	0.996567	0.906335	0.252571	-0.131816	0.0343002	0.09978	1.73043	0.328708	-0.0251717	0.025243	0.16998	1.47023	0.405671	0.0173297	1.04383	-0.0275793	0.161735	0.373529	0.349626	0.488723		284	1.86993	-0.0328712	0.205028	1.58498	1.66766	-0.237405	0.437961	-0.178284	0.0144784	0.0938711	-0.393893	0.0729542	1.4341	-0.055644	-0.243278
	285	0.259387	-0.26669	0.643412	-0.266118	1.75009	0.208543	1.13734	1.70459	0.0451545	0.0660737	1.66584	0.983711	0.914487	0.236563	-0.103381	0.0849845	0.0946286	1.69305	0.363104	-0.0130976	0.0505493	0.196127	1.54563	0.386359	0.0119251	1.0187	0.00607685	0.160599	0.356127	0.351152	0.509498		285	1.96347	0.00138905	0.207261	1.54267	1.49365	-0.233905	0.425967	-0.189598	0.0175089	0.119886	-0.373086	0.0686343	1.35847	-0.0894753	-0.248593
	286	0.197984	-0.286754	0.482849	-0.245252	1.74343	0.176997	1.10745	1.6611	0.0203889	0.0374754	1.66978	0.96615	0.826637	0.216271	-0.14783	0.0376657	0.085051	1.63801	0.302141	-0.0573423	0.0189605	0.164628	1.54742	0.367253	-0.0043629	0.949553	-0.0274341	0.149082	0.344575	0.331333	0.475774		286	1.91201	-0.02732	0.185336	1.4817	1.53394	-0.218439	0.386385	-0.21164	-0.003692	0.0920204	-0.40278	0.0689637	1.31728	-0.0618301	-0.212979
	287	0.23883	-0.318765	0.562091	-0.295924	1.68272	0.121631	1.02797	1.69066	-0.0119287	0.0132512	1.60058	0.875706	0.86548	0.19399	-0.180717	0.00803483	0.0549332	1.58119	0.28577	-0.0591519	0.0196965	0.145641	1.45059	0.358449	0.00019598	0.943532	-0.0120106	0.13079	0.319193	0.310387	0.453427		287	1.96939	-0.0447694	0.165438	1.42532	1.49257	-0.222507	0.361925	-0.201288	-0.0020478	0.143157	-0.380963	0.0708293	1.25227	-0.104288	-0.252917
	288	0.262019	-0.252377	0.645194	-0.198363	1.72812	0.252772	1.09657	1.79551	0.00089084	0.0444075	1.66026	0.950715	0.905071	0.180972	-0.106184	0.0481316	0.0496586	1.60043	0.324163	-0.0393517	0.0587383	0.161424	1.53548	0.375283	-0.0226713	0.985988	0.0363444	0.145388	0.316065	0.328802	0.495648		288	1.81886	-0.0313524	0.159394	1.40937	1.4987	-0.18348	0.306597	-0.206608	-0.0021642	0.128867	-0.388042	0.0646627	1.32926	-0.0779678	-0.249879
	289	0.241294	-0.272831	0.51326	-0.216661	1.67088	0.213025	0.974736	1.74862	0.0115712	0.0317683	1.65779	0.845552	0.768509	0.160656	-0.158386	0.0415833	0.0365872	1.54609	0.289281	-0.0558168	0.0430171	0.151752	1.45067	0.335748	-0.0126199	0.949917	-0.0111712	0.141368	0.303047	0.317524	0.457225		289	1.77226	-0.0704813	0.158868	1.37091	1.47051	-0.241658	0.324099	-0.20534	-0.0294252	0.095446	-0.411117	0.0519581	1.20416	-0.104903	-0.229499
	290	0.0600039	-0.299207	0.380835	-0.355474	1.65453	0.0780576	0.852914	1.46209	-0.0345454	-0.0660458	1.58924	0.801288	0.693934	0.131912	-0.183651	-0.0341226	0.00722922	1.43514	0.238269	-0.100516	-0.0206029	0.102534	1.35273	0.307934	-0.0408637	0.866222	-0.0400711	0.129494	0.286772	0.271642	0.384256		290	1.6492	-0.112296	0.110131	1.28831	1.34571	-0.218661	0.230268	-0.213552	-0.0317774	0.090968	-0.419053	0.0617281	1.0865	-0.0697802	-0.27755
	291	0.027572	-0.339437	0.318619	-0.432709	1.53808	0.0207538	0.771911	1.45706	-0.0523866	-0.0621016	1.51913	0.74971	0.663147	0.0926769	-0.214688	-0.0418735	-0.0200594	1.39674	0.24348	-0.132052	-0.0692138	0.100985	1.31457	0.275058	-0.0878652	0.774428	-0.0931219	0.123184	0.244335	0.254092	0.344667		291	1.65179	-0.0587455	0.120713	1.23104	1.35453	-0.238237	0.251561	-0.192952	-0.0333705	0.0839364	-0.40524	0.0569652	1.15276	-0.143095	-0.213126
	292	0.0913403	-0.330066	0.41566	-0.288603	1.5383	0.120097	0.789532	1.52677	-0.0437299	-0.0467902	1.54128	0.730609	0.685352	0.116991	-0.214139	-0.0395231	-0.0308501	1.33808	0.204363	-0.152578	-0.0075738	0.104701	1.33484	0.264549	-0.0732561	0.779434	-0.052944	0.155076	0.228769	0.246142	0.364394		292	1.72505	-0.0336041	0.0870748	1.21593	1.3877	-0.273877	0.198753	-0.179286	-0.0602226	0.0849374	-0.411466	0.0550696	1.09871	-0.0868698	-0.239426
	293	0.0979549	-0.32038	0.42539	-0.289202	1.5266	0.12231	0.777013	1.52106	-0.0626116	-0.0473203	1.5453	0.726938	0.64865	0.0829024	-0.186175	-0.0364352	-0.0185528	1.29813	0.233226	-0.106917	-0.0070986	0.105073	1.33248	0.269825	-0.0806187	0.802082	-0.0522288	0.171732	0.237175	0.244317	0.365354		293	1.48177	-0.115215	0.0760097	1.17278	1.20959	-0.258871	0.181056	-0.200574	-0.0636839	0.0813765	-0.432256	0.0351327	1.08776	-0.126673	-0.240699
	294	0.174191	-0.284802	0.463881	-0.293887	1.59722	0.0983242	0.763213	1.52844	-0.0611382	-0.0430997	1.53542	0.719543	0.673255	0.0554538	-0.198043	-0.0256479	-0.0577892	1.29023	0.199013	-0.134304	-0.0519085	0.11435	1.31021	0.270211	-0.0727506	0.755481	-0.0235124	0.207695	0.215356	0.2383	0.36543		294	1.33859	-0.0932979	0.0565666	1.11072	1.23314	-0.33685	0.201447	-0.198088	-0.0713473	0.0680682	-0.429412	0.0138765	1.00958	-0.10675	-0.242519
	295	-0.0158188	-0.306114	0.383012	-0.403147	1.46939	0.0345746	0.672498	1.36646	-0.0779182	-0.085603	1.53524	0.627076	0.560987	0.0348715	-0.230034	-0.089757	-0.0602404	1.22509	0.206877	-0.157001	-0.0231422	0.0877543	1.29865	0.2573	-0.0902878	0.706421	-0.0626723	0.188346	0.193336	0.181508	0.314255		295	1.47056	-0.0985254	0.0951145	1.18393	1.32951	-0.191825	0.207051	-0.175578	-0.0708086	0.0837959	-0.412892	0.0484776	1.10398	-0.104319	-0.237989
	296	0.0957221	-0.288734	0.418875	-0.379269	1.47996	0.0789004	0.70912	1.53315	-0.0498697	-0.0611539	1.54842	0.636109	0.636663	0.0443115	-0.212534	-0.0524406	-0.0659232	1.24018	0.202025	-0.117321	-0.0362465	0.0952771	1.27256	0.250955	-0.0789042	0.698706	-0.0924117	0.168915	0.200859	0.196211	0.335737		296	1.26442	-0.139654	0.035491	1.05916	1.20147	-0.304761	0.102914	-0.197884	-0.0720744	0.0772271	-0.443541	0.0116963	0.965479	-0.153913	-0.266875
	297	0.0371883	-0.274983	0.376304	-0.318658	1.46871	0.00834661	0.645356	1.45135	-0.0784929	-0.0447527	1.51446	0.59364	0.541156	0.0457287	-0.226484	-0.0761505	-0.0598453	1.17477	0.174583	-0.139279	-0.0065362	0.0900594	1.27488	0.239644	-0.107305	0.706191	-0.0913319	0.15311	0.18073	0.195429	0.314928		297	1.3115	-0.144418	0.0605234	1.08487	1.25055	-0.251276	0.169618	-0.193976	-0.0730328	0.0560461	-0.436934	0.010486	1.03868	-0.125945	-0.224448
	298	0.0363041	-0.297737	0.401547	-0.311106	1.45508	0.101731	0.584016	1.42541	-0.0818146	-0.0422688	1.52581	0.623301	0.545951	0.0284778	-0.217651	-0.0748752	-0.0702858	1.16121	0.197411	-0.143828	-0.022395	0.0822377	1.2528	0.23142	-0.076989	0.660285	-0.0749083	0.15742	0.163754	0.157577	0.312596		298	1.14302	-0.132021	0.0121533	1.04522	1.12916	-0.25028	0.0905833	-0.179591	-0.109026	0.0591587	-0.427981	0.0149679	0.830316	-0.121664	-0.244484
	299	0.0431915	-0.285239	0.415433	-0.259091	1.42545	0.0354805	0.58664	1.43509	-0.0476318	-0.036941	1.48655	0.56569	0.514024	0.00318301	-0.229849	-0.0663062	-0.0790651	1.09634	0.204608	-0.148675	0.00217046	0.111862	1.27889	0.217371	-0.105195	0.673077	-0.0444667	0.151294	0.140445	0.158249	0.308086		299	1.13356	-0.145398	0.00688686	1.09271	1.15221	-0.223961	0.0872443	-0.184327	-0.102335	0.050636	-0.436837	0.0348745	0.912197	-0.13558	-0.266203
	300	0.095797	-0.293895	0.421686	-0.271072	1.38609	0.115931	0.554959	1.4484	-0.0757057	-0.0764783	1.45982	0.551948	0.48295	-0.00928	-0.224203	-0.0654376	-0.0712485	1.04494	0.192655	-0.167237	-0.0083738	0.0751508	1.22506	0.197527	-0.0977218	0.628635	-0.047347	0.130795	0.146563	0.139799	0.296357		300	1.17411	-0.132306	-0.0074974	1.08247	1.16079	-0.279438	0.0959017	-0.187799	-0.100268	0.0561711	-0.457019	0.0189936	0.871996	-0.148838	-0.280914
	301	-0.0309333	-0.318109	0.336579	-0.328645	1.35566	0.0105167	0.48644	1.3119	-0.0912441	-0.0945639	1.44646	0.49423	0.43352	-0.0045548	-0.250074	-0.0981121	-0.0976715	0.973238	0.153968	-0.179556	-0.0519101	0.0573989	1.16178	0.191138	-0.1146	0.520386	-0.0955718	0.124329	0.116864	0.132331	0.251706		301	1.06074	-0.0283212	0.00695233	1.00266	1.12241	-0.304437	0.0596972	-0.156699	-0.126009	0.0290184	-0.451351	0.0202063	0.852475	-0.0943887	-0.246716
	302	-0.0771249	-0.330804	0.218855	-0.396021	1.33966	0.00099097	0.47013	1.25823	-0.120426	-0.0861253	1.42953	0.466295	0.37315	-0.0186557	-0.264251	-0.116016	-0.119144	0.908856	0.130419	-0.18699	-0.056623	0.0400143	1.12327	0.179004	-0.131261	0.518843	-0.109582	0.112284	0.0817974	0.122046	0.225345		302	1.16496	-0.0670307	0.00180668	1.03123	1.14278	-0.204568	0.0995172	-0.149771	-0.108299	0.0470481	-0.440348	0.0167779	0.863225	-0.0939247	-0.258422
	303	0.00090213	-0.280381	0.357388	-0.232255	1.41183	0.104279	0.470507	1.38494	-0.0859923	-0.0235895	1.45762	0.497542	0.497618	0.00269463	-0.222808	-0.0971781	-0.0698244	0.951285	0.153616	-0.150285	0.0188173	0.0586662	1.16512	0.217332	-0.0998838	0.595753	-0.0435679	0.151817	0.103885	0.140245	0.281203		303	1.03045	-0.0893058	-0.0224438	0.993087	1.14317	-0.25219	0.0764921	-0.125069	-0.10322	0.0286903	-0.429418	-0.0014737	0.817062	-0.0736336	-0.234701
	304	-0.0771474	-0.274552	0.445478	-0.222219	1.31958	0.0740512	0.461368	1.40481	-0.109262	-0.0655	1.43547	0.454075	0.45501	-0.0264528	-0.23947	-0.110089	-0.11431	0.925734	0.111551	-0.170664	0.00342409	0.0554058	1.14103	0.179012	-0.132524	0.541192	-0.0807876	0.137287	0.12042	0.144368	0.259543		304	0.987251	-0.160844	-0.0302161	0.955063	1.02308	-0.301478	0.0624103	-0.131302	-0.0924608	0.0430756	-0.454793	0.00174346	0.801373	-0.105065	-0.256252
	305	-0.050458	-0.2785	0.415845	-0.310633	1.28564	0.0354148	0.44733	1.22614	-0.100976	-0.0889431	1.40857	0.383902	0.410083	-0.03242	-0.247563	-0.105135	-0.102527	0.864682	0.112515	-0.194589	-0.0283887	0.05116	1.0638	0.171304	-0.13291	0.501664	-0.0790215	0.133598	0.0941832	0.107537	0.232043		305	0.926843	-0.0594545	-0.0274028	0.900048	0.967234	-0.321898	0.00035494	-0.140148	-0.120633	0.0391826	-0.444431	-0.0092849	0.868707	-0.0757751	-0.253025
	306	-0.081703	-0.277475	0.341874	-0.257542	1.30221	0.0104587	0.393422	1.39734	-0.118271	-0.0690319	1.40994	0.412593	0.435325	-0.0423192	-0.232164	-0.107598	-0.0865077	0.833219	0.0988477	-0.179145	0.023287	0.0385457	1.08405	0.195829	-0.118027	0.53604	-0.0678713	0.145011	0.0804289	0.131683	0.241082		306	1.00332	-0.114005	-0.0389334	1.01148	1.10802	-0.232913	0.0749248	-0.130748	-0.111072	0.0227536	-0.438581	-0.0009001	0.817497	-0.100772	-0.238406
	307	-0.0675881	-0.29038	0.241731	-0.343764	1.24502	-0.0266262	0.374669	1.17789	-0.125858	-0.0801139	1.35997	0.31463	0.37136	-0.0532267	-0.272489	-0.139475	-0.123476	0.776308	0.111403	-0.213834	-0.0426091	0.00063918	0.998398	0.145977	-0.163662	0.476294	-0.0991384	0.166995	0.0636197	0.104102	0.196225		307	0.870793	-0.0965042	-0.0331954	0.886731	0.982077	-0.32205	0.0207964	-0.135131	-0.151732	0.0197953	-0.432729	-0.0044227	0.762982	-0.104411	-0.227514
	308	-0.0575252	-0.309582	0.228131	-0.280704	1.24457	-0.0224019	0.314464	1.17238	-0.118859	-0.0757006	1.37772	0.361576	0.429793	-0.057473	-0.247129	-0.133297	-0.113439	0.758289	0.0929829	-0.203076	-0.0382226	-0.0076084	1.00453	0.181579	-0.138329	0.437404	-0.107463	0.159862	0.0764339	0.0814758	0.200346		308	0.812151	-0.0925058	-0.0462365	0.888947	1.04706	-0.290633	0.0225007	-0.106108	-0.13697	0.00682425	-0.454558	-0.0077471	0.756067	-0.117567	-0.204547
	309	-0.168778	-0.32387	0.271179	-0.349388	1.12532	-0.0771697	0.260943	1.09334	-0.154353	-0.133187	1.32153	0.25078	0.291507	-0.0662428	-0.274946	-0.180575	-0.145047	0.692901	0.0419307	-0.22443	-0.101283	-0.0198882	0.94251	0.122464	-0.183912	0.39732	-0.172636	0.134523	0.0735736	0.048714	0.149761		309	0.670633	-0.132325	-0.0409009	0.9075	0.963322	-0.257306	-0.024758	-0.138705	-0.125083	-0.009116	-0.44804	-0.0282505	0.787318	-0.104574	-0.250648
	310	-0.0706991	-0.299396	0.324042	-0.335166	1.16936	-0.0470423	0.273993	1.20159	-0.115108	-0.131353	1.3412	0.249316	0.296687	-0.0779433	-0.273468	-0.17462	-0.127597	0.719325	0.0475286	-0.214555	-0.0824053	-0.0266542	0.990506	0.133558	-0.208972	0.430568	-0.112066	0.14605	0.0532019	0.0674348	0.171577		310	0.707294	-0.140115	-0.0506633	0.795043	1.08898	-0.353171	-0.0217865	-0.127512	-0.149778	-0.0034253	-0.424788	-0.0214175	0.731727	-0.109065	-0.24486
	311	-0.16353	-0.315166	0.279024	-0.361787	1.15026	-0.0404225	0.226984	1.13261	-0.143702	-0.13733	1.33324	0.250483	0.320475	-0.0313026	-0.262388	-0.174019	-0.130429	0.680596	0.0417117	-0.236285	-0.0331008	-0.0298118	0.951973	0.125742	-0.201481	0.373131	-0.132113	0.14675	0.0797881	0.0531083	0.158433		311	0.609396	-0.153171	-0.076775	0.781024	1.00037	-0.334909	-0.0189607	-0.107885	-0.161045	-0.0116053	-0.450396	-0.0446689	0.720638	-0.0918312	-0.298283
	312	-0.0726427	-0.28806	0.284597	-0.311732	1.20309	0.0022487	0.279774	1.12966	-0.128247	-0.0920364	1.31658	0.245038	0.308668	-0.018497	-0.248961	-0.179394	-0.139352	0.670412	0.0402583	-0.216251	-0.0245614	-0.0259639	0.966012	0.117943	-0.168464	0.374522	-0.139231	0.147393	0.0545444	0.0568512	0.171473		312	0.672023	-0.122107	-0.0748217	0.89108	0.961552	-0.24909	-0.0371747	-0.117791	-0.141583	-0.0550911	-0.43478	-0.0145821	0.733686	-0.0762263	-0.242643
	313	-0.0854584	-0.293754	0.208497	-0.303442	1.02668	-0.0545577	0.239663	1.07011	-0.140379	-0.109747	1.27174	0.199251	0.283168	-0.0231332	-0.255453	-0.158814	-0.160568	0.612827	0.0286118	-0.229616	-0.0223398	-0.0309659	0.910538	0.0958957	-0.194675	0.314817	-0.116117	0.134543	0.0630507	0.0534328	0.14446		313	0.486832	-0.176648	-0.0822011	0.798697	0.89704	-0.373064	-0.0543177	-0.103498	-0.143783	-0.0257406	-0.467116	-0.0329645	0.678377	-0.16553	-0.31909
	314	-0.104619	-0.317831	0.166332	-0.366892	1.04619	-0.035532	0.190984	0.96553	-0.1453	-0.128703	1.25709	0.129948	0.243974	-0.0473672	-0.293123	-0.209144	-0.148145	0.560949	0.0287885	-0.247211	-0.0741139	-0.0363845	0.919486	0.11089	-0.203397	0.287112	-0.130179	0.130115	0.066781	0.0444066	0.122021		314	0.426399	-0.0962876	-0.0905237	0.858222	0.971127	-0.270921	0.00397969	-0.102672	-0.129791	-0.0417201	-0.438583	-0.0431972	0.663623	-0.0712345	-0.270303
	315	-0.0847601	-0.297107	0.244883	-0.366542	1.05358	-0.0518567	0.183398	1.0315	-0.128436	-0.107126	1.26011	0.186994	0.231621	-0.0712735	-0.267903	-0.174994	-0.133416	0.538609	0.0270019	-0.234153	-0.0534694	-0.0314336	0.889282	0.0947808	-0.187265	0.307954	-0.147511	0.113483	0.0657633	0.0491374	0.131362		315	0.370817	-0.153166	-0.0731112	0.805554	0.92097	-0.36799	-0.0560818	-0.0899986	-0.134634	-0.0344267	-0.463653	-0.0222148	0.643777	-0.138092	-0.27366
	316	0.0229115	-0.289017	0.214757	-0.264839	1.06489	0.00938913	0.224167	1.06669	-0.120534	-0.0768323	1.29398	0.165535	0.312764	-0.0678766	-0.239685	-0.161826	-0.139752	0.549862	0.0527874	-0.226758	0.00930184	-0.0167996	0.908532	0.102253	-0.178694	0.374875	-0.117947	0.12319	0.0479895	0.0288572	0.155739		316	0.487194	-0.0275845	-0.0852427	0.823594	0.941424	-0.225299	-0.0354766	-0.0729329	-0.138975	-0.0388733	-0.439135	-0.0442578	0.664915	-0.0791726	-0.253151
	317	-0.14303	-0.322296	0.182096	-0.387565	1.01085	-0.122675	0.149028	0.861158	-0.128134	-0.123882	1.21307	0.0888402	0.208059	-0.0873622	-0.290122	-0.207793	-0.170354	0.491246	0.0272543	-0.24864	-0.0497389	-0.0529056	0.834997	0.0972648	-0.225862	0.267538	-0.163127	0.0992405	0.0245716	-0.0008349	0.0943631		317	0.397832	-0.109577	-0.0945254	0.731112	0.883725	-0.325697	-0.0454473	-0.0783003	-0.151127	-0.0171828	-0.466924	-0.0398195	0.641531	-0.0740376	-0.245444
	318	-0.0795316	-0.301195	0.241457	-0.305716	1.01038	-0.0623154	0.107344	0.897859	-0.123067	-0.0994218	1.21801	0.122605	0.232081	-0.0731459	-0.266007	-0.186421	-0.157388	0.490937	0.0137397	-0.253437	-0.0433507	-0.0537146	0.823724	0.107605	-0.185608	0.2633	-0.152689	0.0993462	0.0221613	0.0281683	0.11119		318	0.288878	-0.141318	-0.0936578	0.809552	0.896606	-0.225093	-0.0439453	-0.112214	-0.134665	-0.0396727	-0.439644	-0.0201567	0.651299	-0.119859	-0.266221
	319	-0.0112167	-0.238749	0.345708	-0.17717	1.04417	0.0113054	0.257702	1.09492	-0.0927416	-0.0299374	1.24931	0.173838	0.298628	-0.0521424	-0.227994	-0.154552	-0.131056	0.510609	0.0607586	-0.219421	0.0434515	-0.0364963	0.85619	0.115668	-0.184998	0.367514	-0.120191	0.104221	0.0360292	0.0345807	0.164265		319	0.309779	-0.113983	-0.0969192	0.767442	0.956666	-0.293409	-0.0705547	-0.0970209	-0.151021	-0.0382773	-0.453197	-0.0629753	0.600645	-0.050213	-0.272324
	320	-0.0894176	-0.275374	0.199018	-0.296482	0.954164	-0.0690216	0.160993	0.89307	-0.128779	-0.102139	1.21563	0.101239	0.287508	-0.0717278	-0.239623	-0.181761	-0.146197	0.436767	0.0234672	-0.247194	-0.0740491	-0.0491699	0.791205	0.0854949	-0.182142	0.324319	-0.138684	0.0737177	0.0176228	-0.0041291	0.108944		320	0.334975	-0.102836	-0.0941245	0.742703	0.984588	-0.253947	-0.083878	-0.0754491	-0.124276	-0.0179507	-0.434778	-0.0254868	0.605332	-0.0781278	-0.245914
	321	-0.0071736	-0.241278	0.379329	-0.237739	1.05042	0.0289096	0.17035	1.00833	-0.100594	-0.02809	1.1814	0.15835	0.27171	-0.0460825	-0.230173	-0.12678	-0.126756	0.482447	0.0413568	-0.201677	0.0219398	-0.0307585	0.852009	0.118691	-0.161634	0.266292	-0.105976	0.0965348	0.0187521	0.0202229
[truncated: 16 more columns]

## Sheet: 3c
Ctrl	IL-4	IL-4 (+) + atropine	Pou2f3 -/-
-0.0332531	3.1	-0.178966	0.188141
-0.0669903	3.05	-0.284827	0.0193064
0.00371577	3.22	-0.323001	0.06405
-0.0760633	2.61	-0.231507	-0.0844034
-0.098029	2.37	-0.272548	0.00702625
-0.0022977	1.78	-0.0882275	-0.22337
-0.0126194	1.08	-0.188872	-0.291815
0.00746205	1.04	-0.237702	-0.291815
-0.119347	0.79	-0.246853	-0.142787
-0.174671	0.77	-0.202611	-0.0673575
0.0202268	0.49	-0.235689	0.0279202
-0.0263091	0	-0.271952	-0.13295
-0.0219509	0	-0.242896	0.190181
-0.078072	0	-0.308248	-0.0661931
0.0281786	0	-0.0384075	-0.134494
0.00189058	0	-0.23365	-0.105801
-0.082903	0	-0.20942	-0.011626
-0.0756612	0	-0.297874	-0.107137
0.043639	0	-0.308647	0.25711
-0.109294	0	-0.202688	0.0121399
-0.123968	0	-0.161417	0.102609
-0.0609893	0	-0.172297	-0.0030476
-0.0289856	0	-0.261049	-0.015599
-0.10799	0	-0.121316	-0.147344
0.00941581	0	-0.139013	0.0533202
0.00554882	0	-0.227969	0.122392
-0.011847	0	-0.162532	-0.209044
-0.048485	0	-0.12266	-0.0892392
-0.117055	0	-0.274673	0.0990222
0.0261284	0	-0.195725	-0.0325518

## Sheet: 3d
Time (min)	Pou2f3 -/-	ACh4h
0	0	0.363808
0.0333333	-0.0062447	0.402818
0.0666667	-0.0072192	0.418756
0.1	-0.0068943	0.440398
0.133333	-0.0026494	0.440561
0.166667	-0.0063456	0.440724
0.2	-0.0027721	0.44786
0.233333	-0.0078184	0.445288
0.266667	-0.0066561	0.463743
0.3	-0.0090817	0.462275
0.333333	-0.0051761	0.454742
0.366667	-0.0071109	0.449182
0.4	-0.0091035	0.459885
0.433333	-0.005566	0.46434
0.466667	-0.0073492	0.456027
0.5	-0.0098182	0.464702
0.533333	-0.0111897	0.461533
0.566667	-0.011262	0.456933
0.6	-0.0065984	0.464775
0.633333	-0.0116806	0.461841
0.666667	-0.0080062	0.457694
0.7	-0.0071109	0.458871
0.733333	-0.0137743	0.459414
0.766667	-0.0082587	0.467274
0.8	-0.0089952	0.461044
0.833333	-0.0053496	0.456987
0.866667	-0.009616	0.462076
0.9	-0.0093201	0.464793
0.933333	-0.0082228	0.450087
0.966667	-0.008367	0.458146
1	-0.011919	0.456064
1.03333	-0.0080134	0.443368
1.06667	-0.0116301	0.421038
1.1	-0.0117963	0.396661
1.13333	-0.0129368	0.362395
1.16667	-0.0130235	0.339159
1.2	-0.0111175	0.315235
1.23333	-0.0126842	0.288884
1.26667	-0.0120272	0.271099
1.3	-0.0098687	0.244476
1.33333	-0.0135432	0.230966
1.36667	-0.0149294	0.219121
1.4	-0.0103956	0.203836
1.43333	-0.0149582	0.19268
1.46667	-0.014128	0.184023
1.5	-0.0174993	0.170802
1.53333	-0.0190009	0.162127
1.56667	-0.0187409	0.15309
1.6	-0.020849	0.14523
1.63333	-0.0191887	0.128622
1.66667	-0.0221052	0.124384
1.7	-0.0221991	0.124167
1.73333	-0.0226393	0.117738
1.76667	-0.0247834	0.106364
1.8	-0.0255487	0.102325
1.83333	-0.0284147	0.105531
1.86667	-0.0309198	0.094846
1.9	-0.0271946	0.093415
1.93333	-0.0293893	0.085157
1.96667	-0.0269493	0.085157
2	-0.0285951	0.082875
2.03333	-0.0307032	0.076518
2.06667	-0.0328545	0.070559
2.1	-0.0316273	0.073638
2.13333	-0.0290211	0.072896
2.16667	-0.0371427	0.067028
2.2	-0.0357495	0.066847
2.23333	-0.0362404	0.060906
2.26667	-0.033598	0.062065
2.3	-0.0312157	0.054694
2.33333	-0.0392723	0.050982
2.36667	-0.0373304	0.056361
2.4	-0.0372221	0.050439
2.43333	-0.0359949	0.051905
2.46667	-0.0350564	0.050439
2.5	-0.0378646	0.049859
2.53333	-0.0408751	0.050909
2.56667	-0.0386515	0.053209
2.6	-0.0425571	0.044589
2.63333	-0.0375685	0.049533
2.66667	-0.0389114	0.046164
2.7	-0.0416258	0.051199
2.73333	-0.0401025	0.058389
2.76667	-0.0439359	0.058027
2.8	-0.0432863	0.057085
2.83333	-0.0429974	0.06241
2.86667	-0.0420373	0.066811
2.9	-0.0423043	0.069799
2.93333	-0.0439649	0.066358
2.96667	-0.0431996	0.077224
3	-0.0427159	0.074471
3.03333	-0.0396623	0.082838
3.06667	-0.0449827	0.083328
3.1	-0.0437409	0.088797
3.13333	-0.0402469	0.089883
3.16667	-0.0431707	0.096422
3.2	-0.038933	0.098069
3.23333	-0.0429107	0.103648
3.26667	-0.0403696	0.112359
3.3	-0.0391064	0.109896
3.33333	-0.0390197	0.122537
3.36667	-0.0403408	0.123225
3.4	-0.039525	0.131484
3.43333	-0.0372798	0.141336
3.46667	-0.0375903	0.136374
3.5	-0.0374892	0.146226
3.53333	-0.0408895	0.147584
3.56667	-0.0371066	0.152021
3.6	-0.0406657	0.161892
3.63333	-0.041337	0.167651
3.66667	-0.0400737	0.17533
3.7	-0.0419147	0.178553
3.73333	-0.0383266	0.186432
3.76667	-0.0401025	0.189927
3.8	-0.0399366	0.194527
3.83333	-0.0393012	0.193531
3.86667	-0.0420517	0.197823
3.9	-0.0440947	0.195016
3.93333	-0.0401964	0.205448
3.96667	-0.0382329	0.206879
4	-0.0429974	0.209559
4.03333	-0.0396982	0.220697
4.06667	-0.0377997	0.215807
4.1	-0.0427664	0.216459
4.13333	-0.0387454	0.223903
4.16667	-0.0387164	0.229752
4.2	-0.0393879	0.228648
4.23333	-0.0425283	0.232342
4.26667	-0.0362258	0.239532
4.3	-0.0400375	0.237287
4.33333	-0.0352945	0.24339
4.36667	-0.037085	0.237468
4.4	-0.0366374	0.25154
4.43333	-0.0364786	0.246215
4.46667	-0.0343922	0.241832
4.5	-0.0347675	0.253532
4.53333	-0.0369983	0.251848
4.56667	-0.0339734	0.255125
4.6	-0.0394817	0.259599
4.63333	-0.0352658	0.257082
4.66667	-0.0366518	0.262261
4.7	-0.0339952	0.260541
4.73333	-0.0380163	0.267006
4.76667	-0.0366518	0.269723
4.8	-0.0366878	0.267857
4.83333	-0.0374027	0.268564
4.86667	-0.0350636	0.270302
4.9	-0.0379152	0.271842
4.93333	-0.0381172	0.277619
4.96667	-0.0352945	0.274758
5	-0.0373232	0.278543
5.03333	-0.0352586	0.276225
5.06667	-0.0369189	0.283577
5.1	-0.0387598	0.285805
5.13333	-0.037908	0.286185
5.16667	-0.0366013	0.292162
5.2	-0.0321037	0.290224
5.23333	-0.0361897	0.288775
5.26667	-0.0314901	0.282509
5.3	-0.0343994	0.290369
5.33333	-0.037453	0.290423
5.36667	-0.033959	0.287526
5.4	-0.0339229	0.294227
5.43333	-0.0343345	0.292723
5.46667	-0.0328979	0.29707
5.5	-0.0331432	0.296092
5.53333	-0.0320893	0.299551
5.56667	-0.0283136	0.297287
5.6	-0.0330493	0.300493
5.63333	-0.0327318	0.302376
5.66667	-0.0306311	0.310164
5.7	-0.0282414	0.305781
5.73333	-0.0302411	0.304894
5.76667	-0.028855	0.313786
5.8	-0.0288984	0.307538
5.83333	-0.0323492	0.311069
5.86667	-0.0285086	0.311033
5.9	-0.0258158	0.312446
5.93333	-0.0287108	0.318948
5.96667	-0.0292377	0.31145
6	-0.0292233	0.314456
6.03333	-0.0314323	0.316829
6.06667	-0.0290934	0.316466
6.1	-0.0259313	0.317698
6.13333	-0.0315046	0.319418
6.16667	-0.027404	0.315108
6.2	-0.0257003	0.319092
6.23333	-0.0269203	0.322878
6.26667	-0.0278734	0.316086
6.3	-0.0230437	0.322751
6.33333	-0.029346	0.319998
6.36667	-0.02352	0.320722
6.4	-0.0287539	0.325739
6.43333	-0.0250505	0.321193
6.46667	-0.0297214	0.325467
6.5	-0.0275123	0.325449
6.53333	-0.0234117	0.328564
6.56667	-0.0272308	0.332096
6.6	-0.0267976	0.323077
6.63333	-0.027007	0.333708
6.66667	-0.0256354	0.332476
6.7	-0.0267399	0.323548
6.73333	-0.0276856	0.332313
6.76667	-0.0271007	0.33244
6.8	-0.0212533	0.31806
6.83333	-0.0265738	0.333291
6.86667	-0.0279815	0.332929
6.9	-0.0272452	0.329651
6.93333	-0.0250939	0.334939
6.96667	-0.0271513	0.332313
7	-0.0309704	0.334269
7.03333	-0.0273173	0.330901
7.06667	-0.0275557	0.336696
7.1	-0.0300824	0.339014
7.13333	-0.0284942	0.334831
7.16667	-0.0250577	0.33052
7.2	-0.0276422	0.339721
7.23333	-0.029642	0.336606
7.26667	-0.0283931	0.328112
7.3	-0.0243502	0.335356
7.33333	-0.0269709	0.332676
7.36667	-0.0287467	0.333146
7.4	-0.0293749	0.334577
7.43333	-0.0258591	0.334849
7.46667	-0.0260612	0.337076
7.5	-0.0280464	0.335682
7.53333	-0.0299236	0.319853
7.56667	-0.0370199	0.304966
7.6	-0.0307104	0.282002
7.63333	-0.0278156	0.250217
7.66667	-0.0323708	0.234153
7.7	-0.0325874	0.204705
7.73333	-0.0357855	0.193205
7.76667	-0.0346232	0.179459
7.8	-0.033959	0.167506
7.83333	-0.0303134	0.152003
7.86667	-0.0327173	0.140883
7.9	-0.0326885	0.129492
7.93333	-0.0328617	0.124584
7.96667	-0.0352296	0.119114
8	-0.0330639	0.110294
8.03333	-0.0381895	0.101004
8.06667	-0.0360092	0.092836
8.1	-0.0371499	0.091785
8.13333	-0.037056	0.088489
8.16667	-0.0369189	0.072479
8.2	-0.0366518	0.078329
8.23333	-0.034219	0.072099
8.26667	-0.0365507	0.071157
8.3	-0.0370994	0.059892
8.33333	-0.0378574	0.060562
8.36667	-0.0363413	0.060743
8.4	-0.0390487	0.052177
8.43333	-0.0391641	0.050312
8.46667	-0.03811	0.05176
8.5	-0.0409544	0.044534
8.53333	-0.0396695	0.050873
8.56667	-0.0376986	0.042705
8.6	-0.0384928	0.04783
8.63333	-0.0396839	0.040967
8.66667	-0.0431057	0.03959
8.7	-0.037287	0.04448
8.73333	-0.040348	0.039898
8.76667	-0.0408461	0.036294
8.8	-0.0417846	0.038576
8.83333	-0.0376193	0.035425
8.86667	-0.0390341	0.033758
8.9	-0.0404419	0.040586
8.93333	-0.0383338	0.03633
8.96667	-0.043012	0.028542
9	-0.0419868	0.030082
9.03333	-0.0397054	0.028488
9.06667	-0.0379657	0.032726
9.1	-0.0399076	0.030843
9.13333	-0.0436616	0.035425
9.16667	-0.0408245	0.032364
9.2	-0.0427664	0.038467
9.23333	-0.0387959	0.040477
9.26667	-0.0470185	0.040333
9.3	-0.0425932	0.046146
9.33333	-0.0408751	0.040622
9.36667	-0.0439503	0.05225
9.4	-0.0437843	0.054477
9.43333	-0.0441019	0.052086
9.46667	-0.0421023	0.053535
9.5	-0.0457118	0.059512
9.53333	-0.0408461	0.068042
9.56667	-0.0419073	0.07266
9.6	-0.037879	0.072081
9.63333	-0.0427303	0.080919
9.66667	-0.040319	0.089358
9.7	-0.0417341	0.084541
9.73333	-0.0384061	0.092926
9.76667	-0.0400303	0.094085
9.8	-0.042817	0.103032
9.83333	-0.0391857	0.105024
9.86667	-0.0388393	0.106545
9.9	-0.0390702	0.1158
9.93333	-0.0365291	0.118335
9.96667	-0.0369767	0.128152
10	-0.0419578	0.123551
10.0333	-0.0381967	0.124891
10.0667	-0.0363991	0.134671
10.1	-0.0373088	0.140612
10.1333	-0.0431201	0.141082
10.1667	-0.0444918	0.156422
10.2	-0.0408028	0.152981
10.2333	-0.0416619	0.153543
10.2667	-0.0386659	0.165459
10.3	-0.0423838	0.167669
10.3333	-0.0420733	0.169408
10.3667	-0.0401098	0.17571
10.4	-0.0385288	0.182954
10.4333	-0.0375397	0.178879
10.4667	-0.0382544	0.181397
10.5	-0.0404347	0.192462
10.5333	-0.0443185	0.196501
10.5667	-0.0375975	0.191086
10.6	-0.0361825	0.197316
10.6333	-0.0412216	0.20389
10.6667	-0.0379945	0.212276
10.7	-0.0393374	0.210229
10.7333	-0.0386443	0.211098
10.7667	-0.0354028	0.216749
10.8	-0.035836	0.227362
10.8333	-0.0374458	0.223848
10.8667	-0.0382185	0.22057
10.9	-0.0402975	0.223305
10.9333	-0.0363125	0.229571
10.9667	-0.0374458	0.231382
11	-0.034421	0.235657
11.0333	-0.039294	0.238391
11.0667	-0.035273	0.237087
11.1	-0.0358504	0.244404
11.1333	-0.0370055	0.243589
11.1667	-0.0342767	0.244006
11.2	-0.0339013	0.240293
11.2333	-0.030696	0.250888
11.2667	-0.0351213	0.252409
11.3	-0.0383338	0.247555
11.3333	-0.0335476	0.254419
11.3667	-0.0363197	0.248515
11.4	-0.0339518	0.259852
11.4333	-0.0294832	0.262062
11.4667	-0.0329916	0.263185
11.5	-0.034616	0.265883
11.5333	-0.0326523	0.263185
11.5667	-0.0296275	0.267694
11.6	-0.0310858	0.265141
11.6333	-0.0339518	0.270954
11.6667	-0.0322553	0.269107
11.7	-0.032378	0.27358
11.7333	-0.0345221	0.279484
11.7667	-0.032176	0.275283
11.8	-0.0311508	0.277619
11.8333	-0.0303783	0.274794
11.8667	-0.0303134	0.281875
11.9	-0.0339229	0.285787
11.9333	-0.0312591	0.279502
11.9667	-0.0303062	0.280807
12	-0.0335403	0.28432
12.0333	-0.0292017	0.281078
12.0667	-0.0306383	0.281495
12.1	-0.0356989	0.291039
12.1333	-0.031093	0.292959
12.1667	-0.02931	0.286892
12.2	-0.0328763	0.290206
12.2333	-0.0318799	0.292542
12.2667	-0.0297503	0.295893
12.3	-0.0302483	0.300782
12.3333	-0.0327534	0.300728
12.3667	-0.0357133	0.297414
12.4	-0.0318293	0.298229
12.4333	-0.0310641	0.302557
12.4667	-0.0305588	0.302865
12.5	-0.0322409	0.310617
12.5333	-0.0331071	0.308045
12.5667	-0.0294181	0.305057
12.6	-0.0300029	0.311613
12.6333	-0.0341179	0.307321
12.6667	-0.0317572	0.316086
12.7	-0.027209	0.318459
12.7333	-0.0338507	0.315199
12.7667	-0.0304289	0.310526
12.8	-0.0315118	0.316159
12.8333	-0.0304217	0.317897
12.8667	-0.032775	0.321737
12.9	-0.0312229	0.309023
12.9333	-0.0330565	0.319672
12.9667	-0.0331432	0.31797
13	-0.0302557	0.318114
13.0333	-0.032176	0.313877
13.0667	-0.0320821	0.323493
13.1	-0.0338364	0.320741
13.1333	-0.0320387	0.320813
13.1667	-0.0354246	0.324852
13.2	-0.0351141	0.31672
13.2333	-0.033959	0.320686
13.2667	-0.0326235	0.316611
13.3	-0.0313674	0.31748
13.3333	-0.0338869	0.322208
13.3667	-0.0344644	0.315833
13.4	-0.0354678	0.322425
13.4333	-0.0335836	0.331064
13.4667	-0.0337065	0.333726
13.5	-0.0391208	0.330339
13.5333	-0.0364352	0.322841
13.5667	-0.0386009	0.32362
13.6	-0.0369695	0.326464
13.6333	-0.0356556	0.326445
13.6667	-0.0375613	0.332657
13.7	-0.0376986	0.332168
13.7333	-0.0375831	0.329488
13.7667	-0.0334753	0.324
13.8	-0.0360742	0.329796
13.8333	-0.0330855	0.337801
13.8667	-0.0374748	0.335157
13.9	-0.0372005	0.334106
13.9333	-0.0358648	0.326355
13.9667	-0.0377925	0.337312
14	-0.0347892	0.335935
14.0333	-0.0375613	0.323928
14.0667	-0.0374243	0.296074
14.1	-0.0354318	0.266155
14.1333	-0.0325586	0.2408
14.1667	-0.0373232	0.222798
14.2	-0.0350274	0.207676
14.2333	-0.036464	0.187881
14.2667	-0.0376842	0.176543
14.3	-0.0323636	0.16162
14.3333	-0.033136	0.149196
14.3667	-0.0348687	0.135631
14.4	-0.0350636	0.126775
14.4333	-0.0355183	0.117068
14.4667	-0.0314179	0.113627
14.5	-0.0368972	0.106618
14.5333	-0.0395394	0.098251
14.5667	-0.0364858	0.091061
14.6	-0.036262	0.081281
14.6333	-0.0363919	0.080557
14.6667	-0.0367673	0.077423
14.7	-0.0357567	0.071664
14.7333	-0.0394673	0.070306
14.7667	-0.0395538	0.065688
14.8	-0.0402541	0.059132
14.8333	-0.04216	0.059747
14.8667	-0.0402759	0.056777
14.9	-0.0417702	0.053608
14.9333	-0.0387959	0.048356
14.9667	-0.0433151	0.046436
15	-0.0437121	0.043774
15.0333	-0.041994	0.042434
15.0667	-0.041568	0.039083
15.1	-0.042651	0.041311
15.1333	-0.0448528	0.033125
15.1667	-0.0447807	0.035262
15.2	-0.0444774	0.040459
15.2333	-0.0404347	0.036964
15.2667	-0.047495	0.028995
15.3	-0.047892	0.037163
15.3333	-0.0514512	0.035678
15.3667	-0.0422322	0.032998
15.4	-0.0474661	0.030861
15.4333	-0.0489532	0.032074
15.4667	-0.0498196	0.023037
15.5	-0.0459501	0.028796
15.5333	-0.0524906	0.027619
15.5667	-0.047134	0.027003
15.6	-0.0495742	0.031295
15.6333	-0.0501372	0.033686
15.6667	-0.0534798	0.029865
15.7	-0.0537036	0.031495
15.7333	-0.0529022	0.038992
15.7667	-0.0521369	0.037725
15.8	-0.0520792	0.039065
15.8333	-0.0521874	0.046273
15.8667	-0.0505704	0.046418
15.9	-0.0521369	0.050275
15.9333	-0.0521946	0.05502
15.9667	-0.05405	0.05953
16	-0.0511479	0.058588
16.0333	-0.0520648	0.064999
16.0667	-0.0529599	0.069744
16.1	-0.0481374	0.07429
16.1333	-0.0523391	0.074562
16.1667	-0.0525413	0.085863
16.2	-0.0534003	0.087366
16.2333	-0.0524618	0.092328
16.2667	-0.0523391	0.091423
16.3	-0.0508448	0.093071
16.3333	-0.0503466	0.101311
16.3667	-0.0503177	0.107197
16.4	-0.050361	0.114894
16.4333	-0.0476249	0.123515
16.4667	-0.0509169	0.124294
16.5	-0.0516965	0.128296
16.5333	-0.0514368	0.128604
16.5667	-0.0499135	0.14436
16.6	-0.0523896	0.137152
16.6333	-0.0471629	0.147892
16.6667	-0.0449683	0.150138
16.7	-0.0471773	0.157418
16.7333	-0.04634	0.158342
16.7667	-0.0430408	0.164862
16.8	-0.0423766	0.171364
16.8333	-0.0463256	0.165713
16.8667	-0.0459429	0.177557
16.9	-0.04216	0.182139
16.9333	-0.0421384	0.180473
16.9667	-0.0476539	0.193495
17	-0.0424344	0.196574
17.0333	-0.0411348	0.198512
17.0667	-0.042586	0.19603
17.1	-0.041799	0.202152
17.1333	-0.0389763	0.203582
17.1667	-0.0423405	0.210501
17.2	-0.0432935	0.212384
17.2333	-0.0432935	0.217202
17.2667	-0.038074	0.225152
17.3	-0.0427303	0.222091
17.3333	-0.0390559	0.220842
17.3667	-0.0380235	0.231835
17.4	-0.038139	0.226076
17.4333	-0.0430192	0.227253
17.4667	-0.0404201	0.23591
17.5	-0.0413732	0.24301
17.5333	-0.0375182	0.235765
17.5667	-0.039099	0.240891
17.6	-0.0430841	0.244621
17.6333	-0.0409544	0.245165
17.6667	-0.0416691	0.248461
17.7	-0.039886	0.247428
17.7333	-0.0417269	0.252336
17.7667	-0.0387671	0.257915
17.8	-0.0429974	0.257878
17.8333	-0.03959	0.263656
17.8667	-0.0392291	0.2571
17.9	-0.0431347	0.26179
17.9333	-0.0384421	0.266191
17.9667	-0.0408895	0.261012
18	-0.0394095	0.269686
18.0333	-0.0445495	0.265956
18.0667	-0.0406223	0.265594
18.1	-0.0416835	0.267079
18.1333	-0.0423549	0.263692
18.1667	-0.0423838	0.268672
18.2	-0.0436472	0.267495
18.2333	-0.0429902	0.267314
18.2667	-0.0428242	0.277601
18.3	-0.0406511	0.276424
18.3333	-0.041799	0.266499
18.3667	-0.0422683	0.27329
18.4	-0.0422683	0.281585
18.4333	-0.0408751	0.274106
18.4667	-0.040543	0.275355
18.5	-0.041207	0.282962
18.5333	-0.0407956	0.280897
18.5667	-0.0429686	0.281785
18.6	-0.0435317	0.282563
18.6333	-0.0464049	0.290568
18.6667	-0.0410122	0.2895
18.7	-0.0407018	0.286729
18.7333	-0.0402975	0.287761
18.7667	-0.0387598	0.281766
18.8	-0.0414887	0.287218
18.8333	-0.0468886	0.287055
18.8667	-0.042983	0.290224
18.9	-0.0428963	0.2962
18.9333	-0.0439937	0.297975
18.9667	-0.0459933	0.297215
19	-0.0452788	0.294878
19.0333	-0.0401098	0.303952
19.0667	-0.0425932	0.299352
19.1	-0.0475744	0.30272
19.1333	-0.0427015	0.305129
19.1667	-0.0445351	0.304604
19.2	-0.0482529	0.29736
19.2333	-0.0431201	0.306343
19.2667	-0.0427664	0.309258
19.3	-0.0433151	0.302376
19.3333	-0.043835	0.306795
19.3667	-0.0461883	0.305238
19.4	-0.0446216	0.304242
19.4333	-0.0441597	0.304785
19.4667	-0.0449755	0.30694
19.5	-0.0428819	0.30953
19.5333	-0.0416619	0.307828
19.5667	-0.0449973	0.309512
19.6	-0.0433079	0.308715
19.6333	-0.0432068	0.310635
19.6667	-0.0424128	0.31998
19.7	-0.0454303	0.316629
19.7333	-0.0445567	0.31451
19.7667	-0.0418134	0.322262
19.8	-0.0425209	0.313297
19.8333	-0.04203	0.317988
19.8667	-0.0409183	0.317843
19.9	-0.0400303	0.323186
19.9333	-0.0433729	0.320089
19.9667	-0.0419578	0.319545
20	-0.0410339	0.312881
20.0333	-0.0437265	0.318893
20.0667	-0.0393734	0.325775
20.1	-0.0403408	0.315054
20.1333	-0.0413442	0.316575
20.1667	-0.0440152	0.321863
20.2	-0.0424416	0.319201
20.2333	-0.0464265	0.318296
20.2667	-0.0441381	0.322805
20.3	-0.0389907	0.321809
20.3333	-0.0424416	0.32659
20.3667	-0.0382834	0.323348
20.4	-0.0419506	0.322208
20.4333	-0.0413442	0.328927
20.4667	-0.0414525	0.332241
20.5	-0.0384133	0.330883
20.5333	-0.0389186	0.315235
20.5667	-0.0410989	0.292578
20.6	-0.0436833	0.257534
20.6333	-0.0406079	0.236417
20.6667	-0.0428603	0.222417
20.7	-0.0397416	0.201174
20.7333	-0.0438422	0.176797
20.7667	-0.042225	0.163485
20.8	-0.0422106	0.148526
20.8333	-0.0432574	0.136845
20.8667	-0.0423549	0.128966
20.9	-0.0439649	0.115709
20.9333	-0.0467586	0.109371
20.9667	-0.0410267	0.106038
21	-0.0466215	0.095842
21.0333	-0.0426799	0.093451
21.0667	-0.0433729	0.086805
21.1	-0.0445351	0.07976
21.1333	-0.0397272	0.07563
21.1667	-0.0410194	0.071103
21.2	-0.039951	0.06538
21.2333	-0.0453004	0.062736
21.2667	-0.042853	0.060653
21.3	-0.0453437	0.054984
21.3333	-0.043871	0.052358
21.3667	-0.0438854	0.042488
21.4	-0.0459933	0.048356
21.4333	-0.0421239	0.047432
21.4667	-0.0438566	0.044516
21.5	-0.0441743	0.044987
21.5333	-0.0508807	0.040858
21.5667	-0.0489604	0.0393
21.6	-0.0447661	0.036511
21.6333	-0.0474227	0.035225
21.6667	-0.0499061	0.034012
21.7	-0.0478055	0.033288
21.7333	-0.0490759	0.029394
21.7667	-0.0490327	0.028416
21.8	-0.0478055	0.028488
21.8333	-0.0506715	0.024812
21.8667	-0.0532126	0.031658
21.9	-0.0516821	0.024522
21.9333	-0.0522164	0.019994
21.9667	-0.0492421	0.022983
22	-0.0519349	0.024468
22.0333	-0.0519203	0.021932
22.0667	-0.0518048	0.031114
22.1	-0.0536602	0.025717
22.1333	-0.0530971	0.030951
22.1667	-0.0503754	0.034936
22.2	-0.0516605	0.032002
22.2333	-0.0472568	0.033288
22.2667	-0.0520576	0.036258
22.3	-0.0522742	0.042198
22.3333	-0.0535591	0.040477
22.3667	-0.0522018	0.039626
22.4	-0.0524762	0.048971
22.4333	-0.0549018	0.044679
22.4667	-0.0541366	0.057719
22.5	-0.0527072	0.052286
22.5333	-0.0554794	0.061051
22.5667	-0.0529165	0.064329
22.6	-0.0517543	0.070686
22.6333	-0.0526422	0.069346
22.6667	-0.0516677	0.079651
22.7	-0.0520864	0.075141
22.7333	-0.0532198	0.083164
22.7667	-0.0529093	0.085555
22.8	-0.0544688	0.095389
22.8333	-0.0511335	0.094121
22.8667	-0.0530754	0.1041
22.9	-0.0515449	0.108067
22.9333	-0.0526062	0.108936
22.9667	-0.0485418	0.120002
23	-0.0538694	0.120056
23.0333	-0.0535807	0.128713
23.0667	-0.0507003	0.129329
23.1	-0.0513355	0.133784
23.1333	-0.051581	0.136754
23.1667	-0.0507724	0.144306
23.2	-0.0523101	0.148924
23.2333	-0.0538334	0.154828
23.2667	-0.0535014	0.152402
23.3	-0.049798	0.162163
23.3333	-0.0504548	0.157944
23.3667	-0.052043	0.163449
23.4	-0.0521007	0.166166
23.4333	-0.048975	0.173627
23.4667	-0.0487438	0.173736
23.5	-0.0522452	0.175746
23.5333	-0.0515017	0.179405
23.5667	-0.0545409	0.179767
23.6	-0.05244	0.18357
23.6333	-0.0497762	0.182357
23.6667	-0.0507365	0.19364
23.7	-0.0528516	0.190887
23.7333	-0.0510252	0.187917
23.7667	-0.0500723	0.193531
23.8	-0.0506569	0.192915
23.8333	-0.0533643	0.193676
23.8667	-0.0532342	0.200757
23.9	-0.0522524	0.201463
23.9333	-0.0495524	0.204796
23.9667	-0.047957	0.203546
24	-0.0512346	0.21396
24.0333	-0.051018	0.214521
24.0667	-0.0468525	0.20974
24.1	-0.0494225	0.211714
24.1333	-0.0531477	0.217691
24.1667	-0.0495524	0.218252
24.2	-0.0471052	0.217093
24.2333	-0.0512777	0.220842
24.2667	-0.0518482	0.221494
24.3	-0.0487728	0.224029
24.3333	-0.0453076	0.229825
24.3667	-0.050592	0.22575
24.4	-0.0478127	0.228485
24.4333	-0.0512634	0.230984
24.4667	-0.0488811	0.228702
24.5	-0.0503033	0.238083
24.5333	-0.049769	0.229318
24.5667	-0.051877	0.233012
24.6	-0.0483542	0.234823
24.6333	-0.0467514	0.235421
24.6667	-0.0475312	0.244368
24.7	-0.0476321	0.242267
24.7333	-0.0470113	0.238971
24.7667	-0.045719	0.240039
24.8	-0.0479064	0.238246
24.8333	-0.0455675	0.25058
24.8667	-0.0467947	0.243064
24.9	-0.0490399	0.248244
24.9333	-0.0442464	0.244947
24.9667	-0.0467082	0.247338
25	-0.0464626	0.248751
25.0333	-0.0458418	0.250761
25.0667	-0.0491772	0.250598
25.1	-0.0453437	0.252101
25.1333	-0.0462173	0.255578
25.1667	-0.0423621	0.261826
25.2	-0.046542	0.26103
25.2333	-0.0461811	0.255271
25.2667	-0.0446362	0.249384
25.3	-0.0478992	0.2615
25.3333	-0.0426004	0.25547
25.3667	-0.0448166	0.255922
25.4	-0.044008	0.256918
25.4333	-0.0422394	0.258114
25.4667	-0.0415103	0.26735
25.5	-0.044434	0.267495
25.5333	-0.0417269	0.266191
25.5667	-0.0434883	0.265104
25.6	-0.0410411	0.26802
25.6333	-0.0431491	0.261754
25.6667	-0.0454882	0.272222
25.7	-0.0404997	0.268763
25.7333	-0.0399654	0.274341
25.7667	-0.0439793	0.266064
25.8	-0.0425786	0.273128
25.8333	-0.0423477	0.282944
25.8667	-0.0450838	0.27416
25.9	-0.0425427	0.271516
25.9333	-0.0435461	0.276406
25.9667	-0.0416619	0.279774
26	-0.0403047	0.279032
26.0333	-0.0420373	0.282744
26.0667	-0.0416981	0.280643
26.1	-0.0428675	0.281839
26.1333	-0.0450694	0.278307
26.1667	-0.0420877	0.289083
26.2	-0.0429397	0.281621
26.2333	-0.0395394	0.283849
26.2667	-0.0411638	0.28528
26.3	-0.0398281	0.282726
26.3333	-0.04094	0.28557
26.3667	-0.0439143	0.287526
26.4	-0.0422827	0.282491
26.4333	-0.0442392	0.290133
26.4667	-0.0451921	0.290206
26.5	-0.0417702	0.291745
26.5333	-0.0428603	0.284918
26.5667	-0.0431996	0.288377
26.6	-0.0443185	0.290459
26.6333	-0.0413586	0.285407
26.6667	-0.0429181	0.286475
26.7	-0.0424777	0.284066
26.7333	-0.0413155	0.284284
26.7667	-0.044268	0.281477
26.8	-0.042391	0.283215
26.8333	-0.0415536	0.287852
26.8667	-0.0429614	0.295911
26.9	-0.0437337	0.28796
26.9333	-0.0413298	0.291908
26.9667	-0.0449899	0.285225
27	-0.0449611	0.289119
27.0333	-0.0440008	0.266318
27.0667	-0.0427231	0.249221
27.1	-0.0431779	0.222073
27.1333	-0.042391	0.204778
27.1667	-0.0453148	0.186739
27.2	-0.0472351	0.172342
27.2333	-0.0442969	0.154919
27.2667	-0.0424056	0.140919
27.3	-0.0451343	0.129546
27.3333	-0.0458778	0.123932
27.3667	-0.0476393	0.108284
27.4	-0.0464339	0.105278
27.4333	-0.0450332	0.092528
27.4667	-0.0484335	0.087402
27.5	-0.0423766	0.077387
27.5333	-0.0449321	0.075069
27.5667	-0.0480293	0.06835
27.6	-0.0469897	0.066901
27.6333	-0.0503177	0.064184
27.6667	-0.050426	0.064221
27.7	-0.0505776	0.053644
27.7333	-0.0468235	0.05129
27.7667	-0.0468814	0.054061
27.8	-0.05013	0.050457
27.8333	-0.0495091	0.047667
27.8667	-0.0509602	0.041093
27.9	-0.050953	0.039264
27.9333	-0.0526856	0.0395
27.9667	-0.0499784	0.035153
28	-0.0520358	0.02617
28.0333	-0.0533425	0.033596
28.0667	-0.0528516	0.030644
28.1	-0.0547719	0.029647
28.1333	-0.0521007	0.028597
28.1667	-0.0502599	0.028742
28.2	-0.0524256	0.022258
28.2333	-0.0521657	0.022548
28.2667	-0.0521081	0.024522
28.3	-0.054447	0.020556
28.3333	-0.0494297	0.028488
28.3667	-0.0517111	0.019016
28.4	-0.0527723	0.014289
28.4333	-0.0524618	0.016535
28.4667	-0.0550752	0.015883
28.5	-0.0501516	0.01697
28.5333	-0.0524328	0.019107
28.5667	-0.0505199	0.01927
28.6	-0.0513717	0.016934
28.6333	-0.0529237	0.024504
28.6667	-0.0502238	0.027112
28.7	-0.0502527	0.024305
28.7333	-0.0499494	0.02847
28.7667	-0.0509602	0.026913
28.8	-0.0474373	0.037544
28.8333	-0.0521657	0.036529
28.8667	-0.0547431	0.041075
28.9	-0.0481664	0.036367
28.9333	-0.0522957	0.045005
28.9667	-0.0528516	0.048048
29	-0.0517037	0.050638
29.0333	-0.0454954	0.054079
29.0667	-0.0520935	0.058063
29.1	-0.047365	0.058787
29.1333	-0.0503972	0.063732
29.1667	-0.0489316	0.070251
29.2	-0.0479714	0.074145
29.2333	-0.050166	0.074363
29.2667	-0.0478487	0.08177
29.3	-0.0481448	0.080466
29.3333	-0.0470619	0.089666
29.3667	-0.0500361	0.097273
29.4	-0.04852	0.098088
29.4333	-0.0480725	0.094067
29.4667	-0.0485272	0.101547
29.5	-0.0465709	0.112287
29.5333	-0.0462389	0.1135
29.5667	-0.0459573	0.112413
29.6	-0.0516821	0.121849
29.6333	-0.0481302	0.128821
29.6667	-0.0472928	0.127988
29.7	-0.0501229	0.127101
29.7333	-0.0470403	0.134671
29.7667	-0.0481448	0.130524
29.8	-0.0482529	0.140847
29.8333	-0.0486934	0.140086
29.8667	-0.0435822	0.14331
29.9	-0.0426943	0.149178
29.9333	-0.0474806	0.153488
29.9667	-0.0491772	0.155643
30	-0.0480798	0.156205
30.0333	-0.0457913	0.160733
30.0667	-0.0486573	0.162344
30.1	-0.0463615	0.165659
30.1333	-0.0473072	0.161511
30.1667	-0.0485634	0.167705
30.2	-0.0428675	0.177087
30.2333	-0.0482529	0.174044
30.2667	-0.0472495	0.181252
30.3	-0.0487512	0.174551
30.3333	-0.0423043	0.178463
30.3667	-0.0470619	0.177901
30.4	-0.0453004	0.184186
30.4333	-0.0453365	0.18223
30.4667	-0.0439577	0.194056
30.5	-0.045221	0.193712
30.5333	-0.0435822	0.194165
30.5667	-0.0489678	0.192734
30.6	-0.0473795	0.195922
30.6333	-0.0428963	0.195976
30.6667	-0.0451703	0.198222
30.7	-0.045849	0.202623
30.7333	-0.0449755	0.198892
30.7667	-0.0448238	0.200123
30.8	-0.0414525	0.196881
30.8333	-0.0435389	0.207259
30.8667	-0.0442536	0.204687
30.9	-0.0449321	0.206082
30.9333	-0.045091	0.209505
30.9667	-0.0434883	0.212167
31	-0.0440658	0.206806
31.0333	-0.0440442	0.218198
31.0667	-0.0432935	0.214395
31.1	-0.0449105	0.218415
31.1333	-0.0428963	0.217709
31.1667	-0.0434666	0.217111
31.2	-0.0452932	0.214141
31.2333	-0.0408461	0.216188
31.2667	-0.0435533	0.218832
31.3	-0.0464049	0.217582
31.3333	-0.0472351	0.218777
31.3667	-0.046874	0.216658
31.4	-0.0419578	0.222037
31.4333	-0.0428891	0.221548
31.4667	-0.0442536	0.222526
31.5	-0.0439503	0.219828
31.5333	-0.0415464	0.223522
31.5667	-0.0415247	0.22546
31.6	-0.0483974	0.224482
31.6333	-0.0453869	0.230314
31.6667	-0.043279	0.226076
31.7	-0.0427231	0.229825
31.7333	-0.0446578	0.231002
31.7667	-0.0463761	0.228811
31.8	-0.0444052	0.229698
31.8333	-0.0411348	0.235385
31.8667	-0.0428603	0.230531
31.9	-0.0448672	0.234099
31.9333	-0.0447301	0.236816
31.9667	-0.0429107	0.242611
32	-0.0412216	0.241542
32.0333	-0.0428891	0.241923
32.0667	-0.0383627	0.236453
32.1	-0.0432068	0.237015
32.1333	-0.0447156	0.243372
32.1667	-0.0434594	0.242539
32.2	-0.0401025	0.243716
32.2333	-0.0402109	0.245635
32.2667	-0.0387887	0.24176
32.3	-0.0387959	0.244802
32.3333	-0.0374387	0.252101
32.3667	-0.041337	0.245998
32.4	-0.0412287	0.245436
32.4333	-0.0391496	0.251558
32.4667	-0.0387236	0.25134
32.5	-0.0381318	0.249366
32.5333	-0.0389474	0.256321
32.5667	-0.0422322	0.251268
32.6	-0.0420589	0.250127
32.6333	-0.0382473	0.257661
32.6667	-0.0391352	0.256375
32.7	-0.0361897	0.25681
32.7333	-0.0413442	0.25163
32.7667	-0.0374099	0.260686
32.8	-0.0383412	0.253731
32.8333	-0.0387382	0.261174
32.8667	-0.0380451	0.254836
32.9	-0.0362042	0.260595
32.9333	-0.0369189	0.254836
32.9667	-0.0369405	0.262768
33	-0.0366952	0.265123
33.0333	-0.0372293	0.269632
33.0667	-0.0389042	0.264597
33.1	-0.0361391	0.26409
33.1333	-0.0381967	0.260323
33.1667	-0.0370344	0.264036
33.2	-0.0368828	0.26237
33.2333	-0.0352873	0.267658
33.2667	-0.0366662	0.268708
33.3	-0.0357855	0.268238
33.3333	-0.0354895	0.265014
33.3667	-0.0384854	0.27378
33.4	-0.0370706	0.269596
33.4333	-0.0371571	0.274106
33.4667	-0.0349697	0.273689
33.5	-0.0386155	0.271298
33.5333	-0.0345077	0.257878
33.5667	-0.0353813	0.233139
33.6	-0.0370634	0.214558
33.6333	-0.0377419	0.191901
33.6667	-0.036233	0.180147
33.7	-0.0367455	0.154267
33.7333	-0.0369621	0.144252
33.7667	-0.0368756	0.127318
33.8	-0.0394529	0.11839
33.8333	-0.0347892	0.104028
33.8667	-0.0346522	0.09778
33.9	-0.0387887	0.084885
33.9333	-0.0399148	0.081317
33.9667	-0.0412287	0.077713
34	-0.0391713	0.071755
34.0333	-0.0416907	0.06308
34.0667	-0.0387092	0.063025
34.1	-0.0418785	0.056415
34.1333	-0.044268	0.050439
34.1667	-0.0402253	0.045114
34.2	-0.0441309	0.042687
34.2333	-0.0452788	0.038612
34.2667	-0.0450116	0.037218
34.3	-0.041633	0.045223
34.3333	-0.0451849	0.03528
34.3667	-0.0447517	0.033596
34.4	-0.0443908	0.030698
34.4333	-0.0479354	0.035769
34.4667	-0.0490687	0.027854
34.5	-0.0470257	0.026188
34.5333	-0.0466432	0.018835
34.5667	-0.0488811	0.028923
34.6	-0.0459212	0.018853
34.6333	-0.0499856	0.021787
34.6667	-0.0472856	0.019578
34.7	-0.0515377	0.019179
34.7333	-0.0483108	0.013746
34.7667	-0.0518554	0.009707
34.8	-0.0528516	0.014923
34.8333	-0.0474806	0.014036
34.8667	-0.05309	0.014833
34.9	-0.0499279	0.015448
34.9333	-0.0535951	0.011573
34.9667	-0.0515089	0.016553
35	-0.0534075	0.013076
35.0333	-0.0529455	0.009653
35.0667	-0.0517037	0.014271
35.1	-0.0551761	0.013963
35.1333	-0.0551617	0.015793
35.1667	-0.0529599	0.015141
35.2	-0.0543388	0.022385
35.2333	-0.0557538	0.024196
35.2667	-0.0538694	0.023852
35.3	-0.0515738	0.02876
35.3333	-0.0546708	0.031676
35.3667	-0.0549236	0.033251
35.4	-0.0511696	0.042452
35.4333	-0.0521803	0.048555
35.4667	-0.0560713	0.043574
35.5	-0.0525413	0.045041
35.5333	-0.0541873	0.054006
35.5667	-0.0544253	0.057628
35.6	-0.0494369	0.06049
35.6333	-0.0515089	0.071338
35.6667	-0.0515954	0.069328
35.7	-0.0508663	0.07726
35.7333	-0.0489172	0.079941
35.7667	-0.0519275	0.090662
35.8	-0.0503033	0.093071
35.8333	-0.0454303	0.095425
35.8667	-0.0482603	0.101601
35.9	-0.0505992	0.100623
35.9333	-0.0466287	0.106763
35.9667	-0.0484623	0.117031
36	-0.0512056	0.117593
36.0333	-0.0481736	0.129564
36.0667	-0.0505848	0.130325
36.1	-0.0474299	0.13344
36.1333	-0.0482529	0.139996
36.1667	-0.0448166	0.142857
36.2	-0.0491988	0.144397
36.2333	-0.0455747	0.15481
36.2667	-0.0487366	0.153796
36.3	-0.047697	0.153271
36.3333	-0.0445495	0.169118
36.3667	-0.043048	0.171309
36.4	-0.0439793	0.176453
36.4333	-0.0454159	0.172631
36.4667	-0.0476105	0.173247
36.5	-0.0490182	0.185417
36.5333	-0.048715	0.190488
36.5667	-0.0454954	0.192173
36.6	-0.0459356	0.192988
36.6333	-0.045055	0.19565
36.6667	-0.0470403	0.205593
36.7	-0.0430769	0.202894
36.7333	-0.0455459	0.205701
36.7667	-0.0410627	0.200377
36.8	-0.044499	0.211261
36.8333	-0.0409978	0.209088
36.8667	-0.0419363	0.214413
36.9	-0.0414887	0.215445
36.9333	-0.0413442	0.222943
36.9667	-0.0435389	0.213924
37	-0.0445423	0.219955
37.0333	-0.0446216	0.219212
37.0667	-0.0409616	0.227181
37.1	-0.0413155	0.223468
37.1333	-0.0424056	0.219828
37.1667	-0.0386443	0.226239
37.2	-0.038962	0.226275
37.2333	-0.0410771	0.233882
37.2667	-0.0384349	0.237323
37.3	-0.041142	0.234823
37.3333	-0.0395612	0.231129
37.3667	-0.0356917	0.233954
37.4	-0.0398717	0.240565
37.4333	-0.0411566	0.243933
37.4667	-0.0392868	0.24377
37.5	-0.0345005	0.242774
37.5333	-0.0379441	0.24607
37.5667	-0.0367963	0.248732
37.6	-0.0361031	0.246958
37.6333	-0.0369261	0.25125
37.6667	-0.0396045	0.246125
37.7	-0.0340673	0.244983
37.7333	-0.0373881	0.252119
37.7667	-0.0355329	0.250706
37.8	-0.0339373	0.249095
37.8333	-0.0369621	0.254799
37.8667	-0.0363847	0.250018
37.9	-0.033165	0.248316
37.9333	-0.0361897	0.256266
37.9667	-0.0350492	0.248262
38	-0.0356989	0.25585
38.0333	-0.0369695	0.262859
38.0667	-0.0312085	0.261482
38.1	-0.0333309	0.258295
38.1333	-0.0335259	0.256973
38.1667	-0.0311218	0.255144
38.2	-0.0360742	0.257009
38.2333	-0.0357855	0.256882
38.2667	-0.0365291	0.253767
38.3	-0.0361609	0.259925
38.3333	-0.0348542	0.258458
38.3667	-0.0328401	0.25259
38.4	-0.0371355	0.251431
38.4333	-0.0366734	0.256031
38.4667	-0.0369767	0.255234
38.5	-0.0308043	0.257697
38.5333	-0.0312447	0.259363
38.5667	-0.0343055	0.257063
38.6	-0.0337425	0.258585
38.6333	-0.0333598	0.25815
38.6667	-0.0366734	0.261808
38.7	-0.0361465	0.261808
38.7333	-0.0286025	0.25844
38.7667	-0.0357421	0.261682
38.8	-0.031555	0.259001
38.8333	-0.0329844	0.254365
38.8667	-0.0326307	0.254202
38.9	-0.0338002	0.256538
38.9333	-0.0304073	0.25364
38.9667	-0.0320893	0.261482
39	-0.0358576	0.25134
39.0333	-0.0333886	0.255995
39.0667	-0.0341323	0.258766
39.1	-0.0302123	0.259671
39.1333	-0.0295915	0.259544
39.1667	-0.0318943	0.262804
39.2	-0.0284508	0.25757
39.2333	-0.0311869	0.261012
39.2667	-0.0316273	0.26016
39.3	-0.029642	0.264271
39.3333	-0.0323202	0.259508
39.3667	-0.0296275	0.262515
39.4	-0.0316417	0.262315
39.4333	-0.03027	0.259798
39.4667	-0.0314034	0.260975
39.5	-0.0305949	0.25614
39.5333	-0.0285591	0.259381
39.5667	-0.0272308	0.266245
39.6	-0.0287757	0.25882
39.6333	-0.0265377	0.264616
39.6667	-0.0261696	0.270266
39.7	-0.0239966	0.268708
39.7333	-0.0251878	0.271588
39.7667	-0.0291078	0.260522
39.8	-0.029678	0.270592
39.8333	-0.0276928	0.266716
39.8667	-0.0275413	0.268745
39.9	-0.0279527	0.267278
39.9333	-0.027238	0.270719
39.9667	-0.0277433	0.27224
40	-0.0253538	0.269976
40.0333	-0.0309632	0.251449
40.0667	-0.029447	0.229952
40.1	-0.027599	0.207838
40.1333	-0.0267255	0.180817
40.1667	-0.0272018	0.164826
40.2	-0.0280754	0.145755
40.2333	-0.0298802	0.133422
40.2667	-0.0326235	0.114514
40.3	-0.0342551	0.106907
40.3333	-0.0329412	0.091803
40.3667	-0.0304289	0.088417
40.4	-0.0320171	0.076355
40.4333	-0.0306311	0.072171
40.4667	-0.0323926	0.067662
40.5	-0.0275485	0.055401
40.5333	-0.0334609	0.054712
40.5667	-0.030956	0.055111
40.6	-0.0332156	0.044824
40.6333	-0.0361753	0.044516
40.6667	-0.0357061	0.042452
40.7	-0.036428	0.042198
40.7333	-0.0350492	0.034537
40.7667	-0.0350346	0.036258
40.8	-0.038897	0.029068
40.8333	-0.0374676	0.026061
40.8667	-0.0380379	0.023997
40.9	-0.0351359	0.025736
40.9333	-0.0380668	0.023435
40.9667	-0.0432212	0.018853
41	-0.0370706	0.022149
41.0333	-0.0373232	0.015648
41.0667	-0.0390487	0.016282
41.1	-0.0425427	0.010595
41.1333	-0.0426076	0.014108
41.1667	-0.0434811	0.012714
41.2	-0.039525	0.0117
41.2333	-0.0400665	0.010685
41.2667	-0.0447445	0.009363
41.3	-0.0456181	0.011464
41.3333	-0.0417918	0.010957
41.3667	-0.0399726	0.013185
41.4	-0.0412721	0.006375
41.4333	-0.0462894	0.01333
41.4667	-0.0442752	0.007009
41.5	-0.0443185	0.007371
41.5333	-0.0441815	0.008295
41.5667	-0.0423117	0.004492
41.6	-0.0478487	0.01103
41.6333	-0.0451487	0.00777
41.6667	-0.0427087	0.016517
41.7	-0.0445785	0.013728
41.7333	-0.0465781	0.014797
41.7667	-0.0449321	0.019161
41.8	-0.0426799	0.02483
41.8333	-0.0446796	0.029539
41.8667	-0.0415536	0.028362
41.9	-0.0441019	0.031404
41.9333	-0.0448528	0.03854
41.9667	-0.0427736	0.039029
42	-0.0431563	0.043774
42.0333	-0.0399726	0.049424
42.0667	-0.0460728	0.054531
42.1	-0.0432718	0.055582
42.1333	-0.0421456	0.062573
42.1667	-0.043871	0.068169
42.2	-0.0435245	0.067173
42.2333	-0.0407812	0.07621
42.2667	-0.0394385	0.078094
42.3	-0.0398355	0.091151
42.3333	-0.039691	0.091024
42.3667	-0.0430046	0.096929
42.4	-0.0407956	0.099355
42.4333	-0.0379873	0.105767
42.4667	-0.0378213	0.112504
42.5	-0.0359227	0.114949
42.5333	-0.0412503	0.117213
42.5667	-0.0381318	0.129039
42.6	-0.0411133	0.125272
42.6333	-0.042586	0.133512
42.6667	-0.0377851	0.136971
42.7	-0.0395538	0.136953
42.7333	-0.0428819	0.141155
42.7667	-0.0408317	0.143437
42.8	-0.0372726	0.154358
42.8333	-0.0391208	0.157563
42.8667	-0.0400665	0.1551
42.9	-0.0363775	0.152112
42.9333	-0.0363197	0.164137
42.9667	-0.0347675	0.165822
43	-0.0368468	0.171816
43.0333	-0.037085	0.169426
43.0667	-0.0363341	0.169553
43.1	-0.0364063	0.171816
43.1333	-0.036031	0.17475
43.1667	-0.0329772	0.183172
43.2	-0.0326451	0.180872
43.2333	-0.0385721	0.180328
43.2667	-0.0367745	0.18156
43.3	-0.0336775	0.18165
43.3333	-0.0342406	0.1921
43.3667	-0.0350853	0.190833
43.4	-0.0368828	0.192788
43.4333	-0.0360888	0.192716
43.4667	-0.0375036	0.195885
43.5	-0.032999	0.199399
43.5333	-0.0360454	0.19853
43.5667	-0.0314034	0.196157
43.6	-0.0336414	0.19536
43.6333	-0.0348615	0.201409
43.6667	-0.033136	0.202007
43.7	-0.0325079	0.199019
43.7333	-0.0355039	0.201445
43.7667	-0.0288694	0.2015
43.8	-0.0326885	0.203492
43.8333	-0.0279094	0.209179
43.8667	-0.0347243	0.203365
43.9	-0.0316561	0.208708
43.9333	-0.0318005	0.204796
43.9667	-0.0291366	0.204977
44	-0.0308187	0.206281
44.0333	-0.0325368	0.202967
44.0667	-0.0311869	0.21195
44.1	-0.0279455	0.210229
44.1333	-0.0316633	0.213145
44.1667	-0.0292954	0.213181
44.2	-0.0302267	0.208273
44.2333	-0.0264078	0.211062
44.2667	-0.0248917	0.215517
44.3	-0.0295843	0.210899
44.3333	-0.0286964	0.215101
44.3667	-0.0307538	0.214069
44.4	-0.0289345	0.212602
44.4333	-0.0253972	0.219936
44.4667	-0.0241049	0.220824
44.5	-0.0302988	0.218361
44.5333	-0.0262346	0.219357
44.5667	-0.0288912	0.221403
44.6	-0.0272452	0.221041
44.6333	-0.0255415	0.217582
44.6667	-0.0228849	0.218542
44.7	-0.0286458	0.223015
44.7333	-0.0275845	0.221313
44.7667	-0.0231158	0.218451
44.8	-0.0254693	0.225116
44.8333	-0.025231	0.223341
44.8667	-0.0222135	0.223215
44.9	-0.0218958	0.226311
44.9333	-0.0257147	0.226782
44.9667	-0.0312375	0.230169
45	-0.0229354	0.232505
45.0333	-0.027895	0.231473
45.0667	-0.0245958	0.226819
45.1	-0.0197445	0.228738
45.1333	-0.025195	0.226909
45.1667	-0.0273751	0.233121
45.2	-0.0241265	0.225768
45.2333	-0.0254621	0.234316
45.2667	-0.0239822	0.23419
45.3	-0.0237584	0.231745
45.3333	-0.027238	0.233302
45.3667	-0.0279237	0.232433
45.4	-0.0221701	0.228285
45.4333	-0.0238595	0.236997
45.4667	-0.0246102	0.232686
45.5	-0.0256931	0.238319
45.5333	-0.0295194	0.232704
45.5667	-0.0259025	0.23428
45.6	-0.0255271	0.242846
45.6333	-0.0272524	0.240909
45.6667	-0.0276856	0.241506
45.7	-0.0233614	0.24252
45.7333	-0.0242132	0.234859
45.7667	-0.0253105	0.236073
45.8	-0.024769	0.238916
45.8333	-0.0264512	0.237504
45.8667	-0.0272018	0.242883
45.9	-0.0259241	0.239514
45.9333	-0.0286025	0.238735
45.9667	-0.0261335	0.242194
46	-0.0231448	0.243788
46.0333	-0.0240759	0.245255
46.0667	-0.0236285	0.247791
46.1	-0.0234263	0.248968
46.1333	-0.0220475	0.242357
46.1667	-0.0238955	0.245328
46.2	-0.0205675	0.246451
46.2333	-0.0242709	0.247628
46.2667	-0.0228271	0.249855
46.3	-0.0224589	0.248026
46.3333	-0.0202788	0.248189
46.3667	-0.0263645	0.247447
46.4	-0.0204015	0.246487
46.4333	-0.0228271	0.239387
46.4667	-0.0223578	0.242955
46.5	-0.0247113	0.238772
46.5333	-0.026444	0.235276
46.5667	-0.025195	0.21003
46.6	-0.0241772	0.187989
46.6333	-0.0269131	0.158432
46.6667	-0.0241482	0.150754
46.7	-0.028487	0.124258
46.7333	-0.0256713	0.123044
46.7667	-0.0221052	0.107342
46.8	-0.027469	0.092763
46.8333	-0.0288622	0.089014
46.8667	-0.0258304	0.075033
46.9	-0.0225094	0.071175
46.9333	-0.0301761	0.064492
46.9667	-0.0320243	0.05493
47	-0.0299813	0.051561
47.0333	-0.0322409	0.053517
47.0667	-0.0327318	0.049732
47.1	-0.0363919	0.042307
47.1333	-0.0375613	0.040912
47.1667	-0.0352945	0.035877
47.2	-0.0321398	0.034736
47.2333	-0.0340457	0.031169
47.2667	-0.0329267	0.029376
47.3	-0.0347964	0.02742
47.3333	-0.0383771	0.023091
47.3667	-0.039951	0.022023
47.4	-0.0394889	0.015177
47.4333	-0.0385432	0.013909
47.4667	-0.0401025	0.021262
47.5	-0.041207	0.016318
47.5333	-0.0416981	0.010939
47.5667	-0.0410267	0.012134
47.6	-0.0445135	0.013456
47.6333	-0.0456324	0.006448
47.6667	-0.0383555	0.009128
47.7	-0.0458346	0.009997
47.7333	-0.0435317	0.006484
47.7667	-0.0487006	0.008476
47.8	-0.0460223	0.006556
47.8333	-0.045221	-0.001213
47.8667	-0.0452138	0.003586
47.9	-0.0467298	0.005017
47.9333	-0.048087	0.000707
47.9667	-0.0459429	-0.00297
48	-0.0451921	-0.003369
48.0333	-0.045055	-0.002173

## Sheet: 3e
Control	Time (sec)	Rec1	Rec3	Rec5	Rec7	Rec9	Rec11	Rec13	Average	NDNA	Time (sec)	Rec2	Rec4	Rec6	Rec8	Rec10	Rec12	Rec14	Average
	0	0.286559	0.107847	0.249556	0.301181	0.486385	0.46189	0.467222	0.337234		0	0.0312521	0.473509	0.242338	0.259355	0.195672	0.308991	0.237162	0.249754
	1	0.306529	0.119147	0.26498	0.321581	0.505959	0.486143	0.501152	0.357927		1	0.0383503	0.489388	0.259765	0.275742	0.212962	0.313105	0.25371	0.263289
	2	0.318896	0.121585	0.280724	0.325673	0.52772	0.495206	0.499945	0.367107		2	0.0433873	0.503346	0.263448	0.284382	0.210192	0.332636	0.266602	0.271999
	3	0.331733	0.121565	0.289451	0.333479	0.535062	0.49861	0.508848	0.374107		3	0.0392812	0.506228	0.27086	0.286075	0.218429	0.331161	0.27249	0.274932
	4	0.337964	0.127711	0.293682	0.342634	0.53517	0.499007	0.518427	0.379228		4	0.0416916	0.511144	0.27286	0.295187	0.219652	0.342555	0.273337	0.27949
	5	0.343291	0.117779	0.303536	0.343225	0.535098	0.506226	0.504369	0.379075		5	0.0467784	0.513691	0.280685	0.291282	0.221691	0.342428	0.274211	0.281538
	6	0.34489	0.124995	0.301984	0.354385	0.531125	0.504851	0.516599	0.38269		6	0.0422902	0.515673	0.276288	0.297953	0.225318	0.345613	0.272961	0.2823
	7	0.352382	0.121109	0.301812	0.3516	0.537441	0.505007	0.508135	0.382498		7	0.0436532	0.517003	0.286224	0.297547	0.226991	0.349891	0.27905	0.285766
	8	0.351384	0.125927	0.305539	0.353246	0.529374	0.506581	0.508756	0.382972		8	0.0477924	0.508801	0.28378	0.298149	0.231946	0.347852	0.279534	0.285408
	9	0.360946	0.134471	0.306069	0.354364	0.530799	0.498752	0.511224	0.385232		9	0.0476261	0.508913	0.286907	0.308465	0.232552	0.343957	0.278849	0.286753
	10	0.368438	0.130962	0.316693	0.359005	0.541414	0.50495	0.513564	0.390718		10	0.0413924	0.50507	0.290986	0.299206	0.231726	0.34798	0.272773	0.284162
	11	0.369304	0.127295	0.314014	0.356684	0.529253	0.506326	0.512669	0.387935		11	0.0478755	0.510989	0.287081	0.301468	0.232991	0.344667	0.281833	0.286701
	12	0.379336	0.126779	0.325857	0.357739	0.535714	0.508028	0.502377	0.390833		12	0.0475763	0.507738	0.294954	0.312094	0.238532	0.34696	0.281147	0.289857
	13	0.378207	0.130724	0.318218	0.362971	0.524544	0.507347	0.501316	0.389047		13	0.0438194	0.502942	0.287716	0.303421	0.23412	0.346214	0.282519	0.285822
	14	0.391251	0.127017	0.321282	0.362401	0.526947	0.501333	0.491573	0.388829		14	0.0471277	0.503706	0.289716	0.297937	0.237915	0.349709	0.281349	0.28678
	15	0.386508	0.129793	0.319863	0.353499	0.524785	0.498156	0.497368	0.387139		15	0.0472606	0.500609	0.288478	0.297156	0.234455	0.355369	0.27819	0.285931
	16	0.39398	0.132647	0.322303	0.359701	0.523348	0.498043	0.500859	0.390126		16	0.0429549	0.502222	0.299525	0.296863	0.236169	0.346141	0.282989	0.286695
	17	0.399571	0.13126	0.328258	0.353309	0.526416	0.493731	0.493821	0.389481		17	0.0486569	0.497581	0.299589	0.296668	0.235302	0.348999	0.283513	0.287187
	18	0.407345	0.126779	0.32985	0.358288	0.523433	0.492696	0.490366	0.389822		18	0.0449333	0.498859	0.292478	0.299743	0.237758	0.341955	0.280368	0.285156
	19	0.412257	0.132132	0.330645	0.362359	0.523952	0.493859	0.492011	0.392459		19	0.0494548	0.499451	0.297732	0.3036	0.238803	0.34676	0.280408	0.28803
	20	0.404766	0.131775	0.330327	0.358013	0.520921	0.502	0.490256	0.391151		20	0.0541425	0.491078	0.300271	0.307017	0.237748	0.34443	0.287909	0.288942
	21	0.41414	0.133183	0.33168	0.363583	0.519086	0.497419	0.493181	0.393182		21	0.0487733	0.489808	0.298748	0.298344	0.232197	0.345377	0.277504	0.284393
	22	0.413104	0.134233	0.332768	0.361558	0.525051	0.484001	0.485266	0.390854		22	0.0427223	0.491524	0.301414	0.315999	0.240026	0.342701	0.278419	0.287544
	23	0.41557	0.138694	0.335646	0.361325	0.516248	0.487561	0.481116	0.39088		23	0.0505353	0.490152	0.295399	0.308319	0.243434	0.337714	0.277894	0.286207
	24	0.414629	0.142025	0.336879	0.356958	0.515463	0.486285	0.476235	0.389782		24	0.0482746	0.490229	0.296446	0.312729	0.240225	0.346869	0.277921	0.287528
	25	0.425998	0.13229	0.333683	0.358857	0.516489	0.474811	0.478447	0.388654		25	0.0482746	0.485777	0.307636	0.315511	0.247626	0.346032	0.279763	0.290088
	26	0.430233	0.140002	0.334439	0.361937	0.519472	0.477704	0.478282	0.391724		26	0.0463628	0.477541	0.30562	0.313217	0.247595	0.343648	0.282747	0.288104
	27	0.438835	0.131815	0.336985	0.361199	0.511913	0.482966	0.480074	0.39197		27	0.0481249	0.479411	0.301351	0.310857	0.245253	0.333163	0.281631	0.285685
	28	0.432849	0.135879	0.346853	0.365671	0.512323	0.475435	0.470568	0.391368		28	0.0524804	0.474547	0.303176	0.308286	0.248253	0.343138	0.277397	0.286754
	29	0.435297	0.140062	0.346588	0.35852	0.506454	0.477931	0.472195	0.391007		29	0.0532948	0.479068	0.304779	0.310141	0.250365	0.338406	0.276537	0.287513
	30	0.436426	0.140677	0.345818	0.359448	0.511007	0.474485	0.470385	0.391178		30	0.0479421	0.477309	0.302525	0.313738	0.249863	0.347415	0.27698	0.287968
	31	0.435278	0.142282	0.34225	0.361937	0.513156	0.474669	0.468593	0.391167		31	0.0510508	0.477833	0.304239	0.316325	0.249633	0.33988	0.275313	0.287753
	32	0.445009	0.146921	0.345301	0.369954	0.510282	0.474555	0.468319	0.394335		32	0.0505686	0.472711	0.303112	0.304234	0.254933	0.339079	0.272302	0.285277
	33	0.450825	0.141945	0.347065	0.3616	0.510041	0.47396	0.465979	0.393059		33	0.0507681	0.474367	0.301097	0.30757	0.249884	0.335602	0.273471	0.28468
	34	0.449602	0.146366	0.350566	0.367275	0.507638	0.477747	0.466802	0.395142		34	0.051383	0.473235	0.304017	0.305309	0.249665	0.332326	0.273835	0.284253
	35	0.446346	0.139091	0.348723	0.36103	0.509739	0.470173	0.460532	0.390805		35	0.0488231	0.467238	0.299287	0.306448	0.253438	0.337241	0.271697	0.283453
	36	0.454063	0.1403	0.354466	0.372443	0.505597	0.471619	0.462835	0.394475		36	0.0557385	0.469752	0.300525	0.304332	0.255581	0.338679	0.270138	0.284964
	37	0.460444	0.14137	0.355089	0.369532	0.504752	0.469832	0.458612	0.394233		37	0.0527462	0.463601	0.300525	0.299711	0.254964	0.338424	0.268309	0.282612
	38	0.459107	0.144086	0.357516	0.366747	0.49782	0.466641	0.464554	0.393782		38	0.054126	0.46131	0.30197	0.301371	0.252842	0.335311	0.270111	0.282434
	39	0.462044	0.141707	0.351813	0.380797	0.499656	0.464372	0.457771	0.394023		39	0.0515993	0.463686	0.307795	0.306578	0.254379	0.340426	0.270554	0.285003
	40	0.465714	0.142956	0.351959	0.370671	0.503593	0.455919	0.458448	0.392751		40	0.0523306	0.458316	0.308747	0.307684	0.254891	0.340389	0.271805	0.284881
	41	0.468801	0.143848	0.354161	0.380902	0.504559	0.466216	0.458173	0.396666		41	0.0552065	0.461207	0.305033	0.302558	0.256564	0.342865	0.275918	0.285622
	42	0.477271	0.145177	0.360222	0.37335	0.510065	0.458925	0.462159	0.398167		42	0.0490725	0.457416	0.308414	0.303681	0.259783	0.344903	0.27452	0.285399
	43	0.47825	0.142362	0.358312	0.370165	0.507541	0.450728	0.464078	0.395919		43	0.0541926	0.455605	0.307747	0.30635	0.257975	0.338442	0.269035	0.284193
	44	0.475841	0.140002	0.359811	0.378645	0.499765	0.450274	0.457588	0.394561		44	0.0559877	0.454156	0.305557	0.295155	0.257682	0.339516	0.269425	0.282497
	45	0.480001	0.139665	0.357675	0.383286	0.504607	0.44816	0.456071	0.395638		45	0.0520147	0.447833	0.306858	0.302119	0.255999	0.335184	0.266132	0.280877
	46	0.477685	0.139923	0.364904	0.368751	0.508386	0.446373	0.450221	0.393749		46	0.0485737	0.450321	0.306525	0.292616	0.259658	0.335948	0.26999	0.280519
	47	0.480019	0.133579	0.363776	0.36835	0.513024	0.44626	0.458393	0.394772		47	0.052713	0.438277	0.306239	0.300394	0.259815	0.340826	0.268511	0.280968
	48	0.487793	0.142143	0.367424	0.372169	0.50189	0.445636	0.454682	0.395962		48	0.053594	0.44423	0.304541	0.297953	0.262198	0.33644	0.269654	0.28123
	49	0.48625	0.14595	0.362026	0.375017	0.510041	0.44626	0.456802	0.397478		49	0.0566361	0.446178	0.30716	0.294976	0.258289	0.338023	0.269358	0.281517
	50	0.494362	0.144106	0.367715	0.386683	0.513156	0.456997	0.450569	0.401941		50	0.0526797	0.436844	0.312779	0.299955	0.257421	0.331707	0.273095	0.28064
	51	0.49184	0.143333	0.370527	0.380881	0.502494	0.441934	0.452634	0.397663		51	0.0544252	0.436072	0.311255	0.300101	0.264728	0.337259	0.263927	0.28111
	52	0.487737	0.148329	0.365235	0.376388	0.508459	0.449125	0.452159	0.398205		52	0.0478422	0.435317	0.311953	0.299109	0.263766	0.335602	0.268901	0.280356
	53	0.494174	0.146505	0.36692	0.375101	0.503967	0.447763	0.440532	0.396423		53	0.0503025	0.438268	0.311715	0.290777	0.26086	0.32763	0.271307	0.278694
	54	0.493007	0.138813	0.366495	0.37489	0.510439	0.442572	0.447735	0.396279		54	0.053428	0.429801	0.312461	0.295285	0.258822	0.328103	0.268336	0.278034
	55	0.496734	0.139467	0.374572	0.381957	0.509582	0.442473	0.444902	0.398527		55	0.0554724	0.42311	0.304128	0.295545	0.262533	0.325737	0.26062	0.275306
	56	0.493007	0.139566	0.377557	0.37451	0.503786	0.444203	0.437022	0.395665		56	0.0549737	0.425675	0.313191	0.298995	0.260651	0.325992	0.263403	0.277554
	57	0.494024	0.141925	0.373432	0.367949	0.498134	0.445253	0.435377	0.393728		57	0.0521644	0.424105	0.31481	0.301956	0.265429	0.332089	0.263712	0.279181
	58	0.497864	0.144701	0.374055	0.383223	0.509799	0.446302	0.439801	0.399392		58	0.0535276	0.423676	0.307207	0.293007	0.258017	0.331816	0.25906	0.275187
	59	0.489619	0.14591	0.378777	0.378012	0.506273	0.446714	0.438064	0.397624		59	0.0508678	0.419035	0.312953	0.289785	0.257358	0.324754	0.270097	0.274979
	60	0.4944	0.139091	0.377411	0.382189	0.511164	0.439665	0.435779	0.3971		60	0.0504024	0.420871	0.310207	0.295578	0.259742	0.326301	0.263053	0.275165
	61	0.500235	0.141727	0.380143	0.378603	0.508725	0.444728	0.434427	0.39837		61	0.0562538	0.417079	0.313398	0.29369	0.254818	0.324864	0.263658	0.274823
	62	0.493591	0.139883	0.373471	0.377211	0.513024	0.444218	0.440496	0.397413		62	0.0478755	0.418717	0.308747	0.291802	0.258843	0.324245	0.259155	0.272769
	63	0.492913	0.139883	0.377981	0.375565	0.515511	0.442643	0.436803	0.397329		63	0.0507015	0.412721	0.307541	0.289004	0.256857	0.327485	0.262677	0.272426
	64	0.495661	0.144126	0.385965	0.386092	0.511925	0.444813	0.435377	0.400566		64	0.0503691	0.40778	0.323191	0.293039	0.257871	0.319621	0.260553	0.273203
	65	0.487059	0.14478	0.379015	0.378434	0.506527	0.435353	0.434719	0.395127		65	0.0504687	0.407359	0.313223	0.294487	0.260829	0.326192	0.261225	0.273398
	66	0.490786	0.145078	0.383724	0.377084	0.510029	0.433481	0.430898	0.395869		66	0.0504024	0.404691	0.312239	0.294048	0.257996	0.321132	0.265957	0.272352
	67	0.488132	0.13572	0.381164	0.380902	0.515934	0.440544	0.437607	0.397143		67	0.0509011	0.404185	0.311747	0.289134	0.260285	0.321478	0.265298	0.271861
	68	0.483671	0.142778	0.387384	0.382231	0.514412	0.436204	0.439015	0.397957		68	0.0476261	0.398463	0.308906	0.292177	0.260452	0.324918	0.262421	0.270709
	69	0.487078	0.141727	0.387106	0.37489	0.517166	0.439452	0.428266	0.396526		69	0.0535441	0.397708	0.314715	0.293934	0.260515	0.315981	0.26109	0.27107
	70	0.48512	0.143075	0.385262	0.378814	0.516972	0.441665	0.431008	0.397417		70	0.0597779	0.398712	0.320143	0.301224	0.261247	0.317364	0.262542	0.27443
	71	0.484405	0.145196	0.392106	0.36584	0.51498	0.437665	0.436182	0.396625		71	0.0524303	0.398678	0.311033	0.29714	0.261916	0.313779	0.260566	0.270792
	72	0.480622	0.140399	0.385501	0.363435	0.520414	0.436686	0.430734	0.39397		72	0.0553895	0.391643	0.31308	0.291689	0.260432	0.315562	0.259585	0.269626
	73	0.476274	0.142758	0.390846	0.363941	0.517178	0.435055	0.431502	0.393936		73	0.051566	0.391772	0.322556	0.29605	0.260181	0.316309	0.257058	0.270784
	74	0.469516	0.14026	0.389281	0.366346	0.520438	0.43436	0.435761	0.393709		74	0.0512168	0.389009	0.309731	0.291721	0.261749	0.313669	0.258106	0.267886
	75	0.465206	0.142104	0.395541	0.364848	0.513833	0.436828	0.433805	0.393166		75	0.0550403	0.382181	0.315588	0.29618	0.266652	0.31771	0.255928	0.269897
	76	0.464604	0.13917	0.396363	0.362633	0.518566	0.430602	0.434225	0.392309		76	0.0566526	0.383974	0.311922	0.292225	0.265073	0.312104	0.25203	0.267712
	77	0.455437	0.141509	0.391854	0.357802	0.522479	0.424673	0.432013	0.389395		77	0.0575339	0.379479	0.312588	0.296684	0.262303	0.316618	0.254853	0.26858
	78	0.45267	0.138337	0.395926	0.35949	0.519327	0.429453	0.436309	0.390216		78	0.0541593	0.376836	0.31335	0.285245	0.261937	0.311795	0.250551	0.264839
	79	0.441282	0.142599	0.402053	0.35776	0.51661	0.436218	0.435213	0.390248		79	0.0585811	0.370154	0.310445	0.291314	0.268293	0.315253	0.262206	0.268035
	80	0.451992	0.141727	0.397424	0.35544	0.52132	0.430091	0.42269	0.388669		80	0.0533947	0.373431	0.309652	0.30002	0.270383	0.311012	0.251613	0.267072
	81	0.441866	0.144721	0.398538	0.356769	0.518482	0.427822	0.427974	0.388024		81	0.0512168	0.37108	0.310223	0.290875	0.267059	0.316782	0.25488	0.266017
	82	0.454515	0.144225	0.400289	0.357992	0.51562	0.423595	0.432123	0.389766		82	0.0566859	0.367237	0.311842	0.291509	0.268335	0.320113	0.259329	0.267865
	83	0.454609	0.141093	0.400342	0.358119	0.522986	0.426786	0.427809	0.390249		83	0.0545248	0.366353	0.316302	0.287978	0.270258	0.322297	0.25332	0.267291
	84	0.449225	0.142282	0.404016	0.35544	0.522563	0.43063	0.424135	0.389756		84	0.0539597	0.365881	0.312477	0.294227	0.269599	0.320914	0.252796	0.267122
	85	0.446138	0.140478	0.398737	0.356727	0.522406	0.420758	0.422105	0.386764		85	0.0574508	0.367511	0.313271	0.295008	0.271659	0.315453	0.252877	0.267604
	86	0.447531	0.14597	0.399573	0.353583	0.514594	0.425255	0.424628	0.387305		86	0.0568191	0.36167	0.313572	0.300248	0.266704	0.326483	0.253374	0.26841
	87	0.436106	0.142996	0.408048	0.360081	0.526561	0.42829	0.424792	0.389553		87	0.058315	0.354034	0.314175	0.296082	0.267017	0.320386	0.254248	0.266323
	88	0.436388	0.141152	0.408539	0.361009	0.516936	0.422517	0.4145	0.385863		88	0.0528792	0.357903	0.307985	0.296017	0.271481	0.308245	0.253388	0.263986
	89	0.497882	0.148111	0.414786	0.364616	0.514002	0.417922	0.40185	0.394167		89	0.053777	0.353374	0.311477	0.289589	0.272986	0.322879	0.246142	0.264318
	90	0.458938	0.121605	0.404746	0.369743	0.51917	0.41527	0.391101	0.382939		90	0.0652472	0.354292	0.309541	0.286188	0.276321	0.328922	0.254934	0.267921
	91	0.458147	0.138932	0.371217	0.365102	0.514775	0.419922	0.418138	0.383747		91	0.0597613	0.352439	0.305208	0.283552	0.275589	0.32055	0.244018	0.263017
	92	0.462552	0.142044	0.407159	0.362001	0.516405	0.416503	0.407609	0.387753		92	0.0602766	0.361129	0.304065	0.280444	0.267592	0.317838	0.246693	0.262577
	93	0.454157	0.138853	0.398671	0.370924	0.507988	0.373117	0.418778	0.380355		93	0.0605758	0.35949	0.297256	0.281681	0.271356	0.31356	0.250336	0.262036
	94	0.464773	0.142718	0.402332	0.369679	0.50695	0.429609	0.422983	0.391292		94	0.0604761	0.362467	0.301065	0.277304	0.270331	0.312614	0.247526	0.261683
	95	0.458072	0.127394	0.402637	0.358266	0.495466	0.420574	0.415963	0.382625		95	0.0563036	0.362013	0.295907	0.281762	0.262501	0.309428	0.244072	0.258855
	96	0.447701	0.135245	0.395687	0.359152	0.483897	0.425226	0.415104	0.380287		96	0.0580326	0.359225	0.294208	0.270437	0.266484	0.308082	0.248656	0.257875
	97	0.442637	0.139626	0.403565	0.352992	0.481748	0.425808	0.413129	0.379929		97	0.0542424	0.355175	0.289351	0.271071	0.265627	0.302148	0.252621	0.255748
	98	0.442637	0.136097	0.393499	0.362127	0.479381	0.42612	0.401777	0.377377		98	0.0571017	0.355724	0.291732	0.267556	0.260149	0.292938	0.244018	0.252746
	99	0.436106	0.137921	0.392849	0.364785	0.467027	0.415965	0.397316	0.373138		99	0.0559711	0.347129	0.288478	0.260022	0.25393	0.300255	0.247285	0.250438
	100	0.436915	0.135264	0.387636	0.359216	0.466532	0.409483	0.400406	0.370779		100	0.0515993	0.344461	0.28359	0.262561	0.247825	0.301893	0.255149	0.249582
	101	0.427015	0.132608	0.39196	0.359089	0.457198	0.411242	0.392746	0.367408		101	0.0551234	0.341218	0.286034	0.26082	0.248452	0.301492	0.241867	0.247858
	102	0.420069	0.143472	0.387968	0.35622	0.454541	0.410518	0.390662	0.366207		102	0.050635	0.329954	0.281526	0.249999	0.244072	0.295686	0.242243	0.242016
	103	0.41077	0.150807	0.38505	0.351326	0.447646	0.407667	0.389181	0.363207		103	0.0535441	0.32455	0.279225	0.247965	0.23758	0.294303	0.243601	0.24011
	104	0.418695	0.161592	0.382994	0.352718	0.443383	0.428857	0.377847	0.366584		104	0.0518154	0.323563	0.274955	0.259583	0.233169	0.291318	0.232887	0.238184
	105	0.407702	0.154514	0.373551	0.342107	0.440569	0.400562	0.370096	0.355586		105	0.0510007	0.31453	0.28086	0.248127	0.229395	0.280615	0.23161	0.233734
	106	0.406083	0.157587	0.379718	0.352423	0.430522	0.429283	0.364557	0.360025		106	0.0584647	0.305745	0.276511	0.243018	0.227545	0.280615	0.234366	0.232323
	107	0.396747	0.152928	0.367304	0.34544	0.428772	0.409086	0.359018	0.351328		107	0.0528959	0.300727	0.275209	0.23262	0.217207	0.274536	0.228652	0.225978
	108	0.392098	0.155783	0.375302	0.34352	0.425825	0.365458	0.355161	0.344735		108	0.04874	0.291788	0.27751	0.236574	0.202227	0.282599	0.227671	0.223873
	109	0.393886	0.155545	0.371323	0.334238	0.414353	0.401682	0.348342	0.345624		109	0.0483244	0.28622	0.275257	0.22559	0.191689	0.264652	0.218194	0.215704
	110	0.380993	0.145316	0.370408	0.334955	0.407639	0.415128	0.344558	0.342714		110	0.0480585	0.284522	0.274257	0.232522	0.17719	0.26387	0.216527	0.213849
	111	0.372334	0.142342	0.359373	0.328542	0.396554	0.412163	0.33752	0.335547		111	0.0432541	0.27608	0.2764	0.222319	0.165618	0.255169	0.21283	0.207382
	112	0.36712	0.148527	0.364771	0.32888	0.394392	0.406547	0.325217	0.333636		112	0.0419077	0.264087	0.272447	0.223117	0.145527	0.250164	0.209187	0.200919
	113	0.362452	0.153582	0.306573	0.321686	0.384164	0.408277	0.307338	0.320582		113	0.0412925	0.255234	0.265321	0.224142	0.135324	0.250127	0.20256	0.196286
	114	0.357276	0.15047	0.366177	0.329365	0.378935	0.398519	0.291927	0.324667		114	0.0474101	0.252403	0.264702	0.214443	0.117835	0.241026	0.192491	0.190044
	115	0.360062	0.147615	0.359784	0.313079	0.367427	0.396406	0.285565	0.318563		115	0.0400793	0.240136	0.2614	0.209855	0.106033	0.243211	0.195757	0.18521
	116	0.358198	0.146624	0.352118	0.3104	0.363575	0.390775	0.262166	0.311979		116	0.0370371	0.2345	0.264717	0.208374	0.0900186	0.230178	0.182677	0.178215
	117	0.341578	0.140736	0.350447	0.308986	0.349301	0.395498	0.254616	0.30588		117	0.0390486	0.221349	0.254734	0.207999	0.0794919	0.223808	0.177381	0.171973
	118	0.341634	0.142798	0.355487	0.317931	0.340402	0.383074	0.228584	0.301416		118	0.0379014	0.217351	0.258972	0.206633	0.0698329	0.21123	0.168307	0.167175
	119	0.329042	0.145097	0.355978	0.303733	0.336296	0.375528	0.215074	0.294393		119	0.0365883	0.201927	0.260305	0.206291	0.0612191	0.208937	0.154286	0.161365
	120	0.329399	0.144463	0.346322	0.305674	0.326164	0.37394	0.200212	0.289454		120	0.0384667	0.194077	0.254734	0.196755	0.0566615	0.197998	0.139512	0.154029
	121	0.315659	0.146009	0.342118	0.305189	0.313521	0.368196	0.178458	0.281307		121	0.0366381	0.187274	0.247941	0.195958	0.0490722	0.191955	0.123945	0.14754
	122	0.309918	0.140101	0.343431	0.289747	0.306324	0.360806	0.161749	0.273154		122	0.0377519	0.179391	0.247004	0.192427	0.0445458	0.182982	0.110515	0.142088
	123	0.271406	0.138535	0.336309	0.291223	0.28943	0.349233	0.138843	0.259283		123	0.0314183	0.170383	0.249052	0.193029	0.0422985	0.178267	0.0974217	0.13741
	124	0.317146	0.140181	0.335898	0.283882	0.281714	0.334142	0.12495	0.259702		124	0.0318505	0.158099	0.244782	0.189351	0.031897	0.168366	0.0854574	0.129972
	125	0.367007	0.134729	0.328311	0.280317	0.269397	0.3142	0.11453	0.258356		125	0.0364553	0.150403	0.246703	0.182663	0.0299632	0.154095	0.0802145	0.125785
	126	0.334895	0.137405	0.320207	0.272807	0.250341	0.301152	0.0988447	0.245093		126	0.0281934	0.142408	0.236766	0.181785	0.0307159	0.147634	0.0720278	0.119933
	127	0.316487	0.135026	0.321136	0.275338	0.239207	0.280955	0.0978027	0.237993		127	0.0347263	0.129557	0.223989	0.177245	0.0208058	0.131707	0.0584233	0.110922
	128	0.295631	0.141668	0.323205	0.27171	0.218449	0.263027	0.0733978	0.226727		128	0.0297394	0.124307	0.225624	0.175178	0.0184226	0.126775	0.0553987	0.107921
	129	0.27374	0.1335	0.318085	0.245382	0.208016	0.238505	0.0636358	0.211552		129	0.0299056	0.112923	0.225941	0.169613	0.0195307	0.116782	0.0438377	0.102648
	130	0.25808	0.13467	0.311162	0.222366	0.190639	0.22218	0.0554093	0.199215		130	0.0256167	0.104156	0.22491	0.165219	0.0150563	0.113779	0.0476153	0.0994789
	131	0.241591	0.134848	0.307157	0.234496	0.173624	0.197714	0.052923	0.191765		131	0.0274619	0.0990087	0.219862	0.168848	0.0127463	0.105788	0.0332041	0.0952743
	132	0.214429	0.136137	0.305048	0.240234	0.158795	0.177517	0.0422107	0.182053		132	0.0292905	0.0858406	0.205101	0.163397	0.0140633	0.093502	0.0341721	0.0893381
	133	0.193781	0.133242	0.306785	0.244221	0.146055	0.151193	0.0383349	0.173373		133	0.0285425	0.082006	0.207006	0.138777	0.0110633	0.0852384	0.0320346	0.0835239
	134	0.176125	0.13348	0.300061	0.244158	0.135864	0.135407	0.0309311	0.165147		134	0.0260656	0.0747999	0.201848	0.151843	0.0126521	0.0758829	0.0289563	0.0817211
	135	0.156606	0.129594	0.295896	0.260782	0.122604	0.120671	0.0259771	0.158876		135	0.0247855	0.0683917	0.197483	0.14112	0.00965212	0.0664179	0.0297359	0.076798
	136	0.143637	0.134194	0.289716	0.247407	0.107848	0.110544	0.0245879	0.151133		136	0.0209122	0.0620777	0.191673	0.132756	0.0104048	0.0626865	0.0221004	0.0718016
	137	0.12839	0.133758	0.288522	0.248567	0.0921857	0.0961337	0.0265439	0.144872		137	0.0211618	0.0545886	0.181928	0.127565	0.00933837	0.0566801	0.0208367	0.0674426
	138	0.112127	0.129396	0.282766	0.238294	0.0839623	0.089737	0.0202004	0.13664		138	0.0219264	0.0550691	0.173166	0.120796	0.00849174	0.0482709	0.0243319	0.0645789
	139	0.0975209	0.134471	0.28274	0.222471	0.0707877	0.085241	0.0210779	0.130616		139	0.0237716	0.0447059	0.161564	0.114238	0.00719546	0.0459229	0.0247352	0.0603047
	140	0.0814275	0.133103	0.269331	0.211375	0.0619121	0.0708733	0.0199811	0.121143		140	0.0189674	0.0416779	0.155183	0.100667	0.00540803	0.0419913	0.023095	0.0552842
	141	0.0698139	0.133044	0.26437	0.200933	0.0591347	0.0624345	0.0197434	0.115639		141	0.0201311	0.0374484	0.14312	0.097347	0.00586794	0.0395887	0.0171397	0.0515204
	142	0.0657856	0.129337	0.263044	0.183275	0.050875	0.064562	0.0205295	0.111058		142	0.0165903	0.0365306	0.131343	0.0848009	0.00484346	0.0366036	0.0154461	0.046594
	143	0.0549815	0.125867	0.257606	0.153509	0.0435811	0.0574277	0.0140398	0.101002		143	0.0220759	0.0337854	0.123534	0.082474	0.00345302	0.0355296	0.0160778	0.0452756
	144	0.0512734	0.12335	0.253322	0.134375	0.0341743	0.0456982	0.0204928	0.0946693		144	0.0178869	0.0310573	0.112979	0.0697491	0.00725817	0.028158	0.0155401	0.0403755
	145	0.0406008	0.126978	0.240325	0.128067	0.0347175	0.040805	0.0163797	0.089696		145	0.0142962	0.0261848	0.100551	0.0575609	0.00258541	0.0247178	0.01265	0.034078
	146	0.0421629	0.120217	0.237035	0.115051	0.0294889	0.0384365	0.0148076	0.0853142		146	0.0148115	0.0233625	0.0960271	0.0557872	0.00333809	0.0187294	0.0148681	0.0324177
	147	0.0275378	0.126224	0.2349	0.113257	0.0275327	0.0330185	0.0102556	0.081818		147	0.0153602	0.0234483	0.0829642	0.0427693	0.00480151	0.0228977	0.0117358	0.0291396
	148	0.0238673	0.12787	0.221624	0.105578	0.0219174	0.0331887	0.0198165	0.0791231		148	0.0109714	0.0231565	0.0775994	0.0444454	-0.0012405	0.0144521	0.0154595	0.0264063
	149	0.017524	0.12666	0.218016	0.0985746	0.0184032	0.027246	0.0123032	0.074104		149	0.0130992	0.0205657	0.0708537	0.0417441	0.00296187	0.0206954	0.0167364	0.0266652
	150	0.0211192	0.128246	0.208984	0.0870139	0.0233786	0.0233314	0.0114074	0.0719259		150	0.00914282	0.0160363	0.0676633	0.0329896	5.5788e-05	0.0174554	0.00859007	0.0217048
	151	0.0135148	0.127017	0.195947	0.0796727	0.0144908	0.0199558	0.012102	0.0661		151	0.0153435	0.019725	0.0596955	0.0330222	0.00219869	0.0210956	0.0141016	0.0235974
	152	0.0151334	0.12438	0.194077	0.0724577	0.0199612	0.0222817	0.0109137	0.0656007		152	0.00827856	0.0160534	0.0500452	0.0253253	0.00417446	0.0133599	0.0103915	0.0182326
	153	0.00879027	0.1312	0.171888	0.0712764	0.0123897	0.0166652	0.00802548	0.0600336		153	0.00896005	0.0145094	0.042379	0.0213873	0.00310825	0.0191481	0.0118433	0.0173336
	154	0.0100136	0.126621	0.172962	0.0639983	0.0124622	0.017814	0.00787904	0.0588214		154	0.00254333	0.016731	0.0450137	0.0128118	0.00300359	0.0104659	0.0117491	0.0146169
	155	0.00958075	0.123528	0.168718	0.0557498	0.0110371	0.0183106	0.0111147	0.0568627		155	0.00457149	0.0158303	0.0377918	0.0222335	0.00082922	0.00768099	0.0123676	0.0144721
	156	0.00570332	0.124777	0.161291	0.0434929	0.00898429	0.0111905	0.0049908	0.05149		156	0.00761361	0.0122788	0.033316	0.0150575	0.00215697	0.0139424	0.0100419	0.0134867
	157	0.00818792	0.127929	0.15007	0.0467417	0.0108682	0.01224	0.00800714	0.0520063		157	0.0117363	0.0113524	0.0286019	0.0107615	0.00415348	0.00906443	0.0110233	0.0123848
	158	0.00417871	0.129396	0.141715	0.0440624	0.00586887	0.0134882	0.0101824	0.0498417		158	0.00631699	0.0100912	0.0242052	0.00924819	0.0029304	0.00671644	0.0119239	0.0102046
	159	0.00205175	0.12218	0.131064	0.0341475	0.00563932	0.0125096	0.0119558	0.0456498		159	0.00819544	0.0114037	0.0217925	0.0112659	0.00321269	0.00556965	0.00669469	0.00973351
	160	-0.0013365	0.125094	0.126184	0.031194	0.00725744	0.0110061	0.00535633	0.0435365		160	0.00374029	0.0088732	0.0253956	0.00895524	0.00302457	0.00666183	0.00821375	0.00926636
	161	-0.000753	0.123112	0.121157	0.0261309	0.00623112	0.00936091	0.0102556	0.0422135		161	0.00763037	0.0108033	0.0234908	0.00610746	0.00517797	0.00819068	0.00963863	0.0101484
	162	0.00538318	0.121288	0.104724	0.0269115	0.00688311	0.012467	0.0103105	0.0411382		162	0.00887693	0.00616224	0.0194435	0.00490329	0.00538706	0.00535121	0.00682906	0.00813618
	163	-0.003727	0.124936	0.102311	0.0242535	0.00752303	0.0093041	0.00681889	0.0387741		163	0.00874398	0.00958522	0.0199197	0.00825543	0.00413251	0.0111576	0.00127711	0.00901022
	164	0.00466813	0.123766	0.0947637	0.0204983	0.00476985	0.0099283	0.00522845	0.0376604		164	0.00724784	0.00748338	0.0155707	0.00334122	0.003129	0.0135966	0.00528301	0.00795025
	165	0.00124218	0.123607	0.0871243	0.0232197	0.00629153	0.0097296	0.00848244	0.0370996		165	0.0013133	0.0085643	0.0108724	0.00706765	0.00679825	0.0145431	0.0084287	0.00822682
	166	-0.0002259	0.118433	0.0772566	0.0148024	0.0092378	0.00368756	0.00749518	0.0329553		166	0.00159595	0.0073976	0.0127929	0.00041211	0.00472854	0.00799045	0.00594186	0.00583706
	167	0.00060235	0.123984	0.0710099	0.0181566	0.00949152	0.00920496	0.00937805	0.0345468		167	0.00390653	0.00797228	0.00896782	-0.0015894	0.00352621	0.00655261	0.00262141	0.00456535
	168	-0.0050633	0.122596	0.0652803	0.0238105	0.00729368	0.00723343	0.00734897	0.0326428		168	0.00403948	0.00797228	0.0128089	0.00111192	0.00209403	0.0104294	0.00795821	0.00663061
	169	-0.0025975	0.121823	0.0601077	0.0144227	0.00403328	0.00765892	0.00970714	0.0307365		169	0.00402294	0.00647958	0.0109995	0.00208829	0.00437306	0.00136516	0.00750111	0.00526137
	170	-0.0018259	0.121466	0.0502136	0.0111738	0.00879119	0.00833972	0.00769617	0.0294078		170	0.00457149	0.00977389	0.00614258	0.00373169	0.00518845	0.00238432	0.00701722	0.00554423
	171	-0.0038777	0.121764	0.0430118	0.010562	0.00677438	0.00361671	0.00769617	0.0270781		171	0.00417242	0.00580201	0.00636482	0.00410597	0.00323343	0.00602473	0.00653333	0.00517667
	172	0.0022776	0.117799	0.0430782	0.00288315	0.00383998	0.00911986	0.00906729	0.0268664		172	0.00485414	0.00791228	0.010571	0.00259266	0.00458193	0.00192924	0.00512185	0.00536615
	173	-0.0019765	0.125114	0.0375872	0.00739759	0.00457675	0.00673709	0.00945116	0.0269839		173	0.00387324	0.00315971	0.0117137	0.00537529	0.00537657	0.00651621	0.00302472	0.00557706
	174	0.00246574	0.119385	0.0340725	0.00790394	0.00492691	0.00741788	0.0045155	0.0258125		174	-0.0015959	0.00834118	0.00350763	0.00417111	0.00307679	0.00425924	0.0093159	0.00443943
	175	0.00158096	0.114547	0.0289001	0.00343159	0.00438345	0.0106799	0.00820813	0.0245331		175	0.00280945	0.00686559	0.0140627	-0.0008082	0.00119519	0.00742615	0.0071114	0.00552318
	176	-0.0008659	0.10866	0.0271228	0.0123342	0.00342961	0.00205663	0.00500891	0.0225351		176	-0.000266	0.00466109	-0.0025237	0.0009003	0.00215697	0.0064616	0.00962523	0.00300222
	177	0.00022585	0.112823	0.0234224	0.00765076	0.00847707	0.00507765	0.00460694	0.0231833		177	0.00703177	0.00310838	0.00587265	0.00267399	-0.0004773	0.00489613	0.00537719	0.00406897
	178	-0.0036704	0.118076	0.0231041	0.00518256	0.00505981	0.00374436	0.00464338	0.0223057		178	-0.0015959	0.0103057	0.00609489	-0.000906	-0.0005193	0.00445926	0.00587468	0.00338763
	179	0.00171298	0.115043	0.0217645	0.00206049	0.00420243	0.00343226	0.00553921	0.021965		179	-0.0009807	0.00578467	0.00639653	0.00280428	0.00039029	0.00698949	0.00596866	0.0039076
	180	0.00195746	0.117501	0.01886	0.00509817	0.00538581	0.00438261	0.0107309	0.0234166		180	0.00312516	0.00647958	0.00558698	0.00202314	0.00029612	0.00900982	0.0079718	0.00492751
	181		0.116193	0.0193508	0.00570996	-0.0005555	0.00358842	0.00795215	0.0253731		181	-0.0021444	0.00383751	0.0039998	0.00335761	0.00261688	0.00742615	0.00662731	0.00367441
	182		0.115479	0.0165125	0.00575227	0.00504773	0.00161688	0.00720276	0.0252686		182		0.00933632	-0.0027459	-0.0011012	0.00377726	0.00296682	0.00275578	0.00249818
	183		0.116649	0.0167778	0.00254558	0.00416618	0.00672283	0.00265074	0.0249187		183		0.0035715	0.00661878	0.00373169	0.00246	0.00511457	0.00201654	0.00391885
	184		0.110523	0.0140986	0.00847364	0.00495108	-0.0009786	0.00873821	0.024301		184		0.00605935	-0.0011428	-0.002289	-0.0005298	0.00385877	0.0008738	0.0011384
	185		0.106241	0.0114989	0.00225031	0.00417826	0.00225513	0.00716609	0.0222649		185		0.00910476	0.0045554	-0.0020124	0.00348448	0.00107391	0.00026874	0.00274581
	186		0.111415	0.0139129	0.00085795	0.00084537	-0.000695	0.00720276	0.0222565		186		0.00563045	0.00053956	-0.00019	0.00354719	0.00121954	0.00123672	0.00199725
	187		0.108798	0.011048	0.00130096	0.0018717	0.00419815	0.00274218	0.0216599		187		0.00437774	0.00387294	-0.0011174	0.00332761	0.00877318	0.00126371	0.0034163
	188		0.102018	0.0116316	0.00345263	0.00245141	-0.0036735	-0.0001096	0.0192951		188		0.0036315	0.00709497	-0.0056575	0.0021255	0.00571527	0.00412687	0.00283943
	189		0.101423	0.0090057	0.00490834	0.00397287	0.00751702	0.00731252	0.0223566		189		0.00440352	0.00228554	0.00156753	0.00100708	0.00356752	0.00360279	0.002739
	190		0.10065	0.00762634	0.009423	0.00321214	-0.0006665	3.659e-05	0.020047		190		0.00523577	0.00420607	0.0034877	-9.06e-05	0.00618855	0.00289035	0.00365297
	191		0.0943856	0.00974836	0.00558348	-0.0006401	-0.0001134	0.00361967	0.0187639		191		0.00238769	0.00465055	0.00016812	0.00126838	0.00511457	-0.000699	0.00214838
	192		0.100313	0.0118968	0.00492939	0.00035023	0.0046379	0.0020109	0.0206898		192		0.00514999	0.00230151	0.00062373	-0.0001116	0.00200206	0.00155945	0.00192086
	193		0.0892509	0.00793136	0.00769307	-0.000338	0.00138988	0.00436907	0.0183827		193		0.00484109	0.00374585	0.00334122	0.0019896	0.0046959	0.00123672	0.0033084
	194		0.0934935	0.00798423	0.00237679	0.00170276	0.00358842	0.00314437	0.018715		194		0.00525288	0.00246009	-0.0028911	0.00209403	-0.0015107	0.00364298	0.00150803
	195		0.0840569	0.00549077	-0.0036567	0.00130406	0.0002553	0.0110416	0.0164153		195		0.00260214	-1.605e-05	0.00186048	-0.0022023	0.00502355	0.0053368	0.00210078
	196		0.0840966	0.0048012	0.00146974	0.00132843	0.00293592	0.00531989	0.0166586		196		0.00394907	0.00231725	-0.0033143	-0.0026832	0.00329447	0.00408668	0.001275
	197		0.0830854	0.00583577	0.00324176	-0.0008211	0.0040705	0.00493581	0.0167247		197		0.00343416	-0.0022697	0.00521263	0.0015924	0.00256635	0.00110235	0.0019397
	198		0.0749375	0.007268	0.00260893	0.0018717	0.00096439	0.00937805	0.0161714		198		0.00334838	0.00273002	-0.0045347	0.00220918	0.00571527	0.00041671	0.00164748
	199		0.0746798	0.00489406	0.00608983	-0.0011712	0.00767318	0.00223022	0.0157326		199		-0.000203	0.00263487	0.00093287	0.00244951	-0.00091	0.00208353	0.00116462
	200		0.0731335	0.00425737	-0.0003446	0.00164235	0.00079419	0.00098719	0.0134117		200		0.001281	0.00026985	-0.000141	0.00058889	0.00329447	0.00411348	0.00156778
	201		0.0653225	0.006552	0.00117426	-0.0003624	7.0845e-05	0.00199278	0.0124583		201		0.00345994	-0.0005555	0.00332483	-0.000216	-0.0023481	0.00107536	0.0007901
	202		0.0668094	0.00534504	0.0029465	4.8396e-05	-0.0006808	0.00254097	0.0128349		202		0.00256769	0.00233322	-0.0023867	0.0029304	0.00729894	0.00060486	0.00222474
	203		0.0622101	0.00818328	0.00351598	-0.0004951	0.00060995	0.00365634	0.0129468		203		0.0052271	0.00071433	0.00509873	-0.0019932	0.00202026	0.00705761	0.00302081
	204		0.0565601	0.00389925	0.00332615	0.00065207		0.00597784	0.0140831		204		0.00104944	-0.0018889	0.00122582	-0.0001743	0.00085547	0.00806578	0.00152222
	205		0.0590184	0.00672439	0.00216592	0.00057958		-0.0008773	0.0135222		205		0.0073376	-0.0041585	0.00243	0.00142503	0.00415002	0.00219111	0.0022292
	206		0.0537251	0.00320969	0.00066812	0.00140072		0.00133439	0.0120676		206		0.00187301	-0.0007937	0.00283685	0.00309776	0.0028394	-0.0011965	0.00144281
	207		0.0447644	0.00153842	0.00438095	-0.0024513		0.0048627	0.010619		207		0.001727	0.00107941	0.00050983	0.00300359	0.00311244	0.00457057	0.00233381
	208		0.0427224	0.00547766	-0.0003025	0.00041064		0.00482604	0.0106269		208		0.00441219	-0.0003175	-0.0032002	-4.887e-05	-0.002075	0.0022449	0.00016926
	209		0.0419295	0.00395235	0.0083259	-0.000954		0.00577686	0.0118061		209		0.00050898	0.00123799	0.0032435	0.00240778	0.00240252	0.00146527	0.00187767
	210		0.0385789	0.00546433	0.00248245	0.00106264		0.00361967	0.0102416		210		0.00478976	0.00650765	0.00138848	-0.0023589	0.00089188	-0.0055116	0.00095122
	211		0.0379843	0.00281181	0.00393794	-0.0001087		0.00250453	0.00942599		211		0.00104944	0.00100001	-0.0003526		-0.0006188	0.00404629	0.00102487
	212		0.0369335	0.006552	0.00695458			-0.0040218	0.0116046		212		0.00167567	0.00174591	0.00438274		-0.0002731		0.0018828
	213		0.0312042	0.00481453	0.00284084			0.00409497	0.0107386		213		0.00025164	-0.0019683	-0.0029724				-0.001563
	214		0.0264859	0.00311683	0.00385355			-7.318e-05	0.00834577		214		0.00441219	0.00157135	-0.0009221				0.00168713
	215		0.027715	0.00513288	0.00364246				0.0121634		215		0.00122099	-0.0029522	0.00278789				0.00035223
	216		0.0212323	0.0022813	-0.0019901				0.00717451		216		0.00249058	0.00223785	0.00280428				0.0025109
	217		0.0188732	0.00740085	0.00201818				0.00943073		217		0.00114366	-0.0011587	0.00570081				0.00189524
	218		0.0216089	0.00946978	-0.0030239				0.00935161		218		0.00201879	0.00207927	0.00164886				0.00191564
	219		0.0143728	0.00222821	-0.0012095				0.0051305		219		0.00098077	-0.0024285	-0.0003201				-0.0005893
	220		0.0166528	0.00399212	0.00661701				0.00908732		220		0.0010321	-0.0010951	-0.0001084				-5.714e-05
	221		0.0152057	0.00786493	0.00037264				0.00781441		221		0.0031426	0.0016665	-0.000613				0.0013987
	222		0.0329885	0.00278537	0.00123761				0.0123372		222		0.00258503	0.00298397	-0.0005966				0.00165746
	223		0.0103287	0.00692322	-0.0016102				0.0052139		223		8.0076e-05	-0.0001587	0.00067249				0.00019797
	224		0.0110622	0.00269251	-0.0010618				0.00423096		224		0.00267081	-0.0026825	0.00308084				0.00102306
	225		0.0089013	0.00452262	0.00208153				0.00516848		225		0.0068827	-0.0036983	-0.0065362				-0.0011173
	226		0.00156628	0.00387282	0.00222927				0.00255612		226		-0.0011124	-0.0046982	0.00181152				-0.001333
	227		0.00551124	0.0030504	0.00203944				0.0035337		227		0.00190723	0.00298397	-0.0077565				-0.0009551
	228		0.00475805	0.00626009	-0.0003025				0.00357188		228		-0.0004606	7.9329e-05	0.00269038				0.0007697
	229		0.00572949	0.00835567	0.00402233				0.00603583		229		0.00189012	0.00022217	-5.968e-05				0.0006842
	230		0.00390549	0.00488073	0.00239784				0.00372802		230		0.00162411	0.00114284	0.00173019				0.00149905
	231		0.00878242	0.00710894	0.00193379				0.00594172		231		0.00438641	0.00406324	0.00500101				0.00448355
	232		0.00453981	0.00574291	-0.0007032				0.00319318		232		0.00245636	0.00046038	0.00151877				0.0014785
	233		-0.0010309	0.00200272	-0.0025806				-0.0005363		233		0.00340838	0.00192046	0.00238124				0.00257003
	234		0.0004957	0.00035811	0.00235575				0.00106985		234		0.00208723	0.00152367	0.00552177				0.00304422
	235		0.00337031	0.00021216	-0.0071797				-0.0011991		235		-4.859e-05	-0.0001904	0.0016001				0.00045371
	236		0.00227999	0.00275871	0.00381146				0.00295006		236		-0.0018502	-0.0036666	-7.607e-05				-0.0018643
	237		0.00233943	-0.000862	-0.005281				-0.0012678		237		1.9848e-05	-0.0016349	0.00553795				0.00130762
	238		-0.0045595	0.00038455	0.00201818				-0.0007189		238		0.00014852	0.00053956	-0.0006943				-2.09e-06
	239		-0.0025772	0.00115387	0.00060477				-0.0002728		239		0.00134966	-0.0010316	0.00238124				0.00089975
	240		0.00485719	-0.0015384	-0.002623				0.00023194		240		0.00116944	0.00049209	-0.0016869				-8.456e-06
	241		0.0013283		-0.004416				-0.0015439		241		0.00124655						0.00124655
	242		0.0004163						0.0004163		242		0.00334838						0.00334838
	243		0.00025772						0.00025772		243		-0.0001946						-0.0001946
	244		0.00469839						0.00469839		244		0.00066343						0.00066343
	245		-0.0024781						-0.0024781		245		-0.0003319						-0.0003319
	246		-0.001348						-0.001348		246		-0.0006148						-0.0006148
	247		-0.0008129						-0.0008129		247		-0.0004262						-0.0004262
	248		-0.0002775						-0.0002775		248		-0.0029482						-0.0029482
	249		0.000456						0.000456		249		-0.0026824						-0.0026824
	250		0.00148688						0.00148688		250		0.00130677						0.00130677
	251		-0.0014671						-0.0014671		251		-0.0017986						-0.0017986
	252		-0.0037269						-0.0037269		252		-0.0003233						-0.0003233
	253		-0.00113						-0.00113		253		0.00056031						0.00056031
	254		-0.0011498						-0.0011498		254		-0.0036089						-0.0036089
	255		-0.0025575						-0.0025575		255		-0.0035145						-0.0035145
	256		-0.0020023						-0.0020023		256		-0.0024764						-0.0024764
	257		-0.0021806						-0.0021806		257		-0.0018244						-0.0018244
	258		-0.0014274						-0.0014274		258		0.00258503						0.00258503
	259		0.00188344						0.00188344		259		0.00118655						0.00118655
	260		-0.0026763						-0.0026763		260		0.00250769						0.00250769
	261		-0.0035486						-0.0035486		261		0.00163278						0.00163278
	262		0.00116972						0.00116972		262		0.00472953						0.00472953
	263		0.00210145						0.00210145		263		0.00147833						0.00147833
	264		-0.0044407						-0.0044407		264		8.8518e-05						8.8518e-05
	265		0.0009517						0.0009517		265		0.00155545						0.00155545
	266		0.00204201						0.00204201		266		0.00223324						0.00223324
	267		1.9961e-05						1.9961e-05		267		-0.0027082						-0.0027082
	268		0.00150662						0.00150662		268		-0.0005119						-0.0005119
	269		0.00109032						0.00109032		269		-0.0024764						-0.0024764
	270		-0.0036478						-0.0036478		270		-4.015e-05						-4.015e-05
	271		0.00295401						0.00295401		271		0.00026875						0.00026875
	272		0.00218086						0.00218086		272		0.00098077						0.00098077
	273		-0.0015066						-0.0015066		273		-0.0005035						-0.0005035
	274		0.00039656						0.00039656		274		0.00182145						0.00182145
	275		0.000456						0.000456		275		0.00195857						0.00195857
	276		-0.0003963						-0.0003963		276		-0.0013442						-0.0013442
	277		0.00245831						0.00245831		277		-0.0005977						-0.0005977
	278		-0.0011103						-0.0011103		278		-0.0004519						-0.0004519
	279		-0.0051544						-0.0051544		279		-0.0026564						-0.0026564
	280		0.00626466						0.00626466		280		0.00237058						0.00237058
	281										281		0.00028586						0.00028586
		26.1497	8.28958	20.6817	22.1488	31.4078	28.9487	28.9418				2.99729	28.8533	18.1808	18.3319	14.9633	20.6583	16.6433

## Sheet: 3f
DMSO	NDNA
26.1497	2.99729
8.28958	28.8533
20.6817	18.1808
22.1488	18.3319
31.4078	14.9633
28.9487	20.6583
28.9418	16.6433
