# Supplementary material for: Parasites trigger epithelial cell crosstalk to drive gut–brain signalling
Source: Nature. 2026 Mar 25;653(8114):465–73. doi: 10.1038/s41586-026-10281-5 (PMC13171452; doi:10.1038/s41586-026-10281-5)
Supplement: Supplementary file 6 — Source Data Fig. 4 [file 41586_2026_10281_MOESM6_ESM.xlsx]

## Sheet: 4a
	Ave	SD	Ave	SD	Ave	SD
Time (min)	DMSO		Ago 39		Suc
0	0	0	0	0	0	0
0.0166667	0.00064916	0.00353603	-0.0003257	0.00222511	0.0004881	0.0033593
0.0333333	0.00078688	0.0044153	-0.0007584	0.00265719	0.0010207	0.00487354
0.05	0.00097402	0.0064097	-0.000696	0.00360805	0.00133935	0.00581286
0.0666667	0.00136626	0.00708801	-0.0007813	0.00424143	0.00163415	0.00652267
0.0833333	0.00141856	0.00734442	-0.0009774	0.00516263	0.00171498	0.00665306
0.1	0.00153789	0.00795231	-0.0013461	0.00502646	0.0016795	0.00796134
0.116667	0.00127591	0.00804703	-0.0013696	0.00532414	0.00239974	0.00849616
0.133333	0.00158932	0.00896462	-0.0024622	0.00572343	0.00275136	0.00911992
0.15	0.00177936	0.0100798	-0.0024722	0.00614933	0.00241429	0.00997468
0.166667	0.00187414	0.010842	-0.0027677	0.00640421	0.0021554	0.0105475
0.183333	0.0033968	0.0129887	-0.0028226	0.00655416	0.00224509	0.0112989
0.2	0.00351208	0.0139177	-0.003008	0.00639239	0.00204304	0.0115533
0.216667	0.00344134	0.0138271	-0.0031688	0.00673872	0.00184394	0.0122369
0.233333	0.00326031	0.0142466	-0.0031964	0.00667761	0.00176594	0.012207
0.25	0.00344364	0.0162652	-0.0032224	0.00699362	0.00190813	0.0123806
0.266667	0.00331999	0.0158181	-0.0030885	0.00676887	0.0015104	0.0129494
0.283333	0.00351483	0.0152808	-0.0023621	0.00639387	0.00185153	0.0135412
0.3	0.00305797	0.015522	-0.0025433	0.00665235	0.00164374	0.0132024
0.316667	0.00355726	0.0157713	-0.0016815	0.00638306	0.00209188	0.0144602
0.333333	0.0035128	0.0168639	-0.0018806	0.00752366	0.00222287	0.0146768
0.35	0.0039848	0.0176153	-0.0018849	0.00819143	0.00201371	0.0143537
0.366667	0.00370653	0.0169864	-0.0019699	0.00795444	0.00193072	0.0148016
0.383333	0.00339163	0.0172226	-0.0020033	0.00805292	0.00261042	0.0131612
0.4	0.00274397	0.0172045	-0.0023264	0.00810815	0.00309211	0.0138424
0.416667	0.00138926	0.0176025	-0.0026288	0.00813802	0.00270645	0.0145
0.433333	0.00121298	0.0175317	-0.0028176	0.00790648	0.00253955	0.0154848
0.45	0.00033552	0.018175	-0.0031264	0.00783036	0.00272569	0.0153249
0.466667	-0.0022829	0.016363	-0.0034348	0.00764195	0.00252363	0.015183
0.483333	-0.00215	0.0160348	-0.0036674	0.00806706	0.00152286	0.0158513
0.5	-0.0041222	0.0155848	-0.003511	0.0080412	0.00147972	0.0166017
0.516667	-0.0035293	0.0141637	-0.0025836	0.00792456	0.00163213	0.0161537
0.533333	-0.0036384	0.0139643	-0.0031326	0.00809658	0.00125049	0.015803
0.55	-0.0035368	0.0136774	-0.003262	0.00786019	0.00149949	0.0164465
0.566667	-0.0033133	0.0133311	-0.0035987	0.00811606	0.00159882	0.0170265
0.583333	-0.0030901	0.0138606	-0.0037532	0.00815079	0.00249973	0.0168873
0.6	-0.0031094	0.0133945	-0.0040316	0.00820532	0.00287568	0.0152654
0.616667	-0.0035751	0.0136985	-0.0038042	0.00879847	0.00372312	0.0161486
0.633333	-0.0041444	0.0140069	-0.0037928	0.00942678	0.00293086	0.0162026
0.65	-0.0045577	0.0138786	-0.0041384	0.00949694	0.00406954	0.0162614
0.666667	-0.0044711	0.0137279	-0.004351	0.00953864	0.00493987	0.0165508
0.683333	-0.003639	0.0149728	-0.0044525	0.00985785	0.00644228	0.0160893
0.7	-0.0039571	0.015566	-0.0048501	0.00976024	0.00664463	0.0158526
0.716667	-0.0046869	0.0153534	-0.0034069	0.0101208	0.00666008	0.0176057
0.733333	-0.0048354	0.0152018	-0.0030276	0.0106444	0.00674653	0.0172587
0.75	-0.0048853	0.0166493	-0.0032709	0.0106257	0.00681191	0.016981
0.766667	-0.0050622	0.0178947	-0.0031061	0.0107247	0.00687968	0.0172686
0.783333	-0.0054348	0.0187587	-0.0028804	0.010619	0.0062624	0.0167741
0.8	-0.0052652	0.0191385	-0.0030273	0.0102673	0.00630031	0.0171011
0.816667	-0.0053152	0.019405	-0.0030866	0.0101172	0.00649704	0.0168576
0.833333	-0.0053889	0.0191341	-0.0032069	0.0101312	0.00677586	0.0174381
0.85	-0.0053948	0.0191824	-0.0034144	0.0107037	0.00630056	0.0171252
0.866667	-0.0056794	0.0196705	-0.0031728	0.0109616	0.00618557	0.0172791
0.883333	-0.0058106	0.0198247	-0.0032229	0.0113874	0.00644258	0.0173521
0.9	-0.0059213	0.0198202	-0.0031902	0.0111611	0.00565362	0.01658
0.916667	-0.005209	0.0213085	-0.00329	0.0110686	0.00572519	0.0166157
0.933333	-0.0060344	0.021006	-0.0036127	0.0109027	0.0056248	0.016519
0.95	-0.006254	0.0209235	-0.0035825	0.0107376	0.00590507	0.0169289
0.966667	-0.0063589	0.0211583	-0.0039579	0.0109442	0.0056398	0.0171439
0.983333	-0.0068554	0.0197902	-0.0041513	0.0107779	0.00615996	0.0180413
1	-0.0072332	0.0198288	-0.0040358	0.0109464	0.00726482	0.0189377
1.01667	-0.0081761	0.0196176	-0.0041576	0.0111561	0.00740307	0.019023
1.03333	-0.0088073	0.0187432	-0.0044244	0.0111971	0.00757685	0.019325
1.05	-0.0083745	0.0203349	-0.0045677	0.0112962	0.00845539	0.0203272
1.06667	-0.0083105	0.0211579	-0.0049656	0.0114848	0.00741515	0.0193825
1.08333	-0.008419	0.0209514	-0.0050447	0.0114248	0.0076577	0.0192719
1.1	-0.0078287	0.0214954	-0.0041746	0.0102917	0.00864032	0.0194351
1.11667	-0.0076763	0.0223487	-0.0030435	0.01035	0.00857982	0.0195945
1.13333	-0.0071279	0.0226671	-0.0026289	0.0103678	0.00914215	0.0207832
1.15	-0.0070252	0.0237619	-0.0023971	0.0113683	0.00809393	0.0203223
1.16667	-0.0080489	0.0226149	-0.0021046	0.0114963	0.00821485	0.0202164
1.18333	-0.0083636	0.0210179	-0.0010201	0.0114662	0.00819937	0.0202509
1.2	-0.0081571	0.0206407	-0.0007863	0.0121256	0.00802527	0.0206731
1.21667	-0.007067	0.0213232	-0.0006674	0.0127512	0.00850448	0.0203864
1.23333	-0.0085149	0.0225856	-0.0003742	0.0140919	0.00981027	0.0210205
1.25	-0.0085685	0.0223234	8.3055e-05	0.0160391	0.00921158	0.020893
1.26667	-0.0093386	0.0214671	0.00061533	0.0177914	0.0109017	0.0221712
1.28333	-0.0095248	0.0206063	0.00101601	0.0190428	0.0114454	0.0226385
1.3	-0.0099869	0.0212506	0.00149362	0.0204809	0.0122228	0.0230399
1.31667	-0.0103605	0.0208094	0.00195686	0.0212022	0.0125036	0.0242595
1.33333	-0.0105075	0.0204797	0.00216766	0.0214215	0.0117982	0.0241648
1.35	-0.0105085	0.0203259	0.00203944	0.0209995	0.0115765	0.02393
1.36667	-0.010979	0.0200432	0.00238105	0.0214322	0.0118234	0.0242433
1.38333	-0.0115595	0.0197867	0.00240898	0.0211874	0.0112228	0.0237967
1.4	-0.0111328	0.0207702	0.0026209	0.0209096	0.0123444	0.0249365
1.41667	-0.01107	0.0210518	0.0027747	0.0209869	0.0125487	0.0251844
1.43333	-0.0116835	0.0202662	0.00239462	0.0208591	0.0113243	0.0246177
1.45	-0.0122125	0.0200261	0.00229844	0.0204321	0.0122566	0.0259354
1.46667	-0.012145	0.0196851	0.00247039	0.0199152	0.0131623	0.0278131
1.48333	-0.014106	0.0196601	0.00215886	0.0195681	0.012525	0.027898
1.5	-0.0137509	0.0208371	0.002135	0.0190985	0.0135664	0.0290823
1.51667	-0.0134292	0.0213117	0.00211581	0.0188511	0.0132796	0.0293128
1.53333	-0.0130363	0.0224127	0.0018548	0.018958	0.0134868	0.0291685
1.55	-0.0134488	0.0225769	0.00181282	0.0198639	0.0135986	0.029462
1.56667	-0.0134412	0.0222058	0.00206533	0.019814	0.014331	0.029119
1.58333	-0.013074	0.0212351	0.00204139	0.020064	0.0140754	0.0287365
1.6	-0.0129484	0.0205155	0.00200638	0.0212486	0.0146387	0.0290026
1.61667	-0.0133492	0.0183182	0.00202882	0.0218297	0.0142996	0.0286182
1.63333	-0.0131894	0.0182443	0.00203949	0.0216311	0.0146682	0.0292341
1.65	-0.0133504	0.0176246	0.00208866	0.0221952	0.0142166	0.0288905
1.66667	-0.0140698	0.0180495	0.00174952	0.0216109	0.014749	0.0298208
1.68333	-0.0149493	0.0183255	0.00169367	0.0210937	0.0147659	0.0295452
1.7	-0.014202	0.018369	0.00165647	0.0210315	0.0151309	0.0304908
1.71667	-0.0144212	0.0181047	0.00210563	0.0208352	0.0159788	0.0309707
1.73333	-0.0142451	0.0181219	0.00223761	0.0202011	0.016076	0.0314348
1.75	-0.0136528	0.0183033	0.00214061	0.0197507	0.0168346	0.0314627
1.76667	-0.0140842	0.0192068	0.00200039	0.0203628	0.0171296	0.0310706
1.78333	-0.0146575	0.0192049	0.00226441	0.0210449	0.0170363	0.031222
1.8	-0.0147964	0.0198702	0.00221658	0.0221181	0.01636	0.031082
1.81667	-0.014329	0.0198149	0.00213747	0.0230156	0.0171137	0.0308768
1.83333	-0.0135738	0.0210545	0.00184731	0.0234366	0.0173993	0.0309921
1.85	-0.0144502	0.0210835	0.00180734	0.0230993	0.0172559	0.0301561
1.86667	-0.0142382	0.0208405	0.00158511	0.0237375	0.0170176	0.0301904
1.88333	-0.01466	0.0210501	0.00144272	0.0239354	0.0173995	0.0303597
1.9	-0.0149599	0.0207206	0.0010042	0.0239167	0.0172378	0.030276
1.91667	-0.0146145	0.0209979	0.00130476	0.0234903	0.0175999	0.030616
1.93333	-0.0150529	0.0208796	0.00161078	0.0227277	0.0177358	0.0312872
1.95	-0.0144785	0.0208026	0.00157778	0.0236982	0.0168293	0.0309892
1.96667	-0.0144668	0.021111	0.00155086	0.0240651	0.0160803	0.0305287
1.98333	-0.0141819	0.021292	0.00144204	0.0239765	0.0169161	0.0304952
2	-0.0154372	0.0218989	0.00143545	0.0244839	0.0168918	0.0307223
2.01667	-0.0151076	0.0224382	0.00104691	0.0239174	0.0172701	0.0308307
2.03333	-0.015713	0.0225873	0.00069597	0.0234397	0.0167805	0.0306543
2.05	-0.015259	0.0228044	0.0001703	0.0226282	0.0169456	0.0302932
2.06667	-0.0153993	0.0232305	0.00018573	0.0221977	0.017577	0.0312488
2.08333	-0.0147688	0.023379	-0.0004571	0.0221454	0.0175382	0.0316169
2.1	-0.0145329	0.0239367	-3.305e-05	0.0215847	0.0171099	0.0317128
2.11667	-0.0141601	0.0236395	0.00116106	0.0212046	0.01767	0.0320235
2.13333	-0.0145636	0.0246094	0.00138096	0.021982	0.0173891	0.0313539
2.15	-0.0143737	0.0250207	0.00113998	0.022495	0.0171588	0.0311467
2.16667	-0.0146436	0.0244138	0.00166471	0.0228055	0.017933	0.0317714
2.18333	-0.01491	0.0246259	0.00182139	0.0224621	0.0176522	0.0316892
2.2	-0.016135	0.0239952	0.0013638	0.021278	0.0167494	0.0320607
2.21667	-0.0163653	0.0220482	0.00134723	0.0207299	0.0165814	0.0341443
2.23333	-0.0159104	0.0220332	0.0010674	0.0199234	0.0168737	0.0350862
2.25	-0.0164573	0.0218899	0.00081213	0.0203834	0.0169572	0.0356433
2.26667	-0.016555	0.0211944	0.00069346	0.0199186	0.0169771	0.0360866
2.28333	-0.0153774	0.0211086	0.00062449	0.0195474	0.0172644	0.0374681
2.3	-0.0152857	0.0215438	0.00231452	0.0186209	0.0183917	0.0379963
2.31667	-0.0158497	0.0210127	0.00199144	0.0180625	0.0179847	0.0383129
2.33333	-0.0165385	0.0201308	0.00194059	0.0177732	0.0181854	0.0382011
2.35	-0.0155035	0.0205953	0.00321799	0.0180584	0.0185499	0.0379411
2.36667	-0.0148966	0.0211441	0.00319497	0.0176879	0.0183343	0.0377406
2.38333	-0.0146136	0.0213108	0.00302591	0.0173319	0.0189404	0.037635
2.4	-0.0147348	0.0232337	0.0034605	0.016829	0.0184151	0.037173
2.41667	-0.0144658	0.0233182	0.00395497	0.0167097	0.0178697	0.0367099
2.43333	-0.0153964	0.0224313	0.00392518	0.0168918	0.0167809	0.0359864
2.45	-0.0154296	0.0230823	0.00393312	0.0170554	0.0172205	0.0357162
2.46667	-0.0166542	0.022303	0.00358726	0.0166195	0.0165243	0.0351721
2.48333	-0.0174086	0.0222701	0.00374272	0.0169719	0.0167115	0.0346157
2.5	-0.0171115	0.0225284	0.00322094	0.0166216	0.0160352	0.0336306
2.51667	-0.0165441	0.0237907	0.00277237	0.0160312	0.0158245	0.0336797
2.53333	-0.01684	0.0235615	0.00261322	0.0156813	0.0157743	0.0340422
2.55	-0.0168188	0.0237668	0.0019206	0.0153694	0.0156326	0.0343552
2.56667	-0.0174651	0.0235054	0.00229762	0.0156473	0.015937	0.0342115
2.58333	-0.0169759	0.0239797	0.00215721	0.0151176	0.0154586	0.0338033
2.6	-0.0172401	0.0239085	0.00147824	0.0145801	0.0155936	0.033151
2.61667	-0.0169655	0.023247	0.0013305	0.0142948	0.0159848	0.0329139
2.63333	-0.0175291	0.0236054	0.00135973	0.0147711	0.0152699	0.0325541
2.65	-0.0172802	0.023689	0.00176027	0.0148883	0.0147341	0.0325979
2.66667	-0.0173422	0.0243837	0.00164688	0.0149556	0.0145439	0.0317736
2.68333	-0.0177685	0.0242324	0.00241951	0.0164721	0.0147097	0.032105
2.7	-0.0176885	0.0249398	0.00252554	0.0174733	0.0145867	0.0321548
2.71667	-0.0179189	0.0262463	0.00219575	0.017262	0.0151798	0.0323076
2.73333	-0.0182989	0.0258991	0.00215333	0.0167977	0.0155417	0.0332296
2.75	-0.0181041	0.0260038	0.00219354	0.0164103	0.0140315	0.0320693
2.76667	-0.0188088	0.0255983	0.00182455	0.0164326	0.0148559	0.0318423
2.78333	-0.0195657	0.0254901	0.00216904	0.0166335	0.013865	0.0313214
2.8	-0.0194979	0.0254442	0.0015971	0.0174846	0.0143563	0.0316153
2.81667	-0.0197577	0.02681	0.00166342	0.0173064	0.0144592	0.0317066
2.83333	-0.0199809	0.0261429	0.00142821	0.0176212	0.0143033	0.0313129
2.85	-0.0197224	0.0253971	0.00149352	0.0171477	0.0137214	0.0310312
2.86667	-0.0194976	0.0256295	0.00161876	0.01735	0.0138458	0.0313966
2.88333	-0.0196571	0.0239156	0.00179295	0.0172909	0.0135266	0.0314759
2.9	-0.019463	0.0231858	0.0017216	0.0174063	0.0143194	0.0312822
2.91667	-0.0195807	0.0239291	0.00185241	0.0175707	0.0132472	0.0310124
2.93333	-0.0203718	0.0235352	0.00176931	0.017459	0.0128272	0.0306803
2.95	-0.0208051	0.0228208	0.00166835	0.0169627	0.0130462	0.0305044
2.96667	-0.0213318	0.023176	0.00210941	0.0167506	0.0122084	0.0300362
2.98333	-0.0215612	0.0234705	0.00201973	0.0167327	0.0127081	0.0299758
3	-0.0217878	0.0244524	0.00173278	0.0164884	0.0132385	0.0304077
3.01667	-0.0224823	0.0253803	0.00141862	0.016344	0.0135519	0.0306918
3.03333	-0.0218752	0.025941	0.00220035	0.0163611	0.0132937	0.0301136
3.05	-0.0221518	0.0259228	0.00214076	0.0162001	0.013306	0.0313928
3.06667	-0.0218943	0.0258677	0.00266788	0.0177113	0.0130163	0.0307365
3.08333	-0.0223375	0.0264831	0.00243282	0.0177123	0.0125786	0.0306878
3.1	-0.0225204	0.0260937	0.0027273	0.0177735	0.0118779	0.0306275
3.11667	-0.0225223	0.0266991	0.00201427	0.0174806	0.0120834	0.0305913
3.13333	-0.0218097	0.0250612	0.00184649	0.0170692	0.0126803	0.0306578
3.15	-0.0221263	0.0251561	0.00161654	0.0168821	0.0122873	0.0306724
3.16667	-0.022169	0.0253394	0.00242951	0.016702	0.0121625	0.0303206
3.18333	-0.0234913	0.0241074	0.00259484	0.0164182	0.012746	0.029777
3.2	-0.0225851	0.0239275	0.00282614	0.0160956	0.0122742	0.0298518
3.21667	-0.0228173	0.0240694	0.00332996	0.0158993	0.0118575	0.0290812
3.23333	-0.022979	0.0246099	0.00335738	0.0157289	0.0125123	0.0298624
3.25	-0.0233358	0.0247756	0.00320205	0.0156992	0.0125148	0.0307131
3.26667	-0.0231	0.0250378	0.00348346	0.0156638	0.0122849	0.0315002
3.28333	-0.0226175	0.0250827	0.00323575	0.0157018	0.012195	0.0310504
3.3	-0.0222555	0.0259082	0.00299119	0.0155177	0.0123615	0.0314025
3.31667	-0.0221739	0.0255825	0.00301783	0.0157123	0.0125707	0.0316603
3.33333	-0.0221995	0.0256499	0.00310755	0.015572	0.0126145	0.0322631
3.35	-0.0226837	0.0259439	0.00272859	0.0157175	0.0121148	0.0324023
3.36667	-0.0225936	0.026791	0.00265474	0.0157156	0.0120752	0.0329638
3.38333	-0.0223076	0.0266681	0.0024637	0.0153971	0.0121714	0.0327406
3.4	-0.022519	0.0271161	0.00216585	0.0157185	0.012635	0.0330518
3.41667	-0.0222196	0.0266006	0.00239033	0.0155392	0.0119949	0.0329255
3.43333	-0.0223496	0.0268095	0.00234949	0.0158921	0.0119222	0.0329281
3.45	-0.0223068	0.026998	0.00260084	0.0165079	0.0117374	0.0326282
3.46667	-0.0228272	0.0270094	0.00303325	0.0176786	0.0119611	0.0321854
3.48333	-0.0228496	0.0266285	0.00311379	0.0177138	0.0120646	0.0321833
3.5	-0.023587	0.0263659	0.00361436	0.0175145	0.0119077	0.0323157
3.51667	-0.0236846	0.0267419	0.00327048	0.0173494	0.0118452	0.032565
3.53333	-0.0237598	0.0266972	0.00365245	0.0173844	0.0109821	0.0321013
3.55	-0.0234432	0.0271004	0.00393218	0.0178978	0.0109995	0.0315127
3.56667	-0.0230249	0.0280724	0.0046231	0.0174522	0.011329	0.0318508
3.58333	-0.0230406	0.0278517	0.00456348	0.0176093	0.0107699	0.0317137
3.6	-0.0234628	0.0277548	0.00453391	0.0175825	0.0106043	0.0311463
3.61667	-0.0231165	0.0277715	0.00511848	0.017189	0.00966897	0.0307007
3.63333	-0.023517	0.0279456	0.00512113	0.0170539	0.0102376	0.0311267
3.65	-0.023701	0.0286121	0.0052987	0.0171964	0.0107485	0.0318204
3.66667	-0.0237417	0.0296216	0.00540824	0.0169471	0.0109241	0.0315262
3.68333	-0.0244014	0.0291159	0.00521067	0.0170383	0.0108515	0.0307937
3.7	-0.023713	0.0270529	0.00473627	0.0167446	0.0104537	0.0307913
3.71667	-0.0231925	0.026904	0.00413114	0.0167352	0.0106185	0.0311624
3.73333	-0.0243656	0.0263958	0.0046896	0.01646	0.0100072	0.032622
3.75	-0.0242271	0.0251222	0.0042094	0.0165045	0.00993406	0.0327181
3.76667	-0.0243213	0.0254978	0.00381347	0.0162427	0.0102697	0.0324317
3.78333	-0.0240868	0.02601	0.00405232	0.016744	0.0109389	0.0319632
3.8	-0.0245676	0.0257477	0.00433069	0.01758	0.011243	0.0312877
3.81667	-0.024897	0.0254354	0.00426792	0.0179986	0.0108481	0.0308213
3.83333	-0.0250899	0.0253618	0.00456826	0.0179554	0.0114219	0.030465
3.85	-0.0257446	0.0249451	0.00431575	0.0179319	0.0110892	0.0295507
3.86667	-0.0260964	0.0250859	0.00406877	0.0178365	0.0110133	0.0293139
3.88333	-0.0256454	0.0266311	0.00389776	0.0175453	0.0100798	0.0288069
3.9	-0.0254415	0.0271942	0.00350871	0.0173814	0.0104416	0.0294347
3.91667	-0.0248685	0.0274523	0.00317262	0.0170486	0.010158	0.0297804
3.93333	-0.0245979	0.0277079	0.00296231	0.0165828	0.00968235	0.0290423
3.95	-0.0246044	0.0283651	0.00319789	0.016678	0.00936013	0.028854
3.96667	-0.0242275	0.0273878	0.00328615	0.0167041	0.00956475	0.0289099
3.98333	-0.0248447	0.0271272	0.00309973	0.0171534	0.00950238	0.029331
4	-0.0253297	0.0266184	0.00329338	0.0171856	0.00883946	0.029182
4.01667	-0.0256447	0.026488	0.00277292	0.0171452	0.00947418	0.0300325
4.03333	-0.0253912	0.0268668	0.00328084	0.0175201	0.00960571	0.0297385
4.05	-0.0263893	0.0268081	0.00295361	0.0202349	0.00952851	0.0303157
4.06667	-0.0266675	0.0264937	0.00289029	0.0208373	0.00898628	0.0308988
4.08333	-0.0259429	0.0257239	0.00239928	0.0203085	0.00945177	0.0310232
4.1	-0.0260633	0.0255935	0.00258654	0.0198254	0.00992691	0.0309931
4.11667	-0.0255121	0.0257489	0.00327157	0.0202603	0.00962942	0.0305467
4.13333	-0.0253372	0.0261449	0.0030905	0.0197104	0.00946202	0.0307214
4.15	-0.0253448	0.026414	0.00333511	0.0197921	0.00937666	0.0311789
4.16667	-0.0248756	0.0266029	0.00356653	0.0198766	0.00935323	0.0313425
4.18333	-0.0244168	0.0272007	0.00372718	0.0194486	0.00956242	0.0316393
4.2	-0.0246628	0.0272606	0.00384988	0.0196276	0.00934174	0.0316285
4.21667	-0.0241294	0.0268412	0.00380485	0.0193087	0.00913936	0.0312338
4.23333	-0.0241448	0.0279303	0.00365381	0.0192759	0.00958949	0.0309748
4.25	-0.0240771	0.0279217	0.00362135	0.0191778	0.00932721	0.0303533
4.26667	-0.0236641	0.0278575	0.00338745	0.0193243	0.0089989	0.0303587
4.28333	-0.0233531	0.027524	0.00310195	0.0192211	0.00888459	0.0301095
4.3	-0.0237083	0.0282898	0.00299268	0.0191061	0.00819802	0.0296875
4.31667	-0.0236394	0.030397	0.00265881	0.0188977	0.00822958	0.0298957
4.33333	-0.0229232	0.0300288	0.00248059	0.0187238	0.00810934	0.0297498
4.35	-0.0232034	0.029766	0.00225053	0.0182806	0.00835782	0.0297924
4.36667	-0.023914	0.02931	0.00282452	0.0180065	0.00755264	0.0293132
4.38333	-0.024021	0.0291729	0.00324111	0.017532	0.00817748	0.029146
4.4	-0.0240008	0.029228	0.00338413	0.0175845	0.00788477	0.0292112
4.41667	-0.0245173	0.0288237	0.00425876	0.0182885	0.00743957	0.0290393
4.43333	-0.0240389	0.0286524	0.00448655	0.0183468	0.00669186	0.0289936
4.45	-0.0241541	0.0292757	0.00433215	0.0184214	0.00724068	0.0293305
4.46667	-0.0237726	0.0308776	0.00327696	0.0184873	0.00725509	0.0290937
4.48333	-0.023974	0.0317602	0.00298819	0.0192104	0.00676003	0.0286175
4.5	-0.0237663	0.0336683	0.00474207	0.0194703	0.00629903	0.0288759
4.51667	-0.0236138	0.0342267	0.00469473	0.0192216	0.00543483	0.0286787
4.53333	-0.0237994	0.0340392	0.00531781	0.0190685	0.00627189	0.0291922
4.55	-0.0241992	0.033237	0.00544755	0.0190168	0.00551709	0.0287176
4.56667	-0.0238331	0.0327955	0.00530011	0.0191546	0.00554685	0.0287858
4.58333	-0.024013	0.0321694	0.0054916	0.0191153	0.00588499	0.0284075
4.6	-0.0242673	0.0316425	0.00520179	0.0187362	0.00474233	0.0278405
4.61667	-0.024253	0.0313883	0.00504589	0.0181668	0.00543766	0.0278223
4.63333	-0.0241854	0.0315401	0.00528559	0.018551	0.00560011	0.0279182
4.65	-0.0243693	0.0323074	0.00500754	0.0183027	0.00573073	0.02752
4.66667	-0.0230424	0.034449	0.00467161	0.0180119	0.005741	0.0273263
4.68333	-0.022486	0.0349242	0.00465093	0.0178145	0.0055207	0.0268941
4.7	-0.023256	0.0350173	0.00440967	0.0179758	0.00605595	0.0270319
4.71667	-0.0228382	0.0348047	0.00418095	0.0178523	0.00559837	0.0273907
4.73333	-0.0225702	0.0344527	0.00388164	0.0180676	0.0069207	0.0289673
4.75	-0.0226613	0.0336985	0.00402472	0.018321	0.00639398	0.0292086
4.76667	-0.0229459	0.0335867	0.00393823	0.0184859	0.00690606	0.0297857
4.78333	-0.0221539	0.0337088	0.00442122	0.0191959	0.00690357	0.0291154
4.8	-0.0218963	0.0339384	0.00501168	0.0200205	0.00670451	0.0290151
4.81667	-0.0222503	0.0337826	0.00492181	0.019962	0.00607532	0.028743
4.83333	-0.022134	0.0345761	0.00455081	0.0202795	0.00629456	0.0288788
4.85	-0.0216527	0.0340735	0.00469374	0.0222477	0.00613475	0.028437
4.86667	-0.0215469	0.033738	0.0051931	0.0239028	0.00598285	0.0286777
4.88333	-0.0215608	0.0342009	0.00506478	0.0244884	0.00641064	0.0290694
4.9	-0.0212513	0.0348865	0.00523334	0.0243621	0.00616669	0.0284679
4.91667	-0.0214906	0.0349686	0.00536173	0.0238809	0.00539327	0.028513
4.93333	-0.0215848	0.0348242	0.00509683	0.0234144	0.00520044	0.027823
4.95	-0.0221817	0.0342429	0.00492089	0.023212	0.00484069	0.0273356
4.96667	-0.0218839	0.0336142	0.00474703	0.0234055	0.00498033	0.0271626
4.98333	-0.0219067	0.0334265	0.00506836	0.0234664	0.00468422	0.0269958
5	-0.0214019	0.0335596	0.00339185	0.0235872	0.00596475	0.0278015
5.01667	-0.0208578	0.033978	0.00128552	0.024885	0.00677273	0.0282258
5.03333	-0.0213917	0.0332626	0.00248416	0.0238923	0.00820127	0.0291936
5.05	-0.0214654	0.0328032	0.0025137	0.0234086	0.00979459	0.0298453
5.06667	-0.0215606	0.0327813	0.00236904	0.023556	0.0100293	0.0299801
5.08333	-0.021719	0.0322769	0.00255293	0.0232887	0.00997187	0.0303015
5.1	-0.0229984	0.03319	0.00249754	0.0235215	0.00964898	0.0304887
5.11667	-0.0210761	0.0333726	0.00371115	0.0231842	0.00748745	0.0299601
5.13333	-0.0208808	0.0336689	0.00359366	0.0227226	0.00865614	0.0300348
5.15	-0.0208766	0.0333564	0.00383259	0.0228362	0.00891597	0.0304219
5.16667	-0.0208327	0.0324447	0.00400318	0.0231743	0.00870546	0.0309574
5.18333	-0.0211826	0.0320881	0.0042572	0.0225521	0.00907509	0.0313782
5.2	-0.0212548	0.0321659	0.00395024	0.0223846	0.00842438	0.030812
5.21667	-0.0217393	0.0316682	0.00387856	0.0221408	0.00742621	0.0304659
5.23333	-0.0205672	0.031316	0.00392787	0.0224666	0.00430994	0.0391758
5.25	-0.0206464	0.0315044	0.00471788	0.0227185	0.00485373	0.037399
5.26667	-0.0206356	0.0326103	0.00610753	0.0227861	0.00582239	0.0370024
5.28333	-0.0201979	0.0326447	0.00648985	0.0219071	0.00621471	0.0366327
5.3	-0.0208773	0.0317391	0.00671462	0.0218078	0.00693201	0.0357372
5.31667	-0.0202743	0.0319025	0.00650277	0.021764	0.00685728	0.0349558
5.33333	-0.020923	0.0314261	0.00721145	0.0219228	0.00711948	0.0345814
5.35	-0.0212217	0.0309306	0.00679435	0.0216729	0.0073599	0.0331612
5.36667	-0.021605	0.0304822	0.00734375	0.0214735	0.00811711	0.0324249
5.38333	-0.0216181	0.0296139	0.00904933	0.0214496	0.00803464	0.0319328
5.4	-0.0212886	0.029865	0.00923015	0.0214003	0.00822971	0.0314767
5.41667	-0.0223888	0.0296226	0.00989325	0.0217343	0.00811993	0.0317551
5.43333	-0.0221527	0.0297092	0.00964204	0.0215929	0.00814813	0.0317335
5.45	-0.0225061	0.0297055	0.0105417	0.0218545	0.00782497	0.0313562
5.46667	-0.0219887	0.029493	0.010362	0.0218085	0.00731147	0.0299857
5.48333	-0.0217209	0.029993	0.0106606	0.022181	0.00748785	0.030212
5.5	-0.0214377	0.0305375	0.0106006	0.0224221	0.00801833	0.0315074
5.51667	-0.0220062	0.0305281	0.0108561	0.0224784	0.00830992	0.0319551
5.53333	-0.0218483	0.0311216	0.0108177	0.0223353	0.00802557	0.0313867
5.55	-0.0223196	0.0311784	0.0111321	0.0226918	0.00750103	0.0309602
5.56667	-0.0225442	0.0308438	0.0119379	0.0229425	0.00724218	0.031515
5.58333	-0.0221653	0.030596	0.0126057	0.0236425	0.00785923	0.0308895
5.6	-0.0228767	0.0311997	0.0125192	0.0239831	0.00833895	0.0311369
5.61667	-0.0224934	0.0316543	0.0129446	0.0244781	0.00795397	0.0308891
5.63333	-0.022568	0.0320485	0.0128208	0.0244582	0.00777804	0.0303089
5.65	-0.0231293	0.0314992	0.0131841	0.0247603	0.00818943	0.0304793
5.66667	-0.0234785	0.0317456	0.0130189	0.0242542	0.00773237	0.030666
5.68333	-0.0237102	0.0316132	0.0130583	0.0243547	0.00768678	0.0304796
5.7	-0.0238104	0.0316131	0.0139519	0.0241921	0.0082915	0.0304331
5.71667	-0.0240843	0.0313584	0.0132879	0.0247149	0.00826927	0.0303056
5.73333	-0.0240458	0.0324704	0.0134231	0.0249789	0.00763851	0.030295
5.75	-0.023542	0.0326933	0.0133509	0.0245919	0.00745534	0.0303843
5.76667	-0.0242136	0.0326135	0.0138063	0.0246402	0.00754777	0.0303891
5.78333	-0.0240657	0.0328451	0.0132855	0.0241655	0.00786354	0.0303882
5.8	-0.024606	0.0331373	0.0134145	0.0239689	0.00693206	0.0301717
5.81667	-0.0244827	0.0330201	0.0135481	0.0235045	0.00654958	0.0300865
5.83333	-0.0244207	0.0324952	0.0140689	0.0239576	0.00676812	0.029663
5.85	-0.0241128	0.0314998	0.0142559	0.0239358	0.00635707	0.0301603
5.86667	-0.0233383	0.0318218	0.0144408	0.0237863	0.00749393	0.0309729
5.88333	-0.0233011	0.0322683	0.0148277	0.0242265	0.00741091	0.0308324
5.9	-0.0233996	0.0314984	0.0151291	0.0249465	0.00803026	0.0309028
5.91667	-0.0233789	0.0318897	0.0157574	0.0249183	0.00783734	0.0307347
5.93333	-0.0238106	0.0311743	0.0154706	0.0247623	0.00822564	0.0318353
5.95	-0.0242131	0.0313774	0.0149363	0.0243393	0.00846675	0.0329618
5.96667	-0.0246805	0.0309749	0.0149224	0.0242251	0.0101842	0.0338913
5.98333	-0.0239005	0.0320493	0.0149987	0.0239947	0.0107921	0.0344111
6	-0.0235554	0.0323444	0.0144934	0.0239536	0.0115562	0.0345936
6.01667	-0.0228654	0.0324747	0.0145039	0.02324	0.0117595	0.034114
6.03333	-0.0239184	0.0326581	0.0147722	0.0232803	0.0126025	0.0336137
6.05	-0.0236606	0.032202	0.0146575	0.0237546	0.0119186	0.0329041
6.06667	-0.0239508	0.0317	0.0139204	0.0227569	0.0114354	0.0321578
6.08333	-0.0238102	0.0315115	0.0143226	0.0228457	0.0123422	0.0323666
6.1	-0.0240401	0.031425	0.0139517	0.0238273	0.0119427	0.0322892
6.11667	-0.0246499	0.0322281	0.0139187	0.0238713	0.0125234	0.0325738
6.13333	-0.0247227	0.0318411	0.0137975	0.0240442	0.0126435	0.032381
6.15	-0.02408	0.0320075	0.0129903	0.0246327	0.0127016	0.0318899
6.16667	-0.024258	0.0316902	0.0129267	0.0246187	0.0127889	0.0320581
6.18333	-0.0240945	0.0320232	0.0130864	0.0244404	0.0132808	0.0326281
6.2	-0.0234629	0.032995	0.0129562	0.0245436	0.0138011	0.0336126
6.21667	-0.0231119	0.0331073	0.0133344	0.0243659	0.0141107	0.0336218
6.23333	-0.0235713	0.0330819	0.0129422	0.0239343	0.0141322	0.0335435
6.25	-0.0235127	0.0328073	0.0132955	0.0238678	0.0140787	0.0342883
6.26667	-0.0236642	0.0320341	0.0126018	0.0239431	0.0142542	0.0356022
6.28333	-0.0237934	0.032171	0.0127743	0.0237425	0.0148737	0.0354867
6.3	-0.0240558	0.0318276	0.0131844	0.0237744	0.0151847	0.035931
6.31667	-0.0235556	0.0320929	0.0133285	0.0244089	0.0155829	0.0361978
6.33333	-0.0242879	0.0319214	0.0137777	0.0246303	0.0151185	0.036242
6.35	-0.0240702	0.0320501	0.0138041	0.0246852	0.0156992	0.0368073
6.36667	-0.0235902	0.031961	0.0139602	0.024701	0.0164135	0.0371099
6.38333	-0.0233109	0.033335	0.0142435	0.0250203	0.0163088	0.0376679
6.4	-0.0229296	0.0338448	0.014473	0.0248201	0.0183403	0.0397679
6.41667	-0.0226895	0.0336583	0.0142646	0.0250425	0.018282	0.0405441
6.43333	-0.023473	0.0334625	0.0141127	0.0247031	0.0188584	0.0411074
6.45	-0.02385	0.0333378	0.0140239	0.0242596	0.0193187	0.0412909
6.46667	-0.0232537	0.0330387	0.0143247	0.0248557	0.0195244	0.0417984
6.48333	-0.0243659	0.0327394	0.0145092	0.0251739	0.0201399	0.0416981
6.5	-0.02388	0.0326609	0.0147013	0.0253226	0.0201682	0.042066
6.51667	-0.0239071	0.0325739	0.0150393	0.0255502	0.0216911	0.0424413
6.53333	-0.0237764	0.0323133	0.0148003	0.0255035	0.021893	0.042779
6.55	-0.0240262	0.0314776	0.0149531	0.0251724	0.0217827	0.0430224
6.56667	-0.0241803	0.0312981	0.0154424	0.0257497	0.0222397	0.0437164
6.58333	-0.0249158	0.030477	0.0153148	0.0262797	0.0224713	0.0437902
6.6	-0.0248412	0.0302825	0.0152129	0.0263209	0.0229203	0.0440854
6.61667	-0.0251361	0.0304655	0.0150233	0.0266238	0.023232	0.0446359
6.63333	-0.0249899	0.0303914	0.0156106	0.0275254	0.0226626	0.0448594
6.65	-0.024731	0.0302529	0.0157235	0.0279486	0.0231402	0.0453978
6.66667	-0.0248172	0.0303735	0.0154982	0.0284506	0.0236519	0.0457879
6.68333	-0.0248032	0.0303944	0.0159367	0.029033	0.0242464	0.0467458
6.7	-0.0247585	0.0306098	0.0155616	0.0290808	0.0241027	0.0472689
6.71667	-0.0243794	0.0301369	0.0173693	0.029703	0.0232658	0.0472847
6.73333	-0.0247045	0.0302361	0.0178241	0.0296389	0.0249082	0.0481688
6.75	-0.024756	0.030117	0.0179436	0.0292025	0.0248354	0.0486188
6.76667	-0.0239203	0.0298351	0.0182639	0.028673	0.0261015	0.0493394
6.78333	-0.0242447	0.0301699	0.0182043	0.0296341	0.0268086	0.0497199
6.8	-0.0236638	0.0309382	0.01781	0.0295482	0.0281143	0.0512999
6.81667	-0.0232232	0.0323464	0.0178331	0.0291612	0.0290498	0.0527742
6.83333	-0.0228231	0.0327465	0.0175277	0.0289753	0.0294431	0.0543872
6.85	-0.0221684	0.0337736	0.0175072	0.0285535	0.0300412	0.055218
6.86667	-0.0222249	0.0341979	0.0174226	0.0282799	0.0309563	0.0558793
6.88333	-0.0222012	0.0344988	0.0180046	0.029102	0.0314262	0.0564299
6.9	-0.0216091	0.0346999	0.0180308	0.0288474	0.0318646	0.0569013
6.91667	-0.0221534	0.0345307	0.0182401	0.0290766	0.0324112	0.0579484
6.93333	-0.0219752	0.0339927	0.0182364	0.0291088	0.0331935	0.058205
6.95	-0.0219916	0.0333511	0.0182687	0.0282877	0.0331918	0.0586264
6.96667	-0.0220739	0.0333243	0.0180333	0.028283	0.0333054	0.0594215
6.98333	-0.022172	0.0331181	0.0185044	0.0285423	0.0344968	0.0610584
7	-0.0224091	0.0328496	0.0187703	0.0285407	0.0341048	0.0609477
7.01667	-0.0220302	0.0323973	0.0187145	0.0286265	0.0358625	0.0621548
7.03333	-0.0213381	0.0318527	0.0195137	0.0288883	0.0373778	0.0635734
7.05	-0.0212666	0.0319483	0.0198892	0.0293919	0.0384986	0.0645698
7.06667	-0.0215842	0.0313995	0.0203452	0.0288884	0.0384053	0.0646372
7.08333	-0.021157	0.0314031	0.0201962	0.0287269	0.0396134	0.0650911
7.1	-0.0211891	0.0308927	0.0207399	0.028587	0.040252	0.0655914
7.11667	-0.0217511	0.0297035	0.021257	0.0290381	0.0404019	0.066425
7.13333	-0.0216987	0.0298363	0.0217812	0.0291071	0.0409295	0.0673221
7.15	-0.0212085	0.0297133	0.0240223	0.0296221	0.0398572	0.0682788
7.16667	-0.0203967	0.0299194	0.0257575	0.0304612	0.0408951	0.0698481
7.18333	-0.0197659	0.0304825	0.0261451	0.0315648	0.0414123	0.0706108
7.2	-0.0196242	0.0305625	0.0267381	0.0324074	0.041541	0.0709836
7.21667	-0.0194032	0.0306976	0.0276384	0.0324736	0.0419629	0.0727268
7.23333	-0.0192413	0.0302959	0.0284746	0.0329354	0.0418512	0.0740389
7.25	-0.0188551	0.0299542	0.0288233	0.0342455	0.0420472	0.0756066
7.26667	-0.0194532	0.0297396	0.028695	0.0336846	0.0417178	0.0770547
7.28333	-0.0197787	0.0292305	0.0288788	0.0337875	0.04181	0.0787926
7.3	-0.020141	0.0285965	0.0292372	0.0344762	0.0442645	0.0807676
7.31667	-0.0209614	0.0281836	0.0292754	0.0340537	0.0446878	0.081312
7.33333	-0.0204005	0.0287792	0.029266	0.0342327	0.0461276	0.0835723
7.35	-0.0205565	0.0284678	0.0296645	0.0345508	0.0464205	0.0849268
7.36667	-0.0210162	0.0288237	0.0298929	0.033888	0.0472304	0.0861748
7.38333	-0.0203989	0.0292188	0.0302588	0.0337271	0.0470301	0.0872028
7.4	-0.0204764	0.0289085	0.0305366	0.0342074	0.0459014	0.0893084
7.41667	-0.0202818	0.028922	0.0308655	0.0342154	0.0466327	0.0910565
7.43333	-0.0197851	0.0286121	0.031129	0.0340522	0.0476411	0.0916003
7.45	-0.0202733	0.0286081	0.0310245	0.0339035	0.0484044	0.0924974
7.46667	-0.0198884	0.0285793	0.0315137	0.0337147	0.048767	0.0933794
7.48333	-0.0196498	0.0290219	0.0316478	0.0334694	0.0491675	0.0942316
7.5	-0.0196565	0.0290012	0.0316054	0.0337657	0.0490005	0.0950454
7.51667	-0.0193157	0.0295427	0.0315994	0.0337812	0.0493025	0.0954882
7.53333	-0.0195763	0.0293774	0.0327541	0.0338965	0.0501644	0.095586
7.55	-0.0196611	0.0293659	0.0335522	0.0338095	0.0495317	0.0968913
7.56667	-0.018636	0.0299476	0.0341375	0.0349799	0.0493256	0.096497
7.58333	-0.01815	0.0301491	0.0345754	0.0352164	0.0496766	0.0964408
7.6	-0.0180361	0.0299122	0.0348205	0.0347641	0.0504581	0.0969766
7.61667	-0.0176238	0.0299579	0.0341465	0.0340786	0.0509073	0.0979296
7.63333	-0.0168474	0.0306266	0.0339402	0.034982	0.0517246	0.0984541
7.65	-0.0166557	0.0306701	0.0344664	0.0352409	0.0517146	0.0981569
7.66667	-0.0169043	0.0303047	0.0349542	0.0360915	0.0519682	0.098494
7.68333	-0.0175612	0.0299154	0.0343804	0.0354899	0.0521513	0.0981382
7.7	-0.0169004	0.0300499	0.0355682	0.0352021	0.0527225	0.0984546
7.71667	-0.0174981	0.0298753	0.0358633	0.034641	0.0522879	0.0987327
7.73333	-0.0175883	0.0293579	0.0362937	0.0343827	0.0526767	0.0986094
7.75	-0.0175273	0.0295618	0.037672	0.0368758	0.0534282	0.098598
7.76667	-0.017403	0.0294868	0.0386078	0.0373449	0.0537202	0.0977779
7.78333	-0.0172606	0.0298061	0.0390943	0.0380899	0.0544401	0.0980698
7.8	-0.0172978	0.0294837	0.0386354	0.038026	0.0558786	0.0981967
7.81667	-0.0176359	0.0295772	0.0393125	0.0374893	0.0559482	0.0975575
7.83333	-0.0182122	0.029578	0.039722	0.0372847	0.0570002	0.0974484
7.85	-0.0177053	0.0299507	0.0405904	0.0368569	0.0574782	0.0970992
7.86667	-0.0180999	0.0294949	0.0403737	0.0361649	0.0578858	0.0964787
7.88333	-0.0170739	0.0299602	0.0398614	0.0353592	0.0583663	0.0962115
7.9	-0.0173408	0.0296763	0.0400076	0.0349033	0.057946	0.0950627
7.91667	-0.0171099	0.0294041	0.0396569	0.0340467	0.0580149	0.0946582
7.93333	-0.0178258	0.0292312	0.0404872	0.0354292	0.0576834	0.0941493
7.95	-0.017515	0.0297265	0.041026	0.0354577	0.0574466	0.092971
7.96667	-0.0178053	0.0297574	0.0410633	0.0355044	0.057795	0.092795
7.98333	-0.0189772	0.0292663	0.0401394	0.0350818	0.0576403	0.0920105
8	-0.0199577	0.0286957	0.040412	0.0349509	0.0582173	0.0915786
8.01667	-0.01974	0.0290526	0.041088	0.0355463	0.0576131	0.0907203
8.03333	-0.0192815	0.0288052	0.0410573	0.0361258	0.0591864	0.0906302
8.05	-0.0186779	0.0289199	0.041917	0.0376478	0.0588774	0.0900779
8.06667	-0.0182376	0.0289834	0.0427555	0.0382716	0.0591457	0.0892043
8.08333	-0.0177326	0.0295708	0.0417799	0.0379693	0.0593414	0.0887363
8.1	-0.0178631	0.0295163	0.0414602	0.0370833	0.0590957	0.0878033
8.11667	-0.0174134	0.0299549	0.0407829	0.0364624	0.060277	0.0878763
8.13333	-0.0179324	0.0297544	0.0406693	0.0361439	0.060866	0.0883565
8.15	-0.0172061	0.0298566	0.0409069	0.0360992	0.059278	0.0869996
8.16667	-0.0175412	0.030081	0.0423331	0.0367034	0.0593497	0.0870339
8.18333	-0.0169952	0.0306623	0.0427266	0.0373496	0.0603947	0.0870997
8.2	-0.0164877	0.0306906	0.0428709	0.0373389	0.06046	0.0865114
8.21667	-0.0175541	0.030932	0.0432703	0.0365157	0.0605718	0.0856453
8.23333	-0.0175048	0.0311144	0.0435962	0.0365976	0.06104	0.0847633
8.25	-0.016446	0.0314884	0.0434823	0.0363252	0.0606658	0.0841048
8.26667	-0.0159779	0.0314058	0.0436158	0.0355573	0.0611932	0.0833965
8.28333	-0.0153671	0.0318571	0.0434086	0.0353892	0.0604534	0.0826496
8.3	-0.0155209	0.0322451	0.0440661	0.0359939	0.0606457	0.0822242
8.31667	-0.016642	0.0321549	0.0438545	0.0361662	0.0599924	0.0817194
8.33333	-0.0161622	0.0324403	0.0437627	0.0353844	0.0601694	0.0807538
8.35	-0.0158857	0.0322844	0.0440056	0.0353037	0.0612558	0.0804329
8.36667	-0.0166644	0.0319287	0.0440467	0.0351216	0.0618274	0.0800984
8.38333	-0.0171282	0.0315222	0.0443129	0.0356642	0.0614169	0.0796397
8.4	-0.0171971	0.031253	0.0443429	0.0352834	0.0613785	0.0788521
8.41667	-0.0171443	0.0313482	0.0417553	0.0356574	0.0613408	0.0786782
8.43333	-0.016934	0.0315742	0.0421961	0.0357902	0.061328	0.07846
8.45	-0.0175004	0.0316687	0.0424944	0.0353838	0.0610534	0.078025
8.46667	-0.0174953	0.0312388	0.0428077	0.0357965	0.0617781	0.0774817
8.48333	-0.0177927	0.031181	0.0438902	0.0366724	0.062151	0.0772579
8.5	-0.0170862	0.0311167	0.0447286	0.0369354	0.062381	0.0771209
8.51667	-0.0176316	0.0310925	0.0450559	0.0373597	0.0620838	0.076932
8.53333	-0.0180204	0.0304594	0.0453904	0.0373477	0.0622981	0.0763747
8.55	-0.0180767	0.0304015	0.0452785	0.0372374	0.0623133	0.075484
8.56667	-0.0183218	0.0303447	0.0453353	0.0371264	0.0626458	0.0750929
8.58333	-0.0181719	0.0304279	0.0460259	0.0378009	0.0620769	0.0744048
8.6	-0.0176248	0.030233	0.0473271	0.0385012	0.0613344	0.0734945
8.61667	-0.0176225	0.0304457	0.0475917	0.0384081	0.0611221	0.0732737
8.63333	-0.0178418	0.0309412	0.0478861	0.0381427	0.0632538	0.0723263
8.65	-0.017589	0.031481	0.0482067	0.038256	0.0637081	0.0717964
8.66667	-0.0170632	0.0321176	0.0484419	0.0385659	0.0652469	0.0731775
8.68333	-0.0165365	0.0331838	0.0491241	0.0391098	0.0656323	0.0737663
8.7	-0.0168092	0.0329318	0.0490665	0.0396321	0.0666798	0.0724779
8.71667	-0.0168502	0.0326712	0.0491227	0.0396158	0.0665741	0.0718822
8.73333	-0.0163367	0.0326725	0.0486238	0.0391355	0.0658405	0.0717804
8.75	-0.0164991	0.0324458	0.0481852	0.038637	0.066538	0.0715829
8.76667	-0.0167221	0.0318741	0.0473614	0.0385433	0.0662389	0.0698111
8.78333	-0.0164927	0.0313542	0.0469041	0.0387906	0.0655135	0.0691463
8.8	-0.0172656	0.0314268	0.0473863	0.0388829	0.0637978	0.0674825
8.81667	-0.0168774	0.0314566	0.0479755	0.0384159	0.0640109	0.0670328
8.83333	-0.0169452	0.0313236	0.0473681	0.0383997	0.0642933	0.066427
8.85	-0.0174362	0.031446	0.0479986	0.0391589	0.0641315	0.0662711
8.86667	-0.0170981	0.0319255	0.0482573	0.0400793	0.0651053	0.0669283
8.88333	-0.0173577	0.0316904	0.0481063	0.0406212	0.0642832	0.06649
8.9	-0.0168012	0.0317173	0.0490292	0.041538	0.0648739	0.0666874
8.91667	-0.0179299	0.0313794	0.048855	0.0416449	0.0649004	0.0660963
8.93333	-0.0189162	0.0312938	0.0479173	0.0408757	0.0643993	0.0654962
8.95	-0.0182106	0.0307128	0.0481128	0.0407899	0.0648619	0.065747
8.96667	-0.0185381	0.0308378	0.0474156	0.0399822	0.0647835	0.0661991
8.98333	-0.018467	0.0308934	0.0475484	0.0399244	0.0649854	0.0664634
9	-0.0186851	0.0307675	0.0476467	0.0397414	0.0648975	0.0665418
9.01667	-0.0192804	0.0306433	0.047196	0.0393551	0.0647969	0.0670085
9.03333	-0.018715	0.0311167	0.0469774	0.0397909	0.0647515	0.0673492
9.05	-0.0185446	0.0304657	0.0464597	0.038897	0.0646604	0.0676262
9.06667	-0.0177844	0.0298177	0.0458686	0.0386229	0.0660702	0.0683516
9.08333	-0.0184249	0.0301033	0.0463321	0.0391082	0.0660894	0.0683315
9.1	-0.0184117	0.0298812	0.0460238	0.0389072	0.066746	0.0684894
9.11667	-0.0181398	0.0299372	0.0451344	0.0382274	0.0668092	0.0687753
9.13333	-0.0178196	0.030791	0.0447477	0.0373241	0.0673022	0.0691322
9.15	-0.0181341	0.031109	0.0437575	0.0365431	0.0674206	0.0696801
9.16667	-0.0175859	0.0314905	0.0437614	0.0365184	0.0672645	0.0693861
9.18333	-0.0175766	0.0316773	0.0435951	0.0374261	0.0685683	0.070094
9.2	-0.0174405	0.0321839	0.0445621	0.0373604	0.0687889	0.0695257
9.21667	-0.0172708	0.0323273	0.0445277	0.0374789	0.0692578	0.0695613
9.23333	-0.0171566	0.032528	0.0437119	0.0368845	0.0692929	0.0691113
9.25	-0.0177445	0.032114	0.0448177	0.0369766	0.069249	0.0686225
9.26667	-0.0176426	0.0324961	0.0446216	0.0371055	0.0706269	0.0700174
9.28333	-0.0176115	0.0322952	0.0446891	0.0367326	0.0706773	0.0701932
9.3	-0.0172887	0.0323545	0.0443622	0.0365455	0.0711261	0.0699998
9.31667	-0.0223992	0.0341887	0.0444519	0.0368993	0.0714065	0.0699626
9.33333	-0.0181644	0.0326534	0.0448962	0.0375023	0.071572	0.0704572
9.35	-0.0175914	0.0323912	0.0445073	0.0365203	0.0715703	0.0701211
9.36667	-0.0172756	0.0327114	0.0443064	0.0361844	0.0719303	0.0695
9.38333	-0.0154938	0.0324315	0.0449536	0.0364451	0.0720453	0.0697119
9.4	-0.0161629	0.0321258	0.0463455	0.0373334	0.0723344	0.0699443
9.41667	-0.0155261	0.0322815	0.0463454	0.0378924	0.0720799	0.0694701
9.43333	-0.0153936	0.0321012	0.0446697	0.0368164	0.0730375	0.0700985
9.45	-0.0156534	0.0319753	0.0447454	0.0368134	0.0747676	0.0701079
9.46667	-0.0149101	0.0325631	0.0445609	0.0360007	0.0751712	0.0709245
9.48333	-0.0152282	0.0324915	0.0440115	0.0352124	0.0757763	0.0713245
9.5	-0.0147375	0.0327277	0.0438894	0.0356216	0.0757341	0.0710546
9.51667	-0.0143721	0.0331348	0.0434667	0.0352936	0.0769665	0.0714831
9.53333	-0.0139434	0.0338846	0.0441149	0.035672	0.0773116	0.0725916
9.55	-0.0140468	0.0341579	0.0438813	0.0355034	0.0779025	0.0725937
9.56667	-0.0139294	0.0344697	0.0438087	0.0352759	0.0777075	0.072344
9.58333	-0.0137222	0.0348826	0.0435489	0.0355975	0.0776175	0.0720451
9.6	-0.0137525	0.035435	0.0442501	0.036484	0.078141	0.0717369
9.61667	-0.0132344	0.0356071	0.0441083	0.0370521	0.0784178	0.0712966
9.63333	-0.0134342	0.0349987	0.0436717	0.0370179	0.0792967	0.0722789
9.65	-0.0132304	0.0350459	0.0430596	0.0369168	0.0792958	0.0726708
9.66667	-0.0136694	0.0354435	0.0433182	0.0370177	0.0791904	0.0722138
9.68333	-0.0131299	0.0350122	0.0434593	0.0367856	0.078908	0.0723537
9.7	-0.0132495	0.0353197	0.043662	0.0367415	0.079044	0.0724807
9.71667	-0.01389	0.0345869	0.0441783	0.0369503	0.0798952	0.0733598
9.73333	-0.0136127	0.0350365	0.0442889	0.0373063	0.0789834	0.0731998
9.75	-0.0137097	0.0349806	0.0449327	0.0377866	0.0790558	0.0738785
9.76667	-0.0139615	0.0353423	0.0446039	0.0373527	0.0799218	0.0746711
9.78333	-0.0131224	0.0361811	0.0448103	0.0387547	0.0796263	0.0743744
9.8	-0.0127026	0.0364465	0.0464569	0.0402638	0.0795399	0.0735986
9.81667	-0.0125901	0.0366434	0.0467926	0.0415965	0.0804868	0.0727571
9.83333	-0.0121089	0.0368264	0.0468439	0.0421489	0.0801455	0.0724203
9.85	-0.0112706	0.0364398	0.047432	0.0429202	0.0823773	0.0728801
9.86667	-0.0117212	0.0367451	0.0485378	0.0431753	0.0836439	0.0725973
9.88333	-0.0116421	0.0365047	0.0493946	0.0438597	0.0830721	0.0734965
9.9	-0.0117834	0.0370109	0.0486065	0.0433757	0.0835342	0.073461
9.91667	-0.0119135	0.0363814	0.0493703	0.0437182	0.0842042	0.0742291
9.93333	-0.0122084	0.036648	0.0502443	0.0441322	0.0846999	0.0753065
9.95	-0.0127045	0.0359748	0.0506444	0.0440322	0.0854266	0.0751582
9.96667	-0.0134873	0.036034	0.0511371	0.0447668	0.0849974	0.0754838
9.98333	-0.0132133	0.0373556	0.0514161	0.0442109	0.0858555	0.0770311
10	-0.0144336	0.0373795	0.0517916	0.0447246	0.0866362	0.0775947
10.0167	-0.0163756	0.037536	0.0519773	0.0447698	0.0872898	0.0783858
10.0333	-0.0139459	0.0373202	0.052312	0.0445961	0.08786	0.0792078
10.05	-0.0140637	0.0365562	0.0528044	0.0442294	0.088461	0.080319
10.0667	-0.01415	0.0363856	0.0526217	0.0439894	0.0882259	0.080812
10.0833	-0.0145101	0.0362473	0.0522844	0.0436312	0.0890024	0.0818217
10.1	-0.0144571	0.036214	0.0534165	0.0432189	0.0897077	0.0825485
10.1167	-0.013654	0.0368537	0.0537212	0.044118	0.0913351	0.0834514
10.1333	-0.0130037	0.0369888	0.0535677	0.0444412	0.0913177	0.0828399
10.15	-0.0128428	0.0367876	0.0539659	0.044893	0.0921289	0.0828736
10.1667	-0.0143539	0.0358544	0.054429	0.0464842	0.0927456	0.083951
10.1833	-0.0144165	0.0357834	0.0545805	0.0464282	0.0934288	0.0834415
10.2	-0.014285	0.0354636	0.0541605	0.0460996	0.0932293	0.0831919
10.2167	-0.0138214	0.035118	0.0536399	0.0448194	0.093381	0.0825766
10.2333	-0.0137169	0.0356085	0.0533315	0.0444915	0.0931184	0.0825582
10.25	-0.0136673	0.0353223	0.0531648	0.0442517	0.0923579	0.0817421
10.2667	-0.0133921	0.0358319	0.0535739	0.0451804	0.0911523	0.0808274
10.2833	-0.013581	0.0354249	0.054336	0.0462258	0.0904826	0.0798104
10.3	-0.0133501	0.0350628	0.0555777	0.0470305	0.0902817	0.0801533
10.3167	-0.0132131	0.0358514	0.0556057	0.0477891	0.0903981	0.0801204
10.3333	-0.0130651	0.0364125	0.0557202	0.0477938	0.0894272	0.0791755
10.35	-0.0127611	0.0364477	0.05654	0.0482035	0.089494	0.0800599
10.3667	-0.0122239	0.0363313	0.0568541	0.0481689	0.0901125	0.0809458
10.3833	-0.0120767	0.036103	0.0573279	0.0485841	0.0903617	0.0821737
10.4	-0.0124031	0.0361182	0.057166	0.0482081	0.0903604	0.082099
10.4167	-0.0118584	0.0364194	0.0572322	0.047582	0.0901889	0.0823044
10.4333	-0.0113593	0.0371196	0.0576411	0.0478021	0.0910126	0.0831569
10.45	-0.0112897	0.0371498	0.0578359	0.0478647	0.0909482	0.0833722
10.4667	-0.0114905	0.0365953	0.0592017	0.0494403	0.0912337	0.083309
10.4833	-0.0113433	0.0359318	0.0595527	0.0503075	0.0916731	0.084192
10.5	-0.012072	0.0348005	0.0599811	0.0503538	0.0919006	0.0842805
10.5167	-0.0117946	0.0350793	0.0599569	0.0504009	0.0924198	0.0839278
10.5333	-0.0109166	0.0361322	0.0596916	0.0511806	0.0923109	0.0838487
10.55	-0.0103473	0.0374758	0.0596452	0.0521367	0.0918473	0.0829801
10.5667	-0.0104497	0.0369417	0.0598431	0.0517524	0.0930385	0.0844755
10.5833	-0.0103739	0.0367687	0.0592848	0.051523	0.0928012	0.0837942
10.6	-0.0099205	0.0373852	0.0597513	0.0514072	0.0928542	0.0831134
10.6167	-0.0098022	0.0380113	0.0595246	0.0518975	0.0927042	0.0832708
10.6333	-0.0100367	0.0375673	0.0598485	0.0521423	0.0929006	0.082646
10.65	-0.0098883	0.0369673	0.0600615	0.0517274	0.0929486	0.0822724
10.6667	-0.0096023	0.0369086	0.0595069	0.0515303	0.0933171	0.0827258
10.6833	-0.0095865	0.036162	0.059348	0.0516647	0.0938479	0.0840505
10.7	-0.0100056	0.0354702	0.0598827	0.0516382	0.094401	0.0855928
10.7167	-0.0102602	0.0348434	0.0608921	0.0517402	0.0945505	0.0858217
10.7333	-0.0110446	0.0351904	0.0617349	0.0529945	0.0948717	0.0852439
10.75	-0.0110518	0.0357192	0.0613502	0.052844	0.0940682	0.0848365
10.7667	-0.0123227	0.0360875	0.06148	0.0531835	0.093867	0.0849068
10.7833	-0.0127672	0.0363529	0.0616184	0.0535959	0.0943075	0.0851071
10.8	-0.0125605	0.03621	0.063293	0.0540464	0.0951129	0.0855037
10.8167	-0.012666	0.0361455	0.0630357	0.0545891	0.0949182	0.0852692
10.8333	-0.0129144	0.0357785	0.0650051	0.0568917	0.0953916	0.0853481
10.85	-0.0123266	0.0357905	0.0653233	0.0571723	0.0961066	0.0850272
10.8667	-0.0123095	0.0351206	0.0657253	0.0576189	0.09529	0.0846755
10.8833	-0.0124781	0.0352227	0.0659221	0.057712	0.0954872	0.0846944
10.9	-0.0121736	0.0366601	0.0655807	0.0572281	0.094774	0.0848823
10.9167	-0.0121358	0.0367722	0.0650839	0.0562904	0.0941425	0.0854518
10.9333	-0.0121682	0.036371	0.0648682	0.0570456	0.0947383	0.0853176
10.95	-0.0124518	0.0359946	0.064788	0.0562936	0.0953893	0.0853047
10.9667	-0.0127259	0.0357027	0.0651856	0.0559065	0.0954249	0.0852175
10.9833	-0.0128431	0.0357076	0.0657053	0.056269	0.0960536	0.0844944
11	-0.0126789	0.0358597	0.0675534	0.0598556	0.0964851	0.0856597
11.0167	-0.0132586	0.0350554	0.069039	0.0632999	0.0966115	0.085885
11.0333	-0.012753	0.0348164	0.0694695	0.0656448	0.0956557	0.0863164
11.05	-0.0123389	0.0359473	0.0702765	0.0677148	0.0950501	0.0858094
11.0667	-0.0115632	0.0370866	0.0711521	0.0691687	0.0963988	0.0863388
11.0833	-0.0109508	0.037282	0.0709856	0.0693517	0.0958878	0.0866186
11.1	-0.0107579	0.03718	0.0713941	0.0697543	0.0957584	0.0866915
11.1167	-0.0102777	0.0367097	0.0712093	0.0693712	0.0963936	0.0872177
11.1333	-0.0101396	0.0368711	0.0716073	0.0701333	0.0955942	0.0868106
11.15	-0.0096465	0.0365784	0.072929	0.0713649	0.095392	0.0867335
11.1667	-0.0104674	0.035611	0.0734941	0.0723034	0.0951733	0.0865334
11.1833	-0.0097806	0.0356013	0.0740257	0.0720582	0.095741	0.0876124
11.2	-0.0098099	0.0360228	0.0747786	0.0717767	0.0956509	0.0885973
11.2167	-0.0093612	0.0358962	0.0761224	0.0722811	0.0960975	0.0885247
11.2333	-0.0095762	0.0364932	0.0758446	0.0715604	0.0946226	0.0876904
11.25	-0.008937	0.0365999	0.0770061	0.0718856	0.0949727	0.0889066
11.2667	-0.0089365	0.0366381	0.0777354	0.0717516	0.0956311	0.0893672
11.2833	-0.0090768	0.0363825	0.0786162	0.0713864	0.0945423	0.0892139
11.3	-0.0086904	0.0365385	0.0822781	0.0728227	0.0939	0.0887173
11.3167	-0.0092137	0.0360557	0.0827712	0.0729916	0.0938999	0.0890844
11.3333	-0.0091009	0.0359863	0.0835091	0.0739673	0.0941262	0.0888343
11.35	-0.0085139	0.0358758	0.0846433	0.0748023	0.0936297	0.0891599
11.3667	-0.0082911	0.0352638	0.0855991	0.0748698	0.0938429	0.0881499
11.3833	-0.0077187	0.0357702	0.0862046	0.0744657	0.0941541	0.0892917
11.4	-0.0073515	0.0367355	0.0864507	0.0744119	0.0944646	0.0895338
11.4167	-0.0070462	0.0369361	0.0872578	0.0745775	0.0934223	0.0890433
11.4333	-0.0068318	0.0377086	0.08806	0.0737051	0.0940298	0.0893908
11.45	-0.0069909	0.0398751	0.0886551	0.0742937	0.0938021	0.0901044
11.4667	-0.006983	0.0405694	0.0897171	0.0759004	0.0943903	0.090075
11.4833	-0.0064588	0.0408449	0.0903169	0.075521	0.0948602	0.0900572
11.5	-0.0061852	0.0411444	0.0911461	0.0751886	0.0947694	0.0909435
11.5167	-0.0058683	0.0410881	0.0914019	0.0752803	0.0947033	0.0905007
11.5333	-0.0061439	0.0415986	0.091176	0.0751984	0.0952345	0.0901708
11.55	-0.0061977	0.0413973	0.0918256	0.0743796	0.0958892	0.0896866
11.5667	-0.0056928	0.0421596	0.0918651	0.0751427	0.0960664	0.0895095
11.5833	-0.0055774	0.0420365	0.0926008	0.0754701	0.0964022	0.0894546
11.6	-0.0054063	0.0421014	0.0928335	0.0765218	0.0962637	0.0883615
11.6167	-0.0052861	0.0422519	0.0937789	0.0761404	0.0962135	0.0887068
11.6333	-0.0053018	0.0420414	0.092949	0.0750073	0.0967875	0.0889527
11.65	-0.0046825	0.0422995	0.092089	0.073592	0.0970673	0.0894428
11.6667	-0.0044847	0.0425176	0.0919946	0.0731453	0.0972258	0.0891143
11.6833	-0.0044376	0.0425877	0.0919633	0.0732032	0.0965252	0.0890191
11.7	-0.0043466	0.0419486	0.0917532	0.0731867	0.0990048	0.0892088
11.7167	-0.0039863	0.0426475	0.0913411	0.0730491	0.0992912	0.0892509
11.7333	-0.0043679	0.0422845	0.0912938	0.0723476	0.100032	0.08965
11.75	-0.0039189	0.0423851	0.0909153	0.0717556	0.100865	0.0909434
11.7667	-0.0038034	0.0417719	0.0895335	0.0704986	0.101051	0.0900349
11.7833	-0.0039733	0.041524	0.0898436	0.0699871	0.101077	0.0897361
11.8	-0.003807	0.041238	0.090171	0.0703792	0.100875	0.0893143
11.8167	-0.0036215	0.0409892	0.0908542	0.0705078	0.101658	0.0896578
11.8333	-0.0037826	0.0408817	0.0891277	0.0688791	0.102279	0.0894022
11.85	-0.0039469	0.0400119	0.0880954	0.0680966	0.101426	0.0889056
11.8667	-0.0028054	0.0403105	0.0877592	0.0670483	0.101878	0.0892577
11.8833	-0.0029094	0.0397507	0.0868691	0.0663326	0.10271	0.0890319
11.9	-0.0023581	0.040187	0.0880585	0.0674827	0.102733	0.0892567
11.9167	-0.0018742	0.0401648	0.0892041	0.0692452	0.103074	0.089971
11.9333	-0.0026829	0.039941	0.0901882	0.0718381	0.103445	0.0910796
11.95	-0.0013936	0.0401552	0.0908551	0.0738847	0.103911	0.091152
11.9667	-0.0012488	0.0403388	0.0912515	0.0726845	0.104736	0.0925829
11.9833	-0.0006094	0.0401629	0.0914054	0.0716161	0.105309	0.0930064
12	-0.0006812	0.0396437	0.0911623	0.0710794	0.10481	0.0925895
12.0167	-0.0005099	0.03946	0.0915393	0.0712996	0.105727	0.0931101
12.0333	-0.0008729	0.0399286	0.0917627	0.0713368	0.104899	0.0928608
12.05	-0.0010149	0.0402679	0.0909881	0.0704723	0.104633	0.0921877
12.0667	-0.0003147	0.0409438	0.0929387	0.0720391	0.104652	0.0924937
12.0833	0.00071822	0.0411596	0.0936432	0.0722297	0.104489	0.0919896
12.1	8.296e-05	0.0412862	0.0937795	0.073295	0.103492	0.0909489
12.1167	0.00059531	0.0415842	0.0952506	0.0742069	0.104679	0.0913755
12.1333	0.0005565	0.0418644	0.0947551	0.0739004	0.105086	0.0913362
12.15	0.00057842	0.0412302	0.095402	0.0748922	0.106025	0.0914482
12.1667	0.00116319	0.0410707	0.0955127	0.0746181	0.105745	0.0903647
12.1833	7.9703e-05	0.041099	0.0950131	0.0732433	0.106183	0.0908399
12.2	0.00088019	0.0414875	0.095535	0.0743483	0.105781	0.0906412
12.2167	0.00018523	0.041279	0.0960543	0.0752236	0.107007	0.0913974
12.2333	0.00052863	0.0425957	0.096581	0.07515	0.1075	0.0912798
12.25	0.00021749	0.0431996	0.096404	0.0739069	0.108498	0.0931433
12.2667	0.00097903	0.0433865	0.0972615	0.0740164	0.108784	0.0933673
12.2833	0.00034178	0.0428523	0.0978938	0.073419	0.1083	0.0918856
12.3	0.00036106	0.0424207	0.0980188	0.0730814	0.108897	0.0920637
12.3167	-0.0006586	0.0417907	0.0981194	0.0730862	0.108422	0.0916442
12.3333	-0.0019405	0.0419567	0.0974904	0.0722181	0.108322	0.0924315
12.35	-0.0045665	0.0429448	0.0972922	0.0713121	0.110966	0.0950835
12.3667	-0.0024854	0.0422557	0.0974343	0.0718621	0.111303	0.0957705
12.3833	-0.0018046	0.042793	0.098961	0.0740083	0.111077	0.09577
12.4	-0.0010487	0.0426875	0.0997427	0.07385	0.110304	0.0949156
12.4167	-0.0009597	0.0434334	0.0992482	0.0733575	0.110978	0.0955543
12.4333	-0.0009724	0.0432696	0.0987253	0.0726036	0.110308	0.0956043
12.45	-0.0003517	0.0426916	0.0978158	0.0715267	0.110254	0.0955411
12.4667	0.00040868	0.0427338	0.0976802	0.0709819	0.110101	0.0956841
12.4833	0.00069215	0.0424163	0.0976808	0.0726413	0.110806	0.0960779
12.5	0.00085248	0.0428358	0.0977275	0.0718335	0.112784	0.0973886
12.5167	-0.0001206	0.0429613	0.0984943	0.0715153	0.111969	0.0974944
12.5333	6.1399e-05	0.0427175	0.0980832	0.0703511	0.111402	0.097483
12.55	0.0006472	0.0427302	0.09851	0.0700655	0.111828	0.0977297
12.5667	0.00073673	0.0430056	0.0986675	0.071322	0.111676	0.0981565
12.5833	0.00093493	0.0433789	0.0970986	0.0709244	0.112251	0.0978902
12.6	0.00087924	0.0429299	0.0941471	0.0689864	0.111926	0.0980427
12.6167	0.00075173	0.0423562	0.0917485	0.0682244	0.111312	0.0979495
12.6333	0.00028527	0.0417208	0.0902492	0.0664465	0.111918	0.098351
12.65	0.00015475	0.0422137	0.0914887	0.0673558	0.112378	0.0982707
12.6667	0.000898	0.0426615	0.0919822	0.0676815	0.11269	0.0993121
12.6833	0.00120761	0.0429433	0.0925934	0.0681449	0.112867	0.100021
12.7	0.00081403	0.0428911	0.0940256	0.0699416	0.112188	0.0996037
12.7167	0.00117629	0.0430745	0.0945162	0.0705273	0.111354	0.098276
12.7333	0.00147832	0.0432792	0.0942021	0.0703511	0.111919	0.0991572
12.75	0.0019799	0.0439814	0.0957341	0.0736202	0.110663	0.0982475
12.7667	0.00260543	0.0453234	0.0960142	0.0740952	0.111085	0.0987728
12.7833	0.00329015	0.0455471	0.0967401	0.0748384	0.11031	0.0979478
12.8	0.00348872	0.0456594	0.0966949	0.074679	0.11014	0.0982879
12.8167	0.00387718	0.0453898	0.0964433	0.0738696	0.109857	0.0988416
12.8333	0.00447594	0.0457575	0.0964106	0.0732894	0.110401	0.0998376
12.85	0.00473073	0.0456071	0.0960105	0.0728403	0.111056	0.100824
12.8667	0.00444463	0.0458062	0.0960755	0.0724906	0.110812	0.100493
12.8833	0.00427189	0.0450477	0.0960697	0.0718441	0.110656	0.100853
12.9	0.00444619	0.0452415	0.0954882	0.0717454	0.110589	0.100518
12.9167	0.00453516	0.0451552	0.0956329	0.0720185	0.111089	0.0999023
12.9333	0.00407137	0.0448159	0.0958303	0.0722576	0.111202	0.0996169
12.95	0.0039718	0.0443018	0.0957544	0.0720009	0.110449	0.0993156
12.9667	0.00396981	0.0449377	0.0954546	0.0715717	0.110032	0.0990592
12.9833	0.00460573	0.0446207	0.0949392	0.0705758	0.109299	0.0990038
13	0.00403265	0.0450416	0.0944724	0.0712479	0.109735	0.0998684
13.0167	0.00338371	0.0449976	0.0946996	0.0710411	0.109733	0.100396
13.0333	0.00396281	0.0450197	0.0948816	0.0712381	0.109679	0.100154
13.05	0.00419922	0.0455839	0.0943159	0.0714565	0.110067	0.0999191
13.0667	0.00508984	0.0470484	0.0943878	0.0713645	0.111	0.102554
13.0833	0.00549948	0.047814	0.0952594	0.0714738	0.110855	0.101575
13.1	0.00661149	0.0481844	0.0983818	0.0740394	0.11045	0.101743
13.1167	0.00634082	0.048326	0.098448	0.0740747	0.110278	0.102345
13.1333	0.00596012	0.0483365	0.099031	0.075699	0.108756	0.100982
13.15	0.00635678	0.0487652	0.0993785	0.0757399	0.108778	0.100473
13.1667	0.00639955	0.0478452	0.0994322	0.0756779	0.109786	0.100377
13.1833	0.00734381	0.0480192	0.098924	0.0758977	0.109554	0.100233
13.2	0.00741364	0.0479237	0.0995351	0.0758514	0.109567	0.100014
13.2167	0.00739352	0.0483214	0.100429	0.077075	0.109338	0.100161
13.2333	0.0072169	0.0480396	0.103026	0.0797419	0.110494	0.100715
13.25	0.00717061	0.0483386	0.105883	0.0821084	0.109952	0.100255
13.2667	0.00804059	0.0488064	0.10797	0.0842791	0.110318	0.0993732
13.2833	0.00786783	0.0484815	0.108799	0.0851707	0.109943	0.100232
13.3	0.00755687	0.0478713	0.110001	0.0868063	0.110853	0.10203
13.3167	0.00818477	0.0483667	0.110701	0.087913	0.110622	0.102367
13.3333	0.00742822	0.0476317	0.111896	0.0894637	0.110713	0.102061
13.35	0.00760433	0.0478514	0.113633	0.0900586	0.110433	0.101488
13.3667	0.00797257	0.048708	0.114973	0.09033	0.110153	0.101829
13.3833	0.00872969	0.0490436	0.115777	0.0904028	0.110451	0.103103
13.4	0.00803171	0.0489368	0.115702	0.0902663	0.111094	0.103855
13.4167	0.00829966	0.0494663	0.115706	0.0899169	0.110349	0.103531
13.4333	0.00846297	0.0497332	0.115675	0.0890906	0.110774	0.103197
13.45	0.00899923	0.0497898	0.115603	0.0885516	0.110005	0.101988
13.4667	0.00897624	0.0501863	0.116008	0.0885645	0.110973	0.102452
13.4833	0.00901589	0.0498781	0.115957	0.0879038	0.111278	0.10284
13.5	0.00865917	0.0496687	0.115631	0.0879933	0.10999	0.102211
13.5167	0.00980229	0.0502757	0.115288	0.0870146	0.110287	0.102521
13.5333	0.00999051	0.0507603	0.115378	0.0870558	0.110023	0.102243
13.55	0.0104908	0.0510343	0.116608	0.0867838	0.11107	0.102082
13.5667	0.011679	0.0508374	0.116934	0.0868334	0.111208	0.100368
13.5833	0.0111595	0.0507806	0.117517	0.0869648	0.111737	0.100578
13.6	0.0113139	0.0512368	0.118156	0.0885906	0.110519	0.100851
13.6167	0.0112618	0.0519925	0.118685	0.0896429	0.110511	0.100637
13.6333	0.0107756	0.0521248	0.119649	0.0900729	0.110523	0.101652
13.65	0.0120327	0.052676	0.119928	0.08967	0.111212	0.101284
13.6667	0.0123292	0.0528417	0.119847	0.0897209	0.110469	0.101167
13.6833	0.0123855	0.0524114	0.119696	0.0894512	0.110335	0.101252
13.7	0.0117897	0.0526756	0.119986	0.0881219	0.110698	0.101644
13.7167	0.0119004	0.0529022	0.119392	0.0876027	0.110844	0.101727
13.7333	0.0123471	0.0531263	0.119111	0.0868529	0.110022	0.101587
13.75	0.0128573	0.0526869	0.12013	0.0875845	0.110011	0.10147
13.7667	0.0128843	0.0526376	0.119542	0.0869778	0.109713	0.1016
13.7833	0.012035	0.0514908	0.120362	0.0859856	0.110668	0.101952
13.8	0.0123082	0.0517954	0.121428	0.0864803	0.110782	0.101177
13.8167	0.012346	0.0515633	0.121494	0.0868847	0.110498	0.101008
13.8333	0.0128669	0.0515888	0.121486	0.0861903	0.110358	0.101112
13.85	0.0127084	0.0522994	0.121362	0.0854006	0.111022	0.101116
13.8667	0.0129195	0.0519061	0.12252	0.0867971	0.110731	0.10112
13.8833	0.0131149	0.0520852	0.125204	0.0895388	0.111292	0.101219
13.9	0.0130188	0.0521891	0.125861	0.090109	0.110227	0.101073
13.9167	0.0135507	0.0519562	0.126802	0.0901391	0.110911	0.102031
13.9333	0.0137438	0.0520182	0.126683	0.0897658	0.113608	0.100471
13.95	0.0144875	0.0531367	0.12751	0.090039	0.114441	0.101193
13.9667	0.0154456	0.0539957	0.128444	0.0909193	0.115421	0.0998782
13.9833	0.0161154	0.0545235	0.12878	0.0910065	0.115919	0.100874
14	0.0159869	0.0540891	0.12917	0.0922484	0.115087	0.100803
14.0167	0.0157455	0.052863	0.129545	0.0931786	0.115725	0.101399
14.0333	0.015176	0.0526645	0.128788	0.0928974	0.115677	0.101747
14.05	0.0146277	0.0518648	0.129562	0.0928357	0.115903	0.102179
14.0667	0.015291	0.0517272	0.129895	0.0934258	0.114797	0.101708
14.0833	0.0158476	0.0514469	0.130953	0.096225	0.11514	0.102692
14.1	0.0153195	0.0516392	0.133432	0.100326	0.115111	0.102328
14.1167	0.0152804	0.0519802	0.135259	0.103161	0.11596	0.102705
14.1333	0.0160492	0.0522263	0.136452	0.105664	0.116177	0.103669
14.15	0.0162157	0.0526832	0.137144	0.108551	0.11729	0.10395
14.1667	0.0155018	0.0529769	0.137701	0.110248	0.116734	0.104358
14.1833	0.0153118	0.0531573	0.137243	0.110613	0.117049	0.104375
14.2	0.0156351	0.0540713	0.138284	0.110708	0.11696	0.103003
14.2167	0.0149905	0.05451	0.138769	0.11147	0.116897	0.102345
14.2333	0.0158306	0.0542398	0.138796	0.112771	0.116191	0.102214
14.25	0.0154645	0.0540423	0.139833	0.115384	0.117821	0.103536
14.2667	0.0154872	0.0542073	0.140459	0.117826	0.117515	0.103995
14.2833	0.0149868	0.0540556	0.140899	0.119579	0.116355	0.103448
14.3	0.0149394	0.0532619	0.141718	0.120652	0.115743	0.103252
14.3167	0.015309	0.0531884	0.146587	0.11949	0.116884	0.104851
14.3333	0.0155751	0.0530878	0.146733	0.119532	0.117244	0.104654
14.35	0.0161172	0.054118	0.147574	0.119849	0.118126	0.10499
14.3667	0.0170959	0.0546367	0.148607	0.121146	0.117175	0.103671
14.3833	0.0166227	0.0535139	0.149707	0.121763	0.116551	0.103711
14.4	0.0181629	0.053803	0.150375	0.122849	0.117096	0.103638
14.4167	0.0180853	0.0532547	0.151089	0.123817	0.116668	0.103505
14.4333	0.0174095	0.0527466	0.151745	0.12367	0.117364	0.103868
14.45	0.0173945	0.0521327	0.151026	0.123225	0.117848	0.103741
14.4667	0.0167027	0.0509697	0.15162	0.123051	0.118689	0.103839
14.4833	0.0167334	0.0511494	0.151456	0.122115	0.117651	0.103164
14.5	0.0170502	0.0513777	0.15149	0.120536	0.117969	0.103678
14.5167	0.0164988	0.0515743	0.151125	0.118941	0.117309	0.103899
14.5333	0.0177442	0.0535127	0.150853	0.117816	0.117714	0.103913
14.55	0.0161558	0.0528495	0.15027	0.116164	0.117559	0.103403
14.5667	0.0164895	0.0529592	0.150516	0.115236	0.117546	0.104716
14.5833	0.0159588	0.0526369	0.150796	0.114924	0.118084	0.104834
14.6	0.0152944	0.0521336	0.150087	0.113447	0.117488	0.104802
14.6167	0.0147744	0.0519309	0.149345	0.111411	0.118067	0.10562
14.6333	0.0144632	0.0524165	0.149093	0.109917	0.117589	0.104618
14.65	0.0137516	0.0520996	0.148719	0.109405	0.117558	0.10428
14.6667	0.0146352	0.0526989	0.149312	0.109248	0.11678	0.104563
14.6833	0.0148758	0.0531062	0.148818	0.108302	0.116334	0.104576
14.7	0.0151994	0.0533085	0.148918	0.107794	0.118345	0.1049
14.7167	0.0150434	0.0529114	0.149572	0.10762	0.117421	0.105648
14.7333	0.0155454	0.0528709	0.149241	0.107571	0.117115	0.105918
14.75	0.0150217	0.0527632	0.149813	0.108227	0.117105	0.105776
14.7667	0.0160323	0.0536166	0.150251	0.10822	0.116688	0.105994
14.7833	0.0157577	0.0541135	0.150169	0.108086	0.117346	0.105779
14.8	0.0164345	0.0548828	0.150988	0.107391	0.116895	0.105853
14.8167	0.0161743	0.0549408	0.150684	0.10723	0.11697	0.106156
14.8333	0.0162404	0.0551455	0.149662	0.106921	0.117662	0.104882
14.85	0.0149816	0.0545151	0.149935	0.105354	0.117347	0.104154
14.8667	0.0152387	0.0551002	0.149651	0.103361	0.117629	0.104325
14.8833	0.0159708	0.0555196	0.149302	0.102258	0.118607	0.104894
14.9	0.0162467	0.0556953	0.149823	0.102366	0.118457	0.103963
14.9167	0.0162694	0.0549892	0.150448	0.101939	0.117538	0.103421
14.9333	0.0165725	0.0554658	0.151175	0.100908	0.118333	0.104666
14.95	0.0164706	0.0557604	0.150484	0.0997024	0.117238	0.10305
14.9667	0.0169234	0.0567868	0.149814	0.0983792	0.117054	0.104069
14.9833	0.0172538	0.0578551	0.15048	0.0977368	0.118032	0.104024
15	0.016984	0.057312	0.149884	0.0970848	0.118077	0.10509
15.0167	0.0171193	0.0573021	0.150622	0.097651	0.119027	0.106327
15.0333	0.0175656	0.0576659	0.151491	0.0972765	0.119364	0.105574
15.05	0.0177204	0.0581755	0.15123	0.0966441	0.120032	0.106959
15.0667	0.0176461	0.0583522	0.152116	0.0961542	0.119945	0.107338
15.0833	0.0174349	0.0584437	0.153092	0.0953303	0.120004	0.10708
15.1	0.0170282	0.0589682	0.154163	0.0950832	0.11975	0.106762
15.1167	0.0151072	0.0586116	0.15611	0.095831	0.119976	0.106609
15.1333	0.0146737	0.059112	0.156306	0.0960603	0.120097	0.105808
15.15	0.0143939	0.0586364	0.157369	0.0958105	0.120232	0.105598
15.1667	0.0125379	0.0575075	0.15866	0.0951585	0.119927	0.104972
15.1833	0.0133088	0.0581572	0.159065	0.0938367	0.120754	0.104833
15.2	0.0133318	0.0579632	0.159406	0.0929287	0.120737	0.104925
15.2167	0.0134429	0.0582323	0.160157	0.0938097	0.121764	0.104984
15.2333	0.0132478	0.0571594	0.161495	0.0941055	0.122483	0.106457
15.25	0.0130094	0.0576646	0.163063	0.0946273	0.12474	0.104497
15.2667	0.0129079	0.0585247	0.163525	0.0937202	0.124404	0.104635
15.2833	0.0132148	0.0602681	0.164174	0.0934126	0.123876	0.10471
15.3	0.0135088	0.061425	0.164867	0.0935566	0.12366	0.104609
15.3167	0.0135445	0.0613915	0.164072	0.0936433	0.124314	0.105145
15.3333	0.0146032	0.0612956	0.164241	0.0936338	0.12527	0.105271
15.35	0.0148112	0.0611415	0.166123	0.0947317	0.125107	0.106113
15.3667	0.0156667	0.0619752	0.166718	0.0950784	0.124751	0.106108
15.3833	0.0170227	0.0622394	0.1682	0.0964982	0.123913	0.104789
15.4	0.0172486	0.0628427	0.169858	0.0962951	0.124295	0.105742
15.4167	0.0178754	0.0636324	0.170247	0.096658	0.122932	0.10446
15.4333	0.0173366	0.063336	0.170548	0.0965178	0.122873	0.104193
15.45	0.0176269	0.0625435	0.171878	0.0987119	0.123083	0.10362
15.4667	0.0179734	0.0624302	0.172983	0.0997714	0.122968	0.104428
15.4833	0.0183852	0.0624348	0.175276	0.102896	0.123375	0.10435
15.5	0.0187756	0.0617207	0.177072	0.104948	0.123697	0.10441
15.5167	0.0180052	0.061388	0.177363	0.105279	0.121933	0.10375
15.5333	0.0180055	0.0602225	0.178935	0.105244	0.121108	0.102783
15.55	0.0173041	0.0592329	0.180102	0.106072	0.121134	0.101494
15.5667	0.0176199	0.0595609	0.181693	0.106955	0.120332	0.100999
15.5833	0.0172386	0.0594306	0.182553	0.107538	0.119732	0.10143
15.6	0.0181071	0.0603098	0.184108	0.107383	0.119825	0.101591
15.6167	0.0186422	0.0617098	0.184698	0.107717	0.119599	0.100861
15.6333	0.0191743	0.0620964	0.186045	0.108482	0.11839	0.100608
15.65	0.0187576	0.0619633	0.186938	0.109132	0.118115	0.100205
15.6667	0.0180041	0.0610701	0.187649	0.109077	0.117823	0.101152
15.6833	0.0181755	0.0618283	0.188013	0.109119	0.118582	0.101554
15.7	0.0187169	0.063255	0.187994	0.109153	0.117876	0.101685
15.7167	0.0197274	0.0639906	0.188139	0.108733	0.117752	0.100395
15.7333	0.0196888	0.0642891	0.188259	0.108301	0.11728	0.100396
15.75	0.0198269	0.0645634	0.188075	0.10721	0.116756	0.0999165
15.7667	0.0201391	0.0649705	0.188623	0.107036	0.117215	0.100503
15.7833	0.0202654	0.0656618	0.188014	0.106612	0.116274	0.099783
15.8	0.0209303	0.0661641	0.188614	0.106515	0.116352	0.100571
15.8167	0.0214987	0.0658153	0.189205	0.107717	0.116606	0.100319
15.8333	0.0220487	0.0664682	0.189488	0.10897	0.116074	0.101024
15.85	0.0231395	0.0676816	0.18935	0.111068	0.117036	0.0983151
15.8667	0.023966	0.0677662	0.190132	0.111809	0.116681	0.0987201
15.8833	0.0248294	0.0675434	0.189961	0.112454	0.116084	0.0982024
15.9	0.0268075	0.0699547	0.190224	0.112289	0.11636	0.0983744
15.9167	0.0288486	0.0711478	0.190475	0.11227	0.117124	0.0974682
15.9333	0.0298118	0.0714591	0.189975	0.111402	0.117369	0.0967377
15.95	0.0312675	0.0728407	0.190643	0.113173	0.11761	0.0969367
15.9667	0.0319184	0.0727278	0.191415	0.114827	0.116375	0.0963791
15.9833	0.0323528	0.0741572	0.191955	0.115403	0.115962	0.0960212
16	0.0328962	0.0740334	0.191654	0.115339	0.116462	0.0957283
16.0167	0.0336785	0.0746555	0.191561	0.114738	0.115639	0.0952395
16.0333	0.0345411	0.0752351	0.192588	0.114546	0.115697	0.0956503
16.05	0.0350368	0.0750884	0.191718	0.115577	0.116407	0.0962142
16.0667	0.0350947	0.0752941	0.192553	0.115777	0.115541	0.0959644
16.0833	0.0350535	0.0757781	0.193812	0.116265	0.114633	0.0952413
16.1	0.0354571	0.0754906	0.195385	0.117405	0.11462	0.0951063
16.1167	0.0365916	0.0764644	0.196713	0.118105	0.114711	0.0951823
16.1333	0.0377409	0.077373	0.198636	0.119703	0.115032	0.0958367
16.15	0.0365776	0.076767	0.198673	0.118633	0.115056	0.0960693
16.1667	0.0354843	0.0770592	0.199147	0.118897	0.115576	0.0954524
16.1833	0.0360599	0.0784642	0.200613	0.120218	0.114617	0.0947584
16.2	0.036092	0.0794102	0.200387	0.11975	0.115008	0.094933
16.2167	0.0378582	0.0806398	0.202073	0.120737	0.115978	0.0964003
16.2333	0.0384806	0.0804588	0.203727	0.12182	0.115737	0.0963222
16.25	0.0375645	0.0790109	0.204371	0.121884	0.11524	0.0967752
16.2667	0.0372821	0.0775524	0.204448	0.121111	0.116584	0.0980716
16.2833	0.0378593	0.0776284	0.203972	0.121122	0.116338	0.0978679
16.3	0.0374141	0.0781285	0.204514	0.122442	0.116061	0.0984411
16.3167	0.0371263	0.0780379	0.204167	0.121619	0.116799	0.0985516
16.3333	0.0376289	0.0788832	0.204901	0.1234	0.116376	0.0976516
16.35	0.0384812	0.0794796	0.205746	0.123769	0.115622	0.0974906
16.3667	0.0379015	0.0785147	0.2061	0.123594	0.11608	0.0982453
16.3833	0.0383924	0.0783241	0.206434	0.123337	0.117101	0.098739
16.4	0.039137	0.0790621	0.20689	0.123249	0.117399	0.0986628
16.4167	0.0392125	0.0787533	0.208102	0.124446	0.116952	0.0980771
16.4333	0.0393861	0.0787703	0.209412	0.124512	0.1169	0.0986255
16.45	0.0393502	0.0796618	0.210728	0.124398	0.117341	0.0980778
16.4667	0.0392429	0.0798356	0.211743	0.12386	0.117921	0.0993479
16.4833	0.0396042	0.0809162	0.21135	0.123847	0.118112	0.0997831
16.5	0.0398533	0.0818561	0.212671	0.124691	0.118327	0.0993483
16.5167	0.0404384	0.0822704	0.214423	0.126841	0.119253	0.0990577
16.5333	0.0408729	0.0819723	0.215335	0.126973	0.119045	0.0987152
16.55	0.0419871	0.0821496	0.216432	0.126212	0.118682	0.0979932
16.5667	0.0415785	0.0821591	0.215944	0.125795	0.119721	0.0974807
16.5833	0.0423835	0.0819613	0.217896	0.125963	0.118831	0.0983354
16.6	0.042396	0.0819588	0.220114	0.126588	0.118769	0.0980985
16.6167	0.0422608	0.0812282	0.220731	0.126544	0.120302	0.097516
16.6333	0.0434146	0.0821328	0.221142	0.125866	0.118682	0.0975714
16.65	0.0440242	0.082536	0.220575	0.126004	0.118747	0.0975168
16.6667	0.0437775	0.0815134	0.221188	0.126087	0.120004	0.0967713
16.6833	0.0441506	0.081794	0.22257	0.126604	0.119383	0.0969436
16.7	0.0437338	0.0812909	0.223658	0.126515	0.119679	0.0971272
16.7167	0.0436194	0.0803448	0.224699	0.126513	0.118645	0.098615
16.7333	0.0429947	0.0799863	0.225751	0.12631	0.117949	0.0978271
16.75	0.0433225	0.0800838	0.227129	0.126024	0.116621	0.096633
16.7667	0.0436809	0.0794566	0.22749	0.126025	0.117317	0.0960735
16.7833	0.043769	0.0802627	0.22901	0.126587	0.117511	0.0966861
16.8	0.0444775	0.0809666	0.228946	0.127099	0.116809	0.0967532
16.8167	0.0444537	0.0816029	0.22947	0.126709	0.1166	0.0973149
16.8333	0.0450209	0.0820451	0.229456	0.125915	0.116077	0.0970051
16.85	0.0447129	0.080861	0.229704	0.125108	0.11605	0.0979984
16.8667	0.0436122	0.0802916	0.231966	0.124395	0.115387	0.0978616
16.8833	0.0433322	0.0799452	0.233809	0.12543	0.115463	0.0974077
16.9	0.0437961	0.0807418	0.235149	0.125507	0.114215	0.0970842
16.9167	0.0436666	0.0809818	0.236036	0.125074	0.11467	0.0967784
16.9333	0.0445738	0.0803491	0.236434	0.125264	0.114571	0.0967914
16.95	0.04404	0.0800408	0.237335	0.124374	0.114653	0.0967167
16.9667	0.0434875	0.0793261	0.238794	0.124416	0.11596	0.0980835
16.9833	0.0420828	0.0787213	0.239188	0.12451	0.115663	0.0982837
17	0.0414484	0.0785672	0.240876	0.125712	0.11579	0.0983012
17.0167	0.0408447	0.0782891	0.242488	0.126631	0.111617	0.0970282
17.0333	0.0398215	0.0776404	0.244008	0.127793	0.115657	0.0986471
17.05	0.0401039	0.0777515	0.245937	0.128545	0.114609	0.098071
17.0667	0.039094	0.0771496	0.247036	0.128936	0.114584	0.0980079
17.0833	0.0390954	0.0764857	0.248799	0.129899	0.114321	0.0967877
17.1	0.0397428	0.0773492	0.250615	0.131327	0.115452	0.0983776
17.1167	0.0394613	0.077451	0.25097	0.130873	0.115627	0.0980292
17.1333	0.039838	0.0775664	0.251967	0.129994	0.115185	0.097334
17.15	0.0388905	0.0773944	0.253898	0.128802	0.115132	0.0974329
17.1667	0.0388654	0.0773573	0.252673	0.130503	0.117074	0.0964253
17.1833	0.0388976	0.0765716	0.252559	0.129111	0.116929	0.0955299
17.2	0.0386094	0.0764797	0.252385	0.12829	0.118721	0.0969353
17.2167	0.0387024	0.0763433	0.252318	0.127583	0.118638	0.0980748
17.2333	0.0392217	0.0767064	0.252044	0.127059	0.11888	0.0976597
17.25	0.0399208	0.0767787	0.254489	0.127523	0.11911	0.0976512
17.2667	0.0410281	0.0768328	0.255125	0.127486	0.119561	0.0983134
17.2833	0.0418072	0.0764927	0.256379	0.127822	0.119758	0.0977945
17.3	0.0423956	0.0765725	0.25604	0.127507	0.118881	0.0962283
17.3167	0.0426163	0.0764866	0.256231	0.126699	0.118156	0.0953259
17.3333	0.0423551	0.0764931	0.256088	0.127065	0.119629	0.0957231
17.35	0.043472	0.0772071	0.255804	0.12667	0.117998	0.0952172
17.3667	0.0423308	0.0761168	0.257717	0.127873	0.118441	0.0955661
17.3833	0.0426622	0.0771938	0.257652	0.127658	0.118227	0.0953883
17.4	0.044098	0.0785609	0.257489	0.128368	0.11834	0.0949653
17.4167	0.0433552	0.0787637	0.258372	0.130111	0.11933	0.0958724
17.4333	0.0445667	0.0797827	0.258393	0.129398	0.119238	0.0962478
17.45	0.045129	0.0808784	0.258622	0.129116	0.119111	0.0962356
17.4667	0.0444263	0.0807323	0.258246	0.128659	0.119894	0.0968251
17.4833	0.0439535	0.0800248	0.258046	0.128527	0.12053	0.0974047
17.5	0.0419511	0.080486	0.257717	0.127934	0.12006	0.0972848
17.5167	0.0415625	0.0799515	0.256024	0.126659	0.119805	0.0975207
17.5333	0.0419254	0.078883	0.255759	0.125857	0.120198	0.0976167
17.55	0.0373142	0.0781395	0.255924	0.126275	0.120854	0.0976999
17.5667	0.0365113	0.078045	0.256194	0.125879	0.120814	0.0977017
17.5833	0.0371668	0.0786323	0.254999	0.124918	0.122366	0.0983272
17.6	0.0372956	0.0776487	0.255441	0.124296	0.123511	0.0983635
17.6167	0.0375944	0.0774128	0.256228	0.12483	0.124003	0.0991899
17.6333	0.0378719	0.0770561	0.255688	0.123995	0.125542	0.0988988
17.65	0.0363754	0.0767924	0.255812	0.124316	0.124412	0.0987832
17.6667	0.0371038	0.0769139	0.256752	0.125698	0.125142	0.0990012
17.6833	0.0365215	0.0768349	0.257205	0.126054	0.125062	0.0983481
17.7	0.0371291	0.0763781	0.256864	0.125603	0.12461	0.0984557
17.7167	0.0362691	0.0764661	0.257777	0.12613	0.124626	0.0983307
17.7333	0.0370853	0.0763052	0.257172	0.126177	0.124709	0.0982404
17.75	0.0375038	0.0762933	0.258278	0.126735	0.124059	0.0978545
17.7667	0.0379742	0.0762227	0.258691	0.126472	0.124168	0.0977711
17.7833	0.0375696	0.0758581	0.258269	0.126359	0.123747	0.0976014
17.8	0.0377253	0.0753111	0.258316	0.126699	0.12369	0.0971319
17.8167	0.0350848	0.0758894	0.257862	0.125887	0.122864	0.09723
17.8333	0.0351045	0.0757704	0.257046	0.125541	0.123004	0.0970109
17.85	0.0354847	0.0762958	0.257982	0.126231	0.122336	0.0962604
17.8667	0.0357952	0.0761015	0.259592	0.127294	0.122803	0.0962479
17.8833	0.0353838	0.0752477	0.26084	0.127443	0.121874	0.0950662
17.9	0.0353057	0.0756386	0.261372	0.128114	0.121886	0.0949899
17.9167	0.0344964	0.0752008	0.261315	0.127925	0.12156	0.0954539
17.9333	0.0352872	0.0755227	0.262057	0.127873	0.121014	0.0950162
17.95	0.0356763	0.0755876	0.26265	0.128833	0.12129	0.0945975
17.9667	0.0363049	0.0754188	0.264463	0.130443	0.120693	0.0941975
17.9833	0.0368802	0.0756548	0.265754	0.131373	0.121469	0.0948896
18	0.0372265	0.0758726	0.266183	0.132004	0.119772	0.0942424
18.0167	0.0383377	0.0763239	0.267105	0.132516	0.120938	0.093849
18.0333	0.039325	0.0767135	0.26787	0.131396	0.120804	0.0957962
18.05	0.0392111	0.076471	0.268365	0.131763	0.120233	0.0957211
18.0667	0.0398236	0.0775751	0.269227	0.132311	0.120985	0.0940279
18.0833	0.0401825	0.0780822	0.270458	0.133004	0.121746	0.0931747
18.1	0.0416497	0.0791798	0.270781	0.132953	0.120557	0.0931004
18.1167	0.0419847	0.0794017	0.271886	0.132571	0.120093	0.0916478
18.1333	0.0425529	0.0794487	0.27326	0.133808	0.118959	0.0914373
18.15	0.0422484	0.0791668	0.274245	0.134903	0.119881	0.0900106
18.1667	0.0421965	0.0787521	0.276312	0.136402	0.119513	0.0902988
18.1833	0.0427157	0.0779336	0.277769	0.137287	0.119413	0.0914169
18.2	0.0426869	0.0778419	0.278489	0.137913	0.118586	0.0914294
18.2167	0.0433029	0.0778758	0.27936	0.138209	0.118831	0.0915124
18.2333	0.0438166	0.0788146	0.280094	0.140993	0.118087	0.0913108
18.25	0.0448021	0.0804029	0.280244	0.140918	0.118133	0.0912212
18.2667	0.045421	0.0810354	0.281076	0.141509	0.117701	0.0909643
18.2833	0.0461383	0.0806252	0.28321	0.1418	0.117304	0.0920603
18.3	0.0459519	0.0802184	0.282135	0.142591	0.117458	0.0923079
18.3167	0.0457403	0.079218	0.285777	0.142873	0.117601	0.092562
18.3333	0.0460619	0.0794177	0.286331	0.142426	0.117152	0.0933962
18.35	0.0467225	0.0799176	0.286784	0.142708	0.115988	0.0935905
18.3667	0.046219	0.0800843	0.289921	0.142281	0.116154	0.0946127
18.3833	0.0467357	0.0801227	0.289144	0.141504	0.116249	0.0939732
18.4	0.0466365	0.0795388	0.290865	0.14171	0.116217	0.0944334
18.4167	0.0468937	0.0798511	0.294991	0.141369	0.116156	0.0941957
18.4333	0.0476347	0.0797254	0.295384	0.142066	0.114903	0.0941824
18.45	0.0478983	0.0799229	0.295754	0.142545	0.115349	0.0940924
18.4667	0.048406	0.0807181	0.296771	0.14328	0.115326	0.0948316
18.4833	0.0478748	0.0799427	0.295797	0.143271	0.11395	0.094517
18.5	0.0467731	0.0784119	0.296714	0.144077	0.113833	0.0941344
18.5167	0.047162	0.0787209	0.297492	0.14504	0.112865	0.094053
18.5333	0.0462503	0.0784747	0.2991	0.147367	0.113468	0.0942981
18.55	0.0461313	0.0782649	0.299771	0.148728	0.114731	0.0946013
18.5667	0.0457154	0.0783203	0.30076	0.150246	0.113193	0.0931552
18.5833	0.0455911	0.0788325	0.301027	0.151	0.113951	0.0933311
18.6	0.0454904	0.0795946	0.301138	0.150966	0.114062	0.0935499
18.6167	0.046153	0.0806136	0.30075	0.15044	0.113262	0.0929015
18.6333	0.0465344	0.0821656	0.301296	0.149218	0.113488	0.0928862
18.65	0.0468157	0.0815692	0.300559	0.148862	0.111792	0.0919517
18.6667	0.0465858	0.0807778	0.29965	0.148806	0.11195	0.0924885
18.6833	0.0456822	0.0804179	0.299358	0.148868	0.1123	0.0923315
18.7	0.0450139	0.0800046	0.29965	0.148618	0.112865	0.0908147
18.7167	0.0451302	0.0799979	0.299533	0.148901	0.114077	0.0918257
18.7333	0.0447119	0.0794421	0.298041	0.147671	0.112987	0.090964
18.75	0.0445225	0.0790176	0.298235	0.14692	0.113696	0.0907687
18.7667	0.0448412	0.0797903	0.298442	0.147665	0.113052	0.0910675
18.7833	0.0445344	0.0791293	0.298769	0.147959	0.113014	0.0903395
18.8	0.0454181	0.0793988	0.29923	0.147912	0.112924	0.0910463
18.8167	0.0445763	0.0790132	0.299137	0.148515	0.112758	0.091174
18.8333	0.0448031	0.0799418	0.297175	0.147913	0.11174	0.0907575
18.85	0.0422924	0.0791637	0.297108	0.14734	0.110738	0.0901058
18.8667	0.0417778	0.0800152	0.296822	0.147391	0.110462	0.0904288
18.8833	0.0410087	0.0807024	0.29859	0.147689	0.110903	0.090822
18.9	0.0413682	0.0805058	0.299326	0.148783	0.109453	0.0896511
18.9167	0.0409484	0.0801379	0.298891	0.148753	0.109612	0.090105
18.9333	0.0403497	0.0792141	0.298643	0.150308	0.109598	0.0906731
18.95	0.0403328	0.0799321	0.298527	0.152496	0.110928	0.0935702
18.9667	0.0409789	0.0813463	0.299561	0.154399	0.111518	0.0954336
18.9833	0.0410617	0.0817325	0.30039	0.155018	0.111514	0.0965477
19	0.0410478	0.0811275	0.29999	0.154478	0.111692	0.0976826
19.0167	0.0409502	0.0813016	0.301279	0.154325	0.1117	0.0979886
19.0333	0.0413053	0.0805716	0.303236	0.153536	0.110796	0.0973735
19.05	0.0416589	0.0800224	0.304796	0.152477	0.110933	0.0977241
19.0667	0.0413813	0.0795198	0.306258	0.152699	0.110676	0.0987522
19.0833	0.041946	0.080786	0.308831	0.154063	0.110794	0.0989598
19.1	0.0422288	0.0812112	0.310956	0.153716	0.110684	0.0995115
19.1167	0.0414771	0.0808245	0.311585	0.153926	0.112034	0.100669
19.1333	0.0407727	0.0810994	0.313205	0.154789	0.110877	0.100564
19.15	0.0403417	0.0808709	0.314403	0.155269	0.112015	0.101776
19.1667	0.0405111	0.0811219	0.316624	0.156308	0.111343	0.102506
19.1833	0.0385022	0.0801733	0.317156	0.156259	0.111587	0.103009
19.2	0.0384835	0.0809626	0.317609	0.156459	0.112364	0.103987
19.2167	0.0387796	0.0809467	0.319176	0.155617	0.111667	0.104181
19.2333	0.0393468	0.0803259	0.32058	0.154609	0.112061	0.104552
19.25	0.0395673	0.0808224	0.318763	0.154349	0.112129	0.104592
19.2667	0.0398105	0.0808221	0.319702	0.154529	0.112646	0.104393
19.2833	0.0392215	0.0794524	0.320302	0.155501	0.112673	0.102476
19.3	0.0366077	0.0776025	0.32018	0.155912	0.113203	0.102477
19.3167	0.0367038	0.0778611	0.32143	0.156303	0.111398	0.10069
19.3333	0.0368935	0.0792841	0.32255	0.157131	0.111181	0.100225
19.35	0.0371361	0.0798646	0.323001	0.157131	0.111335	0.100073
19.3667	0.0366268	0.0788807	0.324218	0.157837	0.110831	0.0995696
19.3833	0.0362458	0.0785626	0.325177	0.157972	0.110589	0.0995723
19.4	0.0361499	0.0782761	0.327498	0.159465	0.110505	0.0997646
19.4167	0.0362005	0.0778659	0.329502	0.158658	0.110818	0.100249
19.4333	0.0361211	0.0771555	0.329432	0.158195	0.110569	0.100441
19.45	0.0358349	0.0770782	0.33068	0.158349	0.110911	0.100136
19.4667	0.0357629	0.0776661	0.331632	0.158702	0.110055	0.100017
19.4833	0.0361531	0.0786187	0.331347	0.158381	0.111079	0.100843
19.5	0.0352278	0.0781756	0.331361	0.158612	0.111288	0.100922
19.5167	0.035186	0.0776567	0.331494	0.158627	0.111169	0.100771
19.5333	0.0353492	0.0778751	0.332478	0.15924	0.111319	0.100721
19.55	0.0360288	0.0784144	0.332257	0.159189	0.111833	0.101326
19.5667	0.0365446	0.0794107	0.333173	0.159229	0.112116	0.101452
19.5833	0.0367498	0.0797052	0.335015	0.160482	0.110856	0.0999312
19.6	0.0365486	0.0788764	0.335503	0.160889	0.110276	0.0994327
19.6167	0.0363926	0.0773372	0.336573	0.162318	0.110896	0.10029
19.6333	0.0361027	0.0784392	0.336193	0.162246	0.112453	0.101478
19.65	0.0357274	0.0784979	0.336147	0.161681	0.112522	0.101936
19.6667	0.0354979	0.0778337	0.337546	0.161982	0.113113	0.101556
19.6833	0.0357699	0.0779918	0.338246	0.161757	0.113062	0.101682
19.7	0.0354128	0.0784328	0.337369	0.160754	0.11475	0.100264
19.7167	0.0360854	0.0787594	0.339742	0.161562	0.115199	0.100797
19.7333	0.0341474	0.0781073	0.33988	0.161403	0.114998	0.100641
19.75	0.0348244	0.0797056	0.341508	0.162125	0.115473	0.100188
19.7667	0.0348381	0.0797168	0.341738	0.162464	0.115578	0.100702
19.7833	0.0347208	0.079754	0.342985	0.162797	0.116554	0.100631
19.8	0.0350033	0.0805193	0.343715	0.164188	0.116686	0.100032
19.8167	0.0349379	0.0808372	0.343393	0.164019	0.116457	0.0991751
19.8333	0.0348284	0.0811965	0.342617	0.163448	0.115413	0.0982395
19.85	0.035802	0.0817664	0.342806	0.163234	0.116545	0.0981849
19.8667	0.0360939	0.0827014	0.341872	0.160055	0.116	0.0976231
19.8833	0.0369386	0.0828179	0.341462	0.158923	0.116995	0.0980423
19.9	0.0373179	0.0822506	0.33931	0.156512	0.116157	0.0969499
19.9167	0.0375045	0.0819182	0.339255	0.156551	0.115106	0.0957035
19.9333	0.0376971	0.0823114	0.338244	0.156229	0.115179	0.0962322
19.95	0.0374584	0.0829209	0.337405	0.154621	0.114968	0.0954279
19.9667	0.0387586	0.0840576	0.336306	0.152985	0.116385	0.0956643
19.9833	0.0391522	0.0840928	0.335621	0.151109	0.116342	0.0947848
20	0.0397519	0.0849812	0.333809	0.147997	0.117532	0.0949893
20.0167	0.0404201	0.0851455	0.332917	0.146019	0.117199	0.0960608
20.0333	0.0406786	0.0853177	0.331583	0.143679	0.11699	0.0959023
20.05	0.0389906	0.0846159	0.329505	0.143572	0.117588	0.0966286
20.0667	0.0393714	0.0853029	0.329608	0.144416	0.117047	0.096146
20.0833	0.040116	0.0856745	0.330706	0.14441	0.116165	0.0950315
20.1	0.0405044	0.0856919	0.329814	0.143538	0.116285	0.0948955
20.1167	0.0409587	0.0862091	0.32917	0.14478	0.115163	0.0936585
20.1333	0.0409878	0.0863094	0.328481	0.144396	0.114795	0.0933722
20.15	0.0409711	0.0856185	0.327574	0.141864	0.114396	0.0924455
20.1667	0.0409594	0.0843784	0.326159	0.141365	0.114048	0.0932924
20.1833	0.0415355	0.0848733	0.324395	0.139929	0.112308	0.0945769
20.2	0.0415413	0.0844807	0.323308	0.139404	0.113944	0.0936577
20.2167	0.0401772	0.0827973	0.321229	0.139018	0.112794	0.0938836
20.2333	0.042778	0.0857024	0.319775	0.138226	0.112811	0.0934153
20.25	0.0425852	0.0857336	0.317777	0.138113	0.111606	0.0927137
20.2667	0.0423099	0.0864639	0.314874	0.137055	0.11022	0.0913336
20.2833	0.0426516	0.0868139	0.313569	0.135442	0.109171	0.0909304
20.3	0.0425992	0.085936	0.311796	0.135266	0.10884	0.09044
20.3167	0.0416987	0.0854032	0.308546	0.13417	0.106394	0.0894035
20.3333	0.0396539	0.0856152	0.307233	0.130315	0.106527	0.0889096
20.35	0.0395219	0.08593	0.304212	0.129175	0.105066	0.0887098
20.3667	0.0393809	0.0858001	0.303353	0.128674	0.1052	0.087941
20.3833	0.0386518	0.0852743	0.301218	0.128009	0.103451	0.0873545
20.4	0.0386089	0.0856509	0.300239	0.128802	0.102732	0.0873521
20.4167	0.0380511	0.0849726	0.300763	0.128888	0.101708	0.0874497
20.4333	0.0386484	0.0836593	0.297445	0.127666	0.10089	0.0862821
20.45	0.0382086	0.0833137	0.295131	0.127708	0.0991071	0.0854073
20.4667	0.0381257	0.0837461	0.294758	0.127043	0.0975561	0.0842015
20.4833	0.0386455	0.0840488	0.291239	0.126501	0.0952878	0.0825581
20.5	0.0385083	0.0844362	0.28999	0.125523	0.094388	0.0821768
20.5167	0.0380088	0.0847122	0.286184	0.125094	0.0936822	0.0815092
20.5333	0.0376761	0.0850303	0.285159	0.123472	0.0926124	0.0805177
20.55	0.0371505	0.0848261	0.284044	0.122516	0.0919296	0.080032
20.5667	0.0364052	0.0842753	0.282328	0.121463	0.090158	0.0796079
20.5833	0.0359909	0.0831485	0.280492	0.120794	0.0878939	0.0798768
20.6	0.03662	0.0830321	0.278706	0.11985	0.0875539	0.0798937
20.6167	0.0368416	0.0824452	0.269472	0.115947	0.0885752	0.0796924
20.6333	0.0364602	0.0823698	0.270215	0.118503	0.0866256	0.0779349
20.65	0.036031	0.0824894	0.269651	0.120788	0.0861591	0.0782153
20.6667	0.0362407	0.082315	0.270482	0.120924	0.0860831	0.0786418
20.6833	0.0356643	0.0818438	0.271787	0.121184	0.0859612	0.0773826
20.7	0.0351882	0.0805358	0.272578	0.121426	0.0859653	0.0757167
20.7167	0.0344989	0.0795614	0.272953	0.122093	0.0861451	0.0756831
20.7333	0.0341104	0.078366	0.274713	0.122221	0.0860644	0.0751689
20.75	0.0341255	0.07828	0.274849	0.122282	0.0859397	0.0753685
20.7667	0.0318612	0.0771087	0.274835	0.122884	0.0845431	0.0747185
20.7833	0.0322858	0.0782468	0.274737	0.122734	0.0845744	0.0750484
20.8	0.0328659	0.0776616	0.27462	0.122022	0.0843509	0.0750993
20.8167	0.0320822	0.0770407	0.273345	0.122807	0.0827935	0.0745272
20.8333	0.0314304	0.076156	0.273597	0.122603	0.0822494	0.0733656
20.85	0.0315038	0.0754454	0.27385	0.122245	0.0816181	0.0726793
20.8667	0.0309528	0.0743814	0.27328	0.122118	0.0801101	0.0732643
20.8833	0.0306927	0.0737481	0.273209	0.122938	0.0800256	0.0728078
20.9	0.0301414	0.072433	0.275335	0.12502	0.0792813	0.0724739
20.9167	0.0294378	0.0726198	0.273813	0.128019	0.0777538	0.0714596
20.9333	0.0300857	0.0738985	0.271542	0.130462	0.076871	0.0710415
20.95	0.0302648	0.0745823	0.274591	0.130928	0.0771376	0.0711178
20.9667	0.0301914	0.0745275	0.275568	0.133738	0.0762806	0.0704888
20.9833	0.0298033	0.074576	0.271792	0.134997	0.076384	0.0710727
21	0.0294315	0.0743578	0.272522	0.135039	0.0772218	0.0717035
21.0167	0.0288567	0.074551	0.275983	0.133749	0.077136	0.0720223
21.0333	0.0286422	0.0748993	0.275438	0.134117	0.0774093	0.072652
21.05	0.0283967	0.0756271	0.278506	0.133455	0.0777507	0.0732338
21.0667	0.0287729	0.0768916	0.278948	0.134445	0.0782709	0.0741153
21.0833	0.0281994	0.0768969	0.281595	0.134698	0.0785987	0.0745865
21.1	0.0282305	0.0770222	0.283541	0.133582	0.0786586	0.0744631
21.1167	0.0270427	0.0764583	0.282521	0.133388	0.0779817	0.0747919
21.1333	0.0272329	0.0761976	0.283089	0.131666	0.0779608	0.0741938
21.15	0.0268668	0.0766465	0.283229	0.131744	0.0785554	0.074005
21.1667	0.0270714	0.0762088	0.283723	0.131467	0.0782801	0.0744148
21.1833	0.0268863	0.0761823	0.286709	0.13158	0.0783555	0.0754197
21.2	0.0271919	0.0762899	0.287349	0.130351	0.0787403	0.0759913
21.2167	0.0268728	0.0760435	0.289207	0.130148	0.0785127	0.0766638
21.2333	0.0265182	0.0761572	0.290537	0.129415	0.0780559	0.0767873
21.25	0.0261365	0.0760138	0.289288	0.128181	0.0787394	0.0773063
21.2667	0.0259706	0.075946	0.290167	0.128213	0.0787535	0.0775857
21.2833	0.0257871	0.0747159	0.289865	0.12616	0.0776299	0.0777508
21.3	0.0257265	0.0745118	0.290048	0.125641	0.0778537	0.0787988
21.3167	0.0249398	0.0727597	0.290473	0.126217	0.0787829	0.0790164
21.3333	0.0252116	0.0729208	0.291614	0.127333	0.0789299	0.0791852
21.35	0.026818	0.0752309	0.293073	0.127228	0.078612	0.0804487
21.3667	0.0276317	0.0758993	0.293476	0.126442	0.0793283	0.0812016
21.3833	0.0271682	0.0760078	0.29514	0.126259	0.0795043	0.082278
21.4	0.0269402	0.0756463	0.296012	0.127144	0.0798988	0.0826178
21.4167	0.0261551	0.0748761	0.295164	0.127338	0.0805027	0.0833114
21.4333	0.0261695	0.0748789	0.294538	0.126766	0.0812745	0.0837127
21.45	0.0252634	0.0745559	0.294615	0.125968	0.0824978	0.0843188
21.4667	0.0257998	0.0751991	0.294796	0.125126	0.082706	0.0839079
21.4833	0.0266673	0.0749517	0.294205	0.124722	0.0827816	0.0839053
21.5	0.026035	0.0737276	0.292704	0.122687	0.0830558	0.0838291
21.5167	0.0267333	0.0744149	0.292938	0.122526	0.0829754	0.0836491
21.5333	0.0274133	0.0755329	0.291692	0.120793	0.0821892	0.0826309
21.55	0.0269695	0.0748634	0.29139	0.119653	0.0819772	0.0818104
21.5667	0.0233976	0.0748785	0.290599	0.11882	0.082955	0.0822307
21.5833	0.0236051	0.0752059	0.290821	0.118038	0.0833692	0.0820051
21.6	0.0229191	0.0754748	0.291247	0.116899	0.0831328	0.0811211
21.6167	0.0220235	0.0752137	0.28775	0.115804	0.0836358	0.0814099
21.6333	0.0222975	0.0765222	0.288595	0.116555	0.0838526	0.0813055
21.65	0.0201269	0.0764775	0.291274	0.116399	0.0840389	0.0810637
21.6667	0.0198648	0.076045	0.29288	0.11712	0.0841035	0.0811892
21.6833	0.0214438	0.076087	0.292846	0.116997	0.0853898	0.0812367
21.7	0.0216874	0.0764247	0.293675	0.116939	0.0854418	0.0812243
21.7167	0.0221117	0.0769813	0.294805	0.117454	0.0855264	0.0818318
21.7333	0.0233643	0.0767797	0.295895	0.117789	0.0873539	0.0830044
21.75	0.0234657	0.0775138	0.297533	0.118788	0.0876794	0.0834015
21.7667	0.0236584	0.0776174	0.297722	0.119302	0.0877685	0.0834935
21.7833	0.0242666	0.0769796	0.298983	0.121367	0.0890037	0.0855971
21.8	0.0249582	0.0775749	0.300695	0.122295	0.0908276	0.0883305
21.8167	0.0237028	0.078141	0.302267	0.122254	0.0919712	0.0912702
21.8333	0.0235736	0.0780021	0.301479	0.121854	0.0937539	0.0942046
21.85	0.0237871	0.0774467	0.301735	0.122527	0.0945741	0.09567
21.8667	0.0239222	0.0768926	0.302564	0.123084	0.0944626	0.0972508
21.8833	0.0237652	0.0763275	0.302071	0.123391	0.0962944	0.0994747
21.9	0.0234373	0.0758593	0.304286	0.124523	0.0978362	0.101339
21.9167	0.0235018	0.0751806	0.304444	0.124453	0.0987128	0.102307
21.9333	0.0238107	0.0748819	0.3037	0.124504	0.0998004	0.103493
21.95	0.024178	0.0745166	0.302681	0.123691	0.100776	0.103394
21.9667	0.0246091	0.0746378	0.303918	0.124969	0.101436	0.103557
21.9833	0.0257855	0.0752278	0.305097	0.126177	0.102699	0.10324
22	0.0261819	0.0756921	0.307981	0.128069	0.102878	0.102377
22.0167	0.0260768	0.0766642	0.311384	0.130251	0.104043	0.101603
22.0333	0.025919	0.0761462	0.312914	0.131477	0.103691	0.101211
22.05	0.0262652	0.0770862	0.314287	0.132848	0.103494	0.100271
22.0667	0.0265839	0.077113	0.315111	0.132615	0.104189	0.0998447
22.0833	0.0264473	0.0763053	0.315018	0.132982	0.103597	0.0988563
22.1	0.0266649	0.0761636	0.315203	0.133414	0.103964	0.0982305
22.1167	0.0270922	0.0756571	0.313405	0.131613	0.103715	0.0972638
22.1333	0.0266305	0.0749381	0.312947	0.13113	0.103435	0.0956949
22.15	0.0265242	0.0751892	0.314812	0.132974	0.10371	0.0954958
22.1667	0.0263444	0.0741538	0.314462	0.132995	0.102643	0.0948244
22.1833	0.0268105	0.0751176	0.315028	0.133647	0.103682	0.0950594
22.2	0.0265805	0.0755238	0.315181	0.133189	0.102859	0.0935654
22.2167	0.0265444	0.0752229	0.314755	0.132226	0.102712	0.093054
22.2333	0.0272867	0.0750821	0.313288	0.131215	0.102463	0.091649
22.25	0.0262834	0.076038	0.313285	0.130545	0.102345	0.0909698
22.2667	0.026373	0.0769165	0.313576	0.130736	0.102304	0.0898857
22.2833	0.0273003	0.0781234	0.314134	0.131467	0.103374	0.0907506
22.3	0.0238717	0.0781646	0.314056	0.130946	0.103391	0.0899068
22.3167	0.0239415	0.0773079	0.314263	0.13053	0.102447	0.0895183
22.3333	0.0238284	0.0763541	0.314744	0.130845	0.102945	0.0894421
22.35	0.023099	0.0761596	0.314492	0.131423	0.102637	0.0891105
22.3667	0.0242922	0.0765	0.313315	0.131015	0.103509	0.089621
22.3833	0.0243196	0.0759846	0.313351	0.13185	0.10361	0.0891671
22.4	0.024423	0.0760018	0.313949	0.132003	0.102381	0.088531
22.4167	0.0247047	0.0758557	0.313066	0.132416	0.103227	0.0893933
22.4333	0.0251608	0.0767032	0.312916	0.131066	0.104516	0.0897589
22.45	0.0256079	0.0777854	0.312589	0.129886	0.104525	0.0895192
22.4667	0.0262009	0.0781544	0.310823	0.128508	0.105143	0.0893866
22.4833	0.0258464	0.0782346	0.31045	0.128643	0.105098	0.0903174
22.5	0.0263887	0.0775184	0.311035	0.129664	0.104706	0.0892701
22.5167	0.0257393	0.0766198	0.310899	0.129653	0.105834	0.0881283
22.5333	0.0260587	0.0758613	0.309885	0.129162	0.106548	0.0879382
22.55	0.0259345	0.0758282	0.308208	0.128176	0.107481	0.0880464
22.5667	0.0255732	0.0757668	0.306592	0.127982	0.107112	0.088355
22.5833	0.025194	0.0754213	0.307152	0.128276	0.107292	0.0897014
22.6	0.0251317	0.075689	0.308473	0.130165	0.107138	0.0894183
22.6167	0.0247195	0.0754248	0.308838	0.131538	0.107347	0.088754
22.6333	0.0247725	0.0755597	0.308559	0.131679	0.107528	0.0885715
22.65	0.0249747	0.0768592	0.307141	0.131527	0.107513	0.0880064
22.6667	0.0260018	0.0769779	0.305672	0.131378	0.10831	0.0880736
22.6833	0.0255658	0.0769575	0.304796	0.131575	0.107083	0.0876058
22.7	0.0257951	0.0766228	0.300057	0.131795	0.107503	0.087312
22.7167	0.0255887	0.0761428	0.301178	0.131457	0.107597	0.0875548
22.7333	0.0253082	0.074659	0.302204	0.131402	0.10579	0.0863867
22.75	0.0248442	0.0738489	0.301519	0.131557	0.104875	0.0861257
22.7667	0.0248532	0.0736341	0.306239	0.13074	0.106125	0.0857128
22.7833	0.0253794	0.0732665	0.303239	0.129167	0.106084	0.0846373
22.8	0.0250357	0.0718215	0.302674	0.129564	0.104888	0.0843725
22.8167	0.0247448	0.0723887	0.303942	0.129628	0.104515	0.0836253
22.8333	0.0248892	0.0716307	0.301663	0.128599	0.103381	0.0834152
22.85	0.0247818	0.0729337	0.30229	0.130492	0.102244	0.0827933
22.8667	0.0252204	0.0728048	0.302952	0.132077	0.101093	0.0825008
22.8833	0.0246222	0.0724404	0.302691	0.133449	0.101015	0.0813405
22.9	0.0247179	0.0719875	0.302712	0.134604	0.100268	0.0808798
22.9167	0.0239026	0.0711902	0.302906	0.134116	0.100106	0.0812439
22.9333	0.0248868	0.0720116	0.30208	0.134225	0.0999105	0.0810228
22.95	0.0245709	0.0722573	0.299003	0.135372	0.100241	0.0807646
22.9667	0.0246104	0.072263	0.298007	0.134878	0.0990749	0.0794891
22.9833	0.0248665	0.0722139	0.298675	0.134583	0.0994166	0.0794528
23	0.0237893	0.0707756	0.297076	0.134974	0.0988124	0.0794824
23.0167	0.0227189	0.0698083	0.295816	0.133845	0.0985027	0.0791684
23.0333	0.0216123	0.0697024	0.295164	0.133948	0.0979307	0.0797008
23.05	0.0212285	0.070616	0.294432	0.13238	0.0983542	0.0795398
23.0667	0.021957	0.0717962	0.293952	0.131279	0.0982152	0.0803455
23.0833	0.0228821	0.071701	0.29323	0.129836	0.0988069	0.0808577
23.1	0.0230192	0.0717057	0.292955	0.130127	0.0984587	0.0806012
23.1167	0.0223479	0.0711478	0.291473	0.129356	0.0981954	0.0801476
23.1333	0.0224941	0.0720129	0.289636	0.128647	0.0988742	0.0813943
23.15	0.0229159	0.0722642	0.287543	0.128593	0.0992069	0.0824915
23.1667	0.0218526	0.071683	0.287816	0.128119	0.0988581	0.0821086
23.1833	0.0220587	0.0719124	0.287542	0.126443	0.0976197	0.0811938
23.2	0.0217267	0.0721587	0.285872	0.125584	0.0967499	0.0808909
23.2167	0.0219828	0.0721296	0.284316	0.123392	0.0966459	0.0797104
23.2333	0.0223907	0.0718426	0.283451	0.123042	0.0956743	0.079441
23.25	0.0218612	0.0717704	0.282692	0.122726	0.0953978	0.0790656
23.2667	0.0219717	0.0716338	0.281133	0.121883	0.0947631	0.0784128
23.2833	0.0217191	0.070939	0.27943	0.120676	0.0947358	0.0785446
23.3	0.0219662	0.0714238	0.278768	0.121633	0.094223	0.0793506
23.3167	0.0215523	0.0709403	0.276535	0.121305	0.0944891	0.0787607
23.3333	0.0214176	0.0709274	0.274996	0.12157	0.0935864	0.0779885
23.35	0.0216545	0.071635	0.273476	0.121049	0.093427	0.0773001
23.3667	0.0213696	0.0705405	0.272526	0.120514	0.0920885	0.0774435
23.3833	0.0210436	0.0697294	0.271326	0.120378	0.0924884	0.076948
23.4	0.021695	0.0696456	0.270878	0.120237	0.0919597	0.0776986
23.4167	0.0211311	0.0697937	0.26882	0.120165	0.0914064	0.0778585
23.4333	0.0213518	0.0690038	0.268007	0.12133	0.0914245	0.0784195
23.45	0.0216761	0.0688244	0.268568	0.122242	0.0916449	0.0782619
23.4667	0.0218791	0.0680034	0.268602	0.122839	0.0910673	0.0773251
23.4833	0.0216011	0.0680466	0.267556	0.12235	0.091631	0.0779174
23.5	0.020029	0.0676753	0.266114	0.121995	0.0924246	0.0782244
23.5167	0.0203355	0.068213	0.264327	0.121076	0.0916332	0.0786052
23.5333	0.0202906	0.0689729	0.264074	0.120758	0.0922298	0.0794691
23.55	0.0204445	0.068671	0.264586	0.121341	0.0920174	0.080548
23.5667	0.0207582	0.0684736	0.267298	0.120395	0.0917974	0.0804515
23.5833	0.0205941	0.06948	0.267587	0.121879	0.0917196	0.0802306
23.6	0.0216325	0.0698663	0.266269	0.123234	0.0921467	0.0796739
23.6167	0.0214863	0.0697313	0.26719	0.124206	0.0917392	0.0795712
23.6333	0.0223809	0.0702406	0.27047	0.123323	0.0923079	0.0806406
23.65	0.0229736	0.0708152	0.26958	0.124017	0.0928073	0.0815517
23.6667	0.0236535	0.0707096	0.270125	0.125356	0.092503	0.0815742
23.6833	0.0243907	0.0704226	0.270469	0.125223	0.0927913	0.081739
23.7	0.0245826	0.0720096	0.269639	0.124756	0.0930071	0.0815079
23.7167	0.0253127	0.0726616	0.26867	0.12441	0.0919695	0.0810555
23.7333	0.0249717	0.0721037	0.268395	0.124423	0.0917675	0.0797091
23.75	0.0242303	0.0712705	0.268963	0.125933	0.0917142	0.0789656
23.7667	0.0233498	0.0711176	0.271002	0.127932	0.0919456	0.0786429
23.7833	0.0238884	0.0712505	0.272657	0.129118	0.091979	0.0778044
23.8	0.0238256	0.0704449	0.271858	0.129564	0.092374	0.0773662
23.8167	0.023784	0.07007	0.271842	0.130653	0.0926148	0.0773254
23.8333	0.0215627	0.0706496	0.270396	0.130245	0.0925263	0.0781846
23.85	0.0209205	0.0709876	0.269704	0.130226	0.0930748	0.0787537
23.8667	0.0220168	0.0718226	0.269247	0.129391	0.0938497	0.0789765
23.8833	0.0228808	0.0724062	0.267901	0.129466	0.0943661	0.0800569
23.9	0.0211405	0.0742294	0.266262	0.129149	0.0939238	0.0794225
23.9167	0.0217522	0.0755925	0.265998	0.129542	0.0939388	0.078936
23.9333	0.0235634	0.075134	0.263923	0.129794	0.0929931	0.078137
23.95	0.0232551	0.0744864	0.262626	0.129277	0.0932659	0.0782626
23.9667	0.0242613	0.0748601	0.261362	0.129409	0.0935644	0.0771487
23.9833	0.0250237	0.0752511	0.259803	0.129347	0.092725	0.0770866
24	0.0254291	0.0758268	0.258927	0.129601	0.0920794	0.0765508
24.0167	0.0262346	0.0767458	0.258548	0.131294	0.0922966	0.0764768
24.0333	0.0267195	0.0782049	0.257577	0.131408	0.0921734	0.0776025
24.05	0.0267888	0.0785239	0.256131	0.130796	0.0925587	0.0781035
24.0667	0.0252132	0.0785864	0.254545	0.130197	0.0920394	0.0778155
24.0833	0.0247428	0.0787782	0.252369	0.129319	0.0922559	0.0779585
24.1	0.0253191	0.0796562	0.251291	0.131082	0.0916503	0.0773408
24.1167	0.0250355	0.0789561	0.251908	0.132522	0.0929047	0.0786502
24.1333	0.025443	0.0788198	0.252599	0.132023	0.0928702	0.0797266
24.15	0.0254269	0.0777617	0.252053	0.130379	0.0926878	0.0791636
24.1667	0.0264909	0.0776002	0.249913	0.128291	0.0923482	0.079566
24.1833	0.0261808	0.0778363	0.248377	0.126617	0.0917177	0.0791047
24.2	0.0262867	0.0777844	0.247728	0.124606	0.092765	0.0796743
24.2167	0.0259118	0.0767301	0.245978	0.123217	0.0921407	0.078767
24.2333	0.0274771	0.076799	0.246302	0.122622	0.0910888	0.0785534
24.25	0.0278093	0.0766054	0.2447	0.121593	0.0918096	0.0782917
24.2667	0.028185	0.0777362	0.242823	0.120663	0.0908869	0.0778834
24.2833	0.0282593	0.0784952	0.241489	0.12193	0.0899907	0.0761939
24.3	0.0286271	0.0781447	0.241623	0.123352	0.0898873	0.0762117
24.3167	0.0285031	0.0777423	0.24091	0.124418	0.0889573	0.0757968
24.3333	0.0263199	0.0769315	0.240981	0.124645	0.0880815	0.075275
24.35	0.0263732	0.0767437	0.239333	0.123208	0.0884472	0.0751163
24.3667	0.0261118	0.0765797	0.239	0.124638	0.088364	0.0757119
24.3833	0.0252234	0.0757052	0.23895	0.124731	0.0877316	0.0754659
24.4	0.0255589	0.0750909	0.23795	0.124259	0.0877569	0.0756058
24.4167	0.0250969	0.0747018	0.237621	0.124413	0.0877893	0.0751655
24.4333	0.0248543	0.0749515	0.237348	0.12496	0.0870277	0.0752668
24.45	0.0254768	0.0755906	0.23735	0.124244	0.0867369	0.0747997
24.4667	0.0261052	0.0767591	0.237902	0.124568	0.0861313	0.0738995
24.4833	0.0261581	0.075388	0.236679	0.124059	0.0854899	0.0723232
24.5	0.0260006	0.0755799	0.23643	0.123045	0.0846831	0.0714144
24.5167	0.0257431	0.0758692	0.235655	0.123531	0.0846304	0.0713303
24.5333	0.0257754	0.075221	0.234343	0.12358	0.0842891	0.0711526
24.55	0.025321	0.0746448	0.233359	0.123857	0.0831652	0.0708326
24.5667	0.0259993	0.0753249	0.23246	0.124004	0.0828329	0.0703411
24.5833	0.0266114	0.0756279	0.232128	0.124605	0.0825915	0.0702802
24.6	0.0261783	0.0754138	0.232144	0.12539	0.0820801	0.0701399
24.6167	0.0256315	0.0748637	0.231062	0.125288	0.0823432	0.06941
24.6333	0.0252153	0.0741877	0.229492	0.123722	0.0820628	0.0685611
24.65	0.0254406	0.0738582	0.228913	0.123711	0.0822367	0.0685093
24.6667	0.0251832	0.0735037	0.227659	0.12375	0.0816964	0.0681868
24.6833	0.0248074	0.0734343	0.226383	0.123642	0.0812916	0.0680152
24.7	0.0244741	0.0736595	0.224732	0.123491	0.0813403	0.0680168
24.7167	0.0260509	0.074746	0.223029	0.122195	0.081687	0.0685891
24.7333	0.0262445	0.075173	0.22118	0.121704	0.080909	0.0685114
24.75	0.0261134	0.0738598	0.221835	0.122095	0.0808315	0.0686609
24.7667	0.0259399	0.0736379	0.221667	0.122093	0.0808919	0.068256
24.7833	0.0260298	0.0739134	0.221505	0.122869	0.0809335	0.0678144
24.8	0.025256	0.0729327	0.221974	0.124507	0.0805676	0.0676836
24.8167	0.0250496	0.072434	0.222685	0.126353	0.0801685	0.0674576
24.8333	0.0202549	0.0714188	0.223238	0.127791	0.0795953	0.0676003
24.85	0.0203936	0.0710999	0.223338	0.127878	0.079881	0.0676202
24.8667	0.0200785	0.0709755	0.223605	0.128167	0.0800623	0.0675666
24.8833	0.0193711	0.0701308	0.223445	0.128361	0.0787765	0.0669559
24.9	0.0193978	0.0698954	0.221857	0.127186	0.0785459	0.0673403
24.9167	0.0187189	0.0688667	0.221129	0.125964	0.0780168	0.0674529
24.9333	0.018801	0.0694141	0.220019	0.12465	0.0781495	0.0682718
24.95	0.0194525	0.0700373	0.218511	0.123823	0.0776912	0.0691966
24.9667	0.018969	0.0693719	0.216479	0.122625	0.0789757	0.0713578
24.9833	0.0190748	0.0707455	0.21528	0.121488	0.0793907	0.0724378
25	0.0188087	0.0706316	0.213032	0.119019	0.0792901	0.074122
25.0167	0.0206829	0.0699135	0.210872	0.117509	0.0922609	0.0898894
25.0333	0.0441669	0.0700853	0.210293	0.116378	0.146431	0.166823
25.05	0.148012	0.14535	0.228114	0.106351	0.195608	0.232818
25.0667	0.272649	0.227961	0.283783	0.108348	0.227578	0.265434
25.0833	0.423724	0.221083	0.3473	0.139997	0.266699	0.273437
25.1	0.548896	0.181369	0.404538	0.181591	0.317708	0.264382
25.1167	0.632463	0.146068	0.450044	0.219183	0.373086	0.256187
25.1333	0.687924	0.119939	0.484713	0.248312	0.425749	0.249978
25.15	0.722916	0.104813	0.509994	0.273257	0.474788	0.247619
25.1667	0.746638	0.0948497	0.526983	0.289253	0.52027	0.249055
25.1833	0.763344	0.0901442	0.540714	0.304092	0.556231	0.248724
25.2	0.776944	0.0868067	0.550388	0.315567	0.586074	0.250949
25.2167	0.786388	0.083274	0.556821	0.323612	0.609725	0.249675
25.2333	0.793924	0.084323	0.561713	0.329201	0.629533	0.246004
25.25	0.801945	0.0839184	0.565065	0.332429	0.645588	0.243284
25.2667	0.810121	0.0828198	0.567369	0.335078	0.667402	0.235889
25.2833	0.816338	0.0829521	0.571534	0.337516	0.695483	0.222517
25.3	0.822699	0.0802803	0.578789	0.333122	0.720427	0.200537
25.3167	0.834559	0.0802156	0.602148	0.315324	0.745881	0.179954
25.3333	0.844839	0.0803432	0.638206	0.28574	0.765841	0.15881
25.35	0.851379	0.0789769	0.67688	0.252232	0.784325	0.140778
25.3667	0.860221	0.0789524	0.716386	0.218773	0.800455	0.126369
25.3833	0.865899	0.0786996	0.752451	0.187546	0.812724	0.115471
25.4	0.870551	0.078534	0.783438	0.158968	0.823184	0.106594
25.4167	0.874752	0.0782653	0.812228	0.135934	0.831913	0.0989636
25.4333	0.88105	0.0777512	0.834621	0.115772	0.838331	0.0937227
25.45	0.883982	0.076495	0.853692	0.0987356	0.847237	0.0905153
25.4667	0.887914	0.0767503	0.870404	0.084762	0.852759	0.0873192
25.4833	0.893019	0.0775089	0.883537	0.0738315	0.855867	0.0834831
25.5	0.895979	0.0774889	0.89552	0.0656432	0.859582	0.0811108
25.5167	0.898714	0.0769405	0.906082	0.0593851	0.862581	0.0766027
25.5333	0.903477	0.0755754	0.912711	0.0555736	0.868037	0.0757312
25.55	0.907138	0.0746107	0.916844	0.0534823	0.87166	0.0720524
25.5667	0.912528	0.0630966	0.921386	0.051037	0.872967	0.0694563
25.5833	0.916329	0.0614578	0.923448	0.0488919	0.876091	0.0677506
25.6	0.918025	0.0570214	0.925778	0.0490147	0.88106	0.0664834
25.6167	0.919719	0.0499439	0.926651	0.0483579	0.88392	0.0641093
25.6333	0.921318	0.0485993	0.93003	0.0485058	0.885889	0.0618097
25.65	0.922142	0.0484247	0.931266	0.0476405	0.8893	0.0607581
25.6667	0.920557	0.0516437	0.933264	0.0475813	0.89117	0.0593938
25.6833	0.924768	0.0505732	0.932318	0.0500712	0.892973	0.0562615
25.7	0.925872	0.0543402	0.930543	0.0502368	0.895253	0.056457
25.7167	0.92316	0.05765	0.935758	0.0474059	0.899099	0.0554163
25.7333	0.924389	0.056728	0.940819	0.0435751	0.901042	0.0554599
25.75	0.930767	0.0522856	0.942124	0.0434959	0.901859	0.0523408
25.7667	0.93184	0.052748	0.944304	0.0442875	0.904473	0.052426
25.7833	0.933308	0.0524346	0.942663	0.0445097	0.905891	0.0519212
25.8	0.937449	0.0516916	0.942332	0.0445886	0.907725	0.0505511
25.8167	0.939281	0.0510217	0.94146	0.0434216	0.911441	0.0486904
25.8333	0.942225	0.0502675	0.953947	0.0372629	0.911754	0.0480048
25.85	0.944503	0.0497279	0.957403	0.035455	0.912414	0.0459553
25.8667	0.944417	0.0491092	0.952536	0.036177	0.916043	0.0445804
25.8833	0.945681	0.047815	0.948604	0.0411834	0.917926	0.0457992
25.9	0.945209	0.0474194	0.945193	0.0453402	0.919328	0.0437786
25.9167	0.94824	0.0472971	0.945951	0.044391	0.919843	0.0429126
25.9333	0.947919	0.0467915	0.94979	0.0431494	0.922384	0.0417398
25.95	0.951617	0.0453085	0.950618	0.0440497	0.922352	0.0397014
25.9667	0.95148	0.0443323	0.952032	0.0440667	0.927231	0.040483
25.9833	0.951768	0.0442762	0.953813	0.0427949	0.928972	0.0396283
26	0.952265	0.0437679	0.957998	0.0415303	0.93	0.0378135
26.0167	0.951282	0.0427895	0.958134	0.0420647	0.929811	0.0376891
26.0333	0.953069	0.041757	0.95993	0.0413146	0.931645	0.0366399
26.05	0.953147	0.0410353	0.96108	0.0410786	0.935127	0.0359303
26.0667	0.952213	0.0403986	0.962262	0.041198	0.934724	0.0347152
26.0833	0.954779	0.0409089	0.962422	0.0405911	0.935326	0.0331778
26.1	0.954408	0.0402017	0.961362	0.0391217	0.937378	0.0318566
26.1167	0.954737	0.039643	0.964145	0.0386592	0.936587	0.0329348
26.1333	0.955382	0.0395578	0.962163	0.0383653	0.939295	0.0319027
26.15	0.954614	0.0392015	0.963096	0.0370953	0.938971	0.030089
26.1667	0.955953	0.0388028	0.96631	0.0342774	0.941084	0.0299928
26.1833	0.954364	0.0384612	0.9675	0.0328344	0.940747	0.0299738
26.2	0.954534	0.0377407	0.97046	0.032125	0.939834	0.0287125
26.2167	0.956345	0.0377264	0.968567	0.032478	0.943359	0.0288342
26.2333	0.955998	0.0379489	0.967843	0.0326435	0.943439	0.027739
26.25	0.954797	0.0369923	0.968497	0.0344609	0.94681	0.027779
26.2667	0.955704	0.0378835	0.967211	0.037531	0.94882	0.02648
26.2833	0.955238	0.0383399	0.968969	0.038817	0.948676	0.0262535
26.3	0.954323	0.0384018	0.968946	0.0378619	0.949724	0.0254443
26.3167	0.955142	0.0376953	0.971081	0.0371684	0.949246	0.0255927
26.3333	0.955485	0.0375848	0.972478	0.0350453	0.950071	0.0261014
26.35	0.955829	0.03693	0.975679	0.032945	0.950625	0.0255646
26.3667	0.958209	0.0368198	0.977954	0.0324805	0.954823	0.023418
26.3833	0.957904	0.0369588	0.979297	0.0319455	0.951678	0.0236531
26.4	0.958592	0.0374163	0.981388	0.0309382	0.956076	0.0229969
26.4167	0.958056	0.0375057	0.981109	0.0285806	0.955619	0.0231248
26.4333	0.960209	0.0378913	0.981465	0.024936	0.955719	0.0218058
26.45	0.958979	0.038323	0.982016	0.023007	0.955558	0.0224645
26.4667	0.958481	0.037462	0.982387	0.0217105	0.955315	0.0210146
26.4833	0.958183	0.037793	0.980877	0.0206058	0.95607	0.0225923
26.5	0.958572	0.0383942	0.983127	0.0192327	0.959385	0.020534
26.5167	0.957052	0.0392946	0.981338	0.0184099	0.960147	0.0212124
26.5333	0.957289	0.0378619	0.979944	0.0202331	0.960956	0.0207023
26.55	0.95838	0.0392304	0.985664	0.018576	0.96198	0.0201772
26.5667	0.958181	0.0394475	0.987302	0.0189921	0.962858	0.0200015
26.5833	0.957897	0.04051	0.987928	0.0199336	0.961589	0.02013
26.6	0.956128	0.0406919	0.990243	0.019286	0.962996	0.0199141
26.6167	0.955479	0.0422129	0.990818	0.0200867	0.96455	0.0209782
26.6333	0.956969	0.0416111	0.992168	0.0214744	0.969113	0.0204963
26.65	0.955965	0.0417384	0.992117	0.0272313	0.965006	0.0208315
26.6667	0.956655	0.0423796	0.988906	0.0334633	0.967574	0.0213003
26.6833	0.95494	0.043709	0.98772	0.0347973	0.969593	0.0210858
26.7	0.955882	0.0443942	0.988391	0.0346558	0.968229	0.0209019
26.7167	0.95431	0.0444512	0.99043	0.0329897	0.968644	0.0218645
26.7333	0.956719	0.0455781	0.994728	0.0307128	0.969853	0.0235469
26.75	0.956049	0.0455543	0.994834	0.0273449	0.969182	0.0214763
26.7667	0.956579	0.0461751	0.997316	0.0242705	0.968211	0.0225298
26.7833	0.954957	0.0469255	0.998577	0.0226665	0.972614	0.023754
26.8	0.957306	0.0473407	0.998334	0.0218699	0.973517	0.0235223
26.8167	0.957765	0.0496414	0.999463	0.0214117	0.972133	0.022824
26.8333	0.956025	0.0490681	0.998527	0.0210002	0.977589	0.0224967
26.85	0.955469	0.0499503	0.997952	0.0216923	0.975473	0.0224333
26.8667	0.956235	0.0511476	1.00033	0.0220977	0.977324	0.023515
26.8833	0.957241	0.0508133	1.00255	0.0224459	0.975675	0.0229437
26.9	0.956321	0.0526483	1.00202	0.0236691	0.974687	0.0236304
26.9167	0.954938	0.0538221	1.00354	0.02372	0.9766	0.0246083
26.9333	0.954511	0.054183	1.00102	0.0201055	0.980727	0.0260103
26.95	0.956003	0.0556081	1.00194	0.0130926	0.979532	0.0260327
26.9667	0.955038	0.0567643	0.999667	0.00820752	0.981155	0.0264076
26.9833	0.953555	0.057264	0.998495	0.00650201	0.981404	0.0272319
27	0.954318	0.0580084	0.999791	0.00524201	0.984683	0.02705
27.0167	0.954457	0.0585255	1	0	0.984676	0.0275324
27.0333
27.05
27.0667
27.0833
27.1
27.1167
27.1333
27.15
27.1667
27.1833
27.2
27.2167
27.2333
27.25
27.2667
27.2833
27.3
27.3167
27.3333
27.35
27.3667
27.3833
27.4
27.4167
27.4333
27.45
27.4667
27.4833
27.5
27.5167
27.5333
27.55
27.5667
27.5833
27.6
27.6167
27.6333
27.65
27.6667
27.6833
27.7
27.7167
27.7333
27.75
27.7667
27.7833
27.8
27.8167
27.8333
27.85
27.8667
27.8833
27.9
27.9167
27.9333
27.95
27.9667
27.9833
28
28.0167
28.0333
28.05
28.0667
28.0833
28.1
28.1167
28.1333
28.15
28.1667
28.1833
28.2
28.2167
28.2333
28.25
28.2667
28.2833
28.3
28.3167
28.3333
28.35
28.3667
28.3833
28.4
28.4167
28.4333
28.45
28.4667
28.4833
28.5
28.5167
28.5333
28.55
28.5667
28.5833
28.6
28.6167
28.6333
28.65
28.6667
28.6833
28.7
28.7167
28.7333
28.75
28.7667
28.7833
28.8
28.8167
28.8333
28.85
28.8667
28.8833
28.9
28.9167
28.9333
28.95
28.9667
28.9833
29
29.0167
29.0333
29.05
29.0667
29.0833
29.1
29.1167
29.1333
29.15
29.1667
29.1833
29.2
29.2167
29.2333
29.25
29.2667
29.2833
29.3
29.3167
29.3333
29.35
29.3667
29.3833
29.4
29.4167
29.4333
29.45
29.4667
29.4833
29.5
29.5167
29.5333
29.55
29.5667
29.5833
29.6
29.6167
29.6333
29.65
29.6667
29.6833
29.7
29.7167
29.7333
29.75
29.7667
29.7833
29.8
29.8167
29.8333
29.85
29.8667
29.8833
29.9
29.9167
29.9333
29.95
29.9667
29.9833
30
30.0167
30.0333
30.05
30.0667
30.0833
30.1
30.1167
30.1333
30.15
30.1667
30.1833
30.2
30.2167
30.2333
30.25
30.2667
30.2833
30.3
30.3167
30.3333
30.35
30.3667
30.3833
30.4
30.4167
30.4333
30.45
30.4667
30.4833
30.5
30.5167
30.5333
30.55
30.5667
30.5833
30.6
30.6167
30.6333
30.65
30.6667
30.6833
30.7
30.7167
30.7333
30.75
30.7667
30.7833
30.8
30.8167
30.8333
30.85
30.8667
30.8833
30.9
30.9167
30.9333
30.95
30.9667
30.9833
31
31.0167
31.0333
31.05
31.0667
31.0833
31.1
31.1167
31.1333
31.15
31.1667
31.1833
31.2
31.2167
31.2333
31.25
31.2667
31.2833
31.3
31.3167
31.3333
31.35
31.3667
31.3833
31.4
31.4167
31.4333
31.45
31.4667
31.4833
31.5
31.5167
31.5333
31.55
31.5667
31.5833
31.6
31.6167
31.6333
31.65
31.6667
31.6833
31.7
31.7167
31.7333
31.75
31.7667
31.7833
31.8
31.8167
31.8333
31.85
31.8667
31.8833
31.9
31.9167
31.9333
31.95
31.9667
31.9833
32
32.0167
32.0333
32.05
32.0667
32.0833
32.1
32.1167
32.1333
32.15
32.1667
32.1833
32.2
32.2167
32.2333
32.25
32.2667
32.2833
32.3
32.3167
32.3333
32.35
32.3667
32.3833
32.4
32.4167
32.4333
32.45
32.4667
32.4833
32.5
32.5167
32.5333
32.55
32.5667
32.5833
32.6
32.6167
32.6333
32.65
32.6667
32.6833
32.7
32.7167
32.7333
32.75
32.7667
32.7833
32.8
32.8167
32.8333
32.85
32.8667
32.8833
32.9
32.9167
32.9333
32.95
32.9667
32.9833
33
33.0167
33.0333
33.05
33.0667
33.0833
33.1
33.1167
33.1333
33.15
33.1667
33.1833
33.2
33.2167
33.2333
33.25
33.2667
33.2833
[truncated: 164 more rows]

## Sheet: 4b
DMSO	Agonist	Agonist + atr.	Succinate	Succinate + atr.
8.29366	110.144	6.65648	8.25804	38.5113
-9.8428	105.315	3.76457	29.3329	14.2242
-3.43392	146.412	21.4329	13.3796	13.3987
-11.9186	49.9795	20.8096	32.7744	11.6331
-8.51231	73.0753	3.30204	55.9529	2.71572
4.22435	85.6598	11.186	37.5153	11.1837
-1.51848	43.7845	19.3251	69.1345	4.81622
-11.168	96.1137	16.6854	32.3234	18.2886
47.4335	141.972	25.2555	3.88951	-5.86152
-21.3371	101.372	23.698	7.66352	12.5209
-20.7364	68.0213	20.8332	13.9154	6.71125
0.103328	114.159	12.2964	19.4392	18.7922
-12.9982	61.8377	24.7288	5.16638	0.120449
17.5839	34.814	27.722	5.16322	11.0853
-4.77294	155.239	17.8183	18.3213	1.78465
23.2575	124.306	15.9506	40.8052	0.217576
-18.5928	85.9224	5.87291	12.8835	9.6215
-5.35429	41.4023	2.79916	9.52004	14.0949
-21.8211	82.6612	-1.37926	47.9646	16.6925
-10.6299	104.194	7.8845	47.4336	0.91097
-17.0476	114.004	6.08774	82.3686	11.7871
17.2443	58.3581	4.81198	6.3939	7.38923
13.0231	143.304	10.0572	55.9707	12.6655
-19.0045	110.222	6.68754	18.1073	6.17089
-1.37481	141.372	41.6747	-0.137869	15.6206
-4.30964	119.186	12.3081	4.39144	6.73499
-10.5584	64.1964	13.4736	50.1859	22.033
95.844	120.987	18.9088	5.40607	3.27494
-1.91865	155.609	11.7825	15.9486	13.5528
-17.4806	162.805	55.3822	0.906056	-0.0704696
-4.7672	91.8527	16.5729	4.5926	25.3943
-0.262835	99.174	-0.100461	16.7937	7.06883
29.9599	135.169	35.9246	21.4432	8.14377
-3.81521	73.5806	16.6531	2.22424	10.8833
-17.6582	54.4653	9.33944	2.96421	11.7051
9.73104	108.538	15.3402	14.3282	-2.62973
-1.36134	69.7284	9.717	-3.65765	6.18022
4.18093	103.278	13.4896	10.6833	4.79462
-8.40405	130.102	-1.12011	-15.9764	21.5774
-14.7242	117.97	0.503206	20.6845	3.92404
-4.88169	113.562	10.8874	0.535881	9.0304
-3.9167	88.7491	20.7129	0.655452	8.52902
-6.74627	112.657	25.038	59.9716	1.30248
-3.66859	161.705	5.62041	19.0194	7.73428
-3.16745	87.9456	5.34204	-1.45671	18.0676
-9.64318	117.14	7.53963	0.00752123	25.5306
-1.33774	93.0427	7.16961	27.6983	5.66095
0.0724983	59.6645	0.321279	29.307	4.35689
-9.01607	76.0646	-2.16973	18.6643	10.8126
9.19823	47.8277	5.33515	22.1242	3.22148
21.1641	63.253	25.0175	34.5533	25.0255
-10.4952	73.8399	9.42491	7.20058	21.0203
1.20777	80.3994	13.9725	-0.530118	6.85509
0.203111	59.1708	0.571817	18.2348	14.8587
-13.3221	50.7616	0.566847	5.12216	10.9262
61.8386	53.277	9.69383	-11.0754	11.4238
-7.37773	66.3744	-2.51944	71.7466	18.5686
29.9022	52.0498	-0.983919	0.797391	9.35098
-0.933806	72.2308	1.61854	6.90841	2.4185
-2.70112	68.5061	9.09069	41.8089	17.9975
-2.73365	55.21	16.8882	-12.0417	9.11968
-13.9837	87.2601	1.32526	3.0807	15.753
9.59899	112.851	4.5998	3.39535	9.19223
-14.5935	117.744	13.9809	4.02543	0.675032
3.66452	71.8812	-6.74225	18.0421	20.4142
12.4162	123.18	-0.766917	5.02287	15.9006
-2.1865	87.3097	-1.59344	10.2401	12.2633
-1.34677	186.864	-1.70885	31.1915	14.2158
-8.59814	90.7757	18.6219	-2.84156	12.7158
-3.09492	140.563	12.9822	12.1569	18.673
3.65826	95.7439	3.57284	11.711	12.0177
14.6439	41.1264	3.57664	-3.03547	15.8265
-18.5422	120.597	1.4113	11.8499	15.2357
-3.26657	58.9122	4.46769	1.66148	14.0645
-10.514	94.7292	6.02661	0.68379	-6.79606
0.148455	119.145	-0.0895312	4.76881	7.96272
69.3319	85.7405	15.3188	5.29885	13.6059
24.3654	115.861	19.2906	-9.30569	13.8583
-3.37705	130.222	19.6719	9.92875	1.66532
-0.261489	110.507	5.79102	13.6617	-1.16427
38.5694	83.0154	-0.565636	-6.30247	8.90641
0.172962	58.6506	35.74	2.56985	19.7343
4.99046	114.41	-8.74606	3.16065	12.335
27.5012	95.2891	53.0483	2.72061	15.0205
4.83644	117.95	-4.7959	29.3448	13.0031
9.23287	94.3226	-2.29443	13.9103	11.9642
12.3916	65.3472	-3.47073	27.2133	4.7011
13.4692	136.721	7.27109	37.1263	-0.640394
42.5073	94.4873	7.03339	-5.4632	12.1249
51.0091	46.9677	-10.6086	13.9628	1.1749
11.4458	83.5213	4.27795	-1.89522	-6.89663
20.4322	99.2179	34.1418	32.7216	16.9482
30.3032	68.4093	14.2253	10.53	20.1178
1.88091	54.0055	-4.67388	-1.31769	8.26813
14.7128	139.849	-7.91368	23.921	7.37906
32.0973	36.1691	15.0306	10.1153	-7.24758
27.0966	29.3145	-5.75283	9.83135	24.4578
-11.5457	71.32	-16.6514	46.1342	30.9692
34.4507	49.844	48.4032	77.5993	9.32553
7.62455	63.3943	17.6195	22.5205	8.31853
13.8615	28.7283	-0.119665	28.7108	13.0734
38.1671	25.4831	0.335021	59.7978	9.45436
-10.9871	36.4074	-1.67702	76.3997	1.20216
-5.91292	40.1113	1.26992	3.00505	17.2423
34.0298	119.574	25.1285	29.4927	11.088
-3.95109	55.2899	8.68567	88.9796	-4.57667
13.9224	26.286	5.81375	24.5894	7.01076
43.5745	72.3106	28.4207	10.3806	30.8393
25.9639	29.8765	-17.2991	87.8465	-0.334893
62.5455	15.4958	-4.59033	70.3084	36.7908
29.7614	34.6651	-12.2842	14.1727	-6.46439
26.3044	61.4823	-19.1643	44.4034	4.91876
14.0202	38.186	5.24558	36.4902	-0.730792
10.3912	42.3918	-3.8026	78.9929	14.3598
22.3721	48.6893	3.36914	59.2009	-15.6743
1.95993	97.9747	-3.4314	-7.32207	5.95603
25.4031	53.5376	37.1522	34.8338	43.4707
47.5613	67.694	8.26425	103.375	27.2141
12.2305	26.9774	-6.63645	35.5541	-1.76918
46.1115	64.5206	43.2822	3.25537	14.6904
3.20952	66.2903	-2.56135	11.4794	30.561
20.1494	59.3207	32.5429	27.5682	2.83364
-12.9214	40.0629	35.3702	33.1718	19.1639
6.61374	33.1408	2.52434	-2.52766	50.364
5.56241	72.6671	-5.17092	-21.146	5.00717
48.1356	74.6899	-5.39276	42.8903	4.7014
35.0884	22.1344	-7.62287	41.8863	21.5682
30.6002	29.6378	-22.5153	29.5015	-15.4846
-2.31592	59.7198	-1.90047	23.68	-1.56503
38.8219	75.5255	5.09101	86.9088	17.5758
-1.28186	22.9486	-15.6982	83.9347	8.8171
26.5554	49.0997	-5.71945	33.4218	-12.6905
29.6114	53.8408	-21.6027	86.8767	18.0777
-0.408114	58.6834	3.01991	20.7731	5.00564
9.43047	55.5322	22.2862	123.682	9.96313
9.99526	130.638	-9.64893	39.6548	9.53321
9.0319	53.95	-5.50355	32.3996	12.2938
30.3935	73.0769	-16.8972	26.054	-2.57719
29.4011	55.6858	-31.402	15.9021	28.517
20.5864	37.3063	-17.1069	45.9899	-6.75677
12.0291	101.321	-17.4432	34.899	9.95406
24.6131	57.8865	-13.5556	12.6482	43.1859
60.4415	41.9717	-17.3233	123.345	53.1185
68.4257	117.361	-6.28739	39.1718	8.08579
10.865	41.2004	-5.78319	34.1653	-0.213462
79.1665	118.771	5.94308	16.2002	8.17506
39.4468	35.1792	-0.771551	64.1751	18.583
-0.425212	123.392	-10.4098	33.672	4.9112
25.1036	27.8278	-8.27221	71.913	1.01387
1.89911	70.1187	-23.9206	15.8786	7.13861
46.0742	39.5278	6.97874	53.31	8.82396
-3.21735	21.0981	-0.248655	64.8687	-1.11662
-0.807607	59.8319	6.99149	45.9484	7.26906
32.1594	24.7536	8.28084	46.0378	6.66867
21.4361	81.4963	-3.97506	26.7462	15.8478
11.1905	86.4409	18.704	51.6238	4.79258
-3.12063	56.0219	-17.4491	39.7475	36.2099
5.77508	31.3648	-36.4237	71.5053	-11.2576
51.978	44.0881	-23.1493	18.5714	1.77157
32.3993	86.4161	-21.1998	79.7028	13.0194
22.4521	52.5442	0.182068	41.1552	5.97239
34.5638	50.1055	-5.54449	36.6333	6.12517
-14.7022	106.305	-6.78084	33.639	1.52983
7.05054	71.1184	1.12141	31.4467	15.2455
4.66034	89.3312	-11.8502	34.3844	25.4564
-1.13137	72.1691	-18.3849	50.5815	2.51771
-7.63096	85.3281	-13.9728	25.2674	19.7748
	55.8532	6.97161	34.1296	6.24603
	83.4326	-22.0207	23.7247	3.77139
	100.008	-21.196	119.435	-4.10738
	52.1176	-1.44681	63.5055	35.8853
	102.473	-9.29207	73.7682	3.21653
	65.922	-14.9428	54.7767	46.9116
	26.6205	-16.2084	61.1826
	30.1684	1.97321	50.0201
	173.633	-5.89609	31.9386
	82.9064	-5.92927	56.7488
	103.374	-15.9526	42.9043
	32.0592	-15.8409	88.9912
	41.94	-16.3845	55.6257
	16.0651	3.99423	62.4129
	49.3224	0.467811	48.9113
	100.408	-4.73677	37.4382
	19.0852	18.2275	114.224
	77.742	-10.4786	25.1406
	39.1584	-25.2323	20.3758
	36.1824	3.14978	55.0339
	45.9071	5.70142	53.7651
	27.9349	2.06593	22.0162
	112.42	-10.5852	38.103
	57.8306	-28.3729	105.817
	33.6718	-25.1875	42.0552
	62.6189	3.2711	46.505
	36.4098	0.745904	101.913
	47.0153		43.4595
	43.2954		65.0413
			42.3261
			19.8181
			47.4395
			33.5605
			45.3817
			21.7902
			21.7655
			55.6896
			46.163
			85.9144
			67.2623
			54.9124
			63.3489
			63.4319
			57.7619
			20.8662
			38.8067
			48.2939
			73.0444
			37.0264
			68.0359
			74.8982
			50.7641
			27.387
			20.1147
			47.8231
			16.5863
			37.3183
			21.8739
			101.835
			24.2407
			27.7843
			49.9736
			46.2608
			26.6675
			34.3309
			23.4383
			70.7
			48.456
			35.5262
			93.0527
			22.4665
			43.8222
			74.8802
			98.5853
			60.6153
			64.4886
			30.2826
			40.3798
			33.7766
			96.012
			38.6623
			25.1908
			42.2895
			41.7756
			32.0289
			24.2453
			37.9584
			32.9385
			13.913
			0.254277
			24.0837
			72.2773
			71.727
			61.4938
			44.3853
			46.8989
			52.6877
			50.9271
			44.5879
			17.3545
			52.1067
			36.6637
			38.4114
			39.1781

## Sheet: 4c
DMSO	Succinate	Agonist
94.3177	-60.8554	10.8078
40.6457	17.5387	-10.5315
48.0304	-42.5235	-10.1498
36.7517	62.284	-4.41892
41.5819	74.6272	9.32906
176.597	-14.0814	-130.816
57.525	-20.893	70.2038
61.5934	-34.2644	70.3836
9.90145	-15.5514	-9.76054
62.3751	33.4046	-14.7464
180.245	12.6602	-8.04622
9.98099	-12.5998	-24.8556
21.7347	-66.73	-60.5545
332.053	-30.7862	22.4988
180.261	32.4224	3.82724
-5.93818	53.1778	-22.3717
70.1059	67.2436	14.005
91.4938	9.59941	6.44222
72.1416	75.4395	-7.52892
25.0229	-2.26977	-10.0063
44.1533	57.5859	-20.3213
44.393	44.7013	-31.6771
21.9327	62.1305	-24.193
81.608	19.4934	-42.8576
437.954	-33.4299	23.8892
27.8399	132.401	28.5028
50.4259	-34.1819	-22.2373
133.254	0.0522437	-26.4331
77.0746	27.6067	-0.901559
10.5395	-3.68083	23.1685
58.1289	-41.6318	10.0164
83.0381	19.9054	-16.8619
203.084	-9.99878	-17.272
51.8236	-86.8266	23.0039
105.338	-6.79209	42.5233
-27.4559	-54.9679	124.579
-12.5182	-36.877	-9.11457
37.5313	35.3088	-21.9026
68.7506	-39.0861	-7.75925
71.3108	5.5135	55.1627
27.4834	-25.7116	22.6664
60.7773	-0.181702	16.0817
14.5352	-28.0218	4.49252
7.97838	-40.3822	50.5652
-36.2911	-5.18495	3.75725
2.60207	-19.4072	-21.0039
84.0874	-18.1618	41.7431
113.736	26.8101	-1.39004
39.5588	48.173	-59.8993
52.96	9.86474	-20.814
149.679	23.1912	-7.80712
53.0331	-15.2246	51.5309
241.788	38.5179	-5.37261
125.598	-49.3723	0.760991
21.5576	-37.5989	74.1424
35.8288	11.5564	8.99153
70.1556	-27.1821	-85.0828
18.0231	61.3163	-34.1452
45.9559	-19.3584	-36.5466
63.943	35.2968	-41.5218
86.1237	52.5384	7.96094
62.5958	-10.8927	31.6333
17.9023	-22.5714	-4.77199
44.8371	-22.8507	-4.15464
64.0024	23.4177	-57.1631
75.0283	-17.852	-26.4904
14.3486	23.6323	24.513
33.105	15.0934	28.3424
111.593	-63.1074	-6.20535
76.9354	26.2591	10.7667
57.906	-11.7163	41.8232
172.918	-55.045	14.7707
52.5519	-83.1277	-82.7337
41.08	-7.8078	42.9167
65.2663	-30.1883	38.9862
66.6709	-35.9577	25.6672
141.145	-3.20904	11.5253
87.439	-33.6019	-29.5461
36.9899	83.9866	10.0855
84.2808	18.2252	-10.2232
-48.5561	-23.9059	32.6298
57.9469	17.2725	65.5728
104.71	-44.1111	8.63894
21.0179	59.1535	-8.23348
16.5573	9.01939	-36.1302
48.0774	52.6084	-77.5853
44.6593	11.3651	16.7313
3.69051	-58.157	-84.6539
42.9981	-6.62955	26.5007
78.6056	5.24898	-13.5287
347.926	-26.8458	-38.4815
-41.6021	0.86336	-3.66835
46.1244	-4.25326	68.9897
71.6931	71.1709	-36.0944
48.4351	49.4395	24.8443
73.9801	236.674	9.11567
152.608	23.3174	-98.6867
141.454	47.0494	37.4052
24.1408	-12.6285	24.6558
22.6431	-33.908	8.0132
27.2789	-34.5921	-13.7671
92.6135	-48.5788	-48.0564
-10.1285	-2.11072	-35.7845
18.5657	6.75117	-86.4795
-6.88764	-13.1306	-50.1749
23.5112	-9.33674	-30.3946
26.8437	54.5295	-159.834
-10.4944	40.348	-5.58929
-3.93282	74.7296	113.126
64.5908	80.5125	223.635
-86.7285	48.4937	-66.327
19.869	-3.79852	-18.4653
-36.1938	-38.251	-24.8609
17.2451	-74.1138	7.80033
35.6264	37.1046	-2.02789
25.5642	-49.4625	-63.8684
6.42246	9.36875	-37.7958
-34.114	-19.7747	-33.8257
-25.0354	3.49221	-34.1787
20.3246	20.8343	10.1589
-10.6874	56.4032	35.836
23.9973	6.83355	35.8876
83.5564	2.82206	97.3411
-12.7968	11.474	175.216
-5.14123	96.1295	41.4975
-0.478796	45.7452	196.28
-3.84366	81.7057	17.6688
19.0188	-40.6264	17.3981
29.393	9.89094	0.700588
-9.63973	12.4949	97.9371
73.7499	39.2431	43.6974
100.682	113.443	118.008
35	2.51977	-9.05433
-32.0708	-15.2293	-4.33536
38.2141	135.796	13.22
45.3431	56.9128	-33.1351
-40.9241	47.3083	-70.4132
-37.2397	231.321	-71.1854
17.9639	43.6298	-27.0867
60.4461	-9.69643	40.7696
-49.6332	-21.8981	-79.1343
10.7849	-49.6401	14.5944
72.0669	-35.371	30.6073
-37.598	-17.3171	22.581
29.4064	-76.6863	120.939
50.35	24.2372	-26.6561
27.0448	45.9582	17.0597
5.12111	55.94	-15.5854
-15.3607	-23.648	6.4498
126.303	12.5901	39.6089
25.4904	1.15602	190.946
-37.9329	38.6112	14.7772
43.0954	125.274	-4.63333
11.5502	217.627	-42.5592
7.77096	-86.4413	70.599
-50.3444	-8.61952	70.5267
-84.792	259.472	45.8051
-8.79924	9.78139	-18.205
73.3464	28.3087	46.3201
82.3041	197.101	-16.6104
144.93	42.7876	-18.3779
-44.1946	17.394	-119.594
-121.18	141.495	13.0561
-69.0417	114.643	-17.6056
-21.0976	-6.43549	113.869
39.517	-11.0764	-76.4196
41.1909	8.77435	-14.0108
19.5529	54.263	-0.448889
20.8153	24.4685	100.518
63.7369	16.5364	19.1884
-11.5331	-61.1146	41.3343
-53.2481	-53.9116	100.344
109.365	34.6591	26.7576
13.9731	28.0677	-112.018
-20.8991	63.5805	150.892
-36.5993	-7.01365	459.201
55.0238	-22.9596	164.84
26.5515	-107.604	167.925
11.4861	197.924	32.2832
-14.2092	80.8369	79.4542
29.1676	210.927	44.4987
106.448	103.121	123.314
-18.3857	96.1822	73.9254
46.7171	249.639	288.974
27.9634	171.426	119.946
-112.442	96.6837	159.855
41.2314	134.058	127.066
-163.842	30.4247	210.714
84.6966	63.1304	80.2002
295.981	10.2834	86.4929
9.22402	57.342	165.898
-9.9427	127.492	246.834
31.0251	76.2613	183.715
27.2538	96.2294	279.664
26.962	77.8885	231.944
-83.5641	76.3615	179.102
-103.448	106.086	2.72463
-18.1587	112.83	161.668
28.3679	96.3301	157.861
23.0606	57.2833	178.032
-0.669398	178.161	157.559
-67.406	106.068	183.927
-52.679	62.2043	153.779
8.04791	18.4183	161.171
219.695	135.71	373.584
-9.66033	90.1902	137.91
-21.5259	328.101	209.672
101.837	77.0532	153.107
199.292	19.9314	205.134
58.3022	201.113	133.475
4.70229	41.8407	445.486
62.2028	81.6226	148.979
33.1678	78.6971	52.9618
-62.5504	99.3145	345.393
-141.963	382.297	249.895
27.3279	126.182	255.331
-28.9678	61.4642	172.528
-64.9075	48.8877	286.639
26.5186	326.201	356.715
36.0908	119.77	354.083
-58.3214	134.534	60.5534
10.894	217.983	156.417
123.223	138.442	259.329
93.0754	81.7333	239.316
121.919	239.328	440.831
29.9132	31.9615	156.692
-156.512	1.57526	362.97
128.042	131.332
47.6278	-4.39216
133.809	114.516
-21.5493	124.258
109.844	189.842
-99.812	229.367
-70.4513	100.805
134.479	129.102
-61.4393	15.8564
-64.8756	77.4809
-40.9665	174.706
72.3669	254.667
-165.277	18.9563
-29.6753	87.154
7.5063	237.401
23.505	42.4366
-63.8633	97.8323
122.938	46.6455
-32.3033
-13.2507

## Sheet: 4d
DMSO	Succinate	Agonist
167.709	26.916	-3.37381
-40.1563	99.4502	92.8163
232.825	-87.9616	100.962
33.8515	-13.3866	-166.31
103.915	14.877	-108.621
194.745	-106.935	89.7449
59.3351	-90.6517	-29.5007
129.352	-127.803	-22.5306
-29.8065	38.7539	-46.0876
-66.4709	41.0543	61.3492
152.907	133.892	87.4318
168.553	223.152	41.4935
-40.2095	-11.436	33.6654
2.08791	-16.2495	-73.4574
95.9151	6.01118	10.0745
221.317	-49.16	79.0752
138.442	162.068	-18.6982
29.7238	53.6111	-79.463
138.647	214.492	14.7371
93.7197	9.76563	126.587
41.4921	-41.6707	168.918
220.824	-41.1467	-56.9302
27.8071	-1.13752	-4.85883
138.418	39.2626	28.2745
-41.9559	6.88509	-84.2704
15.2234	64.8544	-39.3665
133.516	391.122	8.05371
114.1	22.7275	-33.4906
141.59	0.349444	149.017
168.826	-32.1533	325.116
45.755	8.13392	261.03
219.42	7.0373	-106.03
101.759	30.8196	89.1601
119.998	181.857	123.045
35.1028	51.3487	-29.6173
-68.2374	-81.5349	-69.6729
-60.3785	202.3	44.1489
-7.76548	15.2239	70.5653
62.7356	5.2692	-145.902
127.46	167.733	51.7069
34.7085	46.4018	31.3134
96.1439	14.1366	15.2968
86.905	-34.8773	-65.5314
-45.7874	-112.346	111.554
63.2453	278.25	25.7071
53.6875	80.1848	57.0532
50.5093	75.0719	-60.3883
126.803	73.9463	201.475
5.94758	-140.876	-56.4199
45.9184	-96.0809	156.384
157.867	-52.1715	137.05
-27.5613	-30.0327	-15.7615
120.923	-6.41377	18.1247
228.863	-13.7577	60.6588
46.8967	241.403	23.5552
9.87043	99.5958	169.088
-55.0082	19.9506	110.456
49.7603	28.2097	66.2518
65.0362	-62.0438	107.548
-79.3683	-43.5421	-148.076
238.966	-7.59926	53.4794
149.806	-33.6852	-19.0288
1.70731	73.5594	103.053
-57.2581	-32.147	35.1711
0.882112	-29.4266	0.159318
160.345	-104.791	120.973
49.5935	-65.6711	-25.5968
46.464	-2.68818	-184.67
16.1716	-112.071	91.2153
19.9642	-62.2663	69.4519
70.6437	30.4229	-11.5357
54.3907	0.891209	15.6877
-16.2918	-27.8292	104.894
-20.953	-53.4346	-140.899
-37.0803	11.0357	6.01518
13.4528	-17.2582	14.5578
-90.974	-134.817	82.8434
27.8737	94.932	74.7984
-11.4171	103.48	91.2927
67.5928	-58.5441	62.8522
84.697	-62.1318	53.127
-11.3185	-52.605	46.5264
5.35047	4.296	214.859
-23.7272	21.0519	141.74
-47.5322	-14.3846	176.789
-50.3913	30.3562	67.4372
-42.2425	11.2259	284.686
73.9806	55.0653	181.953
8.37702	50.4384	67.5234
22.392	51.5413	107.055
-35.3212	-11.2738	70.0029
4.96629	-118.189	93.3406
80.8432	-65.0524	24.2634
-38.5828	-50.3049	70.9667
15.9974	-15.1084	83.3249
68.7038	-27.4941	-13.7875
35.4595	-103.575	82.2843
-63.9106	-21.9734	40.4246
-4.25915	63.9359	57.0333
12.1405	131.103	40.199
-30.8531	-41.9824	22.7921
-95.0463	-22.3448	73.5504
29.6664	-36.0304	96.8397
-111.316	-16.4552	54.8259
-73.2083	75.0153	59.3665
-22.7514	-28.1829	-2.8359
-27.1858	-45.0016	51.5788
-43.1645	-17.511	87.3835
-12.8211	-24.4102	45.1116
-34.5411	-53.4887	153.362
-81.0926	116.243	55.7877
-61.4671	81.6482	126.423
111.383	-61.4096	29.1576
6.4198	-76.4658	93.1836
18.725	29.8732	80.0171
-35.0036	25.3012	73.5876
-82.7164	-23.41	65.9476
-53.5993	-48.1559	39.1405
1.85552	37.4718	47.0262
-19.2066	0.294657	24.9293
	-18.5089	19.8805
	159.696	50.7024
	-65.0392	7.13758
	23.7535	26.4728
	-34.1624	28.112
	0.499524	65.4574
	74.8591	30.186
	-76.9642	-41.2002
	-0.105049	179.22
	22.4732	84.4526
	67.596	74.1234
	-17.8596	51.6434
	-36.518	91.282
	19.6182	121.184
	-41.0964	61.7018
	-110.472	252.11
	-53.254
	-37.1569
	38.1088
	-46.6602
	0.493773
	-25.6572
	-51.1423
	-115.197
	-55.1196
	-82.323
	-72.028
	-9.83307
	-41.7938
	40.6661
	-17.9423
	-27.0344
	20.2468
	-52.8147
	-63.4917
	29.5179
	-0.119381
	-47.8514
	-53.2513
	-17.2652
	-72.9885
	-12.6385
	0.0539331
	-105.738
	39.628
	90.7018
	7.26155
	-67.0765
	58.4386
	29.1923
	-32.2568
	66.9997
	103.987
	95.8587
	139.467
	163.209
	77.9071
	82.5616
	312.106
	81.8428
	111.92
	202.186
	51.8349
	147.111
	89.7368
	78.2478
	133.291
	426.173
	61.0409
	60.509
	157.475
	113.401
	31.0501
	75.1594
	106.399
	121.823
	83.0098
	54.6151
	82.6279
	105.387
	50.2043
	27.1282
	130.029
	154.674
	111.973
	164.869
	173.144
	113.322
	92.8098
	91.6011
	116.935
	112.791
	53.7413
	211.177
	150.318
	116.573
	172.339
	145.979
	74.2701
	75.1075
	159.416
	80.7829
	151.597
	108.942
	126.654
	71.6082
	135.373
	292.961
	168.484
	120.748
	79.1391
	196.098
	223.155
	65.5474
	282.676
	155.123
	181.407
	450.619
	126.225
	105.541
	79.1402
	222.886
	213.488
	162.049
	204.836
	109.62
	65.8248
	96.0144
	115.647
	62.1934
	195.939
	113.851
	202.133
	72.6019
	442.832
	237.74
	156.623
	204.121
	59.087
	128.016
	73.7054
	82.3493
	114.181
	113.398
	78.0627
	92.5164
	141.921
	111.999
	69.6636
	59.806
