# Supplementary material for: Parasites trigger epithelial cell crosstalk to drive gut–brain signalling
Source: Nature. 2026 Mar 25;653(8114):465–73. doi: 10.1038/s41586-026-10281-5 (PMC13171452; doi:10.1038/s41586-026-10281-5)
Supplement: Supplementary file 7 — Source Data Fig. 5 [file 41586_2026_10281_MOESM7_ESM.xlsx]

## Sheet: 5b
Control		Ave	SD	Ave	SD	Ave	SD	Pou2f3 null		Ave	SD	Ave	SD	Chat flox		Ave	SD	Ave	SD
	Time (min)	Saline		IL-25		IL-25 + atropine			Time (min)	Saline		IL-25			Time (min)	Saline		IL-25
	0	0.085875	0.0376512	0.373105	0.109968	0.02548	0.0891244		0	0.15358	0.0638191	0.156688	0.0519468		0	0.122193	0.0413746	0.112881	0.0404287
	0.00845	0.084535	0.0373771	0.382981	0.111813	0.029721	0.0894645		0.00845	0.153484	0.0637299	0.155906	0.0516002		0.00845	0.121547	0.0410291	0.113485	0.0408903
	0.0169	0.085832	0.0361713	0.377559	0.111468	0.026981	0.0864002		0.0169	0.152361	0.0631502	0.15573	0.0515128		0.0169	0.121755	0.0415116	0.113447	0.0411635
	0.02535	0.084263	0.0372586	0.376772	0.11092	0.025999	0.0869364		0.02535	0.152712	0.0633855	0.155719	0.05137		0.02535	0.121276	0.0411205	0.112829	0.0406552
	0.0338	0.085121	0.0373464	0.370401	0.111526	0.029804	0.0876518		0.0338	0.151783	0.0624885	0.155398	0.0514937		0.0338	0.121593	0.0416516	0.112694	0.0408904
	0.04225	0.080228	0.0364444	0.38249	0.110404	0.029622	0.0890881		0.04225	0.150885	0.0630004	0.155317	0.0512534		0.04225	0.121259	0.041437	0.112289	0.0405923
	0.0507	0.087192	0.0366618	0.375949	0.112183	0.02761	0.0890902		0.0507	0.150654	0.0623613	0.154648	0.0509979		0.0507	0.121316	0.0417549	0.11233	0.040734
	0.05915	0.08074	0.0358581	0.377415	0.11107	0.028589	0.0880947		0.05915	0.150428	0.0624777	0.154375	0.0510114		0.05915	0.120606	0.0415755	0.112329	0.0411588
	0.0676	0.084991	0.03612	0.381919	0.109924	0.023793	0.0874731		0.0676	0.150586	0.0624317	0.153935	0.0508114		0.0676	0.12045	0.0412819	0.112974	0.0413189
	0.07605	0.08562	0.0366155	0.37857	0.109673	0.029409	0.0867008		0.07605	0.149899	0.0614843	0.153923	0.0512288		0.07605	0.120121	0.0408574	0.113511	0.041898
	0.0845	0.087089	0.036496	0.385376	0.109583	0.02859	0.0883078		0.0845	0.150617	0.0609986	0.153801	0.0505606		0.0845	0.120142	0.0407738	0.113475	0.0418053
	0.09295	0.086367	0.0362002	0.368713	0.110619	0.020351	0.0847341		0.09295	0.150404	0.060704	0.152702	0.0507832		0.09295	0.120699	0.0408941	0.113546	0.0418757
	0.1014	0.084773	0.0356597	0.383031	0.107536	0.023365	0.0863362		0.1014	0.149741	0.0602001	0.153148	0.0503373		0.1014	0.120337	0.0404922	0.113804	0.0421249
	0.10985	0.080756	0.0360991	0.377447	0.110825	0.027601	0.0893275		0.10985	0.14954	0.0599788	0.152826	0.0505264		0.10985	0.120067	0.0403352	0.113725	0.0421313
	0.1183	0.084537	0.0357191	0.37769	0.109195	0.027406	0.0859642		0.1183	0.14853	0.0596629	0.152779	0.0504326		0.1183	0.119426	0.0398548	0.113543	0.0422092
	0.12675	0.084186	0.0352156	0.376288	0.112913	0.022917	0.0878474		0.12675	0.148377	0.0586723	0.152731	0.050242		0.12675	0.119076	0.0396454	0.113474	0.0423122
	0.1352	0.087108	0.0356709	0.381846	0.109288	0.028489	0.0880187		0.1352	0.148431	0.0590846	0.152161	0.0501863		0.1352	0.118989	0.0393908	0.113392	0.042517
	0.14365	0.086394	0.0361841	0.36921	0.107422	0.02965	0.088162		0.14365	0.148198	0.0587538	0.152038	0.050089		0.14365	0.118827	0.0391275	0.113085	0.041933
	0.1521	0.086784	0.0360127	0.386282	0.109565	0.023593	0.0856706		0.1521	0.148435	0.0580318	0.151617	0.0501659		0.1521	0.118676	0.0389344	0.113527	0.0418547
	0.16055	0.087805	0.0377103	0.368728	0.110514	0.026576	0.0870851		0.16055	0.14814	0.0579139	0.151044	0.049729		0.16055	0.118004	0.0397735	0.11339	0.0420311
	0.169	0.085166	0.0377645	0.372765	0.110269	0.024541	0.085966		0.169	0.147371	0.0579342	0.150938	0.0496357		0.169	0.118062	0.0402607	0.113113	0.0417866
	0.17745	0.084257	0.0392642	0.383266	0.108201	0.020978	0.0830876		0.17745	0.147075	0.0572674	0.150658	0.0497076		0.17745	0.1178	0.0402389	0.113525	0.0417378
	0.1859	0.08396	0.0384198	0.37987	0.109454	0.028864	0.0857915		0.1859	0.147168	0.057569	0.150059	0.0493052		0.1859	0.117482	0.0398094	0.113131	0.0418631
	0.19435	0.088632	0.0395072	0.378462	0.109481	0.022197	0.0844908		0.19435	0.148323	0.0569004	0.149849	0.0485208		0.19435	0.1171	0.0398233	0.112994	0.0414546
	0.2028	0.085224	0.0399602	0.376766	0.115861	0.027505	0.0845685		0.2028	0.148116	0.0569567	0.150041	0.049289		0.2028	0.116935	0.0394203	0.112994	0.0417344
	0.21125	0.086293	0.038589	0.382722	0.113711	0.023148	0.0841378		0.21125	0.147604	0.0564118	0.149965	0.0491598		0.21125	0.115476	0.0393995	0.113751	0.0417387
	0.2197	0.082679	0.0369848	0.372905	0.111638	0.024859	0.0836137		0.2197	0.148436	0.0573134	0.149728	0.0492373		0.2197	0.115742	0.0393848	0.113267	0.0413046
	0.22815	0.086691	0.0389794	0.375622	0.113948	0.02961	0.0888747		0.22815	0.147489	0.0574418	0.149573	0.048936		0.22815	0.115868	0.0390832	0.113142	0.0415423
	0.2366	0.085624	0.037478	0.382985	0.112911	0.026828	0.0859502		0.2366	0.147969	0.0571931	0.149551	0.0489588		0.2366	0.115728	0.0387436	0.112931	0.0413011
	0.24505	0.081482	0.0367353	0.3849	0.113282	0.028951	0.0840248		0.24505	0.148102	0.0573359	0.149219	0.0490336		0.24505	0.115254	0.0381606	0.112474	0.0411507
	0.2535	0.083108	0.0373326	0.377853	0.112602	0.027703	0.0877448		0.2535	0.1484	0.0569866	0.148465	0.04851		0.2535	0.114945	0.0379132	0.11253	0.0412243
	0.26195	0.084751	0.0373444	0.384865	0.109878	0.027505	0.0863003		0.26195	0.148366	0.0571119	0.148289	0.0482226		0.26195	0.113525	0.0377071	0.112211	0.0409444
	0.2704	0.080649	0.0368943	0.38101	0.109517	0.021048	0.0822857		0.2704	0.147443	0.0567002	0.148374	0.0489306		0.2704	0.11317	0.0376751	0.112948	0.0410752
	0.27885	0.086968	0.0377911	0.375558	0.111123	0.024787	0.0853574		0.27885	0.146449	0.0570949	0.148326	0.0486935		0.27885	0.112847	0.0373155	0.112867	0.0414497
	0.2873	0.087787	0.0374879	0.382115	0.113331	0.02733	0.0866172		0.2873	0.146313	0.0566054	0.148075	0.0485719		0.2873	0.112819	0.0369307	0.112598	0.0414601
	0.29575	0.085545	0.0368524	0.390414	0.108936	0.028462	0.0863689		0.29575	0.145971	0.0558908	0.147049	0.0480005		0.29575	0.111823	0.0369329	0.112991	0.0416834
	0.3042	0.084739	0.0370734	0.38067	0.11036	0.024991	0.084598		0.3042	0.145576	0.0556798	0.147178	0.0482747		0.3042	0.112536	0.0388497	0.112045	0.0412988
	0.31265	0.086307	0.0366495	0.38951	0.108776	0.024462	0.0837242		0.31265	0.144956	0.0551813	0.14651	0.0483394		0.31265	0.11296	0.0390046	0.112355	0.0419095
	0.3211	0.086664	0.0364073	0.389054	0.112085	0.025682	0.0842396		0.3211	0.145488	0.0554988	0.146919	0.0480156		0.3211	0.113041	0.0388647	0.112611	0.0419353
	0.32955	0.084699	0.0365774	0.39429	0.111592	0.026387	0.0827515		0.32955	0.145107	0.0548693	0.145963	0.0477631		0.32955	0.112672	0.0383748	0.113439	0.0422194
	0.338	0.086102	0.0364762	0.391192	0.112381	0.018547	0.0838035		0.338	0.144857	0.0549014	0.146372	0.0480931		0.338	0.112722	0.0384073	0.11222	0.041878
	0.34645	0.087749	0.0369679	0.384464	0.11016	0.023758	0.0820013		0.34645	0.145181	0.0551142	0.145121	0.0479557		0.34645	0.111693	0.0382005	0.110638	0.0411832
	0.3549	0.087172	0.0362239	0.397111	0.113196	0.024006	0.085169		0.3549	0.145024	0.0550186	0.145524	0.0478069		0.3549	0.11249	0.0383122	0.111099	0.0416489
	0.36335	0.08611	0.0353197	0.394775	0.11092	0.021786	0.0838089		0.36335	0.144999	0.0547782	0.14598	0.0474775		0.36335	0.114302	0.0394417	0.110544	0.0425135
	0.3718	0.084595	0.035725	0.395629	0.1136	0.02963	0.0869363		0.3718	0.144527	0.0546538	0.145929	0.0476129		0.3718	0.114138	0.0392447	0.110562	0.0431969
	0.38025	0.088574	0.0355434	0.385543	0.111196	0.029036	0.0851826		0.38025	0.144296	0.0538818	0.146028	0.0467823		0.38025	0.113009	0.0395051	0.110808	0.0428363
	0.3887	0.086676	0.0351768	0.393323	0.114276	0.026282	0.0847215		0.3887	0.144167	0.0546438	0.146115	0.047438		0.3887	0.113137	0.039266	0.110296	0.0427153
	0.39715	0.086715	0.036648	0.386524	0.112802	0.028613	0.0864195		0.39715	0.143955	0.0544408	0.145712	0.0471703		0.39715	0.11386	0.0400723	0.10968	0.0427864
	0.4056	0.087195	0.0360092	0.391022	0.112325	0.025614	0.0839909		0.4056	0.144326	0.0549819	0.145172	0.0473468		0.4056	0.114087	0.0405374	0.109343	0.0423922
	0.41405	0.084421	0.034184	0.381593	0.115182	0.025452	0.0852438		0.41405	0.143942	0.055078	0.145871	0.0468062		0.41405	0.113503	0.0401909	0.110077	0.042965
	0.4225	0.084211	0.0343176	0.386198	0.113946	0.024288	0.083182		0.4225	0.144243	0.0547951	0.145372	0.0472764		0.4225	0.114297	0.0401294	0.109989	0.0434371
	0.43095	0.085013	0.0339416	0.389756	0.111608	0.026596	0.0852731		0.43095	0.143533	0.0552459	0.144666	0.0471238		0.43095	0.11437	0.0398372	0.109268	0.0432422
	0.4394	0.08808	0.0345036	0.392096	0.113299	0.02575	0.0834083		0.4394	0.143205	0.0545457	0.144635	0.0471801		0.4394	0.114225	0.039951	0.109737	0.0435056
	0.44785	0.085612	0.0350891	0.387969	0.113595	0.026739	0.0851289		0.44785	0.143419	0.0542588	0.144504	0.0471893		0.44785	0.114106	0.0395174	0.109568	0.0431952
	0.4563	0.087341	0.0362669	0.383904	0.114431	0.028224	0.0846059		0.4563	0.1437	0.0549385	0.144162	0.0476105		0.4563	0.113506	0.0392448	0.109262	0.0433904
	0.46475	0.085629	0.0348523	0.400963	0.107636	0.025474	0.0847247		0.46475	0.144788	0.0539841	0.142607	0.0472632		0.46475	0.113412	0.0392951	0.109153	0.0431485
	0.4732	0.084248	0.035234	0.393659	0.113353	0.026281	0.0831268		0.4732	0.144472	0.053598	0.143172	0.0474046		0.4732	0.113162	0.0393132	0.108944	0.0433412
	0.48165	0.086627	0.0354785	0.384806	0.113814	0.025261	0.0852622		0.48165	0.145158	0.0535962	0.143619	0.0467327		0.48165	0.112954	0.0388395	0.109221	0.0435498
	0.4901	0.087747	0.0350231	0.400979	0.114321	0.025852	0.0818458		0.4901	0.146101	0.0527032	0.143079	0.046308		0.4901	0.112602	0.0388592	0.108956	0.0433434
	0.49855	0.086658	0.0348067	0.398491	0.111039	0.02645	0.0848862		0.49855	0.145846	0.0526379	0.143216	0.0456689		0.49855	0.112993	0.0386336	0.108713	0.042851
	0.507	0.084102	0.0342451	0.400011	0.115732	0.024838	0.0857576		0.507	0.145416	0.0519952	0.143183	0.0455048		0.507	0.112927	0.038597	0.105989	0.042175
	0.51545	0.085103	0.0347008	0.404267	0.112947	0.024914	0.0838524		0.51545	0.145403	0.0522389	0.143376	0.0459572		0.51545	0.112182	0.038502	0.106085	0.0423741
	0.5239	0.086871	0.0342236	0.395328	0.115254	0.025778	0.0832589		0.5239	0.144288	0.0519055	0.143273	0.0456474		0.5239	0.111429	0.0386637	0.10658	0.0424759
	0.53235	0.086753	0.0350674	0.39869	0.115321	0.024014	0.0829049		0.53235	0.143961	0.0517127	0.143894	0.0457579		0.53235	0.110604	0.0386576	0.106556	0.0429843
	0.5408	0.085861	0.0340011	0.399289	0.11498	0.021612	0.0806866		0.5408	0.144185	0.0509707	0.143551	0.046032		0.5408	0.111362	0.0384231	0.106887	0.0431398
	0.54925	0.081801	0.0339668	0.388911	0.112773	0.021991	0.0811277		0.54925	0.143286	0.0507606	0.14258	0.0457377		0.54925	0.111369	0.0389229	0.10655	0.0428798
	0.5577	0.084792	0.0332171	0.40386	0.111035	0.022893	0.0815319		0.5577	0.14332	0.0510232	0.142809	0.0457327		0.5577	0.112299	0.0396497	0.105828	0.0430054
	0.56615	0.079792	0.0328642	0.403778	0.11332	0.021317	0.0835041		0.56615	0.143499	0.0510448	0.142519	0.0456937		0.56615	0.112235	0.0397869	0.106016	0.0439123
	0.5746	0.082423	0.0326354	0.400288	0.111975	0.022091	0.0823681		0.5746	0.143475	0.050786	0.142599	0.0455715		0.5746	0.112821	0.0397363	0.10575	0.0443204
	0.58305	0.08333	0.0332878	0.403636	0.114471	0.021998	0.0810064		0.58305	0.143378	0.050632	0.142613	0.0455558		0.58305	0.111967	0.0391411	0.105888	0.0441152
	0.5915	0.079973	0.0330745	0.409408	0.117507	0.02127	0.0787015		0.5915	0.143011	0.0503499	0.141973	0.0459036		0.5915	0.11222	0.0389335	0.106007	0.0442516
	0.59995	0.084947	0.0343803	0.403052	0.115606	0.022462	0.0804619		0.59995	0.142483	0.0503467	0.141792	0.0456765		0.59995	0.112274	0.0390032	0.105732	0.0438946
	0.6084	0.088353	0.0337596	0.404471	0.116586	0.020898	0.0817075		0.6084	0.142961	0.0503904	0.141391	0.0452804		0.6084	0.111853	0.0389479	0.105622	0.0437364
	0.61685	0.084207	0.0336279	0.41348	0.116653	0.021781	0.081695		0.61685	0.142666	0.0493279	0.141277	0.0450869		0.61685	0.111148	0.0386213	0.105087	0.0432219
	0.6253	0.086542	0.0338853	0.400524	0.114021	0.022561	0.0790141		0.6253	0.142568	0.0491307	0.141764	0.0454432		0.6253	0.111177	0.0386154	0.105033	0.042942
	0.63375	0.089383	0.0341658	0.400986	0.112902	0.020697	0.0804685		0.63375	0.142005	0.0489478	0.141036	0.0453731		0.63375	0.110514	0.0383644	0.105558	0.0430181
	0.6422	0.088898	0.0334709	0.402621	0.115289	0.021265	0.082415		0.6422	0.142327	0.0491338	0.140909	0.0449663		0.6422	0.110501	0.0380011	0.10557	0.0428218
	0.65065	0.089766	0.0340462	0.39571	0.117435	0.020875	0.0791337		0.65065	0.141619	0.0484311	0.14037	0.044949		0.65065	0.110225	0.0380086	0.105657	0.0430741
	0.6591	0.088491	0.0331155	0.411211	0.117334	0.019121	0.0775495		0.6591	0.141123	0.0483112	0.140512	0.0450887		0.6591	0.110463	0.0377328	0.104821	0.042978
	0.66755	0.087776	0.034024	0.407656	0.118308	0.020308	0.078613		0.66755	0.14094	0.0481219	0.1404	0.0452176		0.66755	0.110363	0.0380984	0.10464	0.0431669
	0.676	0.087984	0.0329443	0.404149	0.116377	0.015381	0.0752754		0.676	0.140798	0.0473688	0.140495	0.0453336		0.676	0.110055	0.0383656	0.105116	0.0433692
	0.68445	0.087495	0.0339517	0.413419	0.117787	0.016602	0.0756846		0.68445	0.14037	0.0474321	0.140668	0.0447018		0.68445	0.109467	0.0376987	0.104828	0.0430125
	0.6929	0.088458	0.0329288	0.405063	0.116742	0.021664	0.0829996		0.6929	0.140539	0.0474907	0.139444	0.0443103		0.6929	0.109208	0.0378428	0.104598	0.0427518
	0.70135	0.087761	0.0328621	0.406692	0.116436	0.020753	0.0790321		0.70135	0.139591	0.0472276	0.138604	0.0438235		0.70135	0.109228	0.0374746	0.104509	0.0428308
	0.7098	0.088425	0.0333205	0.404475	0.117137	0.024755	0.0817373		0.7098	0.139498	0.0473812	0.138807	0.0441235		0.7098	0.109171	0.0375566	0.104738	0.0429588
	0.71825	0.088441	0.0333771	0.405149	0.119212	0.022661	0.08013		0.71825	0.140377	0.0479746	0.13912	0.0438238		0.71825	0.109009	0.0373164	0.104589	0.0427644
	0.7267	0.087507	0.0333779	0.415339	0.116715	0.023084	0.0817777		0.7267	0.141755	0.049004	0.139254	0.0431765		0.7267	0.108784	0.0371375	0.104606	0.0424348
	0.73515	0.088048	0.0329634	0.404708	0.117501	0.020582	0.0795839		0.73515	0.141347	0.048752	0.139059	0.0430602		0.73515	0.107211	0.0374684	0.102748	0.0412649
	0.7436	0.087925	0.0330142	0.396548	0.118648	0.019601	0.080347		0.7436	0.141135	0.0485124	0.138943	0.0430653		0.7436	0.106666	0.0374472	0.102729	0.0411617
	0.75205	0.087555	0.0332447	0.411151	0.117346	0.018379	0.0786537		0.75205	0.141566	0.0485412	0.138656	0.0431988		0.75205	0.105615	0.0374492	0.102757	0.0412588
	0.7605	0.084828	0.031982	0.410231	0.118721	0.015641	0.0772183		0.7605	0.141217	0.0482254	0.138537	0.0425451		0.7605	0.106598	0.0375747	0.102657	0.0415882
	0.76895	0.086223	0.0323345	0.415554	0.119564	0.021643	0.0814699		0.76895	0.140817	0.0483106	0.138235	0.0423144		0.76895	0.106383	0.0373518	0.101719	0.0414749
	0.7774	0.08732	0.0325312	0.416223	0.119924	0.016467	0.0785271		0.7774	0.140306	0.0474506	0.138292	0.0425665		0.7774	0.106276	0.0370917	0.101894	0.0418853
	0.78585	0.082396	0.032996	0.406902	0.120366	0.016834	0.0756968		0.78585	0.139561	0.0474441	0.138192	0.0424562		0.78585	0.106162	0.0368798	0.101402	0.0417545
	0.7943	0.086727	0.0327986	0.406133	0.117666	0.020227	0.0803997		0.7943	0.139577	0.0470621	0.138003	0.042482		0.7943	0.105951	0.0371854	0.101439	0.0416259
	0.80275	0.087045	0.0322052	0.416574	0.121097	0.01851	0.0788694		0.80275	0.139328	0.0467611	0.137751	0.0422879		0.80275	0.105509	0.0369429	0.101378	0.0417216
	0.8112	0.086852	0.0322825	0.402201	0.117848	0.02038	0.0787313		0.8112	0.13904	0.0467488	0.137138	0.0421921		0.8112	0.104089	0.0378004	0.101738	0.0416668
	0.81965	0.088377	0.0324301	0.402277	0.119336	0.017965	0.0780715		0.81965	0.138984	0.046476	0.13738	0.0425121		0.81965	0.104325	0.0374502	0.101598	0.0417834
	0.8281	0.087588	0.0322991	0.408966	0.119727	0.019125	0.080413		0.8281	0.139277	0.0459848	0.137082	0.0424709		0.8281	0.104497	0.0376199	0.100991	0.041304
	0.83655	0.087465	0.0321545	0.401078	0.12186	0.015417	0.0765199		0.83655	0.138948	0.045843	0.136365	0.0416526		0.83655	0.104735	0.0373544	0.101425	0.0414863
	0.845	0.087959	0.0323849	0.417494	0.120581	0.01579	0.0768631		0.845	0.138386	0.0451456	0.136015	0.0418257		0.845	0.105488	0.0381341	0.101148	0.0418661
	0.85345	0.086129	0.0317897	0.41165	0.122466	0.010556	0.0736654		0.85345	0.138151	0.0449226	0.13595	0.0418644		0.85345	0.106583	0.039441	0.0996232	0.041451
	0.8619	0.086856	0.0329365	0.42026	0.121549	0.015947	0.0748112		0.8619	0.137628	0.0446695	0.136479	0.042174		0.8619	0.106396	0.0390449	0.0995974	0.0416736
	0.87035	0.08537	0.0317371	0.417245	0.123028	0.019411	0.079525		0.87035	0.137425	0.0446727	0.13609	0.0421666		0.87035	0.106374	0.0389889	0.0998801	0.04107
	0.8788	0.082119	0.031406	0.422049	0.120665	0.017586	0.0795323		0.8788	0.137926	0.0448889	0.136421	0.0420811		0.8788	0.106222	0.0388099	0.100295	0.0410284
	0.88725	0.086491	0.0325586	0.417234	0.123649	0.018495	0.0781663		0.88725	0.138104	0.0449094	0.13617	0.0417389		0.88725	0.106162	0.03869	0.100055	0.0406904
	0.8957	0.087391	0.0324715	0.416219	0.122083	0.015902	0.0775634		0.8957	0.137037	0.0442368	0.135748	0.0417652		0.8957	0.106267	0.0386463	0.10038	0.0405769
	0.90415	0.084776	0.0317429	0.412553	0.12463	0.017316	0.0776386		0.90415	0.136642	0.0445892	0.134973	0.0420548		0.90415	0.10636	0.0386263	0.10111	0.0407112
	0.9126	0.081685	0.0320576	0.412916	0.123072	0.015262	0.0768443		0.9126	0.137062	0.0442741	0.134833	0.0413084		0.9126	0.106748	0.0389307	0.10164	0.0407636
	0.92105	0.084534	0.0326883	0.420611	0.123832	0.007648	0.0745666		0.92105	0.136447	0.0443155	0.135587	0.0413427		0.92105	0.106716	0.0397416	0.102146	0.040612
	0.9295	0.087454	0.0324021	0.407761	0.120228	0.010359	0.0739531		0.9295	0.135585	0.0439463	0.134927	0.0415557		0.9295	0.107268	0.0395452	0.102679	0.0410592
	0.93795	0.084049	0.0317018	0.419439	0.124517	0.011441	0.0758096		0.93795	0.135407	0.0438254	0.134789	0.0414947		0.93795	0.107022	0.0392173	0.102456	0.0408153
	0.9464	0.087461	0.0315759	0.41744	0.124068	0.012072	0.0751998		0.9464	0.134617	0.0439839	0.134884	0.0416151		0.9464	0.107007	0.0390356	0.102285	0.0410629
	0.95485	0.082171	0.03138	0.416764	0.12562	0.014993	0.0775963		0.95485	0.134539	0.0438542	0.135091	0.0413675		0.95485	0.107474	0.0392667	0.102332	0.0411494
	0.9633	0.08846	0.0322643	0.420482	0.125489	0.013191	0.075893		0.9633	0.133614	0.0433266	0.134647	0.0414766		0.9633	0.107221	0.038666	0.103405	0.0417628
	0.97175	0.087923	0.0321492	0.419606	0.122946	0.011708	0.0754197		0.97175	0.133503	0.0432142	0.135163	0.0415025		0.97175	0.107044	0.0387435	0.103719	0.041852
	0.9802	0.085631	0.0319947	0.413415	0.127755	0.017158	0.077602		0.9802	0.13366	0.0433002	0.134922	0.0413803		0.9802	0.106786	0.0383831	0.103358	0.042167
	0.98865	0.08751	0.0318638	0.41808	0.12542	0.015273	0.0756976		0.98865	0.133453	0.0434535	0.134959	0.041268		0.98865	0.107127	0.0383721	0.103503	0.0418917
	0.9971	0.085335	0.0313225	0.413854	0.125872	0.014133	0.0765029		0.9971	0.133518	0.0430434	0.134515	0.0409741		0.9971	0.107011	0.038235	0.10347	0.0417721
	1.00555	0.088285	0.0321035	0.418987	0.124376	0.012149	0.0738609		1.00555	0.133751	0.042876	0.134328	0.0408632		1.00555	0.10667	0.0385077	0.103212	0.0416885
	1.014	0.084314	0.031586	0.417863	0.123418	0.014085	0.0743053		1.014	0.134701	0.0432202	0.134232	0.040985		1.014	0.107067	0.038536	0.102992	0.0414187
	1.02245	0.088309	0.0307203	0.427624	0.125105	0.016233	0.0769583		1.02245	0.134787	0.043517	0.1337	0.0405987		1.02245	0.106372	0.0382806	0.10297	0.0412092
	1.0309	0.088006	0.0318779	0.424023	0.127835	0.011871	0.0756605		1.0309	0.136092	0.0444279	0.132939	0.0413977		1.0309	0.106253	0.0379801	0.102828	0.0414371
	1.03935	0.085283	0.0316316	0.416349	0.127176	0.011525	0.0739024		1.03935	0.135549	0.0439806	0.13333	0.041585		1.03935	0.106049	0.0378192	0.103003	0.0414674
	1.0478	0.086921	0.0313925	0.433964	0.128745	0.014594	0.0774094		1.0478	0.135208	0.0438443	0.13286	0.0409782		1.0478	0.1062	0.0377252	0.103573	0.0416531
	1.05625	0.080686	0.0313291	0.425357	0.130421	0.014996	0.0768352		1.05625	0.134806	0.0435051	0.133602	0.0404524		1.05625	0.103483	0.0385361	0.10349	0.041392
	1.0647	0.08755	0.031539	0.420386	0.12756	0.012933	0.0759896		1.0647	0.134792	0.0434761	0.133562	0.0402433		1.0647	0.103633	0.0385871	0.103527	0.0413925
	1.07315	0.088572	0.0317786	0.428876	0.13074	0.011034	0.0752323		1.07315	0.134229	0.0434748	0.133116	0.0406337		1.07315	0.104186	0.0380835	0.103338	0.041562
	1.0816	0.088048	0.0316569	0.424472	0.129164	0.006186	0.0713057		1.0816	0.134326	0.0432727	0.132769	0.0400727		1.0816	0.106018	0.0374985	0.103102	0.0414188
	1.09005	0.08648	0.0319296	0.422517	0.127991	0.01284	0.073324		1.09005	0.133967	0.0430116	0.132845	0.0401015		1.09005	0.106641	0.0382377	0.103296	0.0419334
	1.0985	0.086698	0.0316147	0.429141	0.131284	0.012645	0.073147		1.0985	0.134021	0.0431732	0.133158	0.0395491		1.0985	0.107161	0.0373219	0.103001	0.0418525
	1.10695	0.087737	0.031768	0.429748	0.131881	0.015418	0.0775582		1.10695	0.134183	0.0429467	0.13349	0.0390896		1.10695	0.107632	0.0375263	0.10206	0.0422847
	1.1154	0.083495	0.0304027	0.432724	0.130103	0.013943	0.0765122		1.1154	0.133901	0.0434937	0.132744	0.0389158		1.1154	0.107484	0.0370427	0.102765	0.0429329
	1.12385	0.08325	0.0296698	0.431963	0.130308	0.009825	0.0749922		1.12385	0.133936	0.0428083	0.133079	0.0386038		1.12385	0.107496	0.0368201	0.102587	0.0432614
	1.1323	0.086823	0.0311599	0.434905	0.132853	0.013165	0.077121		1.1323	0.134381	0.0433116	0.132979	0.0384044		1.1323	0.10566	0.0369186	0.102709	0.043138
	1.14075	0.088185	0.0311201	0.439016	0.134008	0.013487	0.0774583		1.14075	0.13387	0.0432413	0.132995	0.0382296		1.14075	0.104643	0.0370211	0.101712	0.0431906
	1.1492	0.081335	0.0299662	0.436553	0.135032	0.012747	0.0753387		1.1492	0.133753	0.0430664	0.132905	0.0381985		1.1492	0.102765	0.0373087	0.102463	0.0432702
	1.15765	0.08612	0.0312719	0.431629	0.133335	0.010329	0.0719352		1.15765	0.133217	0.0426228	0.13327	0.0386309		1.15765	0.101794	0.0373719	0.101716	0.0431424
	1.1661	0.085984	0.0306229	0.428885	0.131498	0.012747	0.0753524		1.1661	0.133258	0.0427458	0.132156	0.0384121		1.1661	0.102244	0.0369908	0.10218	0.043414
	1.17455	0.082868	0.0306706	0.434409	0.134244	0.010786	0.0741863		1.17455	0.132574	0.0422688	0.13287	0.038688		1.17455	0.103501	0.035839	0.102161	0.0427239
	1.183	0.084865	0.0300833	0.443764	0.135274	0.008249	0.07221		1.183	0.13276	0.0425141	0.132106	0.0385262		1.183	0.103148	0.0353667	0.102597	0.0431362
	1.19145	0.087525	0.0307358	0.433784	0.135792	0.010658	0.072177		1.19145	0.131893	0.0425914	0.132169	0.0383756		1.19145	0.102565	0.0354451	0.101768	0.042932
	1.1999	0.083039	0.029915	0.440815	0.136656	0.016287	0.0773241		1.1999	0.13195	0.0422662	0.131939	0.0384961		1.1999	0.102027	0.0358054	0.101628	0.0431943
	1.20835	0.079167	0.0291266	0.42727	0.135857	0.014528	0.0760299		1.20835	0.131337	0.0419728	0.13219	0.0388322		1.20835	0.101342	0.0353969	0.102156	0.0434497
	1.2168	0.08166	0.0309486	0.432827	0.137	0.011824	0.0752536		1.2168	0.13078	0.041772	0.132086	0.0382288		1.2168	0.101655	0.0356507	0.101973	0.0433739
	1.22525	0.086273	0.0311564	0.437601	0.136959	0.013506	0.0738491		1.22525	0.13076	0.0414658	0.13145	0.0385455		1.22525	0.10157	0.0350942	0.101423	0.043274
	1.2337	0.085199	0.0301572	0.438575	0.139251	0.009529	0.0714919		1.2337	0.130624	0.0411872	0.131526	0.0383634		1.2337	0.101064	0.0348048	0.101842	0.0434898
	1.24215	0.083505	0.0302707	0.428863	0.134574	0.011607	0.0717374		1.24215	0.129867	0.0408426	0.131759	0.0384121		1.24215	0.101643	0.0347075	0.101069	0.0429845
	1.2506	0.086925	0.0308438	0.436628	0.139657	0.010654	0.0732546		1.2506	0.129994	0.0405393	0.131831	0.0383653		1.2506	0.101475	0.0341328	0.101283	0.0431782
	1.25905	0.086493	0.0303222	0.441525	0.138187	0.010729	0.0717792		1.25905	0.130081	0.0403176	0.131665	0.0384132		1.25905	0.101185	0.0342103	0.101575	0.043176
	1.2675	0.087122	0.030423	0.447523	0.139106	0.00922	0.0714132		1.2675	0.128522	0.039896	0.131509	0.0383771		1.2675	0.101003	0.0342808	0.102589	0.0434059
	1.27595	0.081673	0.0297123	0.443656	0.140317	0.010372	0.0716043		1.27595	0.128435	0.0399283	0.131515	0.0382357		1.27595	0.100207	0.0337686	0.102193	0.0437494
	1.2844	0.08526	0.0300699	0.449585	0.14267	0.007127	0.0701621		1.2844	0.128672	0.0398984	0.131497	0.0382613		1.2844	0.101148	0.0343687	0.102465	0.0435537
	1.29285	0.086934	0.0307393	0.452358	0.143099	0.012449	0.072999		1.29285	0.128434	0.0398694	0.131227	0.0381678		1.29285	0.102491	0.03566	0.103342	0.0438853
	1.3013	0.088018	0.0305779	0.447181	0.142088	0.010404	0.0724248		1.3013	0.128163	0.0395702	0.13084	0.038326		1.3013	0.102688	0.0359829	0.103485	0.043832
	1.30975	0.086926	0.0300828	0.440485	0.140011	0.01346	0.0731859		1.30975	0.127279	0.0395423	0.131008	0.0381874		1.30975	0.102584	0.035824	0.102949	0.0434043
	1.3182	0.084977	0.0303604	0.432681	0.139779	0.008662	0.0713155		1.3182	0.127144	0.0390889	0.130542	0.0379849		1.3182	0.102541	0.0359059	0.103211	0.043624
	1.32665	0.085031	0.0298545	0.445981	0.140189	0.012068	0.074149		1.32665	0.126533	0.0387257	0.130591	0.0382106		1.32665	0.103018	0.0362881	0.102948	0.0434269
	1.3351	0.087723	0.0306361	0.451752	0.144607	0.009966	0.0709585		1.3351	0.127377	0.0395687	0.130419	0.0382195		1.3351	0.103089	0.0363123	0.103043	0.043764
	1.34355	0.087478	0.0311452	0.44445	0.139846	0.006353	0.0700818		1.34355	0.130879	0.0403889	0.130502	0.0380862		1.34355	0.102803	0.0362257	0.10289	0.0435918
	1.352	0.0867	0.0301449	0.447547	0.143487	0.011079	0.0714878		1.352	0.13162	0.0404966	0.129899	0.0377001		1.352	0.102931	0.0363549	0.102803	0.0437144
	1.36045	0.082183	0.0306	0.445571	0.14406	0.014175	0.0724014		1.36045	0.131439	0.0405577	0.130084	0.0377936		1.36045	0.10293	0.0361432	0.102853	0.0436269
	1.3689	0.086227	0.0306447	0.440987	0.142992	0.009946	0.0699487		1.3689	0.131179	0.0401114	0.130042	0.037799		1.3689	0.102828	0.0356195	0.102637	0.0436362
	1.37735	0.088954	0.0314088	0.444227	0.143056	0.010355	0.0686709		1.37735	0.130338	0.0404294	0.130367	0.0376861		1.37735	0.102762	0.0353891	0.10244	0.0436219
	1.3858	0.08825	0.0311166	0.440137	0.143155	0.014099	0.0740774		1.3858	0.130213	0.0398221	0.130491	0.0380457		1.3858	0.102741	0.0350164	0.102395	0.043444
	1.39425	0.085486	0.0304923	0.448282	0.143786	0.014249	0.072852		1.39425	0.130405	0.0397018	0.129432	0.0379837		1.39425	0.102303	0.0345956	0.102594	0.0436222
	1.4027	0.085577	0.0309789	0.453764	0.146775	0.011779	0.0721433		1.4027	0.130411	0.0391643	0.128825	0.0381076		1.4027	0.102527	0.0349798	0.102145	0.0434354
	1.41115	0.086989	0.0307662	0.456869	0.146871	0.005901	0.0709984		1.41115	0.129424	0.0394717	0.128479	0.0375161		1.41115	0.102347	0.0349851	0.101888	0.0434042
	1.4196	0.086444	0.0312175	0.446539	0.144589	0.012664	0.0726551		1.4196	0.12969	0.0391636	0.127753	0.0378679		1.4196	0.102934	0.0345366	0.101262	0.0441574
	1.42805	0.089052	0.0321268	0.453907	0.14859	0.009891	0.0735171		1.42805	0.130052	0.0390204	0.128858	0.0377314		1.42805	0.103048	0.034382	0.10168	0.0444433
	1.4365	0.088494	0.0318675	0.449774	0.1469	0.011466	0.0718938		1.4365	0.129559	0.0390748	0.129237	0.037824		1.4365	0.101717	0.0353219	0.101336	0.0444601
	1.44495	0.088685	0.0320014	0.45554	0.149648	0.013244	0.0713825		1.44495	0.13025	0.0391108	0.129656	0.037707		1.44495	0.101252	0.0362463	0.101515	0.0440912
	1.4534	0.087366	0.0315464	0.443578	0.149288	0.00928	0.0716321		1.4534	0.129752	0.0388347	0.130442	0.0380221		1.4534	0.101251	0.0368665	0.101813	0.0442819
	1.46185	0.088468	0.031317	0.454185	0.149623	0.007652	0.0708078		1.46185	0.129499	0.0388217	0.129614	0.0376441		1.46185	0.101756	0.0372878	0.101581	0.0443592
	1.4703	0.083617	0.030434	0.459501	0.153681	0.010501	0.0711359		1.4703	0.130064	0.0389071	0.129449	0.0374132		1.4703	0.101648	0.0374711	0.101353	0.0439158
	1.47875	0.085469	0.031165	0.452797	0.152351	0.013865	0.0716812		1.47875	0.129853	0.0392237	0.12926	0.0377624		1.47875	0.101513	0.03727	0.101252	0.0435649
	1.4872	0.087675	0.0303842	0.44588	0.148711	0.011517	0.0726816		1.4872	0.129845	0.0391805	0.1289	0.0376985		1.4872	0.101713	0.0372121	0.0992216	0.0429088
	1.49565	0.085249	0.0310726	0.451731	0.1521	0.008452	0.0698606		1.49565	0.129489	0.0392456	0.128886	0.0377371		1.49565	0.101356	0.036902	0.0994253	0.0427892
	1.5041	0.083478	0.0304883	0.454439	0.153475	0.011906	0.0709009		1.5041	0.129667	0.0395992	0.128453	0.0376992		1.5041	0.101342	0.0368574	0.0998206	0.0431592
	1.51255	0.087993	0.0312148	0.454329	0.15322	0.007408	0.0700958		1.51255	0.129374	0.039257	0.128799	0.0375069		1.51255	0.0997305	0.0368875	0.0999902	0.0431149
	1.521	0.088526	0.0307768	0.445011	0.152262	0.006513	0.0705623		1.521	0.129161	0.0393983	0.128641	0.0377326		1.521	0.0995405	0.0368514	0.0990163	0.042894
	1.52945	0.0886	0.0297789	0.453659	0.154853	0.010551	0.0710475		1.52945	0.128994	0.0393266	0.128637	0.0377122		1.52945	0.099448	0.0365623	0.0986739	0.0425722
	1.5379	0.08752	0.0308021	0.454501	0.15367	0.003291	0.0691708		1.5379	0.128958	0.0392682	0.12873	0.0376054		1.5379	0.0996036	0.036558	0.0994105	0.0427608
	1.54635	0.085636	0.0291866	0.462008	0.153836	0.003683	0.0701425		1.54635	0.128778	0.0390933	0.12867	0.0377428		1.54635	0.099987	0.0364908	0.0987281	0.0430845
	1.5548	0.086025	0.0298748	0.460502	0.153927	0.007115	0.0678197		1.5548	0.128564	0.0391961	0.128591	0.0374744		1.5548	0.099718	0.0356015	0.0995439	0.0427763
	1.56325	0.087349	0.0306033	0.459081	0.157742	0.007205	0.0702292		1.56325	0.128325	0.0392287	0.129008	0.0372609		1.56325	0.0987564	0.0351738	0.0989538	0.0424146
	1.5717	0.083994	0.030321	0.444803	0.153135	0.005035	0.0702628		1.5717	0.128315	0.0393317	0.129044	0.0368508		1.5717	0.09985	0.0351614	0.0991775	0.0427631
	1.58015	0.081218	0.0286346	0.45954	0.156222	0.008283	0.0684104		1.58015	0.127767	0.0394868	0.128719	0.0364345		1.58015	0.101087	0.0363149	0.0992095	0.0429111
	1.5886	0.085616	0.030667	0.465048	0.157842	0.009613	0.0709087		1.5886	0.127492	0.0394817	0.128839	0.0365843		1.5886	0.100786	0.0358551	0.0989855	0.042646
	1.59705	0.085475	0.0299176	0.451898	0.156423	0.004882	0.0687773		1.59705	0.127208	0.0391122	0.128287	0.0368884		1.59705	0.100612	0.035747	0.0993014	0.042766
	1.6055	0.081843	0.0308461	0.462558	0.161973	0.004318	0.0669449		1.6055	0.126848	0.0389272	0.128411	0.0374511		1.6055	0.100506	0.0353775	0.0995787	0.0429344
	1.61395	0.084698	0.0299294	0.461715	0.160991	0.008325	0.0686685		1.61395	0.126694	0.0393066	0.128414	0.0372868		1.61395	0.100545	0.0355908	0.099774	0.0429251
	1.6224	0.082665	0.0294292	0.45567	0.157902	0.012019	0.0718207		1.6224	0.126776	0.0388124	0.128624	0.0368541		1.6224	0.100186	0.0354169	0.099491	0.0430386
	1.63085	0.084175	0.0295449	0.458869	0.158119	0.013393	0.0716298		1.63085	0.125725	0.0383889	0.12777	0.0367852		1.63085	0.101025	0.0354235	0.0988149	0.0430861
	1.6393	0.08645	0.03003	0.45457	0.158833	0.007337	0.0681718		1.6393	0.125137	0.0384307	0.127351	0.0366312		1.6393	0.101676	0.0364692	0.0987408	0.0430474
	1.64775	0.087585	0.0301957	0.458265	0.162942	0.003831	0.0680444		1.64775	0.125122	0.0386675	0.128707	0.0360714		1.64775	0.102582	0.0373959	0.099042	0.0429655
	1.6562	0.084124	0.0297896	0.458833	0.159392	0.006076	0.0672468		1.6562	0.124975	0.0385661	0.128953	0.0355793		1.6562	0.102483	0.0377787	0.0986298	0.043108
	1.66465	0.082886	0.0297487	0.464847	0.162672	0.01013	0.0695441		1.66465	0.125907	0.0393611	0.129155	0.0355536		1.66465	0.10275	0.037868	0.0982623	0.0428097
	1.6731	0.084653	0.0297332	0.464515	0.162741	0.005148	0.0668975		1.6731	0.126711	0.0400007	0.129449	0.0356391		1.6731	0.102982	0.0383379	0.0988249	0.0431739
	1.68155	0.086095	0.0303025	0.458987	0.161403	0.005067	0.0669278		1.68155	0.12552	0.0397296	0.1296	0.0358185		1.68155	0.102379	0.0381475	0.0990751	0.0433987
	1.69	0.087567	0.030637	0.462456	0.164388	0.00881	0.0694188		1.69	0.125705	0.0399944	0.129453	0.0355354		1.69	0.102315	0.0380724	0.0984241	0.0428188
	1.69845	0.087793	0.0300692	0.455105	0.160807	0.006874	0.072105		1.69845	0.12577	0.0402142	0.129171	0.0354324		1.69845	0.102079	0.0392626	0.0981041	0.0430414
	1.7069	0.084459	0.0300064	0.460557	0.163375	0.008649	0.0696607		1.7069	0.125317	0.0402318	0.129206	0.0354977		1.7069	0.102553	0.0403339	0.0970576	0.043016
	1.71535	0.082019	0.0287873	0.464202	0.164414	0.010965	0.070384		1.71535	0.126028	0.0400268	0.129133	0.036014		1.71535	0.103012	0.0403523	0.0985443	0.043235
	1.7238	0.084627	0.029308	0.455891	0.163283	0.005432	0.0664843		1.7238	0.125427	0.040045	0.128565	0.0361507		1.7238	0.102923	0.0401097	0.0986303	0.0428195
	1.73225	0.084753	0.0291179	0.455586	0.165547	0.007687	0.0700165		1.73225	0.12534	0.0397438	0.128014	0.0362727		1.73225	0.102907	0.0400773	0.0992269	0.0431053
	1.7407	0.081371	0.0291647	0.461969	0.166731	0.004653	0.0695005		1.7407	0.12492	0.0392953	0.128582	0.0364856		1.7407	0.102805	0.0396863	0.0990478	0.0431479
	1.74915	0.082971	0.0293669	0.463273	0.165617	0.002104	0.0679021		1.74915	0.124849	0.0396783	0.128822	0.0368313		1.74915	0.101947	0.0400607	0.0988199	0.0429996
	1.7576	0.085521	0.0289959	0.462087	0.164929	0.007716	0.0679662		1.7576	0.125122	0.0395037	0.128776	0.0365788		1.7576	0.10082	0.0395595	0.0988809	0.0427698
	1.76605	0.086136	0.029312	0.46003	0.166103	0.011405	0.0710657		1.76605	0.12472	0.0395182	0.12841	0.0366385		1.76605	0.0992207	0.0395214	0.0985976	0.0426354
	1.7745	0.085862	0.0299358	0.455239	0.163164	0.010138	0.0702456		1.7745	0.124739	0.0396147	0.128217	0.036581		1.7745	0.0990939	0.0397068	0.098392	0.0426897
	1.78295	0.085537	0.0297393	0.473596	0.171029	0.006492	0.0691428		1.78295	0.124153	0.0398634	0.12728	0.036038		1.78295	0.0995485	0.0392692	0.0983542	0.0430511
	1.7914	0.084543	0.0292874	0.460607	0.169931	0.006428	0.066893		1.7914	0.123335	0.0393692	0.127018	0.0358518		1.7914	0.0993125	0.0391549	0.098142	0.0425222
	1.79985	0.079806	0.0283776	0.462409	0.167182	0.009803	0.069453		1.79985	0.123334	0.0396214	0.127303	0.0361585		1.79985	0.0992025	0.0384493	0.0981671	0.0429247
	1.8083	0.083785	0.0293172	0.457063	0.169188	0.007686	0.0668812		1.8083	0.123317	0.0396446	0.126653	0.0359158		1.8083	0.0989981	0.0385109	0.0980865	0.0424881
	1.81675	0.081602	0.0286446	0.455873	0.16703	0.008918	0.0702356		1.81675	0.123467	0.0396306	0.126307	0.0361158		1.81675	0.0991298	0.0380821	0.098224	0.0428456
	1.8252	0.085674	0.028859	0.451731	0.167923	0.008331	0.0704266		1.8252	0.123499	0.0398714	0.126895	0.0359819		1.8252	0.0989357	0.0377876	0.0973416	0.0428342
	1.83365	0.086109	0.0302449	0.458485	0.16892	0.008957	0.071567		1.83365	0.123583	0.040102	0.126291	0.0360019		1.83365	0.0984929	0.037581	0.0983606	0.0436082
	1.8421	0.088732	0.0306059	0.464803	0.172982	0.009544	0.0682558		1.8421	0.123413	0.0403037	0.126017	0.0361773		1.8421	0.0988188	0.0373122	0.0982843	0.0432249
	1.85055	0.086094	0.0299749	0.464359	0.171818	0.005518	0.0697922		1.85055	0.122924	0.0401147	0.126062	0.036075		1.85055	0.0988127	0.0378233	0.0984528	0.0430963
	1.859	0.083879	0.0298169	0.458248	0.171244	0.004435	0.0681573		1.859	0.122887	0.0398939	0.125638	0.0355658		1.859	0.0988101	0.0377394	0.0996001	0.0438246
	1.86745	0.080892	0.0288967	0.455943	0.168818	0.009565	0.069357		1.86745	0.123307	0.0397097	0.125716	0.0357369		1.86745	0.0989493	0.0380097	0.0996063	0.0439352
	1.8759	0.083877	0.029641	0.460321	0.172305	0.009783	0.0671349		1.8759	0.124977	0.0396536	0.125642	0.0359285		1.8759	0.0986044	0.0379186	0.0997022	0.0433521
	1.88435	0.086372	0.0297761	0.466122	0.169731	0.009977	0.0721212		1.88435	0.125218	0.0395343	0.125266	0.0357536		1.88435	0.0986363	0.0380606	0.0990639	0.0435452
	1.8928	0.081597	0.0289283	0.469126	0.174531	0.007905	0.0699935		1.8928	0.125348	0.0394292	0.125123	0.0359318		1.8928	0.0987439	0.0387942	0.100213	0.0433832
	1.90125	0.085541	0.0297505	0.472078	0.175995	0.00652	0.0676624		1.90125	0.12547	0.0392851	0.125285	0.0358291		1.90125	0.0988378	0.0392844	0.100221	0.0437106
	1.9097	0.087833	0.0302322	0.462677	0.173577	0.007402	0.0715709		1.9097	0.125401	0.039537	0.124879	0.0358879		1.9097	0.098946	0.0395308	0.100577	0.0436284
	1.91815	0.084033	0.0302355	0.463034	0.172438	0.008717	0.0715641		1.91815	0.125762	0.0395069	0.125103	0.0356214		1.91815	0.0980718	0.040534	0.100123	0.0434983
	1.9266	0.085873	0.029168	0.459577	0.176155	0.010058	0.070201		1.9266	0.127714	0.0394338	0.125271	0.0359086		1.9266	0.0967286	0.0416976	0.100081	0.0429599
	1.93505	0.086314	0.0295475	0.468488	0.17563	0.010312	0.0685919		1.93505	0.127245	0.0396627	0.125012	0.0361135		1.93505	0.0989153	0.043363	0.100342	0.0432813
	1.9435	0.084728	0.0297176	0.45981	0.171319	0.008582	0.0688937		1.9435	0.12715	0.0394704	0.124482	0.03627		1.9435	0.101075	0.0442306	0.0995939	0.042902
	1.95195	0.084722	0.029781	0.468778	0.1776	0.008056	0.0700358		1.95195	0.126588	0.0393906	0.124259	0.0358247		1.95195	0.101745	0.044507	0.0979908	0.0423254
	1.9604	0.08735	0.0300057	0.461478	0.17455	0.011069	0.0708555		1.9604	0.126011	0.0388925	0.123863	0.0358938		1.9604	0.102233	0.0450807	0.0979423	0.0423804
	1.96885	0.085522	0.0298717	0.459736	0.175093	0.004495	0.0706199		1.96885	0.12635	0.0389218	0.124297	0.0359048		1.96885	0.103074	0.0442479	0.0981495	0.0428383
	1.9773	0.082314	0.0298812	0.467495	0.177485	0.007646	0.0677685		1.9773	0.126152	0.0386168	0.124155	0.036215		1.9773	0.104358	0.0434996	0.0985673	0.0438082
	1.98575	0.087559	0.0304384	0.465809	0.177827	0.007013	0.0689407		1.98575	0.126632	0.0385683	0.123722	0.0361636		1.98575	0.104486	0.0438832	0.0982964	0.0441017
	1.9942	0.085011	0.0299777	0.470895	0.178693	0.010032	0.0706557		1.9942	0.125965	0.038276	0.12413	0.036322		1.9942	0.105003	0.0440669	0.0985387	0.0441378
	2.00265	0.084122	0.0300573	0.475022	0.180368	0.012011	0.0719903		2.00265	0.126101	0.0381684	0.123795	0.0364785		2.00265	0.104932	0.0441671	0.0980851	0.0437854
	2.0111	0.087175	0.0301015	0.464031	0.175039	0.008116	0.0687173		2.0111	0.125362	0.0381721	0.123684	0.0361459		2.0111	0.104895	0.0442077	0.0985029	0.0443969
	2.01955	0.080201	0.0291806	0.466132	0.177958	0.008886	0.0690503		2.01955	0.12539	0.0379673	0.123497	0.03624		2.01955	0.104701	0.0436989	0.0977911	0.0442152
	2.028	0.085868	0.0294174	0.472422	0.181423	0.011293	0.0712876		2.028	0.124412	0.0378477	0.123142	0.0361732		2.028	0.104773	0.042963	0.0978518	0.0444286
	2.03645	0.083757	0.0291337	0.472035	0.179709	0.009551	0.0710431		2.03645	0.125466	0.0381318	0.122968	0.0361168		2.03645	0.104771	0.0423446	0.0978819	0.0440618
	2.0449	0.080907	0.028747	0.462844	0.17559	0.012141	0.0721875		2.0449	0.125018	0.0375381	0.123327	0.0360915		2.0449	0.105257	0.0425418	0.0979632	0.0440852
	2.05335	0.085203	0.0293063	0.471481	0.180492	0.009503	0.0695512		2.05335	0.124952	0.0377758	0.122879	0.0361752		2.05335	0.105277	0.0420689	0.0980164	0.0437901
	2.0618	0.083695	0.0294499	0.450512	0.175686	0.010751	0.070347		2.0618	0.125424	0.0374926	0.122076	0.0357686		2.0618	0.105326	0.0416057	0.0982711	0.0441877
	2.07025	0.086129	0.0293536	0.469284	0.178388	0.008717	0.0709087		2.07025	0.124855	0.0372387	0.122429	0.0360077		2.07025	0.105506	0.0415072	0.0988369	0.0441272
	2.0787	0.088075	0.0295014	0.472011	0.1799	0.014615	0.0721101		2.0787	0.124133	0.0370571	0.122184	0.0359679		2.0787	0.104744	0.0409456	0.0982652	0.0439749
	2.08715	0.084094	0.0286043	0.470277	0.179055	0.013456	0.0711437		2.08715	0.125224	0.0380143	0.12257	0.0358441		2.08715	0.104899	0.0405058	0.0981436	0.0436237
	2.0956	0.083847	0.0285123	0.466356	0.17937	0.013579	0.0717514		2.0956	0.125537	0.0379311	0.122499	0.0362684		2.0956	0.105008	0.0406664	0.0979073	0.0439291
	2.10405	0.08433	0.0292741	0.466515	0.179464	0.011957	0.0732705		2.10405	0.125239	0.0377773	0.120779	0.0359651		2.10405	0.104942	0.0406136	0.0980403	0.0436838
	2.1125	0.085827	0.0284869	0.468033	0.180293	0.008396	0.0693608		2.1125	0.125421	0.0379129	0.121293	0.035656		2.1125	0.104563	0.040765	0.0984519	0.0435668
	2.12095	0.084778	0.028389	0.471615	0.183063	0.006145	0.0693765		2.12095	0.125135	0.0378264	0.121425	0.035892		2.12095	0.104522	0.0402713	0.0980786	0.0439791
	2.1294	0.085966	0.0286753	0.47329	0.179651	0.00626	0.0687867		2.1294	0.124615	0.0376239	0.120562	0.036006		2.1294	0.104631	0.039824	0.0981454	0.043756
	2.13785	0.084847	0.028775	0.469418	0.179605	0.009172	0.0682911		2.13785	0.125254	0.0377859	0.121175	0.035664		2.13785	0.104007	0.0399166	0.098331	0.0439952
	2.1463	0.084134	0.0280165	0.473214	0.182225	0.011528	0.0718123		2.1463	0.12622	0.0384425	0.120464	0.0358215		2.1463	0.104438	0.0394768	0.0981693	0.044082
	2.15475	0.084628	0.0279016	0.463944	0.182328	0.009139	0.0715137		2.15475	0.1255	0.0381092	0.120803	0.0361647		2.15475	0.104373	0.0389272	0.0987276	0.0443098
	2.1632	0.084792	0.0279696	0.462489	0.178788	0.009942	0.0707835		2.1632	0.123991	0.0377334	0.120176	0.0356586		2.1632	0.104296	0.0389258	0.0984659	0.0445414
	2.17165	0.085845	0.0288762	0.476606	0.183378	0.009069	0.0692767		2.17165	0.124331	0.0378785	0.120264	0.0358438		2.17165	0.104573	0.038749	0.0982468	0.0447535
	2.1801	0.083063	0.028827	0.477478	0.183275	0.013836	0.0691124		2.1801	0.124306	0.0378085	0.120419	0.0358889		2.1801	0.103724	0.0387835	0.0980167	0.0443482
	2.18855	0.085018	0.029616	0.481159	0.186012	0.016439	0.0718102		2.18855	0.124522	0.0379697	0.120198	0.0360119		2.18855	0.104153	0.038532	0.0979576	0.0446426
	2.197	0.088634	0.0299812	0.478413	0.184714	0.015239	0.0724604		2.197	0.125402	0.038903	0.120164	0.0361036		2.197	0.10394	0.0384753	0.0978656	0.0440849
	2.20545	0.083706	0.0284259	0.484359	0.186527	0.0147	0.0732244		2.20545	0.125379	0.0393314	0.120557	0.0360808		2.20545	0.104555	0.0389882	0.0980171	0.0438469
	2.2139	0.085257	0.0294276	0.485481	0.188538	0.014069	0.0714416		2.2139	0.124465	0.0386331	0.120303	0.0360677		2.2139	0.104142	0.0388382	0.0980083	0.0444064
	2.22235	0.090872	0.0305019	0.471439	0.184588	0.013232	0.0717186		2.22235	0.124157	0.0384411	0.119613	0.0361532		2.22235	0.104002	0.038319	0.0977905	0.0442216
	2.2308	0.0867	0.0291858	0.465374	0.181931	0.012716	0.0708387		2.2308	0.123958	0.0384611	0.119714	0.0359493		2.2308	0.103495	0.0383124	0.0980816	0.0444608
	2.23925	0.086778	0.0299078	0.474117	0.185134	0.013822	0.0710538		2.23925	0.124529	0.0388235	0.11986	0.0357893		2.23925	0.104379	0.0385426	0.0977002	0.0441115
	2.2477	0.088989	0.0297562	0.453806	0.178612	0.016446	0.0720685		2.2477	0.123952	0.038271	0.11984	0.0356175		2.2477	0.104323	0.038366	0.0978322	0.0444572
	2.25615	0.084066	0.0291448	0.458283	0.183154	0.015742	0.0713794		2.25615	0.123809	0.037579	0.119884	0.0357363		2.25615	0.103609	0.0384142	0.0974317	0.0443658
	2.2646	0.087907	0.0301595	0.474492	0.18613	0.008698	0.0684206		2.2646	0.124881	0.0381521	0.11982	0.0358214		2.2646	0.103813	0.0383253	0.0976999	0.0447519
	2.27305	0.087616	0.0293808	0.479142	0.184843	0.01223	0.0687791		2.27305	0.124986	0.0381766	0.120151	0.0357543		2.27305	0.103414	0.0380501	0.0983138	0.044902
	2.2815	0.085225	0.0292252	0.482647	0.185765	0.01029	0.069422		2.2815	0.125594	0.0379658	0.119987	0.0359681		2.2815	0.103255	0.0379221	0.0979365	0.0442871
	2.28995	0.08411	0.0286144	0.486981	0.187924	0.013953	0.0715559		2.28995	0.12573	0.0381611	0.119731	0.0358883		2.28995	0.10349	0.0383886	0.0978108	0.0445996
	2.2984	0.083046	0.0286481	0.486578	0.188003	0.012303	0.0712706		2.2984	0.126124	0.0380012	0.119215	0.0357009		2.2984	0.104212	0.0387316	0.0973505	0.0441063
	2.30685	0.083353	0.0275622	0.473754	0.183727	0.012991	0.0698028		2.30685	0.125213	0.0380412	0.119434	0.0359278		2.30685	0.104104	0.0383741	0.0978082	0.0441907
	2.3153	0.085083	0.028245	0.487333	0.191118	0.015503	0.0703527		2.3153	0.124255	0.0374344	0.119206	0.0358583		2.3153	0.103741	0.0383491	0.0973278	0.044234
	2.32375	0.084484	0.0283157	0.479771	0.188144	0.017789	0.0727516		2.32375	0.124499	0.0374758	0.119601	0.0360084		2.32375	0.10357	0.0385047	0.0972594	0.0441351
	2.3322	0.084209	0.0293205	0.470678	0.184433	0.016898	0.0720334		2.3322	0.12562	0.0380222	0.119731	0.0356114		2.3322	0.102325	0.0381601	0.0975653	0.0441629
	2.34065	0.083002	0.0285349	0.478368	0.189651	0.01667	0.0714525		2.34065	0.12592	0.0384769	0.119283	0.0353283		2.34065	0.102597	0.0382435	0.0975628	0.044105
	2.3491	0.080328	0.0285532	0.483937	0.189064	0.014353	0.0693094		2.3491	0.125385	0.0382894	0.118703	0.0351738		2.3491	0.103839	0.0405739	0.0976699	0.0440472
	2.35755	0.086621	0.0287162	0.484252	0.189862	0.01359	0.0715691		2.35755	0.125505	0.0382321	0.118932	0.0350007		2.35755	0.103838	0.0418863	0.0977847	0.0437105
	2.366	0.085532	0.0281641	0.47904	0.186048	0.010872	0.0681514		2.366	0.124663	0.037851	0.118871	0.0347846		2.366	0.103874	0.0430832	0.0974647	0.0439918
	2.37445	0.086254	0.030044	0.480111	0.188379	0.01494	0.0735429		2.37445	0.124497	0.0376032	0.118912	0.0353293		2.37445	0.104648	0.043683	0.097038	0.0435273
	2.3829	0.086138	0.0291294	0.481201	0.190577	0.014119	0.0696701		2.3829	0.124426	0.0377797	0.118598	0.0355449		2.3829	0.10416	0.0438697	0.097142	0.0439169
	2.39135	0.084938	0.0286902	0.478003	0.189559	0.011538	0.071601		2.39135	0.12442	0.0378101	0.118293	0.0358282		2.39135	0.104463	0.0437399	0.097032	0.0433017
	2.3998	0.088143	0.0289694	0.482707	0.188951	0.014879	0.0719574		2.3998	0.124332	0.0379261	0.118675	0.035553		2.3998	0.104594	0.0444576	0.0973801	0.0436817
	2.40825	0.087698	0.0297219	0.480492	0.188185	0.01488	0.0725609		2.40825	0.124458	0.0380871	0.118471	0.0358		2.40825	0.10449	0.0434942	0.0975203	0.0434487
	2.4167	0.087505	0.0297843	0.484845	0.189204	0.018929	0.0735278		2.4167	0.12448	0.0379096	0.118471	0.0356065		2.4167	0.104529	0.0433392	0.0971546	0.0432842
	2.42515	0.086313	0.02875	0.469269	0.185789	0.01648	0.0729268		2.42515	0.124592	0.0378955	0.118316	0.0356009		2.42515	0.104651	0.0431964	0.0967983	0.0430306
	2.4336	0.085231	0.0302213	0.475792	0.191486	0.015471	0.0705774		2.4336	0.124383	0.0379751	0.118538	0.0351359		2.4336	0.104927	0.0431768	0.0965833	0.0432674
	2.44205	0.087434	0.0302289	0.490052	0.197954	0.015164	0.070746		2.44205	0.123915	0.0379785	0.118773	0.0354113		2.44205	0.104837	0.0432338	0.09628	0.0429749
	2.4505	0.08712	0.0291404	0.486408	0.194348	0.015305	0.0729097		2.4505	0.123595	0.0378285	0.118723	0.0350911		2.4505	0.1056	0.0434326	0.0965056	0.0431655
	2.45895	0.087981	0.0298649	0.493123	0.202195	0.013135	0.0691268		2.45895	0.123977	0.0385264	0.11803	0.0353464		2.45895	0.104365	0.0430816	0.0966394	0.0429913
	2.4674	0.086715	0.0292428	0.472853	0.196627	0.017865	0.0709073		2.4674	0.123521	0.0381647	0.118135	0.0353497		2.4674	0.105094	0.0428572	0.0961693	0.0424395
	2.47585	0.082282	0.0282569	0.484163	0.203251	0.017912	0.0730415		2.47585	0.123537	0.0382138	0.117819	0.0353692		2.47585	0.105316	0.0429288	0.0957512	0.0431698
	2.4843	0.083458	0.0296494	0.476942	0.20268	0.015912	0.0703116		2.4843	0.122865	0.0382463	0.117997	0.0350807		2.4843	0.104971	0.0431364	0.0955029	0.042919
	2.49275	0.08507	0.0287669	0.481506	0.200801	0.017284	0.0714743		2.49275	0.123441	0.0383938	0.117569	0.0351218		2.49275	0.105012	0.0434344	0.0959847	0.0429176
	2.5012	0.08188	0.0280247	0.473678	0.197324	0.016348	0.0717152		2.5012	0.122628	0.0383357	0.117445	0.0351095		2.5012	0.104967	0.0431928	0.0957304	0.0429756
	2.50965	0.086093	0.029152	0.488579	0.199724	0.015418	0.0697885		2.50965	0.123194	0.0384003	0.117101	0.0348238		2.50965	0.104707	0.0436338	0.0958641	0.0425354
	2.5181	0.08815	0.0291562	0.483531	0.195989	0.014093	0.0710919		2.5181	0.122903	0.0382058	0.11736	0.0350665		2.5181	0.104634	0.0430244	0.0960576	0.042387
	2.52655	0.086783	0.028894	0.480347	0.193518	0.01571	0.0718439		2.52655	0.122253	0.0380643	0.117266	0.0352135		2.52655	0.105093	0.0430377	0.0963185	0.0423212
	2.535	0.087961	0.0286357	0.489946	0.194483	0.016339	0.0716318		2.535	0.121533	0.0379047	0.116989	0.0352675		2.535	0.104391	0.0430002	0.0961079	0.0422097
	2.54345	0.084995	0.028343	0.483601	0.191975	0.0165	0.0714207		2.54345	0.1213	0.0376411	0.116991	0.0351197		2.54345	0.104798	0.042842	0.0958455	0.0422161
	2.5519	0.086727	0.0290368	0.480758	0.187366	0.017327	0.0714121		2.5519	0.121603	0.0376581	0.116258	0.0349897		2.5519	0.104295	0.0426197	0.0962038	0.0425524
	2.56035	0.087169	0.0280466	0.481202	0.187707	0.017889	0.0721732		2.56035	0.122551	0.0380675	0.115992	0.0355835		2.56035	0.104546	0.0423546	0.0960392	0.0423325
	2.5688	0.086258	0.0281718	0.484116	0.183253	0.013836	0.0720043		2.5688	0.123119	0.0388893	0.116175	0.0354076		2.5688	0.103577	0.0422035	0.0962061	0.0422666
	2.57725	0.083951	0.0285993	0.470723	0.179451	0.014142	0.0737821		2.57725	0.124269	0.0388737	0.116121	0.0350636		2.57725	0.103594	0.0417068	0.0958213	0.0425341
	2.5857	0.086443	0.0285088	0.488842	0.184493	0.013394	0.0692754		2.5857	0.124196	0.0391657	0.116025	0.0344469		2.5857	0.103822	0.0419945	0.0958081	0.0425258
	2.59415	0.083583	0.0279555	0.482042	0.186173	0.011558	0.0691146		2.59415	0.124439	0.0388742	0.116627	0.0347333		2.59415	0.103605	0.0419153	0.0958628	0.0427243
	2.6026	0.087497	0.0289602	0.48135	0.186305	0.01747	0.0717468		2.6026	0.124371	0.0388276	0.116743	0.0345788		2.6026	0.103576	0.0415341	0.0963049	0.0426811
	2.61105	0.086991	0.0289213	0.477769	0.185416	0.015955	0.0725682		2.61105	0.124078	0.0385487	0.116842	0.0348157		2.61105	0.103639	0.0411485	0.0961551	0.0422982
	2.6195	0.086201	0.028344	0.470377	0.179687	0.013286	0.0709351		2.6195	0.123883	0.0386007	0.116629	0.0345048		2.6195	0.103225	0.0406801	0.0951879	0.042254
	2.62795	0.086983	0.0282632	0.480489	0.184225	0.01632	0.0722146		2.62795	0.123257	0.0386889	0.11609	0.0346035		2.62795	0.103027	0.0407505	0.0957506	0.0421984
	2.6364	0.085838	0.0274454	0.482653	0.183589	0.016881	0.0730439		2.6364	0.123219	0.0385062	0.115595	0.0347528		2.6364	0.102907	0.0405528	0.095476	0.0423605
	2.64485	0.082257	0.0276171	0.46874	0.179283	0.017453	0.0729623		2.64485	0.12361	0.0386464	0.115227	0.0352816		2.64485	0.10271	0.0405099	0.0950903	0.0420808
	2.6533	0.083595	0.0272293	0.489111	0.187772	0.012295	0.0697073		2.6533	0.123509	0.0384695	0.114797	0.0353417		2.6533	0.102609	0.0396673	0.0953781	0.0420895
	2.66175	0.080016	0.0285206	0.487528	0.185839	0.014166	0.0733178		2.66175	0.123069	0.0380808	0.11451	0.0352607		2.66175	0.102861	0.0397077	0.0954196	0.0417272
	2.6702	0.080676	0.0276114	0.485101	0.182608	0.013704	0.0700793		2.6702	0.122734	0.0383035	0.114876	0.0352824		2.6702	0.103226	0.0398325	0.0946318	0.0412672
	2.67865	0.084885	0.0282631	0.486107	0.186902	0.014174	0.0733712		2.67865	0.122872	0.0377816	0.115107	0.0354132		2.67865	0.103126	0.0398741	0.0947287	0.0414841
	2.6871	0.084516	0.0288825	0.482661	0.182478	0.011604	0.0718271		2.6871	0.123722	0.0378825	0.114554	0.0354648		2.6871	0.102011	0.0393162	0.0949875	0.0419796
	2.69555	0.08672	0.0285216	0.490283	0.18602	0.017279	0.0747518		2.69555	0.123882	0.0381672	0.114518	0.0354986		2.69555	0.10182	0.038535	0.0955452	0.0420361
	2.704	0.08675	0.0288493	0.491514	0.186563	0.019356	0.074581		2.704	0.12323	0.0385103	0.114216	0.0353287		2.704	0.102592	0.0387379	0.0952448	0.0427399
	2.71245	0.085083	0.0299282	0.483427	0.186188	0.017798	0.0723541		2.71245	0.122473	0.038435	0.114289	0.0355234		2.71245	0.103452	0.0394777	0.0952163	0.0423001
	2.7209	0.08499	0.0295526	0.477764	0.181471	0.012953	0.0701698		2.7209	0.122554	0.0386485	0.113649	0.035456		2.7209	0.103551	0.0401812	0.095447	0.0421977
	2.72935	0.087368	0.0301448	0.489891	0.187374	0.017354	0.07023		2.72935	0.121646	0.038439	0.114245	0.0352671		2.72935	0.103534	0.0399602	0.0955398	0.0424626
	2.7378	0.08435	0.0292343	0.478776	0.184098	0.008909	0.0704901		2.7378	0.121221	0.0380959	0.114098	0.0354884		2.7378	0.103313	0.0398827	0.0957174	0.0431414
	2.74625	0.084022	0.0298888	0.477219	0.18542	0.012042	0.0708271		2.74625	0.121376	0.0379435	0.114469	0.0354266		2.74625	0.102817	0.0397638	0.095807	0.042572
	2.7547	0.08357	0.0296504	0.498938	0.188536	0.013973	0.0714445		2.7547	0.121268	0.0376275	0.11411	0.0355322		2.7547	0.103046	0.0393964	0.0953399	0.0428846
	2.76315	0.080978	0.0292217	0.497703	0.189292	0.017306	0.0734843		2.76315	0.121099	0.0376934	0.113692	0.0354224		2.76315	0.102919	0.0391089	0.0952266	0.0430338
	2.7716	0.085758	0.0287982	0.502001	0.190477	0.01512	0.0722625		2.7716	0.120895	0.0378368	0.113543	0.0353594		2.7716	0.102806	0.0395546	0.0953126	0.0423731
	2.78005	0.084671	0.0287518	0.474124	0.183545	0.015914	0.0721662		2.78005	0.121375	0.0376346	0.113806	0.0353349		2.78005	0.10238	0.0392352	0.0949067	0.0428415
	2.7885	0.085269	0.0302132	0.497418	0.188909	0.011563	0.0726913		2.7885	0.121077	0.0377253	0.11348	0.0357097		2.7885	0.10294	0.0395599	0.0955159	0.0427544
	2.79695	0.085017	0.0293415	0.482943	0.184632	0.018125	0.0720047		2.79695	0.12105	0.037722	0.113514	0.0352254		2.79695	0.103083	0.041353	0.0948404	0.0430651
	2.8054	0.084372	0.0294816	0.499224	0.19051	0.019521	0.0738279		2.8054	0.121001	0.0376571	0.113449	0.0357153		2.8054	0.1027	0.0410652	0.0951446	0.0430823
	2.81385	0.084978	0.028841	0.50274	0.190709	0.012728	0.0703689		2.81385	0.120853	0.0377062	0.113163	0.0356042		2.81385	0.102525	0.0410843	0.0948786	0.0427269
	2.8223	0.084954	0.0292351	0.501864	0.192006	0.016632	0.0739996		2.8223	0.120416	0.0374948	0.11363	0.0354276		2.8223	0.103041	0.0400664	0.0946363	0.0433587
	2.83075	0.080244	0.0289845	0.49182	0.189375	0.017488	0.0765683		2.83075	0.120744	0.0373078	0.112941	0.0354759		2.83075	0.102853	0.0402615	0.0938728	0.0431859
	2.8392	0.084901	0.0297488	0.491432	0.187527	0.014872	0.0719871		2.8392	0.120492	0.0375179	0.113052	0.0354563		2.8392	0.103066	0.0404806	0.0942226	0.0434166
	2.84765	0.082747	0.0290025	0.499911	0.189675	0.021545	0.0746469		2.84765	0.120462	0.0371821	0.113665	0.0353752		2.84765	0.102639	0.0401498	0.0932243	0.0424431
	2.8561	0.08749	0.0294721	0.504737	0.193105	0.021376	0.0736335		2.8561	0.12015	0.0372676	0.113247	0.035576		2.8561	0.102625	0.0404239	0.0921893	0.042202
	2.86455	0.086699	0.0297301	0.49199	0.189401	0.02439	0.073608		2.86455	0.120064	0.0371136	0.11286	0.0355387		2.86455	0.102192	0.0421199	0.0926316	0.0424463
	2.873	0.087689	0.0310738	0.496495	0.188458	0.021329	0.0748412		2.873	0.120134	0.0372284	0.113156	0.0351822		2.873	0.102665	0.0434607	0.0923415	0.0424757
	2.88145	0.089218	0.0305512	0.500072	0.191052	0.017287	0.0718216		2.88145	0.120272	0.0373889	0.113567	0.0352334		2.88145	0.102174	0.0441943	0.0916888	0.0420201
	2.8899	0.085782	0.0304577	0.501564	0.191905	0.019366	0.0724401		2.8899	0.120199	0.0373015	0.113224	0.0357361		2.8899	0.102202	0.0449124	0.0920061	0.0422184
	2.89835	0.086676	0.0303611	0.501515	0.190095	0.020108	0.0758734		2.89835	0.119769	0.0368325	0.11298	0.0358042		2.89835	0.102668	0.0454176	0.0917028	0.0423268
	2.9068	0.088317	0.0302445	0.492068	0.18598	0.023286	0.077592		2.9068	0.11936	0.0371628	0.113095	0.0359162		2.9068	0.102884	0.046077	0.0914251	0.0418661
	2.91525	0.083472	0.0300159	0.491795	0.187728	0.022413	0.0768795		2.91525	0.119669	0.0372673	0.112539	0.0358657		2.91525	0.103195	0.0464058	0.0911221	0.0417107
	2.9237	0.085684	0.0299874	0.480615	0.185358	0.023226	0.0765423		2.9237	0.119999	0.0369002	0.112475	0.0355753		2.9237	0.102671	0.0466743	0.0910865	0.0421146
	2.93215	0.086814	0.0300747	0.492415	0.185398	0.023391	0.0757804		2.93215	0.119398	0.0370032	0.113036	0.0355416		2.93215	0.103415	0.0463351	0.0920277	0.0425229
	2.9406	0.087555	0.0298169	0.488161	0.184732	0.022665	0.0772987		2.9406	0.119041	0.0367835	0.113273	0.0351819		2.9406	0.10229	0.0463975	0.0912545	0.0424187
	2.94905	0.086561	0.0302233	0.493829	0.187838	0.019052	0.0745183		2.94905	0.119799	0.0366935	0.113236	0.0352716		2.94905	0.102662	0.0455156	0.0911834	0.0422187
	2.9575	0.081495	0.0287997	0.495735	0.188017	0.023472	0.0754056		2.9575	0.118292	0.0367007	0.11311	0.0354758		2.9575	0.102791	0.0456367	0.0914592	0.0420717
	2.96595	0.081475	0.0294289	0.48476	0.184338	0.02059	0.075141		2.96595	0.118226	0.0364823	0.112979	0.0359706		2.96595	0.103144	0.0457973	0.0902738	0.0420155
	2.9744	0.083371	0.0299282	0.5075	0.189945	0.016646	0.0743878		2.9744	0.118124	0.0365844	0.112937	0.0356218		2.9744	0.102901	0.0458596	0.0902963	0.040986
	2.98285	0.084447	0.0290026	0.504002	0.189075	0.018656	0.0725284		2.98285	0.118323	0.0362461	0.113016	0.0357442		2.98285	0.103252	0.0461887	0.0893674	0.0413139
	2.9913	0.087139	0.0294603	0.502941	0.190692	0.020924	0.0763142		2.9913	0.117847	0.0361267	0.112861	0.0360164		2.9913	0.103803	0.0465298	0.0885074	0.0409755
	2.99975	0.085035	0.0293907	0.507082	0.190197	0.019976	0.0726953		2.99975	0.117794	0.036005	0.113138	0.0359879		2.99975	0.10377	0.0471697	0.0880554	0.0408175
	3.0082	0.085232	0.0295512	0.494787	0.186138	0.024454	0.0749289		3.0082	0.117106	0.0358676	0.113287	0.0361823		3.0082	0.104447	0.0476825	0.090008	0.0405514
	3.01665	0.085089	0.0292397	0.501299	0.189086	0.022852	0.0768996		3.01665	0.117681	0.0358408	0.112912	0.0360231		3.01665	0.104002	0.0469989	0.0907156	0.0406801
	3.0251	0.081354	0.0285371	0.500988	0.186575	0.020419	0.0762013		3.0251	0.117279	0.0361744	0.112881	0.0362708		3.0251	0.103955	0.0472153	0.0904609	0.0404149
	3.03355	0.091185	0.0292876	0.49752	0.188204	0.019378	0.0731798		3.03355	0.117088	0.0361657	0.11291	0.0360073		3.03355	0.103999	0.0474326	0.091317	0.0411823
	3.042	0.086141	0.0292971	0.48201	0.184323	0.018607	0.0741995		3.042	0.117152	0.036144	0.11288	0.0361841		3.042	0.103519	0.0473037	0.0914708	0.0414913
	3.05045	0.084227	0.0294307	0.490765	0.184189	0.019474	0.0760651		3.05045	0.116491	0.0357107	0.111959	0.0359202		3.05045	0.103921	0.0469658	0.091853	0.0411252
	3.0589	0.089632	0.0294327	0.488161	0.186365	0.018726	0.0743835		3.0589	0.117823	0.0375469	0.11232	0.0362323		3.0589	0.104301	0.0465398	0.0923379	0.0413214
	3.06735	0.089852	0.03023	0.479264	0.18096	0.014775	0.0743304		3.06735	0.120002	0.0377378	0.11255	0.0359489		3.06735	0.104089	0.0464695	0.0929276	0.0415705
	3.0758	0.089481	0.0307663	0.495234	0.185927	0.021958	0.0759337		3.0758	0.119754	0.0374104	0.112511	0.0363079		3.0758	0.103587	0.0459292	0.0929533	0.0418379
	3.08425	0.088653	0.0299588	0.49911	0.185851	0.023448	0.0766018		3.08425	0.119749	0.0373689	0.112866	0.0362687		3.08425	0.103176	0.0454261	0.0938545	0.0428629
	3.0927	0.086618	0.030698	0.501562	0.188089	0.018153	0.073434		3.0927	0.119934	0.0374768	0.112595	0.0362051		3.0927	0.103318	0.0451118	0.0939165	0.0434679
	3.10115	0.084728	0.029232	0.501594	0.188737	0.01914	0.072008		3.10115	0.119757	0.0376164	0.112509	0.0362358		3.10115	0.103118	0.0443559	0.093765	0.0437888
	3.1096	0.087739	0.0305169	0.493535	0.185445	0.021145	0.0731833		3.1096	0.119711	0.0377908	0.111886	0.0361605		3.1096	0.102482	0.0439475	0.0938185	0.0437004
	3.11805	0.090615	0.0313344	0.489552	0.18442	0.019283	0.0726445		3.11805	0.119684	0.037754	0.11234	0.0362157		3.11805	0.102937	0.044049	0.0939017	0.0434034
	3.1265	0.088985	0.0306722	0.500916	0.188886	0.023232	0.075364		3.1265	0.11942	0.0376723	0.111915	0.0361013		3.1265	0.102989	0.0439054	0.0935866	0.0436795
	3.13495	0.08751	0.0302515	0.496961	0.187067	0.023548	0.0764197		3.13495	0.119915	0.0377588	0.112214	0.0360166		3.13495	0.102232	0.0435646	0.0944171	0.0435852
	3.1434	0.08874	0.0310147	0.493713	0.185768	0.019428	0.0740573		3.1434	0.119458	0.0376001	0.112199	0.0363558		3.1434	0.102732	0.0439606	0.0943164	0.0438989
	3.15185	0.087159	0.0304848	0.499436	0.186197	0.022772	0.074823		3.15185	0.119397	0.0377173	0.112063	0.0362032		3.15185	0.103063	0.0434991	0.0938874	0.0440221
	3.1603	0.085726	0.0298037	0.500983	0.187879	0.019465	0.0767947		3.1603	0.119303	0.0378562	0.112122	0.0360847		3.1603	0.102262	0.0434156	0.0939239	0.0440226
	3.16875	0.089875	0.0301353	0.494727	0.186369	0.02446	0.0761251		3.16875	0.119265	0.0378069	0.112249	0.0360971		3.16875	0.102312	0.0430903	0.094644	0.0446446
	3.1772	0.09039	0.0298822	0.497108	0.185834	0.021674	0.0757388		3.1772	0.118658	0.037613	0.112404	0.0361647		3.1772	0.102562	0.0438114	0.0944495	0.0443493
	3.18565	0.089746	0.0309793	0.489179	0.18604	0.019715	0.0717553		3.18565	0.118683	0.0375589	0.112138	0.0356435		3.18565	0.102175	0.0436273	0.0939124	0.0443232
	3.1941	0.089856	0.0312199	0.486292	0.181829	0.023597	0.0753236		3.1941	0.118856	0.0372544	0.112323	0.0354252		3.1941	0.102353	0.0432295	0.0937107	0.0445733
	3.20255	0.089551	0.030122	0.493475	0.183456	0.022621	0.0743092		3.20255	0.118011	0.0373021	0.112251	0.0354536		3.20255	0.101805	0.0436858	0.0940956	0.0441205
	3.211	0.089794	0.0309906	0.501173	0.186819	0.021704	0.0738345		3.211	0.118153	0.0374535	0.112129	0.0355443		3.211	0.101144	0.0440194	0.0940867	0.0440804
	3.21945	0.089303	0.0292749	0.487546	0.182002	0.019093	0.0738255		3.21945	0.118263	0.0368427	0.112112	0.0354834		3.21945	0.101248	0.0438753	0.0946077	0.0439519
	3.2279	0.090998	0.0309258	0.503485	0.187123	0.02122	0.0745279		3.2279	0.11793	0.036985	0.112294	0.0356699		3.2279	0.101436	0.0435694	0.0946928	0.0443825
	3.23635	0.089158	0.0317616	0.491883	0.18355	0.021791	0.0751811		3.23635	0.117958	0.0369732	0.112058	0.0353532		3.23635	0.101163	0.0434078	0.0939601	0.0444358
	3.2448	0.088842	0.0318194	0.504594	0.188198	0.021799	0.0754124		3.2448	0.117924	0.0368146	0.112648	0.0350057		3.2448	0.102103	0.0441059	0.0933685	0.04408
	3.25325	0.090335	0.031987	0.507489	0.188284	0.023716	0.0771337		3.25325	0.117437	0.0365448	0.112343	0.0346035		3.25325	0.10284	0.0445848	0.094175	0.0440951
	3.2617	0.087967	0.0313063	0.498184	0.186585	0.019957	0.0769742		3.2617	0.117188	0.0366022	0.111985	0.0346343		3.2617	0.102679	0.0447594	0.0941377	0.0445238
	3.27015	0.092324	0.0318616	0.496348	0.186644	0.021592	0.07535		3.27015	0.117211	0.0364539	0.112346	0.0342266		3.27015	0.102745	0.0442691	0.0936929	0.0447811
	3.2786	0.088773	0.0318566	0.490762	0.183768	0.018533	0.0730429		3.2786	0.11561	0.0360292	0.112019	0.0342073		3.2786	0.103135	0.0443111	0.0943538	0.0450053
	3.28705	0.087963	0.0312579	0.499883	0.184957	0.01359	0.071891		3.28705	0.113688	0.0355675	0.112289	0.0343239		3.28705	0.102992	0.0440937	0.0941721	0.0449933
	3.2955	0.089387	0.0319225	0.505357	0.184797	0.014439	0.0713889		3.2955	0.11402	0.0356395	0.112361	0.0343555		3.2955	0.102474	0.0432427	0.0945908	0.0448958
	3.30395	0.091803	0.0315336	0.506883	0.188977	0.014667	0.0711846		3.30395	0.116791	0.0374801	0.111992	0.034217		3.30395	0.102847	0.0433142	0.0943434	0.0446493
	3.3124	0.089047	0.031501	0.507729	0.18797	0.02022	0.0753635		3.3124	0.117242	0.0375612	0.112172	0.0344135		3.3124	0.102649	0.0436039	0.0941939	0.0447878
	3.32085	0.087812	0.0305886	0.501085	0.185421	0.01698	0.0742088		3.32085	0.117574	0.0377646	0.1124	0.0346931		3.32085	0.102551	0.0433163	0.0941535	0.0448507
	3.3293	0.086409	0.0312618	0.50261	0.188214	0.020154	0.075476		3.3293	0.117904	0.0377522	0.112088	0.0344086		3.3293	0.102638	0.0427274	0.0939002	0.0446943
	3.33775	0.087194	0.0309405	0.495175	0.184158	0.018653	0.0720356		3.33775	0.117888	0.0381788	0.111967	0.0342278		3.33775	0.102301	0.0420714	0.0947933	0.0452173
	3.3462	0.087681	0.0298901	0.510159	0.188235	0.023681	0.0774208		3.3462	0.118361	0.0383712	0.111412	0.0340195		3.3462	0.103198	0.0425437	0.0949041	0.0451081
	3.35465	0.089117	0.0309706	0.486441	0.181795	0.024362	0.0741513		3.35465	0.117457	0.0381144	0.111416	0.0345661		3.35465	0.103071	0.0423246	0.0944586	0.0451895
	3.3631	0.088558	0.030594	0.496632	0.18284	0.017099	0.0690429		3.3631	0.117492	0.0376429	0.111593	0.0346395		3.3631	0.1028	0.0415958	0.0947243	0.0454935
	3.37155	0.087283	0.0295703	0.482539	0.17954	0.020405	0.0750484		3.37155	0.117348	0.0375878	0.111393	0.0341979		3.37155	0.102828	0.0412843	0.095025	0.0450385
	3.38	0.086098	0.0304963	0.488015	0.181835	0.023164	0.0735088		3.38	0.117293	0.0373222	0.111268	0.0343799		3.38	0.102397	0.0416226	0.0949333	0.0456016
	3.38845	0.091051	0.0306404	0.4931	0.183609	0.024288	0.0749375		3.38845	0.117898	0.0376603	0.111629	0.0345414		3.38845	0.102297	0.0413601	0.0945277	0.0451571
	3.3969	0.089774	0.0309604	0.485197	0.178631	0.021543	0.0754146		3.3969	0.117313	0.0373477	0.111048	0.0344419		3.3969	0.102526	0.0412125	0.0943929	0.0450875
	3.40535	0.088885	0.030177	0.503198	0.183942	0.021552	0.0760949		3.40535	0.117763	0.0375871	0.110976	0.0344222		3.40535	0.101865	0.0408491	0.0944558	0.0449878
	3.4138	0.089701	0.030421	0.49794	0.183459	0.018734	0.0720042		3.4138	0.117935	0.0373505	0.111751	0.0346703		3.4138	0.101868	0.0406062	0.0947106	0.0452211
	3.42225	0.088407	0.0306222	0.486416	0.18039	0.022435	0.0749262		3.42225	0.116622	0.0371706	0.111768	0.0348538		3.42225	0.102353	0.040864	0.0946008	0.0449726
	3.4307	0.089484	0.0299681	0.495048	0.180681	0.022637	0.0763854		3.4307	0.117283	0.037098	0.110773	0.0345043		3.4307	0.10212	0.0409377	0.0949602	0.0449299
	3.43915	0.088654	0.03041	0.498608	0.183089	0.021051	0.0737785		3.43915	0.116673	0.0369925	0.111023	0.0346492		3.43915	0.10164	0.0408084	0.0946538	0.0449889
	3.4476	0.088174	0.0311662	0.499587	0.181926	0.021538	0.0749635		3.4476	0.116014	0.0369756	0.111622	0.0350448		3.4476	0.101599	0.0412995	0.0941315	0.0449582
	3.45605	0.086656	0.0299189	0.501942	0.184175	0.021406	0.0749291		3.45605	0.115946	0.037015	0.111208	0.0347309		3.45605	0.101837	0.0418627	0.0938953	0.0446352
	3.4645	0.086092	0.0303259	0.484364	0.179928	0.019518	0.0725237		3.4645	0.116484	0.0376468	0.110815	0.0346593		3.4645	0.101493	0.0417517	0.092127	0.0435948
	3.47295	0.090147	0.031886	0.490609	0.18189	0.020012	0.0744974		3.47295	0.116563	0.037495	0.110749	0.0343162		3.47295	0.101732	0.0418079	0.0920686	0.0435507
	3.4814	0.089868	0.0307687	0.497457	0.181068	0.023159	0.0750086		3.4814	0.115359	0.037076	0.111331	0.0345201		3.4814	0.102293	0.0418241	0.0919844	0.0439734
	3.48985	0.087337	0.0303445	0.506327	0.185666	0.023433	0.0752103		3.48985	0.116226	0.0373045	0.110817	0.0344241		3.48985	0.102583	0.0428878	0.0926632	0.0436302
	3.4983	0.087204	0.0301475	0.505821	0.185427	0.019834	0.0730694		3.4983	0.11553	0.0373891	0.110771	0.0344623		3.4983	0.102214	0.0427469	0.0925168	0.0437325
	3.50675	0.088255	0.0314524	0.489849	0.181937	0.019733	0.0728628		3.50675	0.115371	0.03763	0.111115	0.0348213		3.50675	0.102978	0.0424253	0.0926874	0.04388
	3.5152	0.087872	0.0302023	0.487462	0.180266	0.023451	0.0754234		3.5152	0.115623	0.0373496	0.111244	0.0348236		3.5152	0.102588	0.0422576	0.0919666	0.043449
	3.52365	0.087064	0.0303123	0.497829	0.184384	0.023172	0.0766004		3.52365	0.115368	0.0377347	0.111171	0.0346133		3.52365	0.102572	0.0421049	0.0926968	0.0438481
	3.5321	0.088754	0.0299926	0.49595	0.183603	0.020954	0.0756581		3.5321	0.116396	0.038051	0.111307	0.0345961		3.5321	0.102172	0.04122	0.0918518	0.0433613
	3.54055	0.088252	0.0309406	0.506655	0.188118	0.019889	0.0755386		3.54055	0.115905	0.0380895	0.111598	0.0348032		3.54055	0.101642	0.0408503	0.0915818	0.043389
	3.549	0.089318	0.0303996	0.484764	0.180812	0.021549	0.0769829		3.549	0.116683	0.0381179	0.111738	0.0348458		3.549	0.101157	0.0408035	0.0919762	0.0440649
	3.55745	0.085689	0.0298347	0.494877	0.180984	0.019752	0.0757861		3.55745	0.117853	0.038185	0.111346	0.0348572		3.55745	0.101396	0.0404319	0.0923039	0.0440259
	3.5659	0.086423	0.0306945	0.487998	0.182852	0.017247	0.0746915		3.5659	0.117123	0.0383455	0.110351	0.0348386		3.5659	0.101108	0.0407144	0.090107	0.0428523
	3.57435	0.085619	0.0286293	0.473428	0.176875	0.012916	0.0731098		3.57435	0.117122	0.0384865	0.110922	0.0348239		3.57435	0.100728	0.0402444	0.0906573	0.0437353
	3.5828	0.085852	0.0294687	0.489752	0.179872	0.019622	0.0753297		3.5828	0.117317	0.038563	0.110309	0.0345283		3.5828	0.100377	0.0401727	0.0907833	0.0442135
	3.59125	0.088463	0.0296034	0.493128	0.181873	0.023105	0.077219		3.59125	0.117264	0.038742	0.110431	0.0346306		3.59125	0.0997444	0.0399677	0.0913815	0.0445697
	3.5997	0.089076	0.0308596	0.478558	0.176879	0.01798	0.0727373		3.5997	0.118288	0.0391436	0.110783	0.0347335		3.5997	0.0995016	0.0398528	0.0908776	0.0442187
	3.60815	0.089307	0.0288164	0.499821	0.183521	0.021841	0.0747259		3.60815	0.117417	0.0386664	0.110974	0.0349078		3.60815	0.0992688	0.0395247	0.0901806	0.0436839
	3.6166	0.092798	0.0300315	0.483826	0.177955	0.021964	0.0753268		3.6166	0.11803	0.0389993	0.110556	0.0349277		3.6166	0.0990274	0.0394737	0.0887921	0.0427689
	3.62505	0.089737	0.0297512	0.496518	0.182605	0.022282	0.0742656		3.62505	0.117963	0.0386614	0.110599	0.035001		3.62505	0.0988229	0.0390944	0.0882504	0.0433327
	3.6335	0.088545	0.0307471	0.485421	0.18174	0.021091	0.075516		3.6335	0.117818	0.0387604	0.110779	0.0348622		3.6335	0.0986939	0.0386197	0.0893095	0.0443805
	3.64195	0.091785	0.0303179	0.491233	0.182216	0.018236	0.0729886		3.64195	0.117149	0.0388122	0.110267	0.0349093		3.64195	0.0989547	0.0384287	0.0907678	0.0446876
	3.6504	0.087045	0.0289196	0.488585	0.178731	0.020767	0.0732147		3.6504	0.116838	0.0383197	0.110263	0.0351382		3.6504	0.0988545	0.0383888	0.0904363	0.0446344
	3.65885	0.087451	0.0293033	0.492049	0.178351	0.020778	0.0760469		3.65885	0.11719	0.0382183	0.110537	0.0351404		3.65885	0.0988344	0.0386824	0.0917716	0.0452761
	3.6673	0.086849	0.0301859	0.495662	0.182048	0.020773	0.0761608		3.6673	0.117594	0.0383294	0.110281	0.0352982		3.6673	0.0991232	0.0388417	0.0913841	0.0454651
	3.67575	0.089007	0.0296357	0.49421	0.183059	0.026112	0.0804242		3.67575	0.117298	0.0384123	0.110928	0.0353008		3.67575	0.0991952	0.0385609	0.0917627	0.0454889
	3.6842	0.088427	0.0291407	0.502048	0.183686	0.024408	0.076956		3.6842	0.117174	0.0385195	0.110608	0.035128		3.6842	0.0988065	0.0382076	0.0918866	0.0456187
	3.69265	0.09191	0.0300632	0.483032	0.176397	0.022849	0.0772022		3.69265	0.117365	0.0384766	0.110288	0.0350747		3.69265	0.0985451	0.0379412	0.0918507	0.0451989
	3.7011	0.091245	0.0301099	0.488803	0.181387	0.024279	0.0783241		3.7011	0.116586	0.0382357	0.11054	0.0353373		3.7011	0.0981501	0.0377926	0.0921237	0.0455454
	3.70955	0.08551	0.0294291	0.484683	0.180593	0.020687	0.0767798		3.70955	0.116376	0.0382996	0.110075	0.0353828		3.70955	0.098555	0.0376937	0.0925105	0.0455363
	3.718	0.090776	0.0318085	0.482845	0.17921	0.022967	0.0781198		3.718	0.116253	0.0385649	0.110282	0.0350454		3.718	0.0986721	0.0380653	0.0929583	0.0455001
	3.72645	0.089895	0.0313546	0.4945	0.182304	0.021249	0.0763417		3.72645	0.116103	0.0378728	0.110047	0.0352519		3.72645	0.0979826	0.0375979	0.0928299	0.044994
	3.7349	0.086252	0.0307418	0.481796	0.176782	0.020845	0.0771547		3.7349	0.115765	0.038105	0.110067	0.0351158		3.7349	0.0980424	0.0372551	0.0927349	0.04614
	3.74335	0.087608	0.0313839	0.490075	0.18308	0.020827	0.073897		3.74335	0.115233	0.0377851	0.110421	0.0353926		3.74335	0.0976859	0.037458	0.0942637	0.0470644
	3.7518	0.088307	0.031943	0.474946	0.174062	0.021984	0.0760386		3.7518	0.115409	0.0374818	0.110382	0.03572		3.7518	0.0979367	0.0372796	0.0937908	0.0468384
	3.76025	0.091247	0.0303165	0.474981	0.17871	0.019349	0.0780955		3.76025	0.115491	0.0380308	0.110361	0.0354511		3.76025	0.0977619	0.0373368	0.0938849	0.0471092
	3.7687	0.089065	0.031248	0.484164	0.178739	0.015427	0.0727241		3.7687	0.115427	0.0381105	0.110164	0.0350939		3.7687	0.0977255	0.0373236	0.0936852	0.0469065
	3.77715	0.09344	0.0317578	0.485848	0.179081	0.014841	0.0730561		3.77715	0.115308	0.0381467	0.110373	0.0353465		3.77715	0.0973046	0.0372986	0.0937224	0.0472073
	3.7856	0.091525	0.0325807	0.484333	0.175626	0.017985	0.073196		3.7856	0.114772	0.0378951	0.110155	0.0355067		3.7856	0.0979075	0.0378773	0.0940131	0.0466768
	3.79405	0.091638	0.0320702	0.502441	0.183282	0.020717	0.074668		3.79405	0.1153	0.0374979	0.110255	0.0352568		3.79405	0.0982936	0.038203	0.0937771	0.0461865
	3.8025	0.088568	0.0310386	0.48648	0.179504	0.020415	0.0772364		3.8025	0.115272	0.0378115	0.110256	0.0354238		3.8025	0.0981421	0.0386415	0.0935563	0.0457704
	3.81095	0.088569	0.0333056	0.488429	0.180767	0.023412	0.0768438		3.81095	0.115349	0.0376623	0.110033	0.0355437		3.81095	0.0996344	0.0407081	0.0943317	0.0458912
	3.8194	0.086489	0.0308499	0.488573	0.177993	0.020938	0.0766139		3.8194	0.114817	0.0374132	0.109902	0.035504		3.8194	0.0997137	0.0420096	0.0938622	0.0459683
	3.82785	0.092415	0.0322842	0.498123	0.182871	0.019725	0.0755298		3.82785	0.114656	0.0373417	0.109644	0.0353191		3.82785	0.0998954	0.041441	0.0937851	0.0459254
	3.8363	0.090534	0.0322803	0.489079	0.176947	0.019128	0.0766121		3.8363	0.114803	0.0373763	0.109801	0.0353579		3.8363	0.100033	0.0419814	0.0934376	0.0459577
	3.84475	0.092626	0.032015	0.493181	0.181147	0.021866	0.0759482		3.84475	0.115174	0.0374518	0.110005	0.0355555		3.84475	0.100179	0.0422015	0.0944278	0.0456195
	3.8532	0.09073	0.0317054	0.474011	0.173581	0.021137	0.0784681		3.8532	0.114836	0.0375057	0.110116	0.0353454		3.8532	0.0996576	0.0420667	0.093902	0.0460451
	3.86165	0.092495	0.030913	0.490403	0.178255	0.022129	0.0767		3.86165	0.114177	0.0372291	0.110185	0.035447		3.86165	0.100409	0.0433293	0.0938353	0.0459364
	3.8701	0.087088	0.0315621	0.498349	0.181622	0.020651	0.0760262		3.8701	0.114007	0.0371308	0.110099	0.0356309		3.8701	0.101226	0.0440179	0.094046	0.0456805
	3.87855	0.092883	0.0320122	0.500707	0.181776	0.02303	0.0764234		3.87855	0.114154	0.0369242	0.109939	0.0355074		3.87855	0.101245	0.0445488	0.0940281	0.0454134
	3.887	0.087461	0.0309954	0.487027	0.178272	0.021428	0.0758482		3.887	0.112787	0.037039	0.109815	0.0356178		3.887	0.10087	0.044076	0.0938234	0.0459284
	3.89545	0.086271	0.0306386	0.491464	0.179776	0.015752	0.0769678		3.89545	0.11364	0.0371599	0.1104	0.0356352		3.89545	0.101118	0.0439286	0.0941851	0.0464083
	3.9039	0.091706	0.0322259	0.488371	0.178503	0.019609	0.0791209		3.9039	0.113587	0.0369401	0.109911	0.0356047		3.9039	0.100697	0.0434887	0.0944891	0.0466515
	3.91235	0.087769	0.0302395	0.49071	0.180939	0.016961	0.0754264		3.91235	0.113948	0.0374753	0.109701	0.035798		3.91235	0.101174	0.0438301	0.0948442	0.0474956
	3.9208	0.094234	0.031712	0.478331	0.177307	0.024381	0.0820656		3.9208	0.114075	0.0372989	0.110385	0.0355189		3.9208	0.101079	0.0434091	0.0946157	0.0473221
	3.92925	0.093071	0.0325919	0.485554	0.177084	0.022054	0.0793501		3.92925	0.113753	0.0375501	0.110439	0.0356772		3.92925	0.100541	0.0430013	0.0944645	0.0471184
	3.9377	0.093712	0.0323147	0.473697	0.172909	0.023685	0.0787159		3.9377	0.114382	0.0378503	0.110412	0.0359315		3.9377	0.100868	0.0431316	0.0945426	0.0471748
	3.94615	0.09159	0.0315499	0.497049	0.182474	0.025106	0.0828134		3.94615	0.113062	0.037623	0.110688	0.0360147		3.94615	0.100852	0.0427057	0.0946425	0.0465262
	3.9546	0.088486	0.0306317	0.484087	0.175067	0.019353	0.0775774		3.9546	0.113485	0.0376253	0.110053	0.0359283		3.9546	0.100558	0.0427255	0.0943542	0.0465748
	3.96305	0.093149	0.031017	0.465145	0.171841	0.019339	0.0768609		3.96305	0.113925	0.0376809	0.109248	0.0364309		3.96305	0.100239	0.042296	0.0940742	0.0463278
	3.9715	0.093678	0.031313	0.487669	0.177147	0.017891	0.075888		3.9715	0.115133	0.0376609	0.109716	0.0365444		3.9715	0.10008	0.0423969	0.0947947	0.0469904
	3.97995	0.090776	0.02971	0.494944	0.180632	0.021633	0.0785421		3.97995	0.114651	0.0376522	0.109252	0.036504		3.97995	0.100294	0.0418704	0.0951314	0.0470225
	3.9884	0.093985	0.0300184	0.497349	0.18165	0.019293	0.0770025		3.9884	0.114625	0.0376138	0.109387	0.0366045		3.9884	0.100134	0.041906	0.0946804	0.0468941
	3.99685	0.08891	0.0282238	0.492668	0.17857	0.01717	0.0766884		3.99685	0.114773	0.0374324	0.109079	0.0363718		3.99685	0.100076	0.0418146	0.0945195	0.04711
	4.0053	0.090122	0.0307245	0.481712	0.176217	0.024498	0.0820864		4.0053	0.11429	0.0375379	0.109318	0.0367278		4.0053	0.0999776	0.0423032	0.0948873	0.0476848
	4.01375	0.089692	0.028817	0.486378	0.176033	0.023748	0.0787425		4.01375	0.114561	0.0376605	0.108959	0.0369261		4.01375	0.0994936	0.0423443	0.0945973	0.0469383
	4.0222	0.090474	0.029841	0.49403	0.181221	0.016772	0.0745275		4.0222	0.114547	0.0378619	0.109342	0.0364746		4.0222	0.0996664	0.0422475	0.0952192	0.0473012
	4.03065	0.088285	0.0300798	0.484704	0.178023	0.019397	0.077627		4.03065	0.114228	0.0379674	0.109187	0.0364362		4.03065	0.0994509	0.0418511	0.0943906	0.0474093
	4.0391	0.092559	0.0303384	0.494697	0.178105	0.021301	0.0784329		4.0391	0.114896	0.0379005	0.1091	0.0362737		4.0391	0.0991684	0.0415905	0.0946719	0.0479826
	4.04755	0.091873	0.0289739	0.48774	0.180233	0.020599	0.0775857		4.04755	0.114768	0.0376206	0.109574	0.0362262		4.04755	0.0993079	0.0415756	0.0944817	0.0481399
	4.056	0.093703	0.0299713	0.478489	0.175268	0.018675	0.0768753		4.056	0.11434	0.0376636	0.109221	0.0361911		4.056	0.0994022	0.0416389	0.0951235	0.0485016
	4.06445	0.090853	0.0293296	0.493813	0.181602	0.019316	0.0757642		4.06445	0.114011	0.0375357	0.109787	0.0359825		4.06445	0.0983967	0.0419054	0.0958298	0.048688
	4.0729	0.089267	0.0288768	0.494904	0.180889	0.0213	0.0792555		4.0729	0.113619	0.0378948	0.109438	0.0360912		4.0729	0.0984203	0.0417267	0.09542	0.0491253
	4.08135	0.091284	0.028993	0.486572	0.177065	0.021363	0.0812451		4.08135	0.113867	0.0374148	0.109681	0.0360434		4.08135	0.0992122	0.0406971	0.0954943	0.0495654
	4.0898	0.091994	0.0279832	0.489177	0.175839	0.015377	0.0745148		4.0898	0.113332	0.037481	0.110657	0.0359424		4.0898	0.0989129	0.0410529	0.0958516	0.0495961
	4.09825	0.089207	0.0282884	0.500616	0.180359	0.017184	0.0750957		4.09825	0.112825	0.0372028	0.110171	0.0359923		4.09825	0.0991187	0.0408413	0.0959488	0.0495269
	4.1067	0.087479	0.027974	0.489616	0.177819	0.020906	0.0777678		4.1067	0.113028	0.0372504	0.111477	0.0353722		4.1067	0.098403	0.0403933	0.0959657	0.0505571
	4.11515	0.087174	0.0277661	0.496871	0.179034	0.022684	0.0795473		4.11515	0.112705	0.0369465	0.111574	0.0357519		4.11515	0.0976232	0.0403872	0.0953574	0.050478
	4.1236	0.090164	0.029559	0.502187	0.182795	0.02124	0.0777286		4.1236	0.112015	0.0370533	0.11111	0.0355639		4.1236	0.0992978	0.0421582	0.0956208	0.0504969
	4.13205	0.09099	0.0279771	0.493355	0.180491	0.019737	0.0769284		4.13205	0.112668	0.0371537	0.111577	0.0353112		4.13205	0.0995728	0.0426405	0.0950272	0.0508327
	4.1405	0.088432	0.0280502	0.494888	0.182703	0.020759	0.0779229		4.1405	0.11391	0.0379584	0.111632	0.0357495		4.1405	0.100077	0.0423116	0.0950574	0.0511075
	4.14895	0.090615	0.0287233	0.501362	0.181094	0.020088	0.0764264		4.14895	0.114429	0.0377506	0.111502	0.0351165		4.14895	0.0996348	0.0419181	0.0949049	0.0505756
	4.1574	0.090773	0.0286584	0.491619	0.181128	0.021518	0.0764546		4.1574	0.114509	0.0376387	0.112038	0.0349086		4.1574	0.0998533	0.0418169	0.0951652	0.0504336
	4.16585	0.086873	0.0283792	0.488494	0.178549	0.017771	0.0742804		4.16585	0.113977	0.0375609	0.112498	0.0353001		4.16585	0.099671	0.0415916	0.0952726	0.0501966
	4.1743	0.091218	0.028383	0.479796	0.176776	0.01892	0.0786616		4.1743	0.114022	0.0379485	0.111727	0.0351829		4.1743	0.0999139	0.0428064	0.0952386	0.0498574
	4.18275	0.08983	0.0284544	0.483816	0.176748	0.02206	0.0779308		4.18275	0.114456	0.0382146	0.112001	0.0351858		4.18275	0.0998177	0.0432571	0.0946736	0.0497196
	4.1912	0.092629	0.0286481	0.489646	0.179827	0.024747	0.0800928		4.1912	0.114008	0.0380054	0.112874	0.0354467		4.1912	0.100163	0.0433406	0.0947055	0.0495959
	4.19965	0.091696	0.0285883	0.488994	0.177939	0.020438	0.077978		4.19965	0.114577	0.0377524	0.112349	0.0356188		4.19965	0.100077	0.0430135	0.0951509	0.0497524
	4.2081	0.089682	0.0296465	0.496151	0.18053	0.019102	0.0751544		4.2081	0.113802	0.037488	0.112758	0.0351205		4.2081	0.1007	0.0429409	0.0949906	0.0499623
	4.21655	0.088931	0.0277802	0.487166	0.177332	0.017171	0.0749343		4.21655	0.113267	0.0374013	0.112428	0.0355145		4.21655	0.100156	0.0428526	0.095093	0.0506016
	4.225	0.086033	0.0285467	0.488436	0.176133	0.020553	0.0746805		4.225	0.113553	0.0373687	0.112816	0.0358761		4.225	0.100326	0.0422841	0.0952407	0.0508152
	4.23345	0.090263	0.0288531	0.497991	0.180924	0.023504	0.0793788		4.23345	0.113492	0.0370752	0.112281	0.0354897		4.23345	0.100751	0.0428673	0.0951458	0.0505605
	4.2419	0.092645	0.0279418	0.488271	0.177293	0.02379	0.0783863		4.2419	0.113215	0.0368955	0.112382	0.0357969		4.2419	0.10087	0.0431131	0.0954242	0.0506918
	4.25035	0.089158	0.0278643	0.48974	0.179868	0.02209	0.0785511		4.25035	0.113196	0.0368779	0.112096	0.036078		4.25035	0.100537	0.0433514	0.0951802	0.0507859
	4.2588	0.089355	0.0275299	0.488753	0.175995	0.01958	0.077538		4.2588	0.112944	0.0367423	0.112152	0.0357746		4.2588	0.100871	0.0432697	0.0951779	0.0511212
	4.26725	0.090221	0.0281933	0.496577	0.181866	0.021816	0.0750779		4.26725	0.111918	0.0368639	0.112143	0.036005		4.26725	0.100783	0.0435151	0.0956709	0.0516734
	4.2757	0.089917	0.0281628	0.495897	0.180695	0.022177	0.0784009		4.2757	0.11202	0.0366469	0.112248	0.0362286		4.2757	0.100779	0.0434246	0.0954106	0.0520092
	4.28415	0.087749	0.0273847	0.492295	0.182016	0.019117	0.0734973		4.28415	0.112585	0.0373106	0.112599	0.0359382		4.28415	0.100741	0.0431999	0.0953529	0.0516086
	4.2926	0.09079	0.0275619	0.488382	0.180742	0.022492	0.077409		4.2926	0.112454	0.0370332	0.112424	0.0363031		4.2926	0.100932	0.0434301	0.0958786	0.0515916
	4.30105	0.089826	0.0267263	0.4858	0.177217	0.02228	0.0785919		4.30105	0.112659	0.0366986	0.112247	0.0360042		4.30105	0.100437	0.0437713	0.0955657	0.0515671
	4.3095	0.089685	0.0266558	0.485172	0.175679	0.021363	0.0764372		4.3095	0.112391	0.0371073	0.112419	0.0361686		4.3095	0.101455	0.0439998	0.0960465	0.0516707
	4.31795	0.092572	0.0270563	0.490264	0.174842	0.019712	0.0745246		4.31795	0.111804	0.0366569	0.11193	0.0363076		4.31795	0.100955	0.0437207	0.0957185	0.0512741
	4.3264	0.091249	0.0278494	0.500617	0.176695	0.024979	0.079725		4.3264	0.111649	0.0369865	0.112034	0.0362908		4.3264	0.101178	0.0438683	0.0956509	0.0514221
	4.33485	0.088311	0.0275537	0.492073	0.172372	0.026594	0.0813034		4.33485	0.111189	0.0369223	0.111884	0.0363682		4.33485	0.101163	0.0441555	0.0959579	0.0519657
	4.3433	0.088396	0.0291394	0.491909	0.169531	0.0239	0.0754375		4.3433	0.111059	0.0370545	0.111941	0.036528		4.3433	0.101012	0.0448034	0.0958607	0.0519581
	4.35175	0.089347	0.0274254	0.49218	0.174163	0.021703	0.0758787		4.35175	0.111215	0.0367665	0.112171	0.0364331		4.35175	0.101647	0.0452284	0.0957622	0.0522069
	4.3602	0.088718	0.02766	0.499604	0.178675	0.01753	0.0728357		4.3602	0.110646	0.0373934	0.112353	0.0363492		4.3602	0.101242	0.0456091	0.0952198	0.0511917
	4.36865	0.087033	0.0279411	0.498452	0.180827	0.021799	0.0789156		4.36865	0.110912	0.0372933	0.111972	0.0362648		4.36865	0.101278	0.0462854	0.0957227	0.051587
	4.3771	0.09344	0.028738	0.480616	0.175896	0.024717	0.0761617		4.3771	0.111001	0.0374495	0.112109	0.0363431		4.3771	0.101274	0.0462888	0.0954458	0.0514263
	4.38555	0.090846	0.0286338	0.495058	0.183946	0.015999	0.07354		4.38555	0.110939	0.0375402	0.11223	0.0362509		4.38555	0.10163	0.0462209	0.0955889	0.0508866
	4.394	0.090372	0.0277174	0.493318	0.186592	0.024353	0.0744859		4.394	0.111484	0.0376953	0.111978	0.036389		4.394	0.101358	0.046862	0.095675	0.0508418
	4.40245	0.088496	0.0274002	0.479174	0.178971	0.022911	0.0749832		4.40245	0.111109	0.0373984	0.111767	0.0362188		4.40245	0.102168	0.0469825	0.095293	0.0505738
	4.4109	0.086383	0.0257998	0.484792	0.187067	0.02542	0.0767731		4.4109	0.110935	0.0372415	0.112256	0.0363211		4.4109	0.101699	0.0471	0.0953249	0.0503425
	4.41935	0.089922	0.0274958	0.473883	0.184636	0.021733	0.0766822		4.41935	0.110811	0.0371817	0.112013	0.0363812		4.41935	0.101795	0.047907	0.0951049	0.0502264
	4.4278	0.091916	0.0279337	0.481998	0.18711	0.020898	0.0734163		4.4278	0.110978	0.0373259	0.112321	0.0365567		4.4278	0.101419	0.0481679	0.0949628	0.0499051
	4.43625	0.090413	0.028124	0.47717	0.180539	0.025794	0.0759024		4.43625	0.110924	0.0368145	0.112186	0.0365366		4.43625	0.101079	0.0478916	0.0950924	0.0499181
	4.4447	0.089936	0.0271878	0.489993	0.182651	0.023976	0.0767332		4.4447	0.110223	0.0369022	0.111635	0.0365139		4.4447	0.101645	0.0483631	0.0946646	0.0499983
	4.45315	0.087287	0.027212	0.489716	0.181047	0.020147	0.0724353		4.45315	0.110034	0.0371453	0.11211	0.0365733		4.45315	0.100797	0.0481377	0.0953049	0.0503319
	4.4616	0.091308	0.0287805	0.475897	0.17757	0.023336	0.076309		4.4616	0.109689	0.0368961	0.112075	0.0367737		4.4616	0.101264	0.0491172	0.0953334	0.0502139
	4.47005	0.085884	0.0261887	0.477391	0.174472	0.017345	0.074425		4.47005	0.109984	0.036702	0.111986	0.0367394		4.47005	0.100947	0.0490968	0.094972	0.0499313
	4.4785	0.091029	0.0282473	0.480405	0.174664	0.021808	0.07408		4.4785	0.110302	0.0370127	0.112336	0.0368115		4.4785	0.100948	0.0487937	0.0947399	0.0504331
	4.48695	0.08974	0.0266235	0.485704	0.176346	0.024452	0.0756327		4.48695	0.109579	0.0366386	0.112104	0.0367372		4.48695	0.100855	0.0483208	0.0947277	0.0496694
	4.4954	0.08824	0.0268402	0.489389	0.174815	0.025498	0.0759806		4.4954	0.109233	0.0364239	0.112148	0.0367372		4.4954	0.101121	0.0487748	0.0950293	0.0504758
	4.50385	0.090812	0.0278392	0.50245	0.176845	0.020609	0.0729093		4.50385	0.110962	0.0368505	0.112099	0.0366444		4.50385	0.101073	0.0484917	0.0951826	0.0507234
	4.5123	0.08882	0.0261503	0.49743	0.178053	0.025925	0.0766915		4.5123	0.112299	0.0371214	0.111882	0.0370216		4.5123	0.101224	0.048914	0.0953755	0.0508914
	4.52075	0.091431	0.0275271	0.486533	0.173429	0.025544	0.0767593		4.52075	0.112191	0.0366711	0.111696	0.0367837		4.52075	0.101509	0.0486724	0.0951318	0.0512944
	4.5292	0.089568	0.0263384	0.491471	0.171452	0.020925	0.0746962		4.5292	0.111942	0.0365292	0.112013	0.0371218		4.5292	0.100992	0.0484216	0.0953008	0.0513818
	4.53765	0.090373	0.0270678	0.493099	0.17018	0.024281	0.0770334		4.53765	0.111749	0.0365179	0.112143	0.0372815		4.53765	0.10084	0.0481622	0.0953981	0.051062
	4.5461	0.092421	0.0268247	0.49183	0.170777	0.019892	0.0723442		4.5461	0.111735	0.0365348	0.111672	0.0370915		4.5461	0.100527	0.0479767	0.0955344	0.0509623
	4.55455	0.089175	0.0270055	0.494347	0.172104	0.021328	0.0737209		4.55455	0.111666	0.0366547	0.111974	0.0372876		4.55455	0.100896	0.0480551	0.0954333	0.0505192
	4.563	0.08922	0.0253239	0.482072	0.164989	0.023701	0.0775224		4.563	0.111532	0.0367658	0.1119	0.037198		4.563	0.100611	0.0481334	0.0954545	0.0498893
	4.57145	0.088873	0.0277325	0.499957	0.170314	0.024094	0.0743806		4.57145	0.111868	0.0364747	0.111796	0.0371761		4.57145	0.100674	0.0488614	0.0957383	0.0501214
	4.5799	0.092891	0.0256957	0.47909	0.163822	0.024643	0.0742378		4.5799	0.111598	0.0365971	0.111915	0.0373944		4.5799	0.100699	0.048639	0.0955569	0.0498343
	4.58835	0.092544	0.0271671	0.491028	0.16663	0.026031	0.0761545		4.58835	0.11119	0.0360813	0.111949	0.0374257		4.58835	0.101535	0.0505553	0.0954474	0.0497336
	4.5968	0.092	0.0277012	0.499348	0.166731	0.018433	0.0733783		4.5968	0.110436	0.0358895	0.111727	0.0376228		4.5968	0.102754	0.0524612	0.0953413	0.0495889
	4.60525	0.094381	0.0273835	0.492441	0.166976	0.016386	0.0724599		4.60525	0.110865	0.0362254	0.111544	0.0375792		4.60525	0.102568	0.0521317	0.0952984	0.0494488
	4.6137	0.09293	0.0274874	0.497552	0.167618	0.021693	0.0751259		4.6137	0.110598	0.035888	0.111305	0.0376832		4.6137	0.102423	0.0520906	0.0953513	0.0495849
	4.62215	0.087496	0.0261926	0.494739	0.161373	0.025753	0.0790514		4.62215	0.110254	0.0355401	0.111603	0.0368809		4.62215	0.102428	0.0519668	0.0953328	0.0498491
	4.6306	0.089437	0.0260208	0.486717	0.162595	0.020947	0.0758417		4.6306	0.110348	0.0359569	0.112028	0.036637		4.6306	0.102976	0.0518009	0.0955974	0.049843
	4.63905	0.087358	0.0263704	0.485799	0.159921	0.02297	0.0754493		4.63905	0.110777	0.0357541	0.112283	0.0369026		4.63905	0.102767	0.0511781	0.0954097	0.0501096
	4.6475	0.088896	0.0268722	0.497198	0.162153	0.020594	0.0751919		4.6475	0.109905	0.0350061	0.112378	0.0368408		4.6475	0.102484	0.0508082	0.0956215	0.0498214
	4.65595	0.090045	0.0256131	0.482428	0.163742	0.022213	0.0750372		4.65595	0.110145	0.035619	0.11243	0.0369231		4.65595	0.102056	0.0503698	0.0959933	0.0500752
	4.6644	0.088695	0.0262092	0.498866	0.164719	0.02501	0.0728038		4.6644	0.110108	0.0353443	0.112287	0.0364275		4.6644	0.102757	0.0511034	0.0959184	0.0494962
	4.67285	0.087269	0.0256642	0.484922	0.158006	0.025118	0.0733979		4.67285	0.110415	0.0351011	0.112507	0.0374324		4.67285	0.102318	0.0509735	0.0960507	0.0493619
	4.6813	0.092123	0.0256688	0.497756	0.157986	0.020518	0.0715052		4.6813	0.109932	0.0347908	0.112084	0.0370311		4.6813	0.102627	0.0509929	0.0961828	0.0498404
	4.68975	0.087938	0.0260533	0.480504	0.159203	0.018762	0.0727182		4.68975	0.109248	0.0349125	0.111845	0.0369569		4.68975	0.102269	0.0505262	0.0958279	0.0493279
	4.6982	0.091164	0.0264045	0.490883	0.161314	0.024537	0.0739973		4.6982	0.109581	0.0347667	0.11185	0.0366448		4.6982	0.10214	0.0498772	0.0962315	0.0495541
	4.70665	0.091874	0.0258804	0.494262	0.162746	0.023799	0.0768414		4.70665	0.109773	0.0348984	0.112731	0.0371302		4.70665	0.101634	0.0498779	0.0966806	0.0491323
	4.7151	0.092764	0.0258909	0.505064	0.1621	0.02566	0.0776205		4.7151	0.109412	0.0344906	0.112594	0.0375993		4.7151	0.101281	0.0494046	0.0970884	0.0493079
	4.72355	0.092658	0.0252197	0.49444	0.157848	0.021063	0.0747263		4.72355	0.109313	0.0343481	0.11333	0.0375557		4.72355	0.102099	0.0494118	0.0973793	0.0490431
	4.732	0.087323	0.0253343	0.483547	0.158002	0.024143	0.075171		4.732	0.109293	0.034378	0.112553	0.0374417		4.732	0.101959	0.0498373	0.0973873	0.0496168
	4.74045	0.084446	0.0254153	0.496593	0.160823	0.022871	0.0754122		4.74045	0.108818	0.0344814	0.112968	0.037449		4.74045	0.101836	0.0499333	0.0972178	0.0491653
	4.7489	0.09107	0.0256476	0.501613	0.165974	0.022601	0.0752737		4.7489	0.108439	0.0343637	0.112458	0.0377077		4.7489	0.102141	0.0496808	0.0977749	0.0495857
	4.75735	0.094494	0.0265614	0.507122	0.162458	0.020018	0.0728222		4.75735	0.108691	0.0341786	0.112467	0.037851		4.75735	0.101798	0.0492618	0.0977901	0.0498403
	4.7658	0.092702	0.0266135	0.496875	0.160925	0.024651	0.0757826		4.7658	0.108739	0.0345635	0.112084	0.0371624		4.7658	0.101425	0.0489225	0.097251	0.0491933
	4.77425	0.093264	0.0257317	0.507352	0.163064	0.020439	0.0752279		4.77425	0.109808	0.034758	0.112515	0.0372665		4.77425	0.101205	0.048595	0.0969093	0.0490573
	4.7827	0.090631	0.0257428	0.504421	0.164169	0.016778	0.0729768		4.7827	0.110783	0.0355988	0.112564	0.0375198		4.7827	0.10104	0.0485173	0.0974226	0.0486602
	4.79115	0.091209	0.0254414	0.498333	0.162346	0.016966	0.0716206		4.79115	0.110734	0.0350724	0.112195	0.0371508		4.79115	0.100453	0.0474994	0.0972048	0.0486421
	4.7996	0.091416	0.0251591	0.504447	0.162647	0.019949	0.0738903		4.7996	0.110212	0.0350348	0.112318	0.0376324		4.7996	0.100421	0.0478875	0.0967937	0.0487741
	4.80805	0.093497	0.0257184	0.499756	0.162507	0.023262	0.0767205		4.80805	0.109997	0.0350947	0.112304	0.0377054		4.80805	0.10172	0.049371	0.0972269	0.0488801
	4.8165	0.08981	0.0258764	0.501446	0.161828	0.021897	0.0770747		4.8165	0.109408	0.0351586	0.112001	0.0376683		4.8165	0.102584	0.0498862	0.0969053	0.0494251
	4.82495	0.09322	0.0256501	0.493358	0.163044	0.021929	0.0743149		4.82495	0.109624	0.0349278	0.112278	0.0378431		4.82495	0.101907	0.0497517	0.0967917	0.0496132
	4.8334	0.090028	0.0248686	0.506186	0.161203	0.019927	0.0734286		4.8334	0.109884	0.0351145	0.112122	0.037401		4.8334	0.102459	0.0505215	0.0969089	0.0495236
	4.84185	0.08984	0.0255671	0.50377	0.165906	0.020317	0.0744596		4.84185	0.109753	0.0349268	0.11195	0.0376874		4.84185	0.102053	0.0502621	0.0970266	0.0488654
	4.8503	0.092303	0.0261378	0.496598	0.16262	0.018033	0.0779979		4.8503	0.108669	0.0345186	0.112202	0.0375533		4.8503	0.102362	0.050231	0.0970865	0.0492013
	4.85875	0.089304	0.02536	0.491698	0.162286	0.025955	0.0745718		4.85875	0.108248	0.03453	0.11161	0.0379591		4.85875	0.102059	0.04968	0.0961327	0.0485017
	4.8672	0.092591	0.0254961	0.48795	0.160826	0.024987	0.0747399		4.8672	0.108833	0.0346266	0.111602	0.0381884		4.8672	0.101568	0.0499768	0.0965396	0.0489885
	4.87565	0.091786	0.0252474	0.508473	0.164244	0.02364	0.0745079		4.87565	0.108726	0.034617	0.112565	0.0382623		4.87565	0.101938	0.0494031	0.0966684	0.0485091
	4.8841	0.094429	0.0273225	0.499895	0.164052	0.023687	0.0733282		4.8841	0.109091	0.0345566	0.112762	0.0381818		4.8841	0.101367	0.0491637	0.0969699	0.0484219
	4.89255	0.09394	0.0256223	0.49624	0.163559	0.022969	0.0734731		4.89255	0.108268	0.0344429	0.112562	0.0383296		4.89255	0.101638	0.0483929	0.0961228	0.0479709
	4.901	0.09142	0.0260673	0.501227	0.161134	0.02586	0.0776909		4.901	0.108054	0.0354377	0.112522	0.0380808		4.901	0.101101	0.0481835	0.096601	0.0480488
	4.90945	0.094988	0.026439	0.509253	0.170129	0.015938	0.0724879		4.90945	0.109303	0.0357726	0.11367	0.037898		4.90945	0.101592	0.0480406	0.0965075	0.0475739
	4.9179	0.091332	0.0252246	0.506429	0.165955	0.024756	0.0743653		4.9179	0.111402	0.036599	0.113158	0.0379319		4.9179	0.1014	0.0478932	0.0958717	0.0474643
	4.92635	0.093273	0.0252279	0.503506	0.16496	0.026822	0.0757747		4.92635	0.111963	0.0365101	0.113134	0.0379314		4.92635	0.101374	0.0477503	0.0966693	0.0483195
	4.9348	0.092376	0.0248882	0.492388	0.163692	0.020286	0.0714588		4.9348	0.112886	0.0363243	0.113284	0.0378097		4.9348	0.101528	0.0473574	0.0967432	0.0488898
	4.94325	0.094433	0.0255039	0.506868	0.164303	0.021268	0.0711193		4.94325	0.112547	0.0368387	0.113262	0.0380967		4.94325	0.10095	0.0468537	0.0966759	0.0491271
	4.9517	0.094987	0.025852	0.493491	0.166054	0.024952	0.0752831		4.9517	0.112934	0.0369543	0.113219	0.03819		4.9517	0.101268	0.0466334	0.0965499	0.0492726
	4.96015	0.089461	0.0241569	0.508041	0.168256	0.026967	0.0788275		4.96015	0.112492	0.0369266	0.113325	0.0380506		4.96015	0.101486	0.0468089	0.0964519	0.0492111
	4.9686	0.093914	0.0249918	0.508781	0.167911	0.023992	0.0740978		4.9686	0.113857	0.0375146	0.113409	0.0379958		4.9686	0.101484	0.0466943	0.0964999	0.0488856
	4.97705	0.092467	0.0251746	0.495888	0.165663	0.025481	0.0754055		4.97705	0.113914	0.0372445	0.112892	0.0379033		4.97705	0.101663	0.0466596	0.0966512	0.0488382
	4.9855	0.087928	0.0244421	0.481789	0.163172	0.024518	0.0729762		4.9855	0.112853	0.037334	0.113391	0.0380868		4.9855	0.101336	0.0461669	0.0964038	0.0485582
	4.99395	0.091902	0.0268201	0.506506	0.165563	0.028299	0.0785028		4.99395	0.11329	0.0371952	0.113891	0.038342		4.99395	0.100944	0.0461437	0.0964185	0.0478976
	5.0024	0.093926	0.0254964	0.481648	0.160226	0.026797	0.0782906		5.0024	0.113502	0.0372157	0.112967	0.0386228		5.0024	0.101322	0.0451841	0.0971231	0.0486121
	5.01085	0.093615	0.0263107	0.50072	0.166315	0.025656	0.075411		5.01085	0.112657	0.0371028	0.113128	0.0384211		5.01085	0.100614	0.0449758	0.0962458	0.0476819
	5.0193	0.093623	0.0264958	0.497682	0.168824	0.025956	0.0751658		5.0193	0.113481	0.0378297	0.112906	0.0387351		5.0193	0.101186	0.0448408	0.0967087	0.0482087
	5.02775	0.08918	0.0251938	0.492884	0.16593	0.023845	0.0751131		5.02775	0.114173	0.0383148	0.1127	0.0385491		5.02775	0.101174	0.0446822	0.0968312	0.0485131
	5.0362	0.092019	0.0268359	0.491361	0.162291	0.025541	0.0738934		5.0362	0.115089	0.0389238	0.112566	0.0391925		5.0362	0.100913	0.0448716	0.096668	0.0481772
	5.04465	0.0902	0.0256822	0.503274	0.166954	0.026271	0.0745489		5.04465	0.115573	0.0392459	0.111493	0.0391201		5.04465	0.100559	0.0444589	0.096212	0.048412
	5.0531	0.093373	0.0254724	0.506115	0.168105	0.024237	0.0750219		5.0531	0.115138	0.0396027	0.111594	0.0392378		5.0531	0.100487	0.0435123	0.096726	0.0496526
	5.06155	0.092899	0.0263264	0.492018	0.164996	0.02493	0.07622		5.06155	0.115534	0.0398759	0.112078	0.0390667		5.06155	0.0998695	0.0433024	0.0964785	0.0498322
	5.07	0.093238	0.0261643	0.507975	0.17171	0.026959	0.0778346		5.07	0.114471	0.0396222	0.111736	0.0388865		5.07	0.0997514	0.0435288	0.096993	0.0501416
	5.07845	0.093369	0.0260801	0.492739	0.165224	0.028617	0.0777966		5.07845	0.114043	0.0394068	0.111918	0.0387799		5.07845	0.0998509	0.0432182	0.0969921	0.0504294
	5.0869	0.092778	0.0252539	0.499777	0.169015	0.028923	0.0784882		5.0869	0.114824	0.0393611	0.111707	0.0391649		5.0869	0.0999456	0.0433541	0.0966821	0.0504894
	5.09535	0.092104	0.0266753	0.503885	0.168526	0.025026	0.0763029		5.09535	0.114685	0.0400915	0.111768	0.0390821		5.09535	0.0995863	0.0430534	0.097201	0.0512982
	5.1038	0.092125	0.0243994	0.49018	0.165195	0.023159	0.0749004		5.1038	0.114571	0.0401252	0.111805	0.0390835		5.1038	0.0992317	0.043039	0.0969468	0.050779
	5.11225	0.090416	0.0246535	0.495945	0.168988	0.022063	0.0733194		5.11225	0.114671	0.0400553	0.111817	0.0394392		5.11225	0.0987584	0.0423073	0.096971	0.0511216
	5.1207	0.090281	0.0245012	0.499736	0.16726	0.027708	0.0764137		5.1207	0.114617	0.0400028	0.112139	0.0392374		5.1207	0.0990025	0.0428894	0.0969384	0.0513272
	5.12915	0.092606	0.0247824	0.502529	0.169958	0.028481	0.0768628		5.12915	0.11438	0.0401046	0.112066	0.0393808		5.12915	0.0990054	0.0422756	0.097087	0.0513475
	5.1376	0.088506	0.0253025	0.499956	0.16964	0.024064	0.0739298		5.1376	0.11474	0.0403261	0.112043	0.0394035		5.1376	0.0996285	0.0433812	0.0974379	0.0510493
	5.14605	0.092974	0.0261994	0.495514	0.169196	0.025631	0.0744571		5.14605	0.114986	0.0405603	0.112026	0.039074		5.14605	0.100312	0.0440743	0.0972943	0.0513163
	5.1545	0.092835	0.0255393	0.497411	0.163934	0.02445	0.0758821		5.1545	0.115507	0.0409337	0.1121	0.039207		5.1545	0.100373	0.0442305	0.097134	0.0509163
	5.16295	0.093406	0.0258384	0.494803	0.169699	0.020876	0.0729055		5.16295	0.114856	0.0403727	0.111438	0.0394274		5.16295	0.100546	0.0439453	0.0971476	0.050771
	5.1714	0.093036	0.0253568	0.496023	0.168767	0.028685	0.0767069		5.1714	0.115024	0.0404578	0.111796	0.0392612		5.1714	0.100149	0.0439445	0.0963821	0.0508037
	5.17985	0.092063	0.0250577	0.495545	0.16658	0.028822	0.0760206		5.17985	0.115575	0.0405121	0.111256	0.0393493		5.17985	0.0999297	0.0441263	0.0965897	0.0507813
	5.1883	0.089143	0.0255177	0.504314	0.171607	0.028656	0.0766713		5.1883	0.115185	0.0404501	0.110981	0.0393088		5.1883	0.100064	0.0440015	0.0964889	0.0507182
	5.19675	0.095187	0.0257212	0.501665	0.169499	0.028932	0.07662		5.19675	0.114627	0.0403306	0.111512	0.0392926		5.19675	0.0997416	0.0441135	0.097326	0.0504041
	5.2052	0.089555	0.0258852	0.494855	0.170852	0.026496	0.0758102		5.2052	0.114374	0.0401867	0.11216	0.0392698		5.2052	0.100039	0.0445292	0.0971135	0.0506567
	5.21365	0.092546	0.025029	0.493635	0.168954	0.026392	0.077172		5.21365	0.114207	0.0400311	0.111416	0.0395059		5.21365	0.0997516	0.0447285	0.0964731	0.0500067
	5.2221	0.094912	0.0263782	0.494916	0.17023	0.028748	0.076119		5.2221	0.114965	0.040286	0.111081	0.039465		5.2221	0.0996484	0.0445894	0.0966937	0.0501526
	5.23055	0.094242	0.025743	0.505645	0.171483	0.025449	0.0800148		5.23055	0.114499	0.0403842	0.111186	0.0397005		5.23055	0.0993627	0.0439068	0.0968708	0.0499119
	5.239	0.093986	0.0257789	0.49948	0.171114	0.021416	0.0733809		5.239	0.113808	0.0398507	0.111129	0.0393482		5.239	0.098998	0.0441262	0.0962682	0.0496183
	5.24745	0.095434	0.0263253	0.500013	0.172283	0.025487	0.0748816		5.24745	0.114063	0.0398823	0.111385	0.0397977		5.24745	0.0985313	0.0441938	0.0970007	0.0498219
	5.2559	0.092893	0.0246909	0.491367	0.166745	0.026445	0.074516		5.2559	0.11409	0.0396693	0.111078	0.0398093		5.2559	0.0988861	0.0441011	0.0964865	0.0496854
	5.26435	0.090606	0.0255224	0.509866	0.172736	0.027781	0.0756376		5.26435	0.114366	0.0396294	0.111624	0.0394371		5.26435	0.0989593	0.0438645	0.0969056	0.0497614
	5.2728	0.094616	0.0255858	0.513731	0.173016	0.028512	0.0746607		5.2728	0.114183	0.0398033	0.111989	0.0390851		5.2728	0.0987284	0.0436441	0.0971197	0.0497645
	5.28125	0.092165	0.0255783	0.504798	0.173959	0.023399	0.07598		5.28125	0.114064	0.0395685	0.111665	0.0392807		5.28125	0.0984582	0.0436375	0.096712	0.0496441
	5.2897	0.094874	0.0255438	0.505191	0.173069	0.029472	0.0770131		5.2897	0.114527	0.0401992	0.111672	0.0391521		5.2897	0.0987061	0.0430624	0.0973844	0.0507318
	5.29815	0.089375	0.0245314	0.492845	0.169971	0.026873	0.0764476		5.29815	0.11537	0.0400069	0.112074	0.0391534		5.29815	0.0989088	0.0432842	0.096539	0.0505063
	5.3066	0.09345	0.0257304	0.489475	0.170832	0.029727	0.0747753		5.3066	0.115378	0.0399239	0.111365	0.0385943		5.3066	0.0985839	0.0427859	0.0969013	0.0517054
	5.31505	0.094269	0.0253168	0.489854	0.167981	0.026476	0.0723799		5.31505	0.114487	0.040032	0.111937	0.0389054		5.31505	0.0984161	0.0424832	0.0967399	0.0514261
	5.3235	0.093686	0.0254489	0.494635	0.170715	0.025889	0.0756282		5.3235	0.114234	0.040036	0.111387	0.0391437		5.3235	0.0983576	0.0427019	0.0973163	0.0516316
	5.33195	0.089626	0.0261459	0.484085	0.165942	0.025452	0.0755602		5.33195	0.114386	0.0403332	0.111318	0.0385114		5.33195	0.0986223	0.0426744	0.0972865	0.0516402
	5.3404	0.095427	0.0255266	0.501318	0.173681	0.027852	0.0748964		5.3404	0.114831	0.0400515	0.11122	0.0384037		5.3404	0.098526	0.0426224	0.0981396	0.0519935
	5.34885	0.087767	0.0242242	0.50775	0.175589	0.024221	0.0746839		5.34885	0.114634	0.0402356	0.111621	0.0387447		5.34885	0.0983036	0.0421425	0.0987118	0.052706
	5.3573	0.087902	0.0246917	0.502308	0.174587	0.028349	0.0766586		5.3573	0.114994	0.0402833	0.11156	0.0385552		5.3573	0.0984249	0.0421051	0.098214	0.0533068
	5.36575	0.096147	0.025212	0.497631	0.17325	0.030335	0.0773407		5.36575	0.114439	0.0402105	0.111577	0.0385014		5.36575	0.0983045	0.0423706	0.0979171	0.0536799
	5.3742	0.094572	0.0253001	0.507876	0.178629	0.030051	0.0789141		5.3742	0.113492	0.0400526	0.111442	0.0385137		5.3742	0.0980736	0.0416848	0.0977013	0.0536202
	5.38265	0.093509	0.0252123	0.491201	0.171168	0.030194	0.0797513		5.38265	0.113921	0.0398244	0.11121	0.0384735		5.38265	0.0975327	0.0409217	0.0986236	0.0543492
	5.3911	0.092517	0.0253788	0.501384	0.175996	0.026377	0.0773477		5.3911	0.113912	0.0397339	0.111402	0.0389322		5.3911	0.0975108	0.041023	0.0981146	0.054262
	5.39955	0.091748	0.0253767	0.495229	0.177543	0.028717	0.0774688		5.39955	0.113355	0.0399927	0.111317	0.0388657		5.39955	0.0975798	0.0406634	0.0980929	0.0539967
	5.408	0.094915	0.0264706	0.48424	0.169075	0.027104	0.0760287		5.408	0.113708	0.0400463	0.111496	0.039036		5.408	0.0979555	0.0412332	0.0988324	0.0550506
	5.41645	0.093824	0.0253351	0.499754	0.174929	0.027326	0.0760589		5.41645	0.1143	0.0403094	0.111888	0.0389534		5.41645	0.0984933	0.0420548	0.0993281	0.0560054
	5.4249	0.091696	0.0256662	0.497321	0.172825	0.026698	0.0761216		5.4249	0.114555	0.0403761	0.111591	0.0391977		5.4249	0.0984925	0.0420386	0.0994605	0.0567889
	5.43335	0.095952	0.0256613	0.502256	0.174752	0.029777	0.0784466		5.43335	0.114583	0.0405644	0.111287	0.0388087		5.43335	0.0980571	0.0418229	0.0998212	0.0580186
	5.4418	0.092162	0.025246	0.500377	0.17725	0.032875	0.078627		5.4418	0.113651	0.0403967	0.111478	0.0388244		5.4418	0.0983808	0.0419641	0.100681	0.0584178
	5.45025	0.091178	0.025027	0.489968	0.171921	0.032888	0.0769096		5.45025	0.113907	0.0400567	0.111337	0.0389058		5.45025	0.0983924	0.0417345	0.100811	0.0590226
	5.4587	0.08998	0.0253876	0.494651	0.178169	0.032714	0.0768398		5.4587	0.113621	0.0400794	0.111165	0.0385953		5.4587	0.0982369	0.041783	0.100902	0.0597451
	5.46715	0.09314	0.0249694	0.489601	0.168926	0.031803	0.0768288		5.46715	0.113504	0.0399838	0.111532	0.0383496		5.46715	0.0978199	0.0411718	0.101305	0.0599491
	5.4756	0.093214	0.0250068	0.508292	0.177445	0.030947	0.0773475		5.4756	0.112978	0.0398565	0.11154	0.0384488		5.4756	0.0976861	0.0408414	0.101133	0.0598842
	5.48405	0.095174	0.0250003	0.506868	0.178906	0.030165	0.0758386		5.48405	0.112963	0.039433	0.111839	0.0386181		5.48405	0.0980615	0.0404238	0.100889	0.0596486
	5.4925	0.094141	0.0263668	0.49029	0.175969	0.033519	0.0772268		5.4925	0.113711	0.0401072	0.111121	0.038285		5.4925	0.0980189	0.0405791	0.101514	0.0594352
	5.50095	0.089418	0.0256768	0.506295	0.179815	0.032166	0.0788229		5.50095	0.113795	0.040317	0.111343	0.0383642		5.50095	0.0972025	0.0404886	0.100914	0.0591537
	5.5094	0.092879	0.0246272	0.501622	0.17504	0.031209	0.0776547		5.5094	0.113622	0.0403217	0.111457	0.0381378		5.5094	0.0971633	0.0401501	0.101003	0.0586188
	5.51785	0.091583	0.02521	0.500788	0.179455	0.026352	0.0753795		5.51785	0.114378	0.0407201	0.111777	0.0383751		5.51785	0.0971856	0.0402505	0.101019	0.0586807
	5.5263	0.096476	0.0254758	0.507323	0.17872	0.029247	0.0765194		5.5263	0.114047	0.0408808	0.111965	0.0380775		5.5263	0.097467	0.0400736	0.101764	0.0589975
	5.53475	0.093684	0.0250441	0.50913	0.181187	0.028963	0.076985		5.53475	0.113666	0.0404406	0.112132	0.0381633		5.53475	0.0971097	0.0400656	0.101477	0.0591356
	5.5432	0.093953	0.0250521	0.504345	0.180361	0.031162	0.0784032		5.5432	0.114025	0.0406384	0.1119	0.0384366		5.5432	0.0970629	0.0397511	0.100623	0.0586318
	5.55165	0.090334	0.0240908	0.500808	0.176142	0.035499	0.0809512		5.55165	0.113166	0.0404345	0.111998	0.038667		5.55165	0.0970649	0.0398823	0.101407	0.0586811
	5.5601	0.088925	0.0251273	0.49847	0.175657	0.033036	0.0813353		5.5601	0.113368	0.0404718	0.112513	0.0384597		5.5601	0.0971252	0.0392622	0.102207	0.0595231
	5.56855	0.093306	0.025146	0.496562	0.179465	0.031851	0.0814161		5.56855	0.113768	0.040328	0.111694	0.0383023		5.56855	0.0970414	0.0396663	0.102079	0.0587626
	5.577	0.091958	0.0244129	0.497282	0.179763	0.031712	0.0789363		5.577	0.113401	0.0405636	0.111881	0.0385873		5.577	0.0964611	0.0389786	0.10164	0.0589981
	5.58545	0.08891	0.0251756	0.505367	0.179795	0.025053	0.0763014		5.58545	0.112934	0.0400617	0.111993	0.0382442		5.58545	0.0964204	0.0385228	0.101446	0.0587646
	5.5939	0.091448	0.0249739	0.502112	0.177957	0.032308	0.0778292		5.5939	0.112855	0.0400204	0.112293	0.0382876		5.5939	0.0960151	0.038442	0.102101	0.0585611
	5.60235	0.094502	0.0257459	0.504302	0.186834	0.029327	0.0782143		5.60235	0.113253	0.0403696	0.112447	0.0381798		5.60235	0.0964813	0.0388419	0.102213	0.058891
	5.6108	0.097184	0.0255477	0.498874	0.181758	0.028803	0.0760726		5.6108	0.113174	0.0404658	0.112912	0.0386957		5.6108	0.0965996	0.0385438	0.101766	0.0587707
	5.61925	0.095143	0.0253885	0.490976	0.174569	0.033217	0.0787955		5.61925	0.113337	0.0406281	0.112779	0.0386821		5.61925	0.0957327	0.0383675	0.102434	0.059124
	5.6277	0.09537	0.0247463	0.507423	0.179813	0.033962	0.0817943		5.6277	0.113417	0.0410349	0.112304	0.0384687		5.6277	0.0960028	0.0387416	0.101944	0.0591385
	5.63615	0.095313	0.0256174	0.512283	0.183411	0.03052	0.0784106		5.63615	0.11314	0.0411189	0.112404	0.0383806		5.63615	0.0959192	0.0387197	0.102644	0.0588388
	5.6446	0.092874	0.0242619	0.513398	0.187052	0.029223	0.077301		5.6446	0.112895	0.0405875	0.112718	0.0386788		5.6446	0.0961442	0.039157	0.102745	0.0590584
	5.65305	0.094897	0.0246136	0.515656	0.184796	0.034226	0.0820524		5.65305	0.113734	0.0409217	0.112413	0.0383475		5.65305	0.0960425	0.0391918	0.102492	0.0583468
	5.6615	0.092624	0.0238903	0.509531	0.183454	0.034043	0.0821971		5.6615	0.113329	0.0404796	0.112738	0.0384229		5.6615	0.0960589	0.0392137	0.10227	0.0588152
	5.66995	0.089041	0.0240531	0.5008	0.18078	0.031696	0.0834033		5.66995	0.112683	0.0403304	0.112471	0.0385793		5.66995	0.0961964	0.0395735	0.101964	0.0582623
	5.6784	0.089657	0.0238085	0.493685	0.17605	0.030612	0.080153		5.6784	0.112646	0.0403946	0.112461	0.0382605		5.6784	0.0970809	0.0411842	0.102246	0.0583481
	5.68685	0.094873	0.0237205	0.511948	0.182194	0.033379	0.0786462		5.68685	0.112366	0.0400435	0.112539	0.0383324		5.68685	0.0967231	0.0411615	0.101025	0.0573988
	5.6953	0.094591	0.024603	0.514232	0.183694	0.031322	0.0778868		5.6953	0.112368	0.0399129	0.112868	0.0387895		5.6953	0.0960995	0.0409202	0.100709	0.0572065
	5.70375	0.09524	0.0243345	0.510207	0.183381	0.031834	0.0784679		5.70375	0.112295	0.0400167	0.11333	0.0390182		5.70375	0.0964852	0.0409749	0.100734	0.0571426
	5.7122	0.09703	0.0246425	0.516581	0.185548	0.030739	0.0757791		5.7122	0.112285	0.0400065	0.112464	0.0389129		5.7122	0.0966096	0.0406609	0.10044	0.0570643
	5.72065	0.095914	0.023978	0.521368	0.184803	0.034575	0.0779147		5.72065	0.112403	0.0401812	0.11277	0.0388212		5.72065	0.0960589	0.0404543	0.100714	0.0573653
	5.7291	0.094913	0.0243243	0.512063	0.182883	0.031424	0.0777395		5.7291	0.112373	0.0399763	0.113059	0.038868		5.7291	0.0964982	0.0413447	0.100782	0.0570843
	5.73755	0.094968	0.0230768	0.520143	0.18936	0.031986	0.0784306		5.73755	0.111521	0.0397115	0.112923	0.0390667		5.73755	0.0957758	0.0417878	0.101203	0.0570292
	5.746	0.095717	0.024029	0.511482	0.185594	0.035279	0.0803277		5.746	0.111904	0.0396388	0.113028	0.0387732		5.746	0.0958814	0.0422208	0.100294	0.0568962
	5.75445	0.093546	0.0241195	0.506262	0.182883	0.030538	0.0761862		5.75445	0.112192	0.0400291	0.112999	0.0388568		5.75445	0.0959492	0.0421223	0.100212	0.0568687
	5.7629	0.09579	0.0229259	0.499579	0.183206	0.02964	0.0770799		5.7629	0.11257	0.04024	0.112706	0.0389452		5.7629	0.0961077	0.0424477	0.100767	0.057152
	5.77135	0.092788	0.0228084	0.514041	0.183321	0.035438	0.0802449		5.77135	0.111965	0.0400043	0.11286	0.0387368		5.77135	0.0964088	0.0422568	0.10029	0.0569414
	5.7798	0.094453	0.0232847	0.52051	0.189322	0.030395	0.0784595		5.7798	0.11202	0.0393937	0.112612	0.0387483		5.7798	0.0959497	0.0416468	0.100324	0.056958
	5.78825	0.097142	0.0238057	0.517833	0.188354	0.031405	0.0787651		5.78825	0.112788	0.0395308	0.113326	0.0387095		5.78825	0.0965286	0.0419752	0.100637	0.0569956
	5.7967	0.093752	0.0238793	0.519318	0.191362	0.037089	0.0818585		5.7967	0.112606	0.0399948	0.112876	0.0389295		5.7967	0.0965747	0.0418271	0.100891	0.0568009
	5.80515	0.093317	0.0241507	0.516456	0.185627	0.03761	0.0826622		5.80515	0.114576	0.0409475	0.112565	0.0387422		5.80515	0.0965067	0.0420039	0.100616	0.0565543
	5.8136	0.093723	0.0244094	0.514365	0.182524	0.036921	0.0826115		5.8136	0.115027	0.0412227	0.112352	0.039063		5.8136	0.0964368	0.0416198	0.100678	0.0561207
	5.82205	0.09513	0.0246603	0.521583	0.190802	0.032518	0.0818672		5.82205	0.114799	0.0410168	0.112702	0.0387837		5.82205	0.0970088	0.0420863	0.10173	0.0567798
	5.8305	0.093784	0.0239286	0.524013	0.187233	0.035118	0.0823817		5.8305	0.11475	0.0409504	0.113563	0.0385185		5.8305	0.0968661	0.0416487	0.101537	0.0563978
	5.83895	0.09059	0.0228048	0.521241	0.189956	0.037865	0.0842131		5.83895	0.114698	0.0410476	0.113586	0.0382297		5.83895	0.0965266	0.0417775	0.101621	0.0569472
	5.8474	0.093618	0.0237127	0.526278	0.190988	0.038115	0.0846707		5.8474	0.115086	0.0410185	0.113737	0.0386659		5.8474	0.0968042	0.0415938	0.101298	0.0561286
	5.85585	0.093388	0.0241868	0.529095	0.19225	0.036664	0.082443		5.85585	0.114082	0.0400846	0.113928	0.0383411		5.85585	0.0968166	0.0417808	0.101608	0.0565609
	5.8643	0.095071	0.0245099	0.523723	0.190191	0.037793	0.0840775		5.8643	0.112188	0.0391608	0.113918	0.0385992		5.8643	0.0966007	0.0417395	0.101183	0.0568311
	5.87275	0.09374	0.0239982	0.504071	0.185381	0.037813	0.0807473		5.87275	0.111228	0.0387711	0.113783	0.0385997		5.87275	0.0963444	0.041838	0.101621	0.0572282
	5.8812	0.091946	0.024457	0.522613	0.193689	0.038707	0.0823535		5.8812	0.113462	0.0402224	0.113308	0.0375689		5.8812	0.0966904	0.0415058	0.101615	0.0573906
	5.88965	0.089525	0.023575	0.522276	0.190894	0.037332	0.0801478		5.88965	0.114533	0.0403314	0.113672	0.0379816		5.88965	0.0964929	0.0410956	0.102623	0.057515
	5.8981	0.090656	0.0240807	0.523323	0.191448	0.033576	0.0803544		5.8981	0.114753	0.0407381	0.11358	0.0383335		5.8981	0.096807	0.0409944	0.102619	0.0582872
	5.90655	0.095902	0.0237242	0.515066	0.189651	0.038407	0.082911		5.90655	0.115416	0.041493	0.113494	0.0384287		5.90655	0.0971612	0.0414255	0.102172	0.0583632
	5.915	0.093179	0.024283	0.517286	0.191166	0.038434	0.0823592		5.915	0.116878	0.042275	0.113498	0.0382998		5.915	0.096748	0.0412513	0.10202	0.0579258
	5.92345	0.093568	0.0240736	0.534661	0.197582	0.03494	0.082228		5.92345	0.117071	0.0424131	0.11323	0.0381878		5.92345	0.0972893	0.04115	0.101747	0.0583162
	5.9319	0.095806	0.0240359	0.529807	0.198163	0.035432	0.0797369		5.9319	0.117719	0.0425081	0.113126	0.0383422		5.9319	0.0972885	0.0410769	0.101658	0.0577146
	5.94035	0.090485	0.0228252	0.521058	0.193337	0.030289	0.0773486		5.94035	0.11728	0.0424181	0.11298	0.0378449		5.94035	0.0975041	0.0416536	0.101721	0.05806
	5.9488	0.087641	0.02397	0.53018	0.195249	0.033692	0.0806875		5.9488	0.117417	0.043202	0.113382	0.0383554		5.9488	0.0976493	0.0413212	0.101194	0.0576514
	5.95725	0.096496	0.0247434	0.517006	0.188982	0.037741	0.0844328		5.95725	0.117302	0.0429988	0.113518	0.0384401		5.95725	0.0967837	0.0420021	0.10159	0.0578122
	5.9657	0.095282	0.0254432	0.532723	0.193829	0.03548	0.0814868		5.9657	0.117479	0.0431412	0.113851	0.0383891		5.9657	0.0964029	0.0419336	0.101754	0.0582399
	5.97415	0.093668	0.0246079	0.523965	0.19627	0.037516	0.0833886		5.97415	0.116875	0.0432159	0.113478	0.0383196		5.97415	0.0961283	0.0417111	0.101866	0.0581383
	5.9826	0.092483	0.0247719	0.521731	0.194212	0.038093	0.0817825		5.9826	0.117207	0.0430609	0.113839	0.0384413		5.9826	0.0958734	0.0414731	0.101466	0.0582592
	5.99105	0.095436	0.0251078	0.531292	0.196587	0.040288	0.0826158		5.99105	0.116782	0.0425688	0.113629	0.0386223		5.99105	0.0961422	0.0416014	0.101918	0.0579287
	5.9995	0.092313	0.0245976	0.527198	0.199594	0.042892	0.0849723		5.9995	0.117117	0.0432732	0.113309	0.0385457		5.9995	0.0960608	0.0415477	0.102152	0.0581536
	6.00795	0.093745	0.0248131	0.519892	0.192632	0.042387	0.0840288		6.00795	0.117364	0.0428548	0.113101	0.0384853		6.00795	0.0966559	0.0411761	0.101483	0.0574072
	6.0164	0.091786	0.0253816	0.529572	0.197075	0.037	0.084166		6.0164	0.117547	0.0430498	0.113394	0.0386138		6.0164	0.0966136	0.0406783	0.101591	0.0575297
	6.02485	0.095721	0.0257124	0.524506	0.19771	0.041375	0.0835395		6.02485	0.116479	0.043141	0.113184	0.0387027		6.02485	0.0962527	0.0406709	0.101108	0.0574642
	6.0333	0.093207	0.0256552	0.513887	0.192852	0.04133	0.0836217		6.0333	0.116972	0.0429643	0.113782	0.0386225		6.0333	0.0969099	0.0417615	0.101204	0.0573856
	6.04175	0.092571	0.0262509	0.535627	0.198988	0.042216	0.0855918		6.04175	0.116127	0.042888	0.11348	0.0382831		6.04175	0.0966395	0.0416121	0.101432	0.0571117
	6.0502	0.096419	0.0252097	0.532291	0.204068	0.037449	0.0826685		6.0502	0.115927	0.0431225	0.113254	0.0383366		6.0502	0.0961264	0.0413201	0.101604	0.0572335
	6.05865	0.088008	0.0247998	0.527865	0.195847	0.033243	0.0799239		6.05865	0.11646	0.0424863	0.113476	0.0383451		6.05865	0.0963414	0.0407397	0.101511	0.05682
	6.0671	0.094484	0.025938	0.535431	0.197495	0.038568	0.0800094		6.0671	0.116071	0.0430659	0.113135	0.0380918		6.0671	0.0960669	0.0405439	0.100808	0.0564625
	6.07555	0.094772	0.0263187	0.512098	0.190863	0.03932	0.0831111		6.07555	0.116618	0.0423013	0.112897	0.0380937		6.07555	0.0959308	0.0406282	0.100921	0.0563908
	6.084	0.093227	0.0257639	0.527782	0.195642	0.038327	0.0806526		6.084	0.115965	0.0420876	0.113262	0.0386136		6.084	0.095466	0.0398539	0.100646	0.0561432
	6.09245	0.092408	0.0254608	0.53004	0.199098	0.041301	0.0838094		6.09245	0.116016	0.0421868	0.113319	0.0378536		6.09245	0.0958333	0.0401616	0.100788	0.05695
	6.1009	0.093573	0.0249526	0.531058	0.196707	0.038755	0.0840414		6.1009	0.116268	0.0427577	0.113208	0.0381542		6.1009	0.0955461	0.0394944	0.100606	0.0564711
	6.10935	0.095679	0.0255271	0.527485	0.19613	0.045535	0.0857331		6.10935	0.115779	0.0420096	0.112873	0.0382675		6.10935	0.0957351	0.039512	0.101508	0.0573843
	6.1178	0.095261	0.0253282	0.527735	0.197785	0.041634	0.0847748		6.1178	0.115984	0.0421199	0.113605	0.0383571		6.1178	0.0958522	0.0391785	0.10174	0.0574713
	6.12625	0.096747	0.0255983	0.513443	0.194524	0.039023	0.0836704		6.12625	0.115864	0.0419751	0.113668	0.0386031		6.12625	0.0947376	0.0390398	0.102124	0.0574907
	6.1347	0.098566	0.0254914	0.53214	0.200107	0.040488	0.0807965		6.1347	0.115211	0.0415809	0.113125	0.0380598		6.1347	0.0945798	0.0395209	0.101621	0.0572905
	6.14315	0.097916	0.0257557	0.525626	0.196881	0.038278	0.0815035		6.14315	0.115524	0.0413823	0.11326	0.0385152		6.14315	0.0933857	0.0395777	0.101498	0.0575012
	6.1516	0.098376	0.0249711	0.515469	0.194925	0.040519	0.0842098		6.1516	0.11535	0.0416424	0.113046	0.0383022		6.1516	0.0933936	0.0394022	0.101623	0.0576745
	6.16005	0.098607	0.0258879	0.531214	0.194146	0.042585	0.0835956		6.16005	0.115238	0.0413804	0.113067	0.0384483		6.16005	0.0936327	0.039889	0.101677	0.0583825
	6.1685	0.095982	0.0257102	0.54392	0.204148	0.040538	0.0845632		6.1685	0.115027	0.0411563	0.11341	0.0386796		6.1685	0.0942661	0.0401299	0.101807	0.0593088
	6.17695	0.096984	0.0264755	0.535481	0.201484	0.044842	0.0837065		6.17695	0.114339	0.0408857	0.112917	0.0385188		6.17695	0.0935607	0.0401768	0.101852	0.0601755
	6.1854	0.097345	0.0258738	0.537821	0.201222	0.043076	0.0858682		6.1854	0.114601	0.0410062	0.112696	0.0380031		6.1854	0.0929686	0.040288	0.101823	0.0603569
	6.19385	0.097079	0.0267497	0.533237	0.203299	0.037262	0.0828419		6.19385	0.114867	0.0407739	0.112214	0.0380402		6.19385	0.0917042	0.0412964	0.101995	0.0607759
	6.2023	0.094389	0.0256504	0.534146	0.201653	0.042513	0.0834919		6.2023	0.114382	0.0407409	0.112619	0.0379565		6.2023	0.0920037	0.0410955	0.101484	0.0608544
	6.21075	0.097074	0.0258321	0.545705	0.206348	0.043146	0.0852681		6.21075	0.114382	0.0406367	0.11258	0.037911		6.21075	0.0932034	0.0404517	0.1019	0.0610123
	6.2192	0.093684	0.0250991	0.527278	0.202425	0.045776	0.084928		6.2192	0.114405	0.040162	0.112454	0.0384919		6.2192	0.0933663	0.0403578	0.102316	0.0614894
	6.22765	0.098939	0.0260902	0.529639	0.20441	0.044641	0.0855232		6.22765	0.113822	0.0403649	0.112776	0.038121		6.22765	0.0943747	0.0406404	0.102241	0.0613097
	6.2361	0.098481	0.0254368	0.519617	0.194994	0.045917	0.0860135		6.2361	0.114576	0.0401772	0.112417	0.0382627		6.2361	0.0949554	0.0408013	0.102601	0.0613557
	6.24455	0.097822	0.025501	0.537146	0.20865	0.043848	0.0822372		6.24455	0.114056	0.0400176	0.112811	0.0381215		6.24455	0.0949146	0.0410414	0.102255	0.0608793
	6.253	0.097825	0.0264273	0.528566	0.204369	0.043696	0.0826183		6.253	0.114362	0.0401147	0.112807	0.0382102		6.253	0.095487	0.0405807	0.102235	0.0609153
	6.26145	0.097523	0.0252645	0.52264	0.203578	0.046528	0.0854184		6.26145	0.114058	0.0399087	0.113077	0.038715		6.26145	0.0946085	0.0407764	0.101983	0.0610701
	6.2699	0.097327	0.0260839	0.529373	0.198785	0.043631	0.0839594		6.2699	0.113564	0.0397991	0.112636	0.0380619		6.2699	0.0942126	0.0410167	0.101937	0.0605845
	6.27835	0.098996	0.0257186	0.526028	0.199787	0.042069	0.0820454		6.27835	0.114552	0.03996	0.112892	0.0383718		6.27835	0.0946445	0.041614	0.102593	0.0607999
	6.2868	0.097539	0.0262929	0.540216	0.208588	0.041308	0.0820627		6.2868	0.114285	0.0395283	0.112362	0.0385231		6.2868	0.0944475	0.0417894	0.102293	0.0601561
	6.29525	0.094528	0.0258515	0.537546	0.203957	0.041506	0.0829655		6.29525	0.113777	0.039421	0.112562	0.0385261		6.29525	0.0949642	0.0416134	0.10235	0.0606281
	6.3037	0.098125	0.026612	0.537807	0.205583	0.039895	0.0793885		6.3037	0.113492	0.0396028	0.112433	0.0389212		6.3037	0.0948306	0.0417034	0.102383	0.0613742
	6.31215	0.09512	0.0261432	0.533203	0.201857	0.042236	0.0818702		6.31215	0.113137	0.0393272	0.112333	0.0390693		6.31215	0.0946671	0.0418181	0.102241	0.0602979
	6.3206	0.09568	0.0264809	0.539845	0.204511	0.040408	0.083305		6.3206	0.113027	0.0393254	0.112502	0.03953		6.3206	0.0944374	0.0414009	0.102989	0.0612975
	6.32905	0.097724	0.0262	0.537181	0.208386	0.046764	0.0845347		6.32905	0.11299	0.0398782	0.112708	0.0394729		6.32905	0.0940087	0.0413585	0.102644	0.0604603
	6.3375	0.0926	0.0252436	0.535458	0.206587	0.042334	0.0823066		6.3375	0.11298	0.0400785	0.112507	0.0390758		6.3375	0.0945348	0.0411652	0.10204	0.0604058
	6.34595	0.097662	0.0255801	0.538993	0.206806	0.043658	0.0826172		6.34595	0.11344	0.0403688	0.112392	0.0391338		6.34595	0.0946745	0.0408406	0.102666	0.0604569
	6.3544	0.096736	0.0264815	0.54608	0.212171	0.044229	0.0821179		6.3544	0.112807	0.039979	0.111664	0.0386758		6.3544	0.0943018	0.0406239	0.102349	0.0599809
	6.36285	0.092881	0.0261032	0.532992	0.209001	0.045228	0.0838601		6.36285	0.112311	0.039798	0.111942	0.0388869		6.36285	0.0941939	0.0407618	0.102039	0.0602367
	6.3713	0.098167	0.0253452	0.529098	0.206251	0.04414	0.0835122		6.3713	0.112648	0.0398757	0.111884	0.0388896		6.3713	0.0945624	0.0411118	0.102235	0.0602074
	6.37975	0.098348	0.0254677	0.534509	0.206853	0.048341	0.0851759		6.37975	0.11243	0.0394272	0.111344	0.0391718		6.37975	0.0950971	0.0415571	0.102068	0.060561
	6.3882	0.099957	0.0259595	0.546027	0.213789	0.042389	0.0833083		6.3882	0.113137	0.0404092	0.111945	0.0391246		6.3882	0.0951619	0.0418624	0.102185	0.0610489
	6.39665	0.098942	0.0250873	0.536223	0.203778	0.042953	0.08228		6.39665	0.114641	0.0420165	0.112256	0.039426		6.39665	0.0951304	0.0418907	0.102241	0.0613444
	6.4051	0.098461	0.024853	0.535626	0.212576	0.043845	0.0827106		6.4051	0.114552	0.0425212	0.112059	0.0392136		6.4051	0.0954999	0.0422058	0.102883	0.0619172
	6.41355	0.094403	0.0248505	0.536807	0.210498	0.045724	0.0848896		6.41355	0.115526	0.0425939	0.112247	0.0391167		6.41355	0.095843	0.0420893	0.103285	0.0621013
	6.422	0.100424	0.0247073	0.541436	0.209923	0.043739	0.0855904		6.422	0.115428	0.0424152	0.112231	0.0399787		6.422	0.0965638	0.0422307	0.103505	0.0627179
	6.43045	0.099721	0.025379	0.542168	0.212912	0.044056	0.082995		6.43045	0.115261	0.0426006	0.112042	0.0409158		6.43045	0.0967037	0.0432364	0.103205	0.0621219
	6.4389	0.096343	0.0241674	0.549113	0.213797	0.042405	0.0810969		6.4389	0.115011	0.0418975	0.112028	0.0412451		6.4389	0.0974718	0.0440118	0.10358	0.0632895
	6.44735	0.095948	0.025024	0.538877	0.207328	0.038254	0.0784109		6.44735	0.114856	0.0419928	0.112536	0.0412132		6.44735	0.0965756	0.044024	0.103224	0.0632112
	6.4558	0.09529	0.0246467	0.554306	0.212705	0.045967	0.0842534		6.4558	0.114731	0.0417695	0.112022	0.0408203		6.4558	0.0962885	0.044118	0.102997	0.0633977
	6.46425	0.09749	0.0245184	0.550424	0.213579	0.044403	0.0845613		6.46425	0.115117	0.0420118	0.111719	0.0402736		6.46425	0.0968717	0.0442886	0.10247	0.0636917
	6.4727	0.09847	0.0247611	0.546349	0.214134	0.04372	0.0842082		6.4727	0.11508	0.041787	0.111953	0.0405364		6.4727	0.0971185	0.0445284	0.103157	0.0636223
	6.48115	0.094298	0.0242709	0.540767	0.208628	0.040287	0.0795093		6.48115	0.115253	0.0415449	0.111883	0.0407356		6.48115	0.0973394	0.0446367	0.102984	0.0636973
	6.4896	0.096903	0.0243928	0.550245	0.212016	0.042067	0.082654		6.4896	0.114839	0.0417991	0.111701	0.0405235		6.4896	0.0976525	0.0442805	0.103344	0.0636568
	6.49805	0.098834	0.0242547	0.546107	0.211423	0.041766	0.0818248		6.49805	0.114581	0.041848	0.111363	0.0402935		6.49805	0.0973582	0.0443238	0.102877	0.0632035
	6.5065	0.095872	0.0244546	0.550718	0.215423	0.039499	0.0812334		6.5065	0.115305	0.0422365	0.111572	0.0402598		6.5065	0.0977291	0.0437699	0.102907	0.0631617
	6.51495	0.092713	0.023565	0.552989	0.213222	0.047185	0.0859249		6.51495	0.114615	0.0417988	0.111743	0.0407112		6.51495	0.0974353	0.0437283	0.102781	0.0628234
	6.5234	0.098917	0.0244145	0.550281	0.212523	0.046099	0.0851884		6.5234	0.114544	0.0418325	0.111874	0.0409794		6.5234	0.0972721	0.0434681	0.102156	0.0630298
	6.53185	0.098666	0.0243029	0.556949	0.217448	0.045589	0.0864024		6.53185	0.11478	0.0416755	0.112062	0.0412596		6.53185	0.0973606	0.043701	0.102836	0.0638367
	6.5403	0.099604	0.0244013	0.552269	0.215604	0.043085	0.0806797		6.5403	0.115068	0.0420187	0.111828	0.0411955		6.5403	0.0980106	0.0432983	0.102562	0.063139
	6.54875	0.096414	0.0235906	0.539475	0.212383	0.048446	0.084355		6.54875	0.114704	0.0417544	0.111671	0.0411895		6.54875	0.0973102	0.0435919	0.103219	0.063941
	6.5572	0.095452	0.0245721	0.544617	0.213715	0.051322	0.0880848		6.5572	0.114713	0.0420496	0.111878	0.0411395		6.5572	0.0974991	0.0431917	0.103389	0.063748
	6.56565	0.099465	0.0241367	0.545257	0.213372	0.047841	0.0862283		6.56565	0.114899	0.0430925	0.112144	0.0413938		6.56565	0.0971853	0.0426808	0.102404	0.0632781
	6.5741	0.099961	0.0245627	0.547533	0.212701	0.048631	0.0854227		6.5741	0.115524	0.0438644	0.111984	0.0416232		6.5741	0.0974228	0.0431986	0.102914	0.0632211
	6.58255	0.098528	0.0247567	0.542736	0.219969	0.043918	0.0829279		6.58255	0.115145	0.0450795	0.111809	0.0411692		6.58255	0.0969736	0.0431303	0.102024	0.0628707
	6.591	0.098375	0.0243937	0.550452	0.215771	0.043729	0.0839877		6.591	0.114725	0.0451743	0.111585	0.0415002		6.591	0.0971179	0.0434961	0.101825	0.0627808
	6.59945	0.098476	0.0244055	0.553933	0.213707	0.041209	0.0816094		6.59945	0.115003	0.0450569	0.111904	0.0411379		6.59945	0.0973726	0.0437313	0.101705	0.0627284
	6.6079	0.099014	0.0243217	0.553093	0.215732	0.04449	0.0838354		6.6079	0.115174	0.0449367	0.111728	0.0416226		6.6079	0.0971256	0.043565	0.101663	0.0625914
	6.61635	0.099509	0.0240835	0.550281	0.212847	0.046132	0.083454		6.61635	0.115111	0.044923	0.11149	0.04162		6.61635	0.0972729	0.0440642	0.101065	0.0615139
	6.6248	0.09909	0.0239486	0.54948	0.218736	0.043116	0.0829662		6.6248	0.115123	0.0445649	0.11153	0.0414973		6.6248	0.0972715	0.0436324	0.101635	0.0620178
	6.63325	0.0986	0.0232174	0.54245	0.212911	0.049228	0.0861818		6.63325	0.114461	0.0441544	0.111883	0.0417816		6.63325	0.0973435	0.0437785	0.101154	0.0618061
	6.6417	0.097767	0.0230117	0.549449	0.214495	0.043756	0.0817059		6.6417	0.114835	0.0442603	0.111203	0.0414869		6.6417	0.097598	0.0438286	0.1002	0.0607579
	6.65015	0.099155	0.0237323	0.550575	0.217493	0.045469	0.0861364		6.65015	0.114674	0.0442111	0.111976	0.0413139		6.65015	0.0973097	0.0434805	0.101073	0.0614582
	6.6586	0.096745	0.0235289	0.549705	0.216985	0.048755	0.0861602		6.6586	0.115169	0.0439899	0.111616	0.0416686		6.6586	0.0975383	0.0435916	0.101249	0.0617366
	6.66705	0.097816	0.0229395	0.538975	0.208321	0.052027	0.0854221		6.66705	0.114953	0.0434026	0.111597	0.0422219		6.66705	0.0976976	0.0438443	0.101391	0.0616495
	6.6755	0.098509	0.0233792	0.528142	0.210892	0.051911	0.088769		6.6755	0.114963	0.0432075	0.112066	0.0420693		6.6755	0.097451	0.0439571	0.10207	0.0608369
	6.68395	0.094889	0.0224521	0.540807	0.216084	0.047489	0.0877206		6.68395	0.114232	0.0428005	0.111183	0.0419353		6.68395	0.0973588	0.0435631	0.102222	0.0608367
	6.6924	0.094426	0.0223842	0.554749	0.217557	0.052209	0.0880534		6.6924	0.113773	0.0426181	0.110706	0.0413502		6.6924	0.0973844	0.0431921	0.101632	0.060997
	6.70085	0.094528	0.0225608	0.549284	0.218624	0.050973	0.0873324		6.70085	0.11425	0.0426048	0.110656	0.0415642		6.70085	0.0985098	0.044551	0.101875	0.0613006
	6.7093	0.094268	0.0231756	0.555307	0.217704	0.041355	0.0834009		6.7093	0.1139	0.0423569	0.110178	0.041561		6.7093	0.0982113	0.0444681	0.101844	0.061975
	6.71775	0.098115	0.0229281	0.554207	0.219859	0.048139	0.0847621		6.71775	0.113518	0.0423888	0.110549	0.0414657		6.71775	0.0990167	0.0450688	0.101628	0.0615208
	6.7262	0.099507	0.0235344	0.546905	0.21053	0.044732	0.0861039		6.7262	0.11356	0.0419336	0.110951	0.041496		6.7262	0.0986679	0.0451656	0.101678	0.0617537
	6.73465	0.097495	0.0236773	0.56427	0.219362	0.047537	0.0847887		6.73465	0.113207	0.0417579	0.110519	0.0420523		6.73465	0.0980056	0.0460162	0.101222	0.0617262
	6.7431	0.096207	0.0235599	0.557743	0.221641	0.052551	0.087959		6.7431	0.113545	0.0419575	0.110748	0.0425661		6.7431	0.0980386	0.0458899	0.10165	0.0622568
	6.75155	0.090039	0.0223634	0.558093	0.217547	0.051025	0.0855516		6.75155	0.112974	0.0415331	0.110377	0.04213		6.75155	0.0991879	0.0462405	0.101378	0.0623312
	6.76	0.09479	0.0232676	0.561587	0.217559	0.047376	0.0827694		6.76	0.11291	0.0413377	0.110407	0.0421081		6.76	0.099618	0.0463368	0.101734	0.0628423
	6.76845	0.093693	0.0229796	0.566025	0.223926	0.046613	0.0826743		6.76845	0.112523	0.041037	0.110907	0.041854		6.76845	0.100357	0.0463312	0.101618	0.0629477
	6.7769	0.099577	0.0237443	0.560953	0.222005	0.047076	0.0834738		6.7769	0.112609	0.0414857	0.110755	0.0423248		6.7769	0.101119	0.0462509	0.10211	0.0631593
	6.78535	0.097626	0.0230583	0.569053	0.224262	0.050518	0.085405		6.78535	0.112894	0.041544	0.110986	0.0419957		6.78535	0.101301	0.046313	0.10177	0.062771
	6.7938	0.09433	0.0231666	0.564086	0.224318	0.052968	0.0870592		6.7938	0.112973	0.0420888	0.110813	0.042199		6.7938	0.100925	0.0460825	0.101987	0.0632182
	6.80225	0.092199	0.0222334	0.565519	0.223725	0.050893	0.0869982		6.80225	0.113242	0.0422052	0.111456	0.0421336		6.80225	0.100991	0.0463597	0.101622	0.062784
	6.8107	0.096399	0.0227151	0.562242	0.224036	0.052286	0.0871426		6.8107	0.11329	0.042244	0.111052	0.0421545		6.8107	0.101184	0.0466301	0.102004	0.0627731
	6.81915	0.090131	0.0214909	0.566239	0.221694	0.050857	0.0881549		6.81915	0.113419	0.0424514	0.110978	0.0422764		6.81915	0.101346	0.0464314	0.102056	0.0631315
	6.8276	0.096766	0.0233001	0.564975	0.222691	0.046423	0.0853664		6.8276	0.11393	0.0422582	0.111055	0.0422921		6.8276	0.10114	0.0461601	0.102166	0.0630669
	6.83605	0.097851	0.0240797	0.568115	0.225045	0.04626	0.0848234		6.83605	0.113313	0.0421469	0.111243	0.042048		6.83605	0.101392	0.046031	0.101934	0.0625143
	6.8445	0.097919	0.0243308	0.564398	0.224352	0.05176	0.0879119		6.8445	0.112985	0.0421073	0.11095	0.0423069		6.8445	0.101698	0.0471643	0.101858	0.0626755
	6.85295	0.092862	0.0228488	0.545956	0.216342	0.045365	0.0819745		6.85295	0.113265	0.0417775	0.110828	0.0424296		6.85295	0.102055	0.0474769	0.102019	0.0626459
	6.8614	0.098391	0.0243134	0.567209	0.221668	0.051529	0.0897686		6.8614	0.112389	0.0414587	0.111346	0.0424362		6.8614	0.102671	0.047169	0.101389	0.0622337
	6.86985	0.097344	0.0239811	0.55808	0.224646	0.048647	0.0865637		6.86985	0.112586	0.0414627	0.110825	0.0424463		6.86985	0.102113	0.046604	0.101833	0.0623321
	6.8783	0.098491	0.0242915	0.562388	0.220973	0.053357	0.0893242		6.8783	0.112176	0.0409966	0.11148	0.0425732		6.8783	0.101862	0.047028	0.10117	0.0622524
	6.88675	0.097362	0.0237749	0.568385	0.222786	0.053396	0.0882972		6.88675	0.112275	0.0410033	0.111196	0.0425373		6.88675	0.102376	0.0472959	0.101265	0.0625793
	6.8952	0.099805	0.0243273	0.575353	0.221809	0.053699	0.0857735		6.8952	0.113423	0.041255	0.110801	0.0425021		6.8952	0.101484	0.0469831	0.101883	0.0634498
	6.90365	0.099555	0.0242261	0.57004	0.219212	0.054332	0.088579		6.90365	0.113974	0.0411661	0.111193	0.0422994		6.90365	0.101704	0.0461311	0.102023	0.0634157
	6.9121	0.09743	0.0241202	0.567208	0.215144	0.05374	0.0871641		6.9121	0.113208	0.0412195	0.111135	0.0426948		6.9121	0.101737	0.04598	0.101393	0.0633662
	6.92055	0.098207	0.0241388	0.555955	0.208465	0.046271	0.0848821		6.92055	0.11313	0.0413476	0.111527	0.0429523		6.92055	0.101804	0.0455743	0.101837	0.0631026
	6.929	0.09768	0.0248551	0.555625	0.210413	0.050354	0.0858463		6.929	0.112981	0.0411716	0.111439	0.0428929		6.929	0.101161	0.0452316	0.102164	0.063157
	6.93745	0.097873	0.023709	0.545644	0.210319	0.051618	0.0880796		6.93745	0.112684	0.0408626	0.111633	0.0424264		6.93745	0.100315	0.0445542	0.101738	0.0628017
	6.9459	0.097136	0.0236404	0.57064	0.215703	0.042977	0.0839551		6.9459	0.112538	0.0403915	0.111053	0.0427579		6.9459	0.100445	0.0448258	0.101465	0.0627423
	6.95435	0.096943	0.0233841	0.575419	0.220733	0.044786	0.08563		6.95435	0.112744	0.0403403	0.111239	0.0426654		6.95435	0.100086	0.0438295	0.102034	0.0629807
	6.9628	0.095662	0.023278	0.571198	0.21509	0.052024	0.0899665		6.9628	0.112963	0.0400945	0.111268	0.0423996		6.9628	0.0997663	0.043596	0.101815	0.0623788
	6.97125	0.099169	0.0228951	0.571674	0.219668	0.049949	0.092398		6.97125	0.111721	0.0400297	0.110809	0.0424641		6.97125	0.0997062	0.0437923	0.101581	0.062639
	6.9797	0.09326	0.0233497	0.555416	0.207041	0.054789	0.0926031		6.9797	0.111227	0.0396676	0.111227	0.0426377		6.9797	0.0997423	0.0436722	0.101726	0.0623422
	6.98815	0.095182	0.0228001	0.572713	0.21783	0.052507	0.0898226		6.98815	0.110953	0.0395956	0.111546	0.0430218		6.98815	0.0989164	0.0438064	0.100126	0.0617548
	6.9966	0.094726	0.0232036	0.574962	0.217872	0.055917	0.0891154		6.9966	0.111533	0.039697	0.111401	0.0430673		6.9966	0.0980357	0.0437215	0.100189	0.0624369
	7.00505	0.09632	0.0225659	0.572924	0.219277	0.057183	0.0918241		7.00505	0.111251	0.039828	0.110939	0.0436832		7.00505	0.0981548	0.04307	0.0993503	0.0617374
	7.0135	0.098406	0.022779	0.572615	0.217251	0.055506	0.0898694		7.0135	0.11059	0.0401355	0.112408	0.0425782		7.0135	0.0990351	0.0425097	0.10022	0.0614471
	7.02195	0.097872	0.0233846	0.564125	0.213149	0.05133	0.0909827		7.02195	0.1115	0.0401728	0.110377	0.04297		7.02195	0.0978711	0.0425673	0.100394	0.0614478
	7.0304	0.096764	0.0230543	0.551025	0.209707	0.057858	0.0910191		7.0304	0.111727	0.0401651	0.113015	0.0432623		7.0304	0.0969882	0.0418596	0.100407	0.0616874
	7.03885	0.098426	0.0239129	0.576983	0.220476	0.053024	0.0904159		7.03885	0.112022	0.0404998	0.113952	0.0433962		7.03885	0.0943068	0.0442969	0.099834	0.0619218
	7.0473	0.099856	0.0237551	0.552057	0.211714	0.04935	0.0853288		7.0473	0.111119	0.0407237	0.117044	0.0427546		7.0473	0.0992244	0.0396192	0.100209	0.0624914
	7.05575	0.099101	0.0228371	0.54989	0.20773	0.055517	0.0875362		7.05575	0.110606	0.0402133	0.120579	0.0429217		7.05575	0.101238	0.0394313	0.10012	0.0626919
	7.0642	0.098544	0.0238967	0.575908	0.218954	0.055301	0.0897465		7.0642	0.110311	0.0398189	0.12524	0.0443442		7.0642	0.102281	0.0384086	0.10108	0.062743
	7.07265	0.096977	0.0235347	0.574138	0.215983	0.054544	0.089716		7.07265	0.110424	0.0396698	0.134847	0.0468933		7.07265	0.106338	0.0372556	0.103306	0.0623083
	7.0811	0.094859	0.0226466	0.559325	0.209194	0.052003	0.0867353		7.0811	0.109377	0.0399114	0.148084	0.0534393		7.0811	0.110895	0.0372281	0.106109	0.0621547
	7.08955	0.096502	0.023158	0.571062	0.212141	0.054853	0.0890135		7.08955	0.10979	0.0397725	0.165972	0.0628188		7.08955	0.1164	0.0381112	0.11	0.0618512
	7.098	0.098023	0.0224367	0.570721	0.213888	0.057522	0.0927029		7.098	0.111355	0.0398353	0.185134	0.0753086		7.098	0.122607	0.0401315	0.115392	0.0643549
	7.10645	0.093631	0.0222436	0.570738	0.215486	0.053917	0.0905873		7.10645	0.113208	0.0397523	0.203124	0.0896628		7.10645	0.130699	0.0449956	0.121688	0.0673902
	7.1149	0.093922	0.0221252	0.558996	0.214021	0.049016	0.0864185		7.1149	0.116823	0.0407235	0.222057	0.104279		7.1149	0.140118	0.0510195	0.128966	0.0726419
	7.12335	0.097432	0.0220128	0.566839	0.215245	0.049726	0.083509		7.12335	0.121096	0.0422937	0.239522	0.117944		7.12335	0.148875	0.057912	0.135973	0.0785167
	7.1318	0.096431	0.0223418	0.575106	0.21939	0.050169	0.0853667		7.1318	0.125911	0.0450802	0.2557	0.130933		7.1318	0.158275	0.0660146	0.144554	0.0860912
	7.14025	0.097486	0.0224911	0.563593	0.217383	0.048338	0.0859755		7.14025	0.130965	0.0486852	0.270955	0.142898		7.14025	0.168125	0.0743396	0.154321	0.0948564
	7.1487	0.099201	0.0226119	0.565635	0.213508	0.054938	0.0897818		7.1487	0.136479	0.0532006	0.285971	0.154753		7.1487	0.177958	0.0828952	0.162515	0.10398
	7.15715	0.097958	0.0225876	0.568715	0.213245	0.054875	0.0890408		7.15715	0.141829	0.0579505	0.300259	0.166324		7.15715	0.188638	0.0934966	0.171933	0.113416
	7.1656	0.09852	0.0230662	0.575265	0.22046	0.051207	0.0877641		7.1656	0.148185	0.0632697	0.312889	0.174534		7.1656	0.199927	0.102509	0.180881	0.122869
	7.17405	0.099611	0.0229383	0.578093	0.220125	0.054573	0.0884882		7.17405	0.154128	0.0682108	0.326055	0.182907		7.17405	0.210058	0.112089	0.189727	0.132529
	7.1825	0.094076	0.0223125	0.573717	0.216201	0.056918	0.0928473		7.1825	0.160059	0.0735504	0.338613	0.191407		7.1825	0.221537	0.121884	0.197606	0.141036
	7.19095	0.098116	0.0235114	0.568323	0.216362	0.057684	0.0912286		7.19095	0.167235	0.0797911	0.35117	0.198453		7.19095	0.226554	0.128987	0.205652	0.150157
	7.1994	0.096756	0.0234406	0.548144	0.21076	0.056771	0.0906031		7.1994	0.176689	0.0855715	0.361532	0.202248		7.1994	0.229225	0.143006	0.213344	0.158492
	7.20785	0.09509	0.0232565	0.552875	0.207416	0.058555	0.0903064		7.20785	0.185809	0.0924618	0.374146	0.206338		7.20785	0.250342	0.147325	0.221601	0.166078
	7.2163	0.092614	0.0228566	0.56783	0.214027	0.055322	0.0896467		7.2163	0.193978	0.0986645	0.385298	0.208837		7.2163	0.259431	0.154183	0.232374	0.175819
	7.22475	0.098174	0.023056	0.566904	0.214239	0.053849	0.091341		7.22475	0.202868	0.105192	0.397038	0.211138		7.22475	0.269227	0.162819	0.24401	0.182475
	7.2332	0.09685	0.0240198	0.561447	0.213728	0.052334	0.0883503		7.2332	0.211675	0.111371	0.40891	0.212894		7.2332	0.272162	0.166588	0.255573	0.188002
	7.24165	0.09672	0.0234096	0.577721	0.217742	0.057705	0.0943966		7.24165	0.220917	0.119026	0.419939	0.213607		7.24165	0.278514	0.175239	0.268775	0.192311
	7.2501	0.097868	0.0243841	0.571939	0.215236	0.060653	0.0961273		7.2501	0.228536	0.124336	0.430485	0.215193		7.2501	0.289606	0.188677	0.284612	0.198736
	7.25855	0.09724	0.0244213	0.573922	0.21297	0.058311	0.0967313		7.25855	0.237533	0.130966	0.441186	0.21608		7.25855	0.31037	0.200887	0.29959	0.204302
	7.267	0.095201	0.0239349	0.572549	0.221912	0.059541	0.0944482		7.267	0.248091	0.139436	0.450142	0.216894		7.267	0.325874	0.214498	0.31445	0.21025
	7.27545	0.097122	0.0244972	0.557622	0.206072	0.0564	0.0898507		7.27545	0.25867	0.148452	0.45797	0.217543		7.27545	0.338919	0.225797	0.328629	0.215559
	7.2839	0.098636	0.0248354	0.572093	0.210964	0.05428	0.0875231		7.2839	0.267851	0.155592	0.466057	0.21825		7.2839	0.349848	0.236233	0.342699	0.221041
	7.29235	0.0959	0.024755	0.576823	0.215855	0.059181	0.0922616		7.29235	0.278726	0.165217	0.474349	0.220452		7.29235	0.358809	0.245565	0.357923	0.228404
	7.3008	0.098057	0.0243602	0.583728	0.218001	0.059755	0.0924483		7.3008	0.290447	0.174571	0.481891	0.221056		7.3008	0.368265	0.253357	0.369676	0.233735
	7.30925	0.101826	0.0254622	0.573819	0.21218	0.059612	0.0927176		7.30925	0.301763	0.185223	0.489317	0.222749		7.30925	0.379923	0.261299	0.385098	0.241567
	7.3177	0.103264	0.026111	0.584929	0.219417	0.060692	0.096153		7.3177	0.313209	0.194907	0.495355	0.220776		7.3177	0.392179	0.265061	0.396663	0.248193
	7.32615	0.100453	0.0257826	0.574804	0.214025	0.057797	0.0946122		7.32615	0.322821	0.203794	0.504194	0.21905		7.32615	0.407296	0.26859	0.409383	0.254679
	7.3346	0.102112	0.0261541	0.584989	0.219341	0.0593	0.0934346		7.3346	0.332778	0.2117	0.509866	0.216813		7.3346	0.42138	0.269193	0.421118	0.261476
	7.34305	0.105482	0.0269834	0.58318	0.218521	0.060207	0.0966265		7.34305	0.34264	0.221094	0.518984	0.214651		7.34305	0.432965	0.267209	0.432186	0.267236
	7.3515	0.106576	0.0271454	0.580859	0.220515	0.061006	0.0964533		7.3515	0.350926	0.228522	0.528985	0.215032		7.3515	0.446269	0.26728	0.44236	0.27351
	7.35995	0.110036	0.0274359	0.570592	0.21614	0.057852	0.0960278		7.35995	0.361896	0.237383	0.537017	0.216561		7.35995	0.457718	0.267204	0.451933	0.279327
	7.3684	0.113117	0.0295727	0.5833	0.216505	0.065448	0.0975415		7.3684	0.37258	0.244245	0.545642	0.21763		7.3684	0.466252	0.26754	0.461649	0.284698
	7.37685	0.113745	0.0302795	0.57461	0.209859	0.05908	0.0974389		7.37685	0.385045	0.249189	0.554351	0.217214		7.37685	0.476696	0.268514	0.471681	0.290422
	7.3853	0.114634	0.0303622	0.580003	0.219048	0.062105	0.0969341		7.3853	0.400565	0.253919	0.561759	0.21528		7.3853	0.486361	0.26859	0.481692	0.296901
	7.39375	0.121753	0.0318807	0.582709	0.220388	0.061999	0.0941859		7.39375	0.41819	0.256962	0.567882	0.216455		7.39375	0.494664	0.266896	0.490267	0.302336
	7.4022	0.126299	0.0345983	0.579091	0.216832	0.06179	0.0959726		7.4022	0.437428	0.2612	0.575497	0.216396		7.4022	0.502734	0.26196	0.497838	0.30701
	7.41065	0.131001	0.0351431	0.576225	0.219313	0.066509	0.0977418		7.41065	0.453715	0.263508	0.582562	0.217171		7.41065	0.511187	0.261566	0.508046	0.313659
	7.4191	0.135304	0.0374346	0.584609	0.218109	0.070177	0.100856		7.4191	0.472155	0.266909	0.589486	0.217696		7.4191	0.519686	0.258943	0.516994	0.318924
	7.42755	0.135828	0.0375598	0.587727	0.220091	0.072077	0.100346		7.42755	0.488669	0.27206	0.596974	0.218222		7.42755	0.527273	0.254913	0.524202	0.323198
	7.436	0.140188	0.0390832	0.573705	0.215262	0.070589	0.101473		7.436	0.504185	0.275812	0.605368	0.22024		7.436	0.534648	0.252669	0.531142	0.327243
	7.44445	0.145107	0.0401347	0.592168	0.221252	0.07115	0.102359		7.44445	0.508642	0.270061	0.610462	0.220852		7.44445	0.540786	0.250064	0.536233	0.330148
	7.4529	0.147473	0.0405801	0.584646	0.221468	0.069497	0.102291		7.4529	0.523015	0.272628	0.617297	0.221815		7.4529	0.541071	0.248109	0.54544	0.335194
	7.46135	0.154543	0.045886	0.584525	0.221065	0.074321	0.100525		7.46135	0.538392	0.277084	0.62266	0.222346		7.46135	0.521817	0.261224	0.550036	0.336589
	7.4698	0.162348	0.0439537	0.578625	0.219873	0.080993	0.104888		7.4698	0.552805	0.280978	0.628887	0.224441		7.4698	0.548604	0.249997	0.5546	0.337707
	7.47825	0.166022	0.0473197	0.587994	0.221309	0.080014	0.105494		7.47825	0.568278	0.285512	0.633165	0.223976		7.47825	0.551698	0.24766	0.560275	0.341177
	7.4867	0.173457	0.0488499	0.565491	0.213536	0.078454	0.102284		7.4867	0.577462	0.285616	0.639616	0.223095		7.4867	0.572466	0.242901	0.566688	0.343057
	7.49515	0.172623	0.0486427	0.58168	0.220181	0.078458	0.101596		7.49515	0.58185	0.282655	0.646088	0.222667		7.49515	0.560502	0.251622	0.572454	0.346582
	7.5036	0.179465	0.0518343	0.581191	0.221012	0.085963	0.108143		7.5036	0.593939	0.285192	0.651098	0.222548		7.5036	0.573229	0.238702	0.577125	0.347796
	7.51205	0.186794	0.0509826	0.583461	0.220538	0.089114	0.109094		7.51205	0.608028	0.28785	0.65522	0.223747		7.51205	0.601798	0.220832	0.581111	0.348723
	7.5205	0.196494	0.0555773	0.592553	0.220339	0.093133	0.108652		7.5205	0.620703	0.289538	0.658683	0.223843		7.5205	0.607588	0.215915	0.582768	0.348269
	7.52895	0.204564	0.0571607	0.595595	0.224778	0.098672	0.111209		7.52895	0.628271	0.287732	0.661899	0.222204		7.52895	0.610332	0.211554	0.588017	0.350777
	7.5374	0.213	0.0582866	0.580368	0.220121	0.095615	0.108645		7.5374	0.636796	0.286592	0.657489	0.219295		7.5374	0.616265	0.209268	0.591443	0.351883
	7.54585	0.218562	0.0583002	0.580296	0.222306	0.093948	0.106988		7.54585	0.645644	0.286132	0.665024	0.222627		7.54585	0.624712	0.204781	0.593888	0.352241
	7.5543	0.220272	0.0587814	0.569531	0.216816	0.093234	0.110011		7.5543	0.649724	0.281847	0.671401	0.221708		7.5543	0.632587	0.198959	0.597559	0.353284
	7.56275	0.226965	0.0602181	0.574268	0.215451	0.093465	0.112136		7.56275	0.648781	0.277734	0.675472	0.222995		7.56275	0.640433	0.194085	0.598557	0.352284
	7.5712	0.235299	0.0627044	0.572001	0.214463	0.096206	0.116774		7.5712	0.644132	0.280158	0.676646	0.220325		7.5712	0.648284	0.189914	0.602314	0.354166
	7.57965	0.243926	0.0653398	0.571099	0.2179	0.103329	0.111646		7.57965	0.649455	0.278713	0.677368	0.219291		7.57965	0.654336	0.185339	0.601143	0.352057
	7.5881	0.251047	0.0644029	0.583251	0.222218	0.110624	0.110931		7.5881	0.668549	0.273605	0.679642	0.216922		7.5881	0.662084	0.180977	0.604224	0.352823
	7.59655	0.256474	0.0666525	0.583642	0.220714	0.116301	0.110869		7.59655	0.685356	0.269375	0.682251	0.215793		7.59655	0.667567	0.175272	0.607542	0.354662
	7.605	0.262615	0.0675184	0.576194	0.21681	0.116192	0.109037		7.605	0.695305	0.266618	0.687259	0.213888		7.605	0.675366	0.171717	0.609181	0.35438
	7.61345	0.270307	0.0692905	0.578965	0.215485	0.115665	0.109739		7.61345	0.705009	0.264405	0.689753	0.211188		7.61345	0.681111	0.167439	0.609797	0.353749
	7.6219	0.275579	0.0694958	0.584887	0.220257	0.124749	0.114064		7.6219	0.710706	0.260823	0.693093	0.210281		7.6219	0.694494	0.165916	0.612413	0.354705
	7.63035	0.280326	0.0694212	0.58809	0.219821	0.128351	0.110203		7.63035	0.715247	0.256092	0.696516	0.208822		7.63035	0.709685	0.163928	0.610111	0.352264
	7.6388	0.289088	0.0700241	0.582081	0.219423	0.135204	0.107729		7.6388	0.72019	0.25162	0.697378	0.204638		7.6388	0.713739	0.158099	0.612537	0.35275
	7.64725	0.293314	0.0690372	0.581231	0.218547	0.136651	0.110509		7.64725	0.7245	0.249288	0.70082	0.201968		7.64725	0.720187	0.153804	0.611715	0.351404
	7.6557	0.303546	0.0723504	0.580555	0.218287	0.142588	0.114791		7.6557	0.730427	0.245198	0.705395	0.20013		7.6557	0.732958	0.155737	0.613363	0.351511
	7.66415	0.312172	0.0781024	0.580508	0.215802	0.143434	0.110245		7.66415	0.736088	0.240659	0.706595	0.197368		7.66415	0.739953	0.152283	0.615554	0.351671
	7.6726	0.318721	0.0733101	0.584623	0.216892	0.146357	0.112932		7.6726	0.742456	0.237122	0.712428	0.194935		7.6726	0.750751	0.152113	0.616011	0.350946
	7.68105	0.323657	0.0731831	0.579546	0.215364	0.146561	0.110562		7.68105	0.746596	0.233243	0.716764	0.194027		7.68105	0.754133	0.147274	0.616315	0.350067
	7.6895	0.327047	0.0747989	0.59098	0.225609	0.149846	0.109872		7.6895	0.749278	0.229889	0.719447	0.191388		7.6895	0.75961	0.143835	0.61741	0.35048
	7.69795	0.334075	0.0766566	0.572643	0.210472	0.158592	0.114107		7.69795	0.753186	0.225753	0.725083	0.18935		7.69795	0.767548	0.143829	0.616554	0.348836
	7.7064	0.345044	0.0780331	0.588626	0.226463	0.162626	0.114207		7.7064	0.75698	0.224848	0.728434	0.186427		7.7064	0.771326	0.140994	0.6178	0.349005
	7.71485	0.353414	0.0770605	0.574149	0.210449	0.16384	0.113892		7.71485	0.758229	0.219945	0.732569	0.182417		7.71485	0.77648	0.141783	0.616113	0.347611
	7.7233	0.364782	0.0789614	0.588769	0.222728	0.172269	0.112853		7.7233	0.766523	0.216736	0.738758	0.181415		7.7233	0.782969	0.139443	0.617798	0.34774
	7.73175	0.368337	0.0774622	0.568062	0.214061	0.174835	0.11885		7.73175	0.770643	0.211714	0.742276	0.178769		7.73175	0.78365	0.136816	0.617291	0.346
	7.7402	0.375643	0.0792674	0.562836	0.207098	0.175464	0.116156		7.7402	0.773589	0.208505	0.742289	0.174083		7.7402	0.782629	0.13379	0.616915	0.34524
	7.74865	0.380938	0.07708	0.591601	0.219627	0.179955	0.118118		7.74865	0.775687	0.202282	0.760595	0.173554		7.74865	0.788453	0.127887	0.619789	0.345738
	7.7571	0.386826	0.0764255	0.581433	0.220784	0.181222	0.118542		7.7571	0.781042	0.200335	0.764436	0.169974		7.7571	0.789905	0.126277	0.621037	0.346126
	7.76555	0.393971	0.0768204	0.589632	0.219966	0.185203	0.114598		7.76555	0.784813	0.197569	0.767832	0.166157		7.76555	0.795162	0.126353	0.617936	0.345686
	7.774	0.398879	0.0786204	0.572871	0.218697	0.193851	0.115587		7.774	0.786066	0.192304	0.770477	0.163855		7.774	0.794739	0.126269	0.618199	0.346247
	7.78245	0.409066	0.0821517	0.585175	0.218422	0.197777	0.116622		7.78245	0.789354	0.190362	0.773703	0.160797		7.78245	0.799323	0.126101	0.617172	0.343974
	7.7909	0.409337	0.0824082	0.563902	0.214697	0.20081	0.114804		7.7909	0.791167	0.186857	0.775787	0.158957		7.7909	0.800263	0.124333	0.619408	0.343574
	7.79935	0.426167	0.0796709	0.580785	0.216805	0.203544	0.122111		7.79935	0.79413	0.182283	0.77978	0.15594		7.79935	0.802345	0.122984	0.62025	0.342982
	7.8078	0.42535	0.0785828	0.580421	0.210371	0.196408	0.111881		7.8078	0.794655	0.180671	0.783291	0.154071		7.8078	0.806099	0.123423	0.619356	0.341901
	7.81625	0.443635	0.0805338	0.587117	0.219067	0.206459	0.110866		7.81625	0.797003	0.177192	0.786824	0.151223		7.81625	0.810102	0.122858	0.621009	0.341139
	7.8247	0.448178	0.0801809	0.582257	0.218635	0.221607	0.121208		7.8247	0.799625	0.174329	0.78979	0.149847		7.8247	0.812283	0.122218	0.619729	0.338235
	7.83315	0.460094	0.0804947	0.555139	0.208161	0.223324	0.122584		7.83315	0.802648	0.172724	0.791251	0.147292		7.83315	0.81601	0.120155	0.622457	0.338152
	7.8416	0.471184	0.0826405	0.556754	0.205568	0.224978	0.120097		7.8416	0.804026	0.169237	0.795253	0.143455		7.8416	0.819527	0.121204	0.622276	0.336385
	7.85005	0.479413	0.0797782	0.576518	0.217333	0.228537	0.120124		7.85005	0.809487	0.168225	0.79551	0.140534		7.85005	0.819844	0.118755	0.623302	0.334815
	7.8585	0.485254	0.0778051	0.5785	0.217242	0.224643	0.112248		7.8585	0.811314	0.165902	0.798841	0.137755		7.8585	0.82339	0.117284	0.625807	0.333407
	7.86695	0.492156	0.0811713	0.562007	0.215576	0.233478	0.116083		7.86695	0.814813	0.164018	0.801309	0.136642		7.86695	0.826088	0.118753	0.62482	0.330959
	7.8754	0.490523	0.0746877	0.566953	0.210767	0.233198	0.115795		7.8754	0.814187	0.160886	0.805671	0.135547		7.8754	0.826763	0.11558	0.62514	0.328115
	7.88385	0.49593	0.0795009	0.583565	0.216608	0.246902	0.120649		7.88385	0.815684	0.158731	0.807042	0.133276		7.88385	0.830221	0.114453	0.624852	0.325468
	7.8923	0.513641	0.0798833	0.58061	0.215228	0.24565	0.118209		7.8923	0.817326	0.157531	0.807617	0.130946		7.8923	0.831963	0.113778	0.629105	0.324779
	7.90075	0.521628	0.0772185	0.58352	0.21994	0.251246	0.121066		7.90075	0.820362	0.155933	0.811906	0.130977		7.90075	0.833974	0.110823	0.631532	0.322611
	7.9092	0.523711	0.0772637	0.578487	0.217351	0.251769	0.117058		7.9092	0.821527	0.153242	0.812668	0.126444		7.9092	0.836428	0.111377	0.632758	0.320429
	7.91765	0.543302	0.0807486	0.580075	0.219218	0.25694	0.116957		7.91765	0.825776	0.152721	0.814168	0.1249		7.91765	0.837084	0.1089	0.634063	0.316817
	7.9261	0.550648	0.0773438	0.58026	0.216864	0.262423	0.117923		7.9261	0.82687	0.149964	0.815489	0.123264		7.9261	0.837154	0.108453	0.634754	0.313123
	7.93455	0.553419	0.0806669	0.587667	0.221231	0.266413	0.114191		7.93455	0.828045	0.148048	0.817716	0.122322		7.93455	0.841115	0.105678	0.635076	0.3093
	7.943	0.56489	0.0758421	0.595692	0.222713	0.265427	0.11736		7.943	0.829711	0.145909	0.818941	0.119613		7.943	0.84589	0.0996889	0.636042	0.304014
	7.95145	0.565845	0.0756351	0.596054	0.225531	0.272915	0.122276		7.95145	0.830368	0.142086	0.816746	0.116324		7.95145	0.79534	0.163203	0.640792	0.301138
	7.9599	0.569548	0.0757196	0.594955	0.219753	0.277789	0.118862		7.9599	0.83253	0.140329	0.818992	0.114638		7.9599	0.798987	0.176155	0.641812	0.295975
	7.96835	0.563363	0.0695961	0.591272	0.222341	0.274983	0.112648		7.96835	0.835813	0.139615	0.82443	0.114727		7.96835	0.816005	0.152427	0.642949	0.288564
	7.9768	0.579662	0.0839807	0.595058	0.22131	0.287219	0.11911		7.9768	0.844949	0.138963	0.824066	0.113073		7.9768	0.848289	0.0902403	0.650177	0.281298
	7.98525	0.599583	0.0753406	0.589708	0.221108	0.290577	0.117905		7.98525	0.848258	0.135754	0.823381	0.116372		7.98525	0.848884	0.0905768	0.655774	0.273366
	7.9937	0.605405	0.0751224	0.599879	0.222689	0.285229	0.111633		7.9937	0.853552	0.130871	0.824895	0.11417		7.9937	0.843689	0.0994637	0.66427	0.266509
	8.00215	0.610282	0.0761369	0.585395	0.216119	0.291834	0.116224		8.00215	0.856173	0.127328	0.822523	0.113345		8.00215	0.843838	0.102181	0.672886	0.256535
	8.0106	0.618251	0.0735576	0.591678	0.216621	0.293005	0.112162		8.0106	0.859363	0.122709	0.823683	0.11274		8.0106	0.84758	0.0962153	0.679444	0.244918
	8.01905	0.622892	0.0796514	0.604417	0.219749	0.30249	0.116734		8.01905	0.86147	0.116081	0.82406	0.114864		8.01905	0.849076	0.0925683	0.687162	0.236313
	8.0275	0.626533	0.0760485	0.581846	0.210376	0.298342	0.11358		8.0275	0.865714	0.111983	0.829311	0.113504		8.0275	0.855415	0.0864689	0.693851	0.224421
	8.03595	0.642225	0.0734905	0.605495	0.215087	0.306316	0.112721		8.03595	0.871163	0.108295	0.83438	0.109295		8.03595	0.860526	0.082097	0.705785	0.215967
	8.0444	0.635554	0.0723332	0.593978	0.217974	0.30759	0.113457		8.0444	0.873809	0.102266	0.839809	0.103077		8.0444	0.86382	0.0819553	0.712621	0.207286
	8.05285	0.640047	0.0662912	0.60748	0.212893	0.314416	0.110416		8.05285	0.874431	0.0973393	0.842733	0.0963544		8.05285	0.866263	0.080139	0.7183	0.197635
	8.0613	0.644717	0.0701697	0.595992	0.211922	0.318022	0.112657		8.0613	0.879055	0.0947185	0.84552	0.0961523		8.0613	0.871774	0.0782836	0.725252	0.189827
	8.06975	0.65092	0.075005	0.616957	0.213687	0.319184	0.110777		8.06975	0.881533	0.0890712	0.847485	0.0942476		8.06975	0.874213	0.0750073	0.734248	0.180175
	8.0782	0.669392	0.0753829	0.609476	0.211483	0.323751	0.108364		8.0782	0.8848	0.0849612	0.850179	0.0914083		8.0782	0.876725	0.0728303	0.741478	0.172612
	8.08665	0.680662	0.0705048	0.616164	0.209559	0.324521	0.11194		8.08665	0.887459	0.0835438	0.851206	0.0898445		8.08665	0.877859	0.0724596	0.748036	0.164503
	8.0951	0.682661	0.0701467	0.619487	0.209222	0.327501	0.11038		8.0951	0.889338	0.0783065	0.852174	0.0873834		8.0951	0.88101	0.0703203	0.753689	0.157077
	8.10355	0.687365	0.0747137	0.617304	0.208083	0.336048	0.115644		8.10355	0.891165	0.0756505	0.856736	0.0867597		8.10355	0.881387	0.0703282	0.761141	0.15276
	8.112	0.697291	0.0700779	0.615374	0.203375	0.342685	0.115021		8.112	0.893454	0.0726203	0.856404	0.0861977		8.112	0.885261	0.0671265	0.767081	0.145718
	8.12045	0.698173	0.0690442	0.625452	0.209778	0.335552	0.108063		8.12045	0.895914	0.0704973	0.858478	0.0851609		8.12045	0.888172	0.0655605	0.772516	0.13992
	8.1289	0.705999	0.0693588	0.631675	0.204317	0.347612	0.111974		8.1289	0.896216	0.0691599	0.860174	0.082089		8.1289	0.888828	0.0632886	0.77712	0.131921
	8.13735	0.707848	0.0679515	0.629297	0.19942	0.34072	0.111269		8.13735	0.898541	0.0674259	0.861823	0.0808439		8.13735	0.890525	0.0634184	0.782856	0.126419
	8.1458	0.722782	0.0729572	0.630947	0.20222	0.348769	0.103145		8.1458	0.899737	0.0631329	0.861825	0.0796386		8.1458	0.891289	0.0633273	0.791559	0.122517
	8.15425	0.721851	0.0660722	0.639272	0.196294	0.351923	0.109015		8.15425	0.898897	0.0624027	0.865522	0.0787281		8.15425	0.891432	0.0628625	0.795004	0.117642
	8.1627	0.710164	0.0701073	0.652111	0.201264	0.342715	0.104241		8.1627	0.900583	0.0598927	0.865522	0.0782554		8.1627	0.893333	0.0628842	0.799077	0.112769
	8.17115	0.73096	0.0640831	0.645322	0.198219	0.354913	0.0991322		8.17115	0.899726	0.0587459	0.867033	0.0759577		8.17115	0.896811	0.0629044	0.802382	0.108578
	8.1796	0.738765	0.0654818	0.653614	0.197199	0.365099	0.109543		8.1796	0.902211	0.0588953	0.868733	0.0757262		8.1796	0.895442	0.060131	0.808735	0.107214
	8.18805	0.747814	0.0669856	0.644751	0.189634	0.365116	0.108323		8.18805	0.903213	0.0560465	0.867845	0.0750163		8.18805	0.900237	0.0612572	0.813859	0.100292
	8.1965	0.745284	0.0632651	0.62288	0.182432	0.36812	0.106103		8.1965	0.905459	0.0552291	0.869418	0.0743334		8.1965	0.898776	0.056504	0.819458	0.0972979
	8.20495	0.761538	0.0643983	0.655514	0.189835	0.372378	0.107952		8.20495	0.906451	0.0537728	0.87208	0.0686227		8.20495	0.899652	0.0557031	0.820199	0.0929302
	8.2134	0.754751	0.0616438	0.667791	0.19307	0.373325	0.106973		8.2134	0.90775	0.0510352	0.872935	0.0655157		8.2134	0.903015	0.0569458	0.822735	0.08627
	8.22185	0.755456	0.0642619	0.66467	0.18646	0.381832	0.105225		8.22185	0.909876	0.0448357	0.870216	0.0699282		8.22185	0.90296	0.0578549	0.82558	0.0825209
	8.2303	0.763956	0.0634939	0.67317	0.186661	0.379406	0.105357		8.2303	0.918025	0.0343432	0.870658	0.0708483		8.2303	0.901005	0.0570512	0.832153	0.0812248
	8.23875	0.763822	0.0606472	0.673475	0.181671	0.384502	0.101683		8.23875	0.919833	0.0313623	0.87146	0.0724041		8.23875	0.901547	0.0563387	0.83685	0.0806101
	8.2472	0.767452	0.0627066	0.678305	0.184939	0.378448	0.0978576		8.2472	0.919369	0.0315296	0.873235	0.072861		8.2472	0.903818	0.0547463	0.838036	0.0777731
	8.25565	0.789992	0.0623363	0.686142	0.178983	0.379098	0.104255		8.25565	0.919974	0.0306949	0.8745	0.0717748		8.25565	0.904329	0.0537492	0.838236	0.0694281
	8.2641	0.781663	0.0579981	0.67857	0.17604	0.385896	0.10287		8.2641	0.921853	0.02943	0.875943	0.0705732		8.2641	0.904486	0.053507	0.842274	0.0668782
	8.27255	0.777102	0.0536922	0.677305	0.173445	0.38951	0.101055		8.27255	0.919953	0.0287965	0.878806	0.0692626		8.27255	0.905333	0.0548728	0.846183	0.0652061
	8.281	0.786454	0.0640923	0.681576	0.170955	0.394268	0.0999809		8.281	0.922242	0.0290014	0.877917	0.0693568		8.281	0.908224	0.0535502	0.846814	0.0648011
	8.28945	0.795403	0.0603281	0.694438	0.171471	0.400401	0.0997963		8.28945	0.921945	0.0295621	0.878584	0.0693547		8.28945	0.906934	0.054011	0.852097	0.0639842
	8.2979	0.795834	0.0562301	0.700321	0.17578	0.412472	0.103702		8.2979	0.92235	0.0278863	0.880983	0.0672987		8.2979	0.907957	0.0525487	0.853858	0.0607977
	8.30635	0.804084	0.0570192	0.681251	0.159344	0.40212	0.107814		8.30635	0.922367	0.0283933	0.882263	0.0676588		8.30635	0.907118	0.0514269	0.859687	0.0624216
	8.3148	0.81362	0.0566897	0.701376	0.165962	0.402302	0.0977738		8.3148	0.921199	0.0272917	0.882719	0.0670015		8.3148	0.908499	0.050718	0.860162	0.059773
	8.32325	0.809094	0.0550409	0.720889	0.165756	0.41255	0.10088		8.32325	0.922163	0.0276204	0.884471	0.0635147		8.32325	0.909557	0.0495643	0.864037	0.0594842
	8.3317	0.826153	0.0582758	0.723446	0.161829	0.410723	0.0977302		8.3317	0.92189	0.0279298	0.884529	0.0637072		8.3317	0.908832	0.0493192	0.868077	0.0591243
	8.34015	0.82785	0.054794	0.723902	0.160991	0.418493	0.0943588		8.34015	0.920873	0.0269792	0.885463	0.0621936		8.34015	0.910769	0.0496441	0.870434	0.0576652
	8.3486	0.829032	0.0536107	0.72398	0.1581	0.416754	0.0954119		8.3486	0.921572	0.0280004	0.88541	0.0640742		8.3486	0.91065	0.050006	0.871957	0.0576066
	8.35705	0.829458	0.0529114	0.718637	0.154894	0.436395	0.101036		8.35705	0.920868	0.0282755	0.885588	0.0625907		8.35705	0.913292	0.050004	0.873349	0.056064
	8.3655	0.829865	0.0523429	0.712348	0.152202	0.435528	0.0991907		8.3655	0.922289	0.027997	0.885192	0.0629792		8.3655	0.911167	0.0494983	0.87694	0.0568661
	8.37395	0.813087	0.0477031	0.73662	0.151938	0.426759	0.0947903		8.37395	0.924217	0.0280488	0.884445	0.0607346		8.37395	0.912012	0.0489917	0.87757	0.0582563
	8.3824	0.829248	0.0524688	0.717472	0.143507	0.423159	0.0934388		8.3824	0.924503	0.0266369	0.886893	0.0617533		8.3824	0.912382	0.0495651	0.879462	0.0565006
	8.39085	0.82944	0.0499704	0.733773	0.144723	0.428263	0.0906713		8.39085	0.923343	0.027939	0.887004	0.0615673		8.39085	0.912341	0.0483633	0.883079	0.0578674
	8.3993	0.844874	0.0482155	0.738353	0.142713	0.440905	0.0979979		8.3993	0.925597	0.0264578	0.885172	0.0618957		8.3993	0.913046	0.0479258	0.885316	0.056587
	8.40775	0.852725	0.0500047	0.742825	0.142299	0.440153	0.0970259		8.40775	0.929382	0.0283587	0.888354	0.063168		8.40775	0.915138	0.0480212	0.889491	0.0583709
	8.4162	0.841066	0.0485717	0.743338	0.14072	0.443562	0.0922985		8.4162	0.928441	0.0300415	0.889792	0.062886		8.4162	0.914823	0.0452202	0.892582	0.0583314
	8.42465	0.854238	0.0513232	0.738785	0.139004	0.442979	0.0944525		8.42465	0.928226	0.0306815	0.888086	0.0611872		8.42465	0.91537	0.0458918	0.892249	0.0579933
	8.4331	0.856834	0.0489323	0.753778	0.143017	0.447473	0.0896006		8.4331	0.930825	0.0307071	0.888929	0.061828		8.4331	0.913742	0.0450239	0.893328	0.0554752
	8.44155	0.862824	0.0485965	0.721228	0.133136	0.455918	0.0933634		8.44155	0.927947	0.0313892	0.889437	0.0619647		8.44155	0.917609	0.0460546	0.893294	0.0547207
	8.45	0.863282	0.0473753	0.743373	0.128451	0.455308	0.095825		8.45	0.936677	0.0268128	0.890114	0.0603202		8.45	0.916038	0.04336	0.897432	0.0576526
	8.45845	0.852933	0.047875	0.764711	0.137251	0.457006	0.0898327		8.45845	0.941236	0.0254814	0.892162	0.0597506		8.45845	0.916559	0.0451121	0.899266	0.0588139
	8.4669	0.872936	0.0478656	0.741716	0.134457	0.462758	0.0921518		8.4669	0.941555	0.0243468	0.891873	0.0596203		8.4669	0.917328	0.0440362	0.899823	0.0587498
	8.47535	0.868746	0.0483445	0.74487	0.123553	0.461206	0.0895191		8.47535	0.941377	0.0247826	0.892689	0.0587028		8.47535	0.918347	0.0449184	0.899062	0.0585048
	8.4838	0.859371	0.0444514	0.764047	0.127689	0.467174	0.0922545		8.4838	0.941003	0.0243818	0.893345	0.0576023		8.4838	0.919001	0.0446214	0.903453	0.0570148
	8.49225	0.858679	0.0472972	0.765363	0.126544	0.468197	0.0963743		8.49225	0.944404	0.0292917	0.892475	0.0565112		8.49225	0.918206	0.0459244	0.904213	0.0588235
	8.5007	0.866349	0.046667	0.770463	0.128326	0.467946	0.085441		8.5007	0.951269	0.0308146	0.896244	0.0550177		8.5007	0.918091	0.0437148	0.905874	0.0575997
	8.50915	0.861234	0.0458255	0.774683	0.120307	0.476623	0.0910364		8.50915	0.948982	0.027506	0.895933	0.0556351		8.50915	0.917877	0.044764	0.906137	0.0582295
	8.5176	0.87451	0.0430708	0.7746	0.119932	0.482279	0.0909691		8.5176	0.951357	0.0261505	0.898308	0.0550908		8.5176	0.917083	0.0450063	0.906099	0.0590233
	8.52605	0.884254	0.0418958	0.784288	0.128513	0.483178	0.0897954		8.52605	0.951777	0.0245141	0.897484	0.0537792		8.52605	0.91805	0.0446297	0.908592	0.0593483
	8.5345	0.874042	0.044077	0.772711	0.116415	0.487601	0.0916964		8.5345	0.950604	0.0246366	0.896814	0.0537525		8.5345	0.917444	0.0447584	0.910691	0.0588203
	8.54295	0.861698	0.0433673	0.785091	0.118712	0.482948	0.0914202		8.54295	0.953454	0.0279619	0.89661	0.0541516		8.54295	0.918404	0.0449804	0.906256	0.0561381
	8.5514	0.893952	0.0461417	0.778547	0.115583	0.483277	0.0838126		8.5514	0.955531	0.0292499	0.898292	0.0528075		8.5514	0.91763	0.0456958	0.908529	0.055362
	8.55985	0.894979	0.0439189	0.787603	0.117241	0.488958	0.088122		8.55985	0.956856	0.0282594	0.90121	0.0515589		8.55985	0.91979	0.0442435	0.906535	0.056921
	8.5683	0.890758	0.0416039	0.788036	0.114216	0.494624	0.0874526		8.5683	0.955377	0.0285207	0.900245	0.0534174		8.5683	0.917348	0.0462612	0.907773	0.0555763
	8.57675	0.880303	0.0417177	0.790729	0.115619	0.489935	0.0865239		8.57675	0.954604	0.0283511	0.900754	0.0526708		8.57675	0.920316	0.0428352	0.909769	0.0564495
	8.5852	0.891842	0.0439235	0.789419	0.104537	0.496738	0.08938		8.5852	0.955895	0.0269136	0.900498	0.0512606		8.5852	0.921066	0.0395213	0.912975	0.0539426
	8.59365	0.894681	0.041189	0.787443	0.1179	0.502876	0.0894296		8.59365	0.956905	0.0280577	0.901784	0.0524826		8.59365	0.920718	0.0388083	0.911146	0.0560028
	8.6021	0.891771	0.0402208	0.785984	0.101759	0.502128	0.0864767		8.6021	0.95708	0.0267076	0.90065	0.052439		8.6021	0.920203	0.0422253	0.912107	0.0564588
	8.61055	0.902377	0.0418658	0.792559	0.110832	0.50822	0.0882365		8.61055	0.957223	0.027735	0.902313	0.0532749		8.61055	0.920119	0.0411461	0.912015	0.0541247
	8.619	0.899048	0.0401709	0.808654	0.108085	0.507235	0.0873689		8.619	0.958403	0.0251029	0.898684	0.0546428		8.619	0.918865	0.0437726	0.917539	0.0581275
	8.62745	0.891374	0.0424793	0.78778	0.102291	0.506707	0.0858949		8.62745	0.958558	0.0253232	0.894928	0.0549428		8.62745	0.904291	0.0534597	0.91727	0.056264
	8.6359	0.905362	0.0421984	0.795835	0.107641	0.510896	0.0842552		8.6359	0.959607	0.0252052	0.900603	0.0524344		8.6359	0.920824	0.0406819	0.915416	0.0576826
	8.64435	0.904406	0.0396621	0.815326	0.0995087	0.516163	0.0861178		8.64435	0.9594	0.0255169	0.906178	0.0500692		8.64435	0.916428	0.045172	0.918321	0.0573899
	8.6528	0.909448	0.0381865	0.821204	0.101381	0.516334	0.0864365		8.6528	0.957557	0.0256977	0.906475	0.0501333		8.6528	0.913089	0.0402314	0.917497	0.055387
	8.66125	0.918139	0.0426701	0.825746	0.101672	0.520764	0.087832		8.66125	0.959713	0.0250357	0.907016	0.048743		8.66125	0.916972	0.0382282	0.918234	0.0556652
	8.6697	0.913697	0.0375784	0.824894	0.0964014	0.505641	0.0868523		8.6697	0.958666	0.0247747	0.9087	0.0491877		8.6697	0.920237	0.0383653	0.917367	0.0547266
	8.67815	0.897112	0.0390358	0.823184	0.0980428	0.50997	0.0853183		8.67815	0.957895	0.0244679	0.908744	0.0493037		8.67815	0.923357	0.0377472	0.91736	0.0545927
	8.6866	0.888002	0.0356072	0.810029	0.094533	0.522052	0.0862994		8.6866	0.957651	0.0243316	0.910456	0.0478377		8.6866	0.924997	0.0370569	0.918814	0.0570527
	8.69505	0.910763	0.0368696	0.814182	0.0927252	0.520763	0.0837479		8.69505	0.959186	0.023889	0.91131	0.0479112		8.69505	0.924209	0.0377739	0.920146	0.0547838
	8.7035	0.900973	0.0368519	0.812723	0.0917872	0.519312	0.0857757		8.7035	0.958208	0.0245145	0.910628	0.0472481		8.7035	0.924113	0.0397153	0.919511	0.0533877
	8.71195	0.926823	0.0391081	0.819289	0.0887856	0.510976	0.0841538		8.71195	0.958556	0.0242553	0.911848	0.0458148		8.71195	0.924963	0.039314	0.918757	0.0538021
	8.7204	0.935972	0.0385245	0.830417	0.0939221	0.518149	0.0846875		8.7204	0.958628	0.0236071	0.912468	0.0464995		8.7204	0.923724	0.0381987	0.91909	0.0529347
	8.72885	0.92448	0.0353372	0.833856	0.0919717	0.521706	0.0857924		8.72885	0.959995	0.0237589	0.914296	0.0464948		8.72885	0.924393	0.0387151	0.920543	0.0513556
	8.7373	0.916291	0.0353421	0.817615	0.0911452	0.514744	0.0861371		8.7373	0.958436	0.0231993	0.912073	0.0454451		8.7373	0.925555	0.0375377	0.919951	0.0523185
	8.74575	0.922622	0.0357217	0.811472	0.0820902	0.527463	0.0829827		8.74575	0.957057	0.0219367	0.91466	0.0449072		8.74575	0.925205	0.039352	0.919279	0.0497618
	8.7542	0.930181	0.0347812	0.827792	0.0885908	0.541547	0.0868126		8.7542	0.957946	0.0218632	0.915771	0.0437277		8.7542	0.923249	0.0410784	0.918948	0.0505814
	8.76265	0.932902	0.0345508	0.849498	0.0882425	0.535575	0.0853134		8.76265	0.957663	0.0222486	0.91556	0.0443103		8.76265	0.92196	0.0397665	0.920885	0.0493959
	8.7711	0.927661	0.0362174	0.846229	0.0888593	0.546305	0.0855905		8.7711	0.96021	0.0218446	0.916333	0.0436406		8.7711	0.923405	0.0369563	0.923092	0.050036
	8.77955	0.923472	0.0337877	0.828855	0.0875451	0.537397	0.0898455		8.77955	0.959556	0.0208672	0.916454	0.0426057		8.77955	0.923118	0.0369121	0.917052	0.0539764
	8.788	0.920638	0.0360544	0.830198	0.0823803	0.537491	0.0903364		8.788	0.960379	0.0198463	0.916187	0.0423096		8.788	0.922234	0.0363846	0.917485	0.0544506
	8.79645	0.927096	0.0320711	0.843949	0.0868639	0.55116	0.0843421		8.79645	0.958869	0.0194398	0.917528	0.042619		8.79645	0.92208	0.0371334	0.915955	0.0516148
	8.8049	0.929746	0.0351497	0.834969	0.0884256	0.54119	0.0888561		8.8049	0.958844	0.0210399	0.919875	0.0416886		8.8049	0.922555	0.0369354	0.916111	0.0534363
	8.81335	0.929763	0.0312036	0.834648	0.0852097	0.553294	0.0878182		8.81335	0.96013	0.0203501	0.917531	0.041551		8.81335	0.924634	0.0354888	0.913479	0.0550345
	8.8218	0.940138	0.033548	0.838031	0.0759608	0.547916	0.0857877		8.8218	0.958697	0.0203612	0.918919	0.0416253		8.8218	0.923715	0.0354187	0.912824	0.0566727
	8.83025	0.942778	0.0310826	0.844285	0.0822157	0.544472	0.0924273		8.83025	0.959041	0.0205632	0.921088	0.0413936		8.83025	0.923666	0.0373875	0.914186	0.0563836
	8.8387	0.938527	0.0346153	0.836782	0.0816835	0.559597	0.0841284		8.8387	0.959682	0.019318	0.9211	0.0413421		8.8387	0.922021	0.0383187	0.910489	0.054302
	8.84715	0.939318	0.0331239	0.852656	0.078761	0.554418	0.0929881		8.84715	0.958779	0.0194972	0.921427	0.0400606		8.84715	0.918455	0.0382235	0.911389	0.053757
	8.8556	0.927313	0.0339407	0.849898	0.0771429	0.553234	0.092225		8.8556	0.959991	0.0205389	0.922849	0.0391183		8.8556	0.920862	0.0383438	0.910201	0.0535214
	8.86405	0.935032	0.0323422	0.818396	0.0760583	0.55482	0.0854311		8.86405	0.959677	0.0195584	0.924251	0.0410766		8.86405	0.920359	0.0379336	0.912354	0.0523135
	8.8725	0.948094	0.0300035	0.853572	0.0773853	0.572566	0.0894676		8.8725	0.959365	0.0193556	0.924386	0.0397513		8.8725	0.918736	0.038498	0.910299	0.0531949
	8.88095	0.927286	0.0292192	0.845575	0.078311	0.56387	0.0872035		8.88095	0.959442	0.0194639	0.924705	0.0406463		8.88095	0.920822	0.0369783	0.912707	0.0503007
	8.8894	0.956553	0.0301655	0.853221	0.07548	0.570853	0.0891854		8.8894	0.95792	0.0200774	0.925283	0.0395636		8.8894	0.920089	0.0373615	0.912978	0.049862
	8.89785	0.950526	0.0321207	0.865941	0.069485	0.569201	0.0878859		8.89785	0.960489	0.0194435	0.923833	0.0401535		8.89785	0.921006	0.0367138	0.912429	0.0487641
	8.9063	0.926908	0.0328994	0.85859	0.0783182	0.56685	0.089156		8.9063	0.958845	0.0191911	0.925003	0.038976		8.9063	0.92149	0.0362816	0.913253	0.0493619
	8.91475	0.93693	0.0281032	0.837803	0.0667011	0.583441	0.0854719		8.91475	0.960716	0.020002	0.926271	0.0394712		8.91475	0.919035	0.0365199	0.912567	0.0476087
	8.9232	0.971256	0.030987	0.860212	0.0619963	0.586342	0.0880589		8.9232	0.959348	0.0189428	0.925688	0.0374727		8.9232	0.924634	0.0362484	0.909235	0.0476016
	8.93165	0.958878	0.0310646	0.852793	0.066531	0.584228	0.0924782		8.93165	0.959	0.0183569	0.924583	0.0380975		8.93165	0.923189	0.0358286	0.909453	0.0470437
	8.9401	0.961607	0.0290926	0.881559	0.0651844	0.578914	0.093243		8.9401	0.959253	0.0195045	0.92789	0.0388699		8.9401	0.922817	0.0359834	0.910521	0.0463008
	8.94855	0.947685	0.0269854	0.868208	0.0643288	0.586437	0.0934903		8.94855	0.959265	0.0196959	0.928515	0.037389		8.94855	0.924431	0.036449	0.908503	0.0458532
	8.957	0.938727	0.0263122	0.871291	0.0569842	0.585605	0.0913711		8.957	0.95782	0.0187898	0.927838	0.0366954		8.957	0.922696	0.035694	0.912186	0.0454056
	8.96545	0.952159	0.0297818	0.870441	0.0673107	0.596687	0.0868823		8.96545	0.959479	0.0197783	0.928255	0.0381983		8.96545	0.925531	0.0355712	0.909847	0.0454669
	8.9739	0.957291	0.027573	0.873666	0.0632336	0.60437	0.0903037		8.9739	0.958227	0.0195888	0.930187	0.0374586		8.9739	0.924445	0.0356403	0.906981	0.0438836
	8.98235	0.963115	0.0269226	0.894162	0.0594478	0.603074	0.088108		8.98235	0.95992	0.018873	0.930639	0.0362466		8.98235	0.924316	0.0353095	0.907959	0.0447698
	8.9908	0.956146	0.0277956	0.88499	0.0568589	0.605435	0.0945727		8.9908	0.958479	0.0189698	0.932245	0.0358135		8.9908	0.924373	0.036189	0.905688	0.0428072
	8.99925	0.959676	0.0275052	0.885383	0.0634601	0.601052	0.0936691		8.99925	0.960618	0.0191345	0.93056	0.0355041		8.99925	0.926958	0.0356801	0.907258	0.0436929
	9.0077	0.951301	0.0291462	0.869228	0.0542277	0.59891	0.0950048		9.0077	0.96059	0.0192243	0.932505	0.0353848		9.0077	0.926634	0.0359893	0.907379	0.0425366
	9.01615	0.951776	0.0259581	0.894566	0.0529314	0.619142	0.0892933		9.01615	0.960337	0.0193516	0.932772	0.0345541		9.01615	0.924802	0.0359775	0.905619	0.0417883
	9.0246	0.949591	0.0266452	0.894467	0.0480988	0.621603	0.0925326		9.0246	0.95948	0.0193524	0.931727	0.0335509		9.0246	0.923707	0.0357653	0.905385	0.0406602
	9.03305	0.963333	0.0233921	0.901008	0.053096	0.620976	0.0885491		9.03305	0.958114	0.0194972	0.933007	0.0344668		9.03305	0.926488	0.0355915	0.905245	0.0426012
	9.0415	0.959934	0.0286641	0.901053	0.0499498	0.613637	0.0907137		9.0415	0.959321	0.01939	0.932394	0.0344812		9.0415	0.927118	0.0357685	0.903904	0.0406562
	9.04995	0.967595	0.0271703	0.897167	0.0498509	0.619472	0.095221		9.04995	0.958276	0.0206462	0.933492	0.0337471		9.04995	0.926805	0.0358292	0.905487	0.0418675
	9.0584	0.954918	0.0265539	0.897429	0.0495924	0.616274	0.0987813		9.0584	0.957504	0.0196802	0.933147	0.0337766		9.0584	0.925289	0.0354283	0.902972	0.04126
	9.06685	0.963074	0.0256111	0.895984	0.0486449	0.630649	0.0925616		9.06685	0.955529	0.0193747	0.935859	0.0347753		9.06685	0.926788	0.0362191	0.903428	0.0414603
	9.0753	0.950434	0.0263047	0.901644	0.0464442	0.636014	0.0894312		9.0753	0.958292	0.0196952	0.933282	0.0330616		9.0753	0.925203	0.0360572	0.902038	0.0404277
	9.08375	0.960225	0.0235715	0.902178	0.0445503	0.633078	0.0949798		9.08375	0.956579	0.0197879	0.933855	0.0327031		9.08375	0.92543	0.0362071	0.901107	0.0412641
	9.0922	0.960043	0.0244584	0.888226	0.0500595	0.63386	0.0905439		9.0922	0.956229	0.0206323	0.935702	0.0318969		9.0922	0.924144	0.0361989	0.902468	0.0410552
	9.10065	0.973974	0.0242531	0.905559	0.0449607	0.635127	0.0888835		9.10065	0.957567	0.0201325	0.935411	0.0334692		9.10065	0.925321	0.036832	0.900915	0.040836
	9.1091	0.972773	0.0249102	0.914092	0.0453228	0.63905	0.0893984		9.1091	0.957442	0.0205653	0.937071	0.031969		9.1091	0.926354	0.0365408	0.90116	0.0411646
	9.11755	0.967607	0.0220254	0.92339	0.0372639	0.646128	0.0908935		9.11755	0.954664	0.0198632	0.93592	0.0319125		9.11755	0.926466	0.0367494	0.901645	0.0405813
	9.126	0.974584	0.028752	0.931707	0.0440453	0.635483	0.0951607		9.126	0.959385	0.0208587	0.936083	0.0322964		9.126	0.927759	0.0368198	0.900683	0.0415634
	9.13445	0.965962	0.0241831	0.90782	0.041334	0.647775	0.0850251		9.13445	0.957677	0.0208942	0.937667	0.0319382		9.13445	0.927617	0.0372595	0.900984	0.040613
	9.1429	0.973623	0.0238399	0.905375	0.046063	0.637263	0.0945889		9.1429	0.957574	0.0213586	0.938968	0.031046		9.1429	0.926766	0.0372462	0.899437	0.0407857
	9.15135	0.976648	0.0224676	0.910142	0.0418867	0.660382	0.0863016		9.15135	0.958286	0.0206202	0.938703	0.0312026		9.15135	0.926949	0.0379007	0.899284	0.0400341
	9.1598	0.972954	0.0241877	0.922999	0.0388678	0.65445	0.0889187		9.1598	0.958654	0.0206679	0.94068	0.031078		9.1598	0.92732	0.0380715	0.898277	0.0416067
	9.16825	0.980533	0.0272656	0.90361	0.038103	0.650837	0.0893688		9.16825	0.959536	0.0213049	0.939554	0.0313933		9.16825	0.924866	0.0418985	0.900592	0.0425473
	9.1767	0.95561	0.0234113	0.922887	0.0345468	0.66612	0.0907132		9.1767	0.958581	0.0217741	0.939528	0.0310198		9.1767	0.921393	0.0432853	0.901218	0.0412564
	9.18515	0.966259	0.0269326	0.922537	0.0365418	0.663492	0.094081		9.18515	0.956408	0.0226137	0.940026	0.0310674		9.18515	0.924077	0.0417461	0.899277	0.04095
	9.1936	0.946367	0.0237712	0.907215	0.0368638	0.665236	0.091553		9.1936	0.956294	0.022649	0.940482	0.0315812		9.1936	0.924743	0.0410478	0.898675	0.0418867
	9.20205	0.976784	0.0248416	0.907586	0.0382367	0.676917	0.0900918		9.20205	0.954668	0.0221685	0.942946	0.0309688		9.20205	0.930362	0.0354845	0.897462	0.0416228
	9.2105	0.975467	0.0322337	0.90951	0.0351737	0.681493	0.0939776		9.2105	0.956325	0.0234493	0.940387	0.0313256		9.2105	0.927958	0.0343588	0.897461	0.0415966
	9.21895	0.971369	0.020317	0.888393	0.0350054	0.690061	0.0897097		9.21895	0.954732	0.0237322	0.943566	0.0307426		9.21895	0.930953	0.034014	0.899642	0.0424995
	9.2274	0.98333	0.0243285	0.91995	0.0403324	0.682632	0.097753		9.2274	0.952496	0.0244051	0.942963	0.0308916		9.2274	0.931849	0.0337477	0.899483	0.0424611
	9.23585	0.987092	0.0254228	0.930598	0.0333494	0.676276	0.0844715		9.23585	0.952878	0.0238173	0.943265	0.030933		9.23585	0.92992	0.0343807	0.897379	0.0434426
	9.2443	0.972675	0.02543	0.947452	0.035026	0.683402	0.0935512		9.2443	0.95316	0.0241258	0.941651	0.0299049		9.2443	0.933967	0.0333289	0.897222	0.0422689
	9.25275	0.974522	0.0271395	0.919695	0.0309377	0.702912	0.0900543		9.25275	0.953523	0.0246418	0.942116	0.0307292		9.25275	0.932257	0.033801	0.894415	0.0440088
	9.2612	0.969863	0.0249098	0.921792	0.0336374	0.698385	0.0930553		9.2612	0.952017	0.0247184	0.944132	0.0295098		9.2612	0.932965	0.0330785	0.895164	0.0432197
	9.26965	0.972149	0.026225	0.915487	0.0323783	0.691775	0.094146		9.26965	0.95166	0.024797	0.943916	0.0293291		9.26965	0.931935	0.0327678	0.894598	0.0435453
	9.2781	0.957953	0.0227242	0.948454	0.0315274	0.695768	0.0917835		9.2781	0.953387	0.0247703	0.944958	0.0289638		9.2781	0.932145	0.0323934	0.893404	0.0451653
	9.28655	0.97442	0.026556	0.912387	0.0338425	0.703826	0.0943199		9.28655	0.953519	0.0260568	0.944871	0.0295941		9.28655	0.932043	0.03197	0.894017	0.0454864
	9.295	0.964399	0.0247871	0.934596	0.0335181	0.702161	0.0940311		9.295	0.953505	0.0263032	0.945113	0.0287296		9.295	0.932481	0.031567	0.895557	0.0465032
	9.30345	0.970543	0.0248701	0.95021	0.0320428	0.704181	0.0882246		9.30345	0.953512	0.0268207	0.945553	0.0275708		9.30345	0.935964	0.0313641	0.894031	0.0458242
	9.3119	0.975107	0.0312425	0.936574	0.0287665	0.719197	0.0913458		9.3119	0.951537	0.0270073	0.945257	0.0276142		9.3119	0.934207	0.0329134	0.891777	0.0478824
	9.32035	0.97188	0.0220212	0.935894	0.0311382	0.713975	0.0882364		9.32035	0.948597	0.027645	0.946728	0.028558		9.32035	0.930866	0.0330266	0.891459	0.0469756
	9.3288	0.964522	0.0207885	0.949172	0.0307867	0.716314	0.0882216		9.3288	0.95048	0.0277747	0.945516	0.0285545		9.3288	0.933857	0.033101	0.892219	0.0464219
	9.33725	0.983211	0.0212427	0.950924	0.0269057	0.722794	0.0902951		9.33725	0.949753	0.0284971	0.947741	0.0269169		9.33725	0.932742	0.032073	0.889633	0.0474929
	9.3457	0.984542	0.0248698	0.960367	0.0239042	0.729502	0.0884725		9.3457	0.951824	0.0289894	0.948992	0.0266557		9.3457	0.935925	0.0319468	0.891376	0.0493281
	9.35415	0.965275	0.0228576	0.966259	0.0269565	0.729848	0.0897422		9.35415	0.949977	0.0288573	0.947937	0.0274224		9.35415	0.935229	0.0318933	0.887047	0.0490863
	9.3626	0.994146	0.0241964	0.959473	0.022892	0.734142	0.0903026		9.3626	0.947955	0.0295157	0.949726	0.0282378		9.3626	0.935465	0.0313234	0.890371	0.0512288
	9.37105	0.978609	0.0273745	0.965082	0.0261601	0.715073	0.0901516		9.37105	0.949336	0.0299916	0.948837	0.0277638		9.37105	0.93453	0.0308222	0.891066	0.0497726
	9.3795	0.975806	0.0177201	0.939374	0.028294	0.724208	0.0933333		9.3795	0.949588	0.0295287	0.951887	0.0255024		9.3795	0.935219	0.0312855	0.888809	0.0502573
	9.38795	0.994796	0.0232319	0.959336	0.0272936	0.739497	0.0833208		9.38795	0.94791	0.0298228	0.953256	0.0262362		9.38795	0.935759	0.0310397	0.886113	0.0515465
	9.3964	0.963593	0.0233815	0.939024	0.0284487	0.741074	0.0911601		9.3964	0.945797	0.0302927	0.950826	0.027617		9.3964	0.935812	0.0307597	0.889438	0.0541601
	9.40485	0.975341	0.0322328	0.958478	0.0234522	0.747081	0.0868949		9.40485	0.946653	0.0306075	0.949536	0.0287127		9.40485	0.937262	0.0302454	0.88736	0.0539349
	9.4133	0.973988	0.019286	0.970265	0.0224963	0.743452	0.0854621		9.4133	0.946241	0.0315109	0.953069	0.0268538		9.4133	0.937951	0.0299656	0.886492	0.0557957
	9.42175	0.985177	0.0276274	0.96236	0.0260796	0.744704	0.084681		9.42175	0.946276	0.03152	0.954694	0.025711		9.42175	0.938112	0.0293685	0.885481	0.055586
	9.4302	0.971221	0.021424	0.950039	0.0236835	0.756084	0.0872434		9.4302	0.94586	0.0321292	0.953677	0.0260463		9.4302	0.939919	0.0293571	0.884105	0.0561892
	9.43865	0.98354	0.0212642	0.959102	0.0230327	0.753174	0.0836382		9.43865	0.944813	0.0319287	0.954145	0.0258956		9.43865	0.938911	0.0290669	0.88332	0.0579148
	9.4471	0.977952	0.0296889	0.961753	0.0242719	0.764135	0.0888567		9.4471	0.943899	0.031712	0.954074	0.0249374		9.4471	0.939065	0.0291216	0.88304	0.0581737
	9.45555	0.988287	0.0238971	0.944301	0.0287319	0.746684	0.0941834		9.45555	0.944342	0.0334843	0.956295	0.0251691		9.45555	0.937162	0.0289919	0.881688	0.0601803
	9.464	0.97003	0.0205725	0.950704	0.0254158	0.752012	0.0866014		9.464	0.945949	0.0334951	0.951916	0.0248748		9.464	0.935961	0.0285259	0.881222	0.0614314
	9.47245	0.980862	0.0270818	0.957867	0.0216569	0.762466	0.0910036		9.47245	0.944437	0.0334909	0.952914	0.0261311		9.47245	0.934997	0.0285878	0.879013	0.0608852
	9.4809	0.991607	0.0190693	0.933798	0.0286802	0.768788	0.0829248		9.4809	0.941366	0.033795	0.955098	0.0255356		9.4809	0.937437	0.0282159	0.88074	0.0643342
	9.48935	0.98295	0.0201102	0.9644	0.022081	0.772857	0.0821895		9.48935	0.944961	0.0343816	0.953741	0.0257611		9.48935	0.936746	0.02796	0.87921	0.0642718
	9.4978	0.984841	0.0207561	0.965711	0.0200029	0.772455	0.0872236		9.4978	0.941781	0.0349204	0.952204	0.0275769		9.4978	0.938393	0.0281414	0.87883	0.0648148
	9.50625	0.983842	0.0194644	0.970758	0.0221656	0.77844	0.0809232		9.50625	0.941137	0.0346055	0.954994	0.026296		9.50625	0.939011	0.0263341	0.877427	0.0673661
	9.5147	0.980647	0.0308941	0.964448	0.0231922	0.782749	0.0854639		9.5147	0.939035	0.0355052	0.953977	0.0245835		9.5147	0.936792	0.0272917	0.877974	0.0671065
	9.52315	0.988618	0.0236459	0.949851	0.0244385	0.788095	0.0861307		9.52315	0.940491	0.0370134	0.955301	0.0248341		9.52315	0.937092	0.0303583	0.876975	0.0697103
	9.5316	0.985003	0.0229039	0.931904	0.0266888	0.78533	0.0814743		9.5316	0.941184	0.0369559	0.952815	0.0266923		9.5316	0.936281	0.0321965	0.877531	0.068827
	9.54005	1.00051	0.02137	0.966735	0.0261981	0.784108	0.0785185		9.54005	0.9401	0.0366177	0.953354	0.026518		9.54005	0.937556	0.0324555	0.877153	0.0708734
	9.5485	0.990698	0.0189898	0.968179	0.0225952	0.805751	0.0810283		9.5485	0.940677	0.0369063	0.955488	0.0255391		9.5485	0.936064	0.0320738	0.875742	0.072149
	9.55695	0.987567	0.0241069	0.967483	0.0223204	0.797285	0.0829172		9.55695	0.941138	0.0370522	0.954721	0.0256758		9.55695	0.933657	0.0348745	0.874626	0.0748413
	9.5654	0.980515	0.0294725	0.974931	0.0227889	0.797339	0.081731		9.5654	0.941282	0.0384568	0.956878	0.0253277		9.5654	0.933886	0.0343635	0.870741	0.0727872
	9.57385	0.995597	0.0166058	0.971757	0.0157295	0.795754	0.0854983		9.57385	0.939431	0.0372157	0.959015	0.0258455		9.57385	0.936662	0.0349699	0.870709	0.0766483
	9.5823	0.999654	0.0185964	0.952223	0.0227578	0.794931	0.0836708		9.5823	0.937808	0.0373653	0.957552	0.0253177		9.5823	0.935612	0.0345184	0.869853	0.0768339
	9.59075	0.994708	0.027387	0.961611	0.0256353	0.819273	0.0819141		9.59075	0.93851	0.0389033	0.958056	0.0256987		9.59075	0.935026	0.0343113	0.869292	0.079028
	9.5992	0.99136	0.0159947	0.983977	0.0181838	0.808501	0.0792838		9.5992	0.93701	0.0378148	0.95529	0.0248584		9.5992	0.937735	0.0340742	0.869341	0.0810598
	9.60765	0.989023	0.027686	0.971301	0.023203	0.813867	0.0765625		9.60765	0.938024	0.0376751	0.957179	0.024802		9.60765	0.934962	0.0339011	0.867713	0.0808193
	9.6161	0.981214	0.0193471	0.950505	0.0286302	0.81492	0.0752472		9.6161	0.937084	0.0390666	0.959473	0.0251942		9.6161	0.935974	0.0328619	0.869068	0.0842316
	9.62455	0.997684	0.022899	0.950892	0.0239016	0.820459	0.0793801		9.62455	0.936773	0.0394415	0.958411	0.0264286		9.62455	0.936752	0.0324241	0.865718	0.0845746
	9.633	1.00188	0.0193398	0.973103	0.0178833	0.809959	0.0776116		9.633	0.936831	0.0407839	0.957382	0.0259875		9.633	0.937987	0.0335896	0.867744	0.0859597
	9.64145	0.993227	0.0224705	0.954139	0.0260302	0.804733	0.0771904		9.64145	0.93586	0.0410871	0.957195	0.0250249		9.64145	0.938096	0.0322866	0.868979	0.0900812
	9.6499	0.996579	0.0154311	0.966792	0.0185157	0.83364	0.0685272		9.6499	0.936617	0.0404499	0.958807	0.0245713		9.6499	0.93956	0.0321263	0.864784	0.0903184
	9.65835	0.989163	0.0203693	0.984496	0.0176945	0.828334	0.0740689		9.65835	0.947514	0.0411058	0.959822	0.025444		9.65835	0.937657	0.0331058	0.865664	0.0927181
	9.6668	0.992708	0.0268948	0.986894	0.0217524	0.836252	0.0748686		9.6668	0.951604	0.0397167	0.959609	0.0249513		9.6668	0.939966	0.0321942	0.864715	0.0908823
	9.67525	0.995037	0.0214274	0.975087	0.021694	0.829054	0.0767202		9.67525	0.949632	0.0408868	0.959625	0.027085		9.67525	0.938385	0.0311032	0.864502	0.0935313
	9.6837	0.978029	0.0308143	0.962254	0.0261183	0.832425	0.0747747		9.6837	0.952469	0.0404429	0.959102	0.0248028		9.6837	0.940667	0.0316059	0.863913	0.096511
	9.69215	0.964503	0.0134439	0.970968	0.0208798	0.848762	0.0719272		9.69215	0.952051	0.0389706	0.960359	0.0247719		9.69215	0.938304	0.0313993	0.867155	0.0992619
	9.7006	0.981121	0.0172847	0.957915	0.0262515	0.8373	0.0806055		9.7006	0.950729	0.0397606	0.961979	0.0245139		9.7006	0.938448	0.0303193	0.864643	0.100162
	9.70905	0.990522	0.0187102	0.98976	0.0145937	0.846199	0.0684483		9.70905	0.95198	0.0424063	0.959964	0.0256049		9.70905	0.939141	0.0319589	0.863549	0.100421
	9.7175	0.971697	0.0188363	0.979592	0.0183862	0.849224	0.0707511		9.7175	0.949837	0.0420537	0.95716	0.0259825		9.7175	0.939743	0.0308647	0.862472	0.102316
	9.72595	0.997199	0.0165351	0.988113	0.0180643	0.842745	0.0697679		9.72595	0.948581	0.0420271	0.958593	0.0271787		9.72595	0.940616	0.031276	0.862162	0.106088
	9.7344	0.99365	0.0177101	0.975616	0.0198005	0.857625	0.0715272		9.7344	0.948914	0.042407	0.959426	0.0265149		9.7344	0.937079	0.0362733	0.861854	0.104306
	9.74285	0.981492	0.0171022	0.972487	0.0173949	0.845517	0.0693297		9.74285	0.94832	0.0421846	0.960027	0.0252502		9.74285	0.936128	0.0367787	0.860193	0.10605
	9.7513	0.991065	0.015543	0.971048	0.0169855	0.850759	0.0674012		9.7513	0.949216	0.0438671	0.961141	0.0250539		9.7513	0.936622	0.0364032	0.861958	0.107852
	9.75975	0.978643	0.0331948	0.980872	0.0206514	0.859241	0.0685599		9.75975	0.950348	0.0439534	0.962443	0.0253165		9.75975	0.937239	0.0366725	0.860594	0.108832
	9.7682	0.986867	0.0160007	0.969934	0.0176028	0.867514	0.0690906		9.7682	0.950347	0.0442359	0.962336	0.0263422		9.7682	0.93917	0.0368002	0.861118	0.110553
	9.77665	0.987048	0.0135128	0.985223	0.0207662	0.873567	0.0687891		9.77665	0.950387	0.0453732	0.961186	0.0248409		9.77665	0.939224	0.0361888	0.858075	0.11037
	9.7851	0.995381	0.0194807	0.968086	0.0196431	0.882582	0.0681873		9.7851	0.948352	0.0458161	0.962501	0.0250406		9.7851	0.939135	0.0357975	0.85714	0.114967
	9.79355	0.97555	0.0219564	0.955819	0.0182015	0.868566	0.0682458		9.79355	0.945683	0.0476507	0.959707	0.0258388		9.79355	0.940094	0.0349707	0.85623	0.11562
	9.802	0.996616	0.0133423	0.992346	0.0182838	0.867758	0.0695083		9.802	0.945601	0.0464518	0.961469	0.0239625		9.802	0.938808	0.0354937	0.853217	0.115879
	9.81045	1.00178	0.0209823	0.987315	0.0166943	0.87314	0.0704574		9.81045	0.948813	0.0416513	0.961841	0.0255492		9.81045	0.941314	0.0351787	0.853485	0.11724
	9.8189	0.99331	0.0185947	0.987371	0.020691	0.885917	0.0702212		9.8189	0.958986	0.0302914	0.961285	0.0254719		9.8189	0.938206	0.035246	0.851411	0.119523
	9.82735	0.995835	0.0166319	0.989749	0.0184282	0.877197	0.0617388		9.82735	0.96047	0.0294081	0.964014	0.0253437		9.82735	0.937093	0.036636	0.85266	0.120176
	9.8358	0.991947	0.024183	0.992372	0.0219951	0.89045	0.0627305		9.8358	0.960372	0.0294199	0.962382	0.0254222		9.8358	0.936166	0.04025	0.850757	0.121921
	9.84425	0.991784	0.0189974	0.984795	0.0185456	0.890762	0.0650426		9.84425	0.960359	0.0305106	0.962215	0.0263451		9.84425	0.938082	0.0388643	0.848884	0.124695
	9.8527	0.996845	0.0233797	0.965226	0.0239043	0.885591	0.0668496		9.8527	0.959894	0.0295347	0.963432	0.0266174		9.8527	0.941814	0.0353624	0.849136	0.125305
	9.86115	0.99857	0.0244109	0.986848	0.0155005	0.891241	0.0617113		9.86115	0.970186	0.0223623	0.96534	0.0256074		9.86115	0.942872	0.0348426	0.848056	0.126687
	9.8696	1.00022	0.013919	0.962589	0.0295408	0.896233	0.0631711		9.8696	0.97167	0.0193293	0.964358	0.0255511		9.8696	0.938974	0.0349153	0.847319	0.127964
	9.87805	1.0073	0.0196567	0.971027	0.020772	0.889997	0.0621395		9.87805	0.971638	0.0197496	0.964979	0.0255328		9.87805	0.941291	0.0338543	0.845254	0.126572
	9.8865	1.01087	0.0211159	0.982118	0.0196906	0.893131	0.0630603		9.8865	0.971446	0.0204065	0.964903	0.025967		9.8865	0.940302	0.034585	0.844222	0.127535
	9.89495	0.990318	0.0157643	0.982836	0.0265001	0.889866	0.0634754		9.89495	0.971103	0.0201807	0.965143	0.0251813		9.89495	0.943626	0.0340661	0.843915	0.132469
	9.9034	1.00721	0.0150697	0.986767	0.0200749	0.896892	0.0616206		9.9034	0.970642	0.0199243	0.963052	0.0245528		9.9034	0.941394	0.0327758	0.841926	0.131938
	9.91185	0.978747	0.0258482	0.985732	0.0214744	0.905798	0.0613688		9.91185	0.972564	0.0201903	0.964637	0.0253136		9.91185	0.942769	0.0339525	0.846549	0.125424
	9.9203	0.984481	0.0116919	0.99343	0.016423	0.901854	0.0660843		9.9203	0.974202	0.0204487	0.963454	0.0263392		9.9203	0.944057	0.0331518	0.853576	0.120659
	9.92875	0.985579	0.0269208	0.989847	0.0179299	0.902932	0.0637483		9.92875	0.97348	0.0196004	0.963068	0.0249621		9.92875	0.943577	0.0322937	0.857325	0.11451
	9.9372	0.991573	0.0141931	1.00124	0.0156124	0.916395	0.0578321		9.9372	0.974815	0.0202019	0.965188	0.0254448		9.9372	0.942775	0.0323917	0.858245	0.111443
	9.94565	0.989576	0.0247303	0.990116	0.0142898	0.910668	0.0672853		9.94565	0.973104	0.0206469	0.963911	0.0263202		9.94565	0.941991	0.0330726	0.85898	0.111097
	9.9541	0.979792	0.0159203	0.994448	0.0187598	0.895463	0.0589049		9.9541	0.972391	0.0199631	0.96242	0.0249436		9.9541	0.944576	0.0318377	0.85837	0.11092
	9.96255	0.981506	0.0195634	0.977306	0.0165442	0.90154	0.0555152		9.96255	0.974128	0.0203821	0.96537	0.0259619		9.96255	0.94256	0.0318695	0.857236	0.109891
	9.971	0.981733	0.0114146	0.965089	0.021827	0.917751	0.0556648		9.971	0.973435	0.0203073	0.966513	0.0261679		9.971	0.945304	0.0327535	0.857631	0.111744
	9.97945	0.983265	0.0205804	0.991063	0.0156861	0.919318	0.0595499		9.97945	0.973651	0.0204023	0.965538	0.0258251		9.97945	0.94688	0.0322211	0.855584	0.113264
	9.9879	1.00435	0.0132602	0.981746	0.0194204	0.91577	0.0536582		9.9879	0.970574	0.0208482	0.963481	0.024804		9.9879	0.945196	0.0313612	0.856181	0.112787
	9.99635	0.988107	0.0235673	0.979128	0.0230429	0.932212	0.059463		9.99635	0.971839	0.0225485	0.965715	0.025375		9.99635	0.946958	0.0327032	0.857145	0.115468
	10.0048	1	0	1	0	0.909367	0.0511947		10.0048	0.969604	0.0242747	0.965337	0.0254291		10.0048	0.944886	0.0321447	0.856853	0.11395
	10.0132	0.9937	0.0158701	0.98981	0.0146687	0.914704	0.0516877		10.0132	0.965757	0.0260296	0.964643	0.0258996		10.0132	0.939612	0.0348731	0.854345	0.114779
	10.0217	0.996248	0.0203633	0.998334	0.0159123	0.924588	0.0570738		10.0217	0.964068	0.025609	0.964403	0.0256543		10.0217	0.943595	0.0310384	0.859218	0.118489
	10.0302	1.00193	0.0123033	0.997306	0.0182506	0.935871	0.0574232		10.0302	0.965527	0.0252275	0.964144	0.0259877		10.0302	0.87131	0.196914	0.859022	0.12264
	10.0386	0.994241	0.0170063	0.99311	0.0147516	0.938819	0.0547787		10.0386	0.965812	0.0255854	0.963125	0.0246252		10.0386	0.934854	0.0561626	0.861657	0.122837
	10.0471	0.998017	0.0133665	0.980636	0.0226918	0.939047	0.0550942		10.0471	0.968739	0.0237146	0.96257	0.0246853		10.0471	0.935737	0.0645538	0.862581	0.1238
	10.0555	1.00276	0.0170688	0.985495	0.0182474	0.940486	0.0541543		10.0555	0.97124	0.0234397	0.965773	0.0259948		10.0555	0.902373	0.175904	0.864422	0.126426
	10.064	1.00491	0.0185935	0.979297	0.0220683	0.926346	0.0531944		10.064	0.973559	0.0221412	0.962495	0.0247465		10.064	0.917748	0.0808554	0.866776	0.126501
	10.0724	0.981943	0.0236835	0.989918	0.0214006	0.944083	0.0523752		10.0724	0.973607	0.0230452	0.963526	0.0246777		10.0724	0.937074	0.0499577	0.87219	0.124359
	10.0808	0.996616	0.0211676	0.9735	0.0199325	0.927062	0.0564251		10.0808	0.972205	0.0228233	0.963122	0.0252626		10.0808	0.948543	0.034801	0.875254	0.120096
	10.0893	0.99858	0.0146589	0.981795	0.0220279	0.941095	0.0451191		10.0893	0.973322	0.0233856	0.96729	0.0256424		10.0893	0.951743	0.0304656	0.877678	0.121303
	10.0977	1.01132	0.0156497	1.00199	0.0150434	0.931622	0.0626766		10.0977	0.973153	0.0234108	0.964207	0.0248305		10.0977	0.952361	0.028076	0.878114	0.122839
	10.1062	1.00787	0.018166	1.00289	0.019215	0.957014	0.0503731		10.1062	0.974191	0.0238525	0.955161	0.0249868		10.1062	0.956394	0.0280937	0.87861	0.121837
	10.1146	1.01802	0.016625	1.00609	0.0180809	0.954028	0.05182		10.1146	0.97367	0.0235955	0.96556	0.0286422		10.1146	0.959477	0.0273801	0.881754	0.123865
	10.1231	1.003	0.0228923	1.00521	0.0151195	0.953108	0.050211		10.1231	0.972335	0.024479	0.962099	0.0303284		10.1231	0.959066	0.0268087	0.881978	0.125583
	10.1316	1.00386	0.0202303	0.975962	0.0219252	0.947133	0.0480755		10.1316	0.971638	0.0253889	0.964744	0.0282565		10.1316	0.958461	0.0280223	0.880945	0.125938
	10.14	0.980922	0.0217708	0.982169	0.0226678	0.940671	0.0535502		10.14	0.97096	0.0259881	0.965069	0.0262923		10.14	0.958681	0.0275588	0.880237	0.122917
	10.1485	0.980489	0.0160857	0.981084	0.0200075	0.952775	0.0507021		10.1485	0.966858	0.0277851	0.963519	0.0265379		10.1485	0.959053	0.0270285	0.880339	0.125707
	10.1569	0.978834	0.0185713	0.990228	0.0273115	0.945046	0.0412126		10.1569	0.96772	0.0294945	0.96237	0.0267649		10.1569	0.957958	0.0266095	0.879708	0.1238
	10.1654	0.969549	0.0212754	1.01406	0.0151501	0.962061	0.0488662		10.1654	0.967545	0.0285443	0.963849	0.0257832		10.1654	0.960251	0.0268163	0.87836	0.126348
	10.1738	1.00374	0.0171961	1.01636	0.0164941	0.95941	0.0515532		10.1738	0.967563	0.028423	0.962742	0.0278052		10.1738	0.95786	0.0274302	0.88016	0.123718
	10.1822	0.988496	0.0258405	0.994393	0.0178677	0.952031	0.0470998		10.1822	0.966865	0.0283808	0.964962	0.0257489		10.1822	0.960814	0.0274784	0.879178	0.125047
	10.1907	0.972683	0.0221038	0.991603	0.0177839	0.970872	0.0448079		10.1907	0.967172	0.0271657	0.965844	0.0266822		10.1907	0.958727	0.0271262	0.879273	0.125706
	10.1991	0.995265	0.024336	0.989261	0.017279	0.97245	0.0448523		10.1991	0.965047	0.0268129	0.965796	0.0254876		10.1991	0.959287	0.0271251	0.879894	0.126524
	10.2076	0.993352	0.0164419	0.996431	0.0177317	0.957415	0.0497255		10.2076	0.965241	0.0275852	0.966804	0.0267226		10.2076	0.958622	0.0286959	0.878927	0.12619
	10.216	1.00072	0.0178568	0.974114	0.0282678	0.968256	0.0416324		10.216	0.965692	0.0288267	0.966787	0.0235033		10.216	0.955145	0.0297206	0.876636	0.125007
	10.2245	0.993497	0.0220099	0.999778	0.0181434	0.965816	0.059898		10.2245	0.964627	0.028851	0.961954	0.024588		10.2245	0.956584	0.0295344	0.879805	0.127658
	10.233	0.978068	0.0330785	0.987946	0.0221962	0.963184	0.0465972		10.233	0.964217	0.0317942	0.963646	0.0220017		10.233	0.948824	0.0478896	0.881748	0.130058
	10.2414	0.993087	0.0172302	0.989454	0.021579	0.973911	0.0451382		10.2414	0.95963	0.034528	0.96264	0.0246785		10.2414	0.954692	0.0364018	0.879591	0.131901
	10.2499	0.999841	0.0230689	1.00082	0.0183682	0.970931	0.0433231		10.2499	0.959246	0.0347758	0.966745	0.0254052		10.2499	0.956684	0.0441272	0.883003	0.133558
	10.2583	0.99981	0.0219552	1.00792	0.0207393	0.970528	0.0426219		10.2583	0.961877	0.0338584	0.96853	0.0238745		10.2583	0.893471	0.202512	0.882984	0.135632
	10.2668	0.994253	0.0190205	1.00199	0.0220716	0.972633	0.0442394		10.2668	0.962181	0.0330345	0.970121	0.023031		10.2668	0.940319	0.0567707	0.884686	0.138192
	10.2752	0.987765	0.0216673	0.988331	0.0215566	0.972205	0.042798		10.2752	0.963734	0.031886	0.964697	0.024385		10.2752	0.951821	0.0490619	0.883035	0.137919
	10.2836	0.983969	0.0200734	0.996091	0.0231162	0.980507	0.0405768		10.2836	0.963282	0.0327351	0.970822	0.0221336		10.2836	0.958899	0.0457815	0.883295	0.13848
	10.2921	0.967039	0.0243072	0.991562	0.0228333	0.974653	0.0442586		10.2921	0.964011	0.0326678	0.970907	0.0229373		10.2921	0.957891	0.0466259	0.884058	0.139114
	10.3005	0.98361	0.0240922	0.988605	0.0200516	0.970594	0.0431799		10.3005	0.961947	0.032414	0.97088	0.0234527		10.3005	0.956467	0.0461401	0.883623	0.140131
	10.309	0.975593	0.0312856	1.00804	0.0200569	0.983029	0.0454951		10.309	0.961384	0.0328368	0.969983	0.0241842		10.309	0.958859	0.0449459	0.883129	0.138027
	10.3174	0.971035	0.0334585	0.986171	0.0277773	0.981509	0.0464794		10.3174	0.961739	0.0319549	0.969825	0.0250091		10.3174	0.961317	0.0427342	0.883987	0.139249
	10.3259	0.984783	0.0336694	1.00539	0.018126	0.971678	0.0384832		10.3259	0.961479	0.0322398	0.967203	0.0240466		10.3259	0.962631	0.0395675	0.886766	0.135203
	10.3344	0.974187	0.0377888	1.00667	0.018328	0.981859	0.0426084		10.3344	0.962643	0.0311505	0.965335	0.0248742		10.3344	0.967589	0.0331087	0.885131	0.136092
	10.3428	0.98262	0.0391714	1.00551	0.0176699	0.983413	0.0405485		10.3428	0.966267	0.0346572	0.968686	0.0250654		10.3428	0.966588	0.0325877	0.885065	0.132014
	10.3513	0.980713	0.0451826	1.01833	0.0185501	0.972506	0.0503278		10.3513	0.96408	0.0343443	0.966619	0.0241575		10.3513	0.964375	0.0301057	0.887045	0.134446
	10.3597	0.990694	0.0459498	1.00178	0.0221745	0.969663	0.0462183		10.3597	0.964682	0.0330171	0.968812	0.0247673		10.3597	0.969233	0.0269708	0.888058	0.13466
	10.3681	0.999217	0.0450379	0.984706	0.0245321	0.971898	0.0401468		10.3681	0.962143	0.034793	0.968328	0.0257284		10.3681	0.968919	0.0295346	0.888327	0.133026
	10.3766	0.997127	0.0489617	0.978788	0.0274846	0.978284	0.0436854		10.3766	0.963485	0.0328141	0.970343	0.0244464		10.3766	0.967509	0.0288934	0.88605	0.130212
	10.385	0.980081	0.0490706	0.992944	0.0186973	0.973908	0.0482008		10.385	0.962312	0.0319936	0.969041	0.0242061		10.385	0.966402	0.0296749	0.886161	0.131008
	10.3935	0.992456	0.0508313	0.97943	0.0195318	0.95717	0.0497294		10.3935	0.962794	0.0322777	0.967213	0.0258006		10.3935	0.968268	0.0289328	0.885394	0.131107
	10.4019	0.988887	0.048835	0.996584	0.0253285	0.991694	0.0418623		10.4019	0.963236	0.031248	0.964632	0.025265		10.4019	0.967501	0.0284332	0.88534	0.13348
	10.4104	0.98356	0.0494792	0.99376	0.0212079	0.978531	0.0510507		10.4104	0.963832	0.029732	0.963258	0.0263795		10.4104	0.965668	0.0286049	0.883856	0.132066
	10.4189	0.995292	0.0490681	1.00637	0.0200359	0.960191	0.0529763		10.4189	0.968418	0.0236134	0.964705	0.0263326		10.4189	0.962486	0.0295422	0.883927	0.130784
	10.4273	0.978988	0.0469227	0.990221	0.0281646	0.974804	0.0488217		10.4273	0.968695	0.0225375	0.963792	0.0259178		10.4273	0.963528	0.0279085	0.881844	0.131759
	10.4358	0.993139	0.0517505	0.993242	0.0234744	0.975555	0.0463151		10.4358	0.966396	0.0230234	0.968059	0.0269896		10.4358	0.961448	0.0293382	0.8827	0.133168
	10.4442	0.994775	0.0482518	1.0034	0.0224099	0.983683	0.0451841		10.4442	0.96895	0.0236016	0.967133	0.0274158		10.4442	0.963351	0.0284797	0.881665	0.131711
	10.4527	0.997462	0.0489572	0.997633	0.0193732	0.967443	0.0513029		10.4527	0.972833	0.023504	0.968953	0.0284443		10.4527	0.964207	0.0287259	0.878451	0.132216
	10.4611	0.982717	0.0513652	0.987791	0.0267912	0.982113	0.0482582		10.4611	0.972896	0.0205844	0.967082	0.0291175		10.4611	0.963224	0.0277826	0.879477	0.131693
	10.4695	0.99237	0.0528346	1.00301	0.0236469	0.969026	0.0341762		10.4695	0.974151	0.0224672	0.966499	0.0288051		10.4695	0.962867	0.0254174	0.877549	0.132502
	10.478	0.991438	0.0551881	0.97721	0.0283613	0.974181	0.0475727		10.478	0.972413	0.0227058	0.96947	0.0258828		10.478	0.956807	0.0289781	0.876454	0.132758
	10.4864	0.981134	0.0530667	0.998568	0.0259179	0.972403	0.0388745		10.4864	0.971984	0.0244429	0.969415	0.0255099		10.4864	0.961029	0.0280531	0.877083	0.132103
	10.4949	0.976082	0.057615	1.01142	0.0203911	0.965107	0.0366843		10.4949	0.973515	0.0252927	0.967805	0.0252707		10.4949	0.962292	0.0277175	0.877498	0.136318
	10.5033	0.991659	0.058432	1.00639	0.0252062	0.970699	0.0264119		10.5033	0.970714	0.0262532	0.965845	0.0255291		10.5033	0.962354	0.0355485	0.879217	0.137351
	10.5118	0.993332	0.0567158	1.00537	0.022128	0.963596	0.029048		10.5118	0.969206	0.0267583	0.964441	0.0264499		10.5118	0.957985	0.0432727	0.877038	0.138175
	10.5203	0.983779	0.0596934	0.985518	0.025017	0.981372	0.0342984		10.5203	0.967301	0.0290657	0.962819	0.027971		10.5203	0.960215	0.0371352	0.877601	0.142999
	10.5287	0.992287	0.0568934	0.995274	0.0235252	0.979178	0.0338268		10.5287	0.965262	0.0310838	0.964572	0.0270464		10.5287	0.963416	0.031803	0.876362	0.142498
	10.5372	0.984676	0.0586812	1.00194	0.029444	0.960953	0.0311977		10.5372	0.964857	0.0316051	0.962115	0.0276152		10.5372	0.960088	0.0314067	0.877649	0.142014
	10.5456	0.995289	0.0576263	1.00356	0.0220773	0.97629	0.0279835		10.5456	0.964666	0.0296642	0.962131	0.0279258		10.5456	0.959852	0.0308678	0.87704	0.142225
	10.5541	0.97717	0.0585752	0.99041	0.0265334	0.968692	0.0490997		10.5541	0.965234	0.0289325	0.959506	0.028778		10.5541	0.959463	0.0301638	0.87341	0.143733
	10.5625	0.986509	0.0566306	0.985368	0.0305395	0.986396	0.0310184		10.5625	0.964858	0.0283083	0.958172	0.0295829		10.5625	0.959938	0.0293206	0.877586	0.14592
	10.5709	0.96515	0.0548835	0.995605	0.0291582	0.985657	0.0294341		10.5709	0.966436	0.0280359	0.955148	0.0340299		10.5709	0.958625	0.0280853	0.875244	0.143034
	10.5794	0.982484	0.0549849	0.983748	0.0331335	0.970539	0.0367893		10.5794	0.964494	0.0283302	0.957758	0.0307041		10.5794	0.962364	0.0259157	0.87348	0.144761
	10.5878	0.983995	0.0568655	1.00042	0.0272399	0.972343	0.0306912		10.5878	0.962366	0.0307949	0.956782	0.030923		10.5878	0.96293	0.026908	0.873249	0.142366
	10.5963	0.991197	0.0552913	0.981191	0.027199	0.968433	0.0359158		10.5963	0.960583	0.029872	0.955034	0.0320083		10.5963	0.962462	0.0268613	0.872922	0.145072
	10.6047	0.986632	0.0571435	0.995647	0.025057	0.960586	0.0271033		10.6047	0.961512	0.0298972	0.946943	0.0379982		10.6047	0.961265	0.0249144	0.869906	0.144341
	10.6132	0.984479	0.0524961	1.00495	0.0298245	0.982658	0.0234158		10.6132	0.961923	0.0255933	0.95062	0.0316866		10.6132	0.962945	0.0248791	0.869733	0.143937
	10.6217	0.985332	0.0536475	1.00943	0.0253335	0.992104	0.035851		10.6217	0.96812	0.0176	0.951956	0.0322419		10.6217	0.963446	0.0240175	0.866808	0.142675
	10.6301	0.97425	0.053566	0.994602	0.0256552	0.995459	0.0340013		10.6301	0.967424	0.0174298	0.952817	0.0312526		10.6301	0.963776	0.0250934	0.866192	0.144358
	10.6386	0.971391	0.0512933	0.986606	0.0252589	0.982093	0.0236603		10.6386	0.96909	0.0171415	0.953695	0.0305371		10.6386	0.962701	0.0252591	0.86429	0.14416
	10.647	0.965933	0.0523134	0.975298	0.024727	0.981424	0.0320168		10.647	0.968678	0.0174267	0.951187	0.0318076		10.647	0.961874	0.0262053	0.863241	0.142863
	10.6555	0.9788	0.0539636	0.990234	0.0246783	0.996031	0.0234065		10.6555	0.966727	0.0179002	0.947802	0.0331836		10.6555	0.962186	0.0254032	0.862265	0.143697
	10.6639	0.947054	0.054708	0.993685	0.02258	0.996861	0.0266554		10.6639	0.967215	0.0178785	0.946506	0.0332243		10.6639	0.960939	0.02547	0.857855	0.144681
	10.6723	0.975748	0.0526979	0.971469	0.027516	0.995151	0.0261135		10.6723	0.968411	0.0186138	0.946561	0.034375		10.6723	0.959671	0.0266246	0.859512	0.145569
	10.6808	0.960762	0.051692	0.957359	0.0331749	0.97897	0.031969		10.6808	0.966412	0.0195862	0.942879	0.0352312		10.6808	0.95719	0.0267171	0.857632	0.146397
	10.6892	0.97307	0.0533748	0.996007	0.0227182	0.989506	0.0290579		10.6892	0.967066	0.0196879	0.941832	0.0358996		10.6892	0.955715	0.0259013	0.857232	0.146414
	10.6977	0.963301	0.0547699	0.981748	0.0251941	0.992839	0.0230496		10.6977	0.968567	0.0201495	0.940465	0.0372139		10.6977	0.956711	0.0263018	0.853188	0.145031
	10.7061	0.967631	0.051384	0.996538	0.024928	0.996366	0.0284321		10.7061	0.967435	0.019731	0.939441	0.0363358		10.7061	0.956806	0.0286093	0.851296	0.145446
	10.7146	0.978025	0.0507111	0.992355	0.0244253	0.982465	0.0316404		10.7146	0.967239	0.0196985	0.938916	0.0364668		10.7146	0.951026	0.036973	0.853173	0.14883
	10.7231	0.950292	0.0508412	0.967597	0.0278264	0.985744	0.0244686		10.7231	0.965026	0.0215155	0.937597	0.0387417		10.7231	0.943989	0.0396579	0.852051	0.149221
	10.7315	0.940389	0.0521392	0.977456	0.0287535	0.992661	0.0205479		10.7315	0.96518	0.0200463	0.936197	0.036417		10.7315	0.907139	0.104868	0.851438	0.148318
	10.74	0.956693	0.0532105	0.983355	0.0254589	0.984473	0.0189025		10.74	0.962106	0.0202236	0.935632	0.0381126		10.74	0.95128	0.0357963	0.850483	0.149757
	10.7484	0.961838	0.0518274	0.974723	0.0249142	0.98203	0.0236309		10.7484	0.964768	0.0215018	0.933801	0.0368317		10.7484	0.950149	0.0353554	0.849306	0.151355
	10.7569	0.9678	0.0508981	0.980578	0.0230774	1	0		10.7569	0.96107	0.0207895	0.934126	0.038987		10.7569	0.949831	0.0314042	0.847431	0.151015
	10.7653	0.938401	0.0538779	0.961708	0.0305799	0.996817	0.0153819		10.7653	0.962721	0.0222698	0.93091	0.0385327		10.7653	0.950759	0.031805	0.842187	0.152581
	10.7737	0.939461	0.0482204	0.986674	0.0291694	0.995145	0.0203433		10.7737	0.961463	0.0210071	0.929883	0.0374611		10.7737	0.951324	0.0309585	0.847535	0.154787
	10.7822	0.932224	0.0497136	0.976126	0.0252938	0.988023	0.0192587		10.7822	0.961428	0.0227168	0.929543	0.034862		10.7822	0.94816	0.0332448	0.843415	0.154937
	10.7906	0.933059	0.0524188	0.979521	0.0260869	0.987618	0.0212664		10.7906	0.957734	0.0218715	0.93182	0.0316274		10.7906	0.947494	0.0351911	0.842092	0.155315
	10.7991	0.947099	0.0506891	0.982825	0.0284142	0.975693	0.0176088		10.7991	0.959755	0.0218358	0.932502	0.0361078		10.7991	0.947008	0.0374197	0.841655	0.156169
	10.8076	0.936103	0.0515683	0.979865	0.0274792	0.98627	0.0308591		10.8076	0.957783	0.0216477	0.93107	0.0379716		10.8076	0.945117	0.0349954	0.839405	0.155156
	10.816	0.928843	0.0486985	0.957036	0.0366319	0.976488	0.0170314		10.816	0.957581	0.0221133	0.92737	0.0376119		10.816	0.944064	0.0346408	0.840515	0.154083
	10.8245	0.928583	0.0506476	0.977554	0.0313091	0.989354	0.0215653		10.8245	0.956427	0.0218988	0.927154	0.0397243		10.8245	0.947811	0.0345684	0.841256	0.151833
	10.8329	0.918429	0.0502488	0.985323	0.0270489	0.988326	0.0209076		10.8329	0.956207	0.0215951	0.927229	0.039407		10.8329	0.946236	0.0356323	0.840057	0.151799
	10.8414	0.921848	0.0509499	0.982414	0.0254216	0.97714	0.0305242		10.8414	0.956455	0.021816	0.925995	0.0403316		10.8414	0.945722	0.0360242	0.839298	0.151804
	10.8498	0.927291	0.0515109	0.952599	0.0306246	0.984262	0.0202879		10.8498	0.953202	0.0214893	0.923129	0.0407332		10.8498	0.944776	0.0371556	0.836299	0.151617
	10.8582	0.921338	0.0525031	0.946517	0.0428693	0.963132	0.035009		10.8582	0.952453	0.0216374	0.923262	0.0439873		10.8582	0.94281	0.0372901	0.838461	0.151503
	10.8667	0.925549	0.0494419	0.961312	0.03618	0.974506	0.0311407		10.8667	0.949411	0.02407	0.921741	0.0459228		10.8667	0.939811	0.0382546	0.835961	0.149686
	10.8751	0.925641	0.0510271	0.953961	0.0372569	0.968766	0.0313034		10.8751	0.948447	0.0252742	0.919055	0.046128		10.8751	0.942031	0.0375798	0.833431	0.152728
	10.8836	0.931407	0.050613	0.959412	0.0310167	0.958183	0.0406145		10.8836	0.948769	0.0276624	0.917972	0.0457415		10.8836	0.942418	0.0335756	0.828779	0.152312
	10.892	0.913729	0.0511238	0.969324	0.0306087	0.981595	0.0283237		10.892	0.944361	0.030994	0.917934	0.0461873		10.892	0.941442	0.0337243	0.827146	0.158508
	10.9005	0.915183	0.0517775	0.961296	0.032502	0.971046	0.0224276		10.9005	0.943062	0.0322396	0.916329	0.04736		10.9005	0.941393	0.034902	0.824014	0.159066
	10.909	0.903364	0.051328	0.934719	0.0388058	0.975989	0.0272822		10.909	0.944294	0.0308577	0.914605	0.0476419		10.909	0.940279	0.0310718	0.821599	0.158188
	10.9174	0.905516	0.0534009	0.955008	0.0375665	0.980038	0.0250289		10.9174	0.947138	0.0297094	0.915846	0.0451194		10.9174	0.94093	0.0326491	0.817272	0.160131
	10.9259	0.90128	0.0548883	0.948366	0.0356147	0.981857	0.0269474		10.9259	0.94705	0.0290382	0.915994	0.0438598		10.9259	0.940946	0.0329123	0.811747	0.162917
	10.9343	0.90056	0.0524179	0.962878	0.0353942	0.977104	0.0344713		10.9343	0.943999	0.0308188	0.914563	0.0463591		10.9343	0.938	0.0294035	0.807625	0.168101
	10.9428	0.892203	0.0546371	0.957093	0.0410584	0.971557	0.0288521		10.9428	0.943609	0.0304018	0.911125	0.045831		10.9428	0.940568	0.0320505	0.805511	0.168122
	10.9512	0.886963	0.0573731	0.964225	0.0365461	0.978083	0.0283076		10.9512	0.942448	0.0319167	0.909472	0.0463698		10.9512	0.933518	0.0297746	0.80244	0.16741
	10.9596	0.89829	0.0566747	0.964294	0.0346103	0.973577	0.0265835		10.9596	0.951689	0.0313898	0.907935	0.0462549		10.9596	0.93938	0.0301658	0.799558	0.167574
	10.9681	0.882555	0.0579966	0.963664	0.0319345	0.97699	0.030726		10.9681	0.95331	0.0320262	0.90402	0.0463319		10.9681	0.938548	0.0354255	0.797328	0.167477
	10.9765	0.87854	0.0580194	0.94685	0.0403729	0.984647	0.0312375		10.9765	0.953072	0.0328484	0.903729	0.0487504		10.9765	0.932052	0.0379377	0.797883	0.169047
	10.985	0.883106	0.0601445	0.962513	0.0361907	0.982206	0.0300436		10.985	0.95276	0.0342119	0.900958	0.0505582		10.985	0.896072	0.116429	0.794284	0.170813
	10.9934	0.87007	0.0612557	0.930649	0.0398295	0.976466	0.0261169		10.9934	0.950435	0.0336707	0.899458	0.0501171		10.9934	0.93148	0.0357099	0.793389	0.172224
	11.0019	0.858962	0.0649429	0.954178	0.0381184	0.977247	0.0311789		11.0019	0.949547	0.0353371	0.896555	0.0520204		11.0019	0.924617	0.0442912	0.792918	0.171052
	11.0104	0.869386	0.0650547	0.962846	0.0336665	0.953871	0.0385865		11.0104	0.950542	0.0353659	0.895771	0.0532254		11.0104	0.927194	0.0430585	0.788288	0.173964
	11.0188	0.8713	0.0624713	0.952939	0.0369254	0.962673	0.0392788		11.0188	0.950044	0.0357742	0.893728	0.054178		11.0188	0.92464	0.0417735	0.788486	0.178662
	11.0273	0.867179	0.066623	0.940527	0.0392242	0.964582	0.0442537		11.0273	0.946608	0.0356106	0.891649	0.0547063		11.0273	0.924619	0.0408622	0.789715	0.177221
	11.0357	0.863622	0.0649869	0.946729	0.0398125	0.954236	0.0464071		11.0357	0.94398	0.034951	0.88873	0.0557542		11.0357	0.922765	0.0420818	0.788028	0.177826
	11.0442	0.842133	0.0660563	0.970809	0.0359196	0.947622	0.036497		11.0442	0.943254	0.0347328	0.888812	0.0570895		11.0442	0.92362	0.042131	0.782034	0.179504
	11.0526	0.851815	0.0666014	0.952532	0.046449	0.958513	0.0408125		11.0526	0.9416	0.0359951	0.884394	0.0565884		11.0526	0.92272	0.0445106	0.783634	0.179834
	11.061	0.858413	0.0675126	0.953619	0.0396656	0.95992	0.0344379		11.061	0.939033	0.0361671	0.885454	0.057992		11.061	0.921202	0.0444579	0.779698	0.180059
	11.0695	0.849889	0.0700656	0.954907	0.0384422	0.950636	0.0422154		11.0695	0.936841	0.0363474	0.883593	0.0595399		11.0695	0.91914	0.0423662	0.781214	0.179839
	11.0779	0.850257	0.0722744	0.931859	0.0376198	0.969987	0.0352807		11.0779	0.936008	0.0375159	0.880926	0.0617542		11.0779	0.919292	0.0451549	0.781099	0.17916
	11.0864	0.846408	0.0704377	0.950051	0.0396533	0.969043	0.0307378		11.0864	0.935771	0.0354072	0.877067	0.0616639		11.0864	0.915678	0.0428557	0.77951	0.17554
	11.0948	0.831083	0.0684155	0.964938	0.036516	0.96334	0.0358679		11.0948	0.935111	0.0364225	0.875223	0.064615		11.0948	0.919309	0.0427076	0.778448	0.176091
	11.1033	0.840008	0.0705317	0.959673	0.0392149	0.974688	0.0323888		11.1033	0.932168	0.0364524	0.871157	0.0652864		11.1033	0.917359	0.0430429	0.777162	0.174555
	11.1118	0.823795	0.0721668	0.956558	0.035588	0.970684	0.0287929		11.1118	0.930404	0.0355676	0.869965	0.0662835		11.1118	0.914885	0.0425946	0.777108	0.178104
	11.1202	0.834382	0.0750571	0.929663	0.0379053	0.965463	0.0377664		11.1202	0.930276	0.0398656	0.868163	0.0666917		11.1202	0.914328	0.0426697	0.774623	0.175653
	11.1287	0.834924	0.0740261	0.954454	0.0409521	0.95456	0.039796		11.1287	0.929568	0.0397537	0.864618	0.070356		11.1287	0.911505	0.0430713	0.771369	0.176834
	11.1371	0.819934	0.0733323	0.957706	0.0399533	0.966238	0.0368827		11.1371	0.926713	0.0392517	0.862667	0.0699468		11.1371	0.910498	0.0426676	0.771284	0.177231
	11.1456	0.818248	0.0728355	0.959116	0.0357414	0.970953	0.0365739		11.1456	0.925495	0.0381269	0.861711	0.0697058		11.1456	0.914287	0.0436108	0.767966	0.179976
	11.154	0.808636	0.0754683	0.956643	0.0372759	0.951089	0.0280839		11.154	0.922211	0.0395092	0.858478	0.0696505		11.154	0.905696	0.0493789	0.767836	0.181512
	11.1624	0.813846	0.0745728	0.946037	0.0407443	0.954801	0.0308543		11.1624	0.921001	0.0380916	0.858091	0.0723821		11.1624	0.903548	0.0494074	0.765491	0.184527
	11.1709	0.812516	0.0745319	0.943607	0.0413495	0.952548	0.0350143		11.1709	0.922333	0.040237	0.855037	0.0727829		11.1709	0.901297	0.0478174	0.763271	0.182295
	11.1793	0.800081	0.0743116	0.948856	0.0484116	0.952632	0.0360348		11.1793	0.922207	0.0400643	0.857386	0.0763377		11.1793	0.905946	0.0483187	0.759	0.182151
	11.1878	0.805441	0.0749449	0.96811	0.0413326	0.948435	0.0313959		11.1878	0.923093	0.0405511	0.854005	0.0719529		11.1878	0.90387	0.0466509	0.756921	0.182841
	11.1962	0.798057	0.0748597	0.958788	0.0409841	0.954361	0.0343548		11.1962	0.923861	0.0412305	0.852981	0.0724472		11.1962	0.907844	0.0466621	0.756779	0.182349
	11.2047	0.795307	0.0751711	0.950789	0.040838	0.943995	0.0275798		11.2047	0.919963	0.0421031	0.849605	0.0747442		11.2047	0.905422	0.0473572	0.754308	0.180309
	11.2132	0.794712	0.0757483	0.957037	0.0422927	0.934263	0.031396		11.2132	0.919559	0.0430059	0.848752	0.074212		11.2132	0.904761	0.0494261	0.753771	0.182461
	11.2216	0.783369	0.0775318	0.961346	0.0358174	0.955511	0.0305979		11.2216	0.918385	0.0432654	0.84951	0.0738961		11.2216	0.901752	0.0576007	0.752098	0.182152
	11.2301	0.783053	0.07669	0.949368	0.0434052	0.963264	0.0309835		11.2301	0.917685	0.0430125	0.845228	0.0750696		11.2301	0.900802	0.059306	0.750374	0.182424
	11.2385	0.783401	0.0779465	0.942003	0.0369559	0.960334	0.0387673		11.2385	0.915229	0.0421455	0.844475	0.0766554		11.2385	0.896575	0.0588953	0.747745	0.182871
	11.247	0.758772	0.0772079	0.937486	0.0436191	0.939531	0.0339205		11.247	0.915282	0.0448521	0.841568	0.0775318		11.247	0.897968	0.0571395	0.74354	0.182372
	11.2554	0.772906	0.0758335	0.929331	0.0445725	0.939795	0.033961		11.2554	0.916596	0.0433742	0.83942	0.0774031		11.2554	0.896998	0.0575947	0.745348	0.182488
	11.2638	0.773661	0.0783485	0.943337	0.0459156	0.948036	0.0377193		11.2638	0.914123	0.0426192	0.837205	0.0789066		11.2638	0.902018	0.0546201	0.743856	0.182276
	11.2723	0.773929	0.0795466	0.957382	0.0400478	0.927845	0.0379779		11.2723	0.91284	0.0445244	0.83441	0.0780463		11.2723	0.899291	0.0506005	0.743346	0.180619
	11.2807	0.77242	0.0797599	0.928451	0.0481054	0.935228	0.0461102		11.2807	0.91045	0.0448753	0.833567	0.0802125		11.2807	0.899531	0.0527644	0.741319	0.178389
	11.2892	0.761398	0.0799929	0.967529	0.0409866	0.93938	0.0403779		11.2892	0.910099	0.0450171	0.831529	0.0814188		11.2892	0.896219	0.0530639	0.740273	0.177524
	11.2977	0.754875	0.0798988	0.951391	0.0435783	0.924428	0.0389489		11.2977	0.908189	0.0448721	0.82836	0.0828705		11.2977	0.896362	0.0521374	0.739509	0.176295
	11.3061	0.74202	0.0801295	0.954864	0.0415703	0.934254	0.0476841		11.3061	0.907771	0.0445143	0.827365	0.0818584		11.3061	0.895559	0.0502811	0.739594	0.175897
	11.3146	0.735238	0.0812646	0.948981	0.0410256	0.93353	0.0427005		11.3146	0.907055	0.0451504	0.824374	0.0824581		11.3146	0.893446	0.0496358	0.735873	0.176223
	11.323	0.735376	0.0823272	0.964753	0.0394299	0.93859	0.0404946		11.323	0.907509	0.0446753	0.82171	0.0844948		11.323	0.89256	0.0494373	0.735465	0.178177
	11.3315	0.735098	0.0802472	0.953694	0.03981	0.931029	0.0449474		11.3315	0.906414	0.0451457	0.820489	0.0866921		11.3315	0.891114	0.0507001	0.734376	0.177968
	11.3399	0.731612	0.084362	0.942569	0.0380217	0.954507	0.0398058		11.3399	0.907246	0.0457273	0.817505	0.0872759		11.3399	0.895355	0.0515259	0.730843	0.177848
	11.3483	0.729567	0.0818149	0.928226	0.0410834	0.934511	0.042497		11.3483	0.905532	0.0471699	0.814994	0.0878854		11.3483	0.89366	0.0505776	0.730635	0.179856
	11.3568	0.715991	0.0795353	0.94915	0.0420423	0.93489	0.0381729		11.3568	0.9042	0.0467511	0.813772	0.0882413		11.3568	0.893681	0.0504945	0.730443	0.181783
	11.3652	0.720087	0.0788879	0.94052	0.0472549	0.937541	0.0377928		11.3652	0.902677	0.0471876	0.808268	0.0923555		11.3652	0.890409	0.0518788	0.72864	0.181851
	11.3737	0.706734	0.0799619	0.941743	0.0437918	0.939421	0.0391142		11.3737	0.90078	0.0481118	0.803449	0.0951401		11.3737	0.889475	0.0493062	0.726945	0.180735
	11.3821	0.722693	0.0821193	0.939155	0.0449438	0.937522	0.0415893		11.3821	0.897109	0.0486979	0.801715	0.096608		11.3821	0.892985	0.0554158	0.725097	0.181555
	11.3906	0.720298	0.0829831	0.935211	0.0519451	0.925504	0.0492625		11.3906	0.895493	0.0483112	0.804848	0.0931225		11.3906	0.87689	0.0755292	0.722319	0.181189
	11.3991	0.714859	0.0816412	0.962868	0.0439632	0.921351	0.042756		11.3991	0.893668	0.0484412	0.80061	0.0935886		11.3991	0.83151	0.112917	0.719188	0.181714
	11.4075	0.705815	0.0833311	0.956428	0.046864	0.90724	0.0497917		11.4075	0.893698	0.0494094	0.802443	0.0953236		11.4075	0.876284	0.0524204	0.716091	0.181687
	11.416	0.696341	0.0841134	0.948457	0.0475454	0.923321	0.0346222		11.416	0.89406	0.0494968	0.802032	0.0964401		11.416	0.816303	0.142638	0.713852	0.18028
	11.4244	0.699302	0.0841156	0.957588	0.0459162	0.93612	0.0396685		11.4244	0.89154	0.0484847	0.799641	0.0953627		11.4244	0.84843	0.0694604	0.714223	0.182571
	11.4329	0.695611	0.0846463	0.940807	0.0485203	0.92908	0.0414521		11.4329	0.889558	0.0500262	0.794507	0.0963966		11.4329	0.873403	0.0575284	0.711139	0.182538
	11.4413	0.679011	0.0819106	0.943716	0.0458314	0.93538	0.0435936		11.4413	0.887063	0.0490185	0.790899	0.0955238		11.4413	0.872759	0.0634026	0.709517	0.183572
	11.4497	0.688386	0.0826535	0.944647	0.0461489	0.913837	0.0462894		11.4497	0.884162	0.0489941	0.790444	0.0971432		11.4497	0.873154	0.0634849	0.705981	0.184237
	11.4582	0.678654	0.0812173	0.937615	0.0493023	0.923003	0.0408973		11.4582	0.881375	0.0520432	0.78679	0.0967395		11.4582	0.872437	0.0639236	0.705289	0.183593
	11.4666	0.681313	0.0869384	0.949428	0.050986	0.917642	0.0412479		11.4666	0.884503	0.0529597	0.784973	0.0965934		11.4666	0.872556	0.0658208	0.704159	0.186032
	11.4751	0.678557	0.0874284	0.956491	0.0521402	0.923592	0.0428952		11.4751	0.886153	0.0555587	0.78129	0.096516		11.4751	0.873842	0.0667329	0.702559	0.1871
	11.4835	0.67432	0.0845723	0.959178	0.0480201	0.912287	0.0473321		11.4835	0.884176	0.0551094	0.7778	0.096672		11.4835	0.870239	0.0670958	0.700008	0.188051
	11.492	0.673411	0.0871191	0.954865	0.0483162	0.920495	0.0448457		11.492	0.882877	0.056173	0.774362	0.0955737		11.492	0.868782	0.0679677	0.6982	0.187283
	11.5005	0.658524	0.0869552	0.940602	0.0500068	0.908944	0.056891		11.5005	0.879698	0.0558314	0.771527	0.0954704		11.5005	0.866135	0.0659723	0.69319	0.185431
	11.5089	0.667144	0.0843733	0.94334	0.0495582	0.88495	0.0518146		11.5089	0.875118	0.0540588	0.76791	0.0971194		11.5089	0.868306	0.0678255	0.692481	0.187465
	11.5174	0.66572	0.0876322	0.930886	0.0499095	0.90358	0.0483592		11.5174	0.875566	0.0551978	0.765844	0.0983525		11.5174	0.865952	0.0698345	0.692244	0.188085
	11.5258	0.645668	0.0884591	0.955855	0.0482159	0.88336	0.0455798		11.5258	0.871657	0.0560287	0.761859	0.0971985		11.5258	0.865768	0.0697476	0.690122	0.187247
	11.5343	0.65188	0.0866226	0.951115	0.0453563	0.898564	0.0452776		11.5343	0.868429	0.0554183	0.758042	0.0962757		11.5343	0.862555	0.0710324	0.686103	0.186299
	11.5427	0.651571	0.0865894	0.941554	0.0484214	0.894281	0.042236		11.5427	0.867591	0.0546438	0.755133	0.098806		11.5427	0.862386	0.0714294	0.6839	0.185999
	11.5511	0.639187	0.0889834	0.956758	0.0463951	0.89718	0.0450541		11.5511	0.865163	0.0549444	0.753067	0.0990116		11.5511	0.861556	0.0732405	0.684356	0.186777
	11.5596	0.654116	0.0899974	0.952599	0.0506223	0.8987	0.0474336		11.5596	0.861329	0.0556326	0.749662	0.101341		11.5596	0.860045	0.0749345	0.683464	0.185732
	11.568	0.633828	0.0894158	0.950861	0.0473902	0.904803	0.0472466		11.568	0.857835	0.0591188	0.745599	0.09977		11.568	0.860994	0.0728795	0.679704	0.18288
	11.5765	0.642186	0.0905799	0.945289	0.0477613	0.892277	0.0456149		11.5765	0.853382	0.0617411	0.744366	0.0993948		11.5765	0.85868	0.073373	0.67855	0.182743
	11.5849	0.628899	0.0869419	0.919457	0.051852	0.888191	0.0517817		11.5849	0.852746	0.0617987	0.743337	0.101022		11.5849	0.858707	0.0740681	0.676731	0.183134
	11.5934	0.628206	0.0897288	0.937227	0.0475835	0.894382	0.0419323		11.5934	0.851115	0.062235	0.739619	0.100212		11.5934	0.85672	0.0733015	0.672819	0.182979
	11.6019	0.630569	0.0860598	0.926477	0.0493537	0.898602	0.0434207		11.6019	0.846374	0.062191	0.737567	0.098303		11.6019	0.855297	0.0742138	0.670079	0.182104
	11.6103	0.613351	0.0923318	0.943052	0.0511517	0.883431	0.0528024		11.6103	0.842672	0.0626414	0.734055	0.0998131		11.6103	0.855106	0.0727071	0.669114	0.183059
	11.6188	0.61062	0.0871634	0.914531	0.0555475	0.877505	0.0419007		11.6188	0.838928	0.0607791	0.73217	0.100227		11.6188	0.852402	0.0727474	0.663651	0.180681
	11.6272	0.618505	0.0877754	0.934639	0.0539877	0.869645	0.0509673		11.6272	0.836159	0.0631019	0.730891	0.0991784		11.6272	0.850663	0.0752861	0.661816	0.180513
	11.6357	0.616896	0.0894056	0.923218	0.0538759	0.888261	0.0483055		11.6357	0.833697	0.0624619	0.727719	0.0985175		11.6357	0.850282	0.0756214	0.65834	0.179005
	11.6441	0.613593	0.0890812	0.925937	0.0551231	0.883577	0.0492819		11.6441	0.82915	0.0630589	0.725896	0.0977389		11.6441	0.847343	0.0757491	0.657307	0.179119
	11.6525	0.60447	0.0905714	0.935989	0.0538618	0.880392	0.0406029		11.6525	0.829413	0.0629632	0.723478	0.0975775		11.6525	0.848566	0.0752362	0.65727	0.179847
	11.661	0.597499	0.0901432	0.915826	0.0573998	0.885955	0.0453827		11.661	0.825557	0.063723	0.720952	0.0981429		11.661	0.847895	0.075047	0.65235	0.178204
	11.6694	0.598827	0.0900709	0.918991	0.0589329	0.887728	0.0460993		11.6694	0.823689	0.0649162	0.717789	0.0984654		11.6694	0.846051	0.0759319	0.648144	0.177636
	11.6779	0.58682	0.0864688	0.917116	0.0582867	0.889479	0.0441181		11.6779	0.820803	0.0645387	0.714905	0.0973304		11.6779	0.84266	0.0778936	0.645803	0.177058
	11.6863	0.58282	0.0908222	0.896914	0.0602777	0.874707	0.0467196		11.6863	0.817915	0.0658661	0.712255	0.0989848		11.6863	0.842658	0.0767903	0.646295	0.176795
	11.6948	0.600065	0.0933438	0.922182	0.0624553	0.870914	0.0467643		11.6948	0.814738	0.0660335	0.709904	0.0978435		11.6948	0.84151	0.076139	0.643579	0.176659
	11.7033	0.588943	0.0914068	0.927878	0.0564067	0.881219	0.0440044		11.7033	0.81452	0.0674096	0.704976	0.0974447		11.7033	0.840759	0.0775753	0.642209	0.178064
	11.7117	0.589751	0.0921511	0.930323	0.0619513	0.870454	0.0479426		11.7117	0.810501	0.0678103	0.702306	0.0984754		11.7117	0.840572	0.0774467	0.6417	0.17644
	11.7202	0.580296	0.0922332	0.932776	0.0591147	0.873731	0.0444801		11.7202	0.807931	0.0664341	0.700417	0.0993963		11.7202	0.841249	0.0794613	0.637297	0.175247
	11.7286	0.576488	0.0923327	0.905676	0.0654925	0.873379	0.049898		11.7286	0.80405	0.0696067	0.697281	0.099452		11.7286	0.837464	0.0778873	0.638327	0.177695
	11.737	0.573678	0.0922117	0.92303	0.0629723	0.865007	0.044291		11.737	0.801906	0.0681437	0.695383	0.0999878		11.737	0.836377	0.079673	0.63822	0.178971
	11.7455	0.558385	0.090886	0.938868	0.0610919	0.867088	0.0515973		11.7455	0.800164	0.0693994	0.69061	0.0992789		11.7455	0.835083	0.0800553	0.638086	0.178833
	11.7539	0.566764	0.0921088	0.918858	0.0666504	0.871265	0.0475539		11.7539	0.794803	0.0708646	0.687229	0.101596		11.7539	0.833696	0.0790786	0.637424	0.177612
	11.7624	0.570978	0.0929702	0.92634	0.0647002	0.871576	0.0493558		11.7624	0.793013	0.0704756	0.683669	0.103015		11.7624	0.83539	0.0883901	0.63675	0.177487
	11.7708	0.56961	0.0946208	0.933596	0.0592672	0.870558	0.04743		11.7708	0.79006	0.0698281	0.68016	0.102107		11.7708	0.834066	0.0858424	0.635547	0.176147
	11.7793	0.568329	0.0933849	0.910209	0.0625559	0.855992	0.0461149		11.7793	0.787216	0.070025	0.676487	0.10146		11.7793	0.824512	0.0824741	0.634344	0.176604
	11.7878	0.564376	0.0942826	0.909092	0.0604365	0.861075	0.047952		11.7878	0.785937	0.071837	0.675133	0.10305		11.7878	0.827489	0.0842119	0.633556	0.177244
	11.7962	0.555039	0.0913176	0.908286	0.0607375	0.853584	0.047122		11.7962	0.782497	0.072263	0.670049	0.101135		11.7962	0.828582	0.0826246	0.633336	0.17773
	11.8047	0.55334	0.0951207	0.905458	0.0575724	0.852521	0.050813		11.8047	0.779168	0.0717152	0.67016	0.102569		11.8047	0.826441	0.0823319	0.631696	0.178615
	11.8131	0.555127	0.0927345	0.901187	0.0690449	0.853259	0.048299		11.8131	0.77561	0.0717369	0.668357	0.102434		11.8131	0.825214	0.0818163	0.629968	0.178656
	11.8216	0.551057	0.095823	0.885318	0.0690741	0.854268	0.051846		11.8216	0.772178	0.0710476	0.664219	0.102855		11.8216	0.824327	0.0801455	0.627749	0.176475
	11.83	0.546046	0.0946968	0.911957	0.0602259	0.852148	0.054253		11.83	0.769754	0.0700714	0.663013	0.103348		11.83	0.823983	0.0802409	0.626042	0.177918
	11.8384	0.53606	0.0946498	0.918405	0.0600531	0.851987	0.050931		11.8384	0.766515	0.069245	0.659223	0.104343		11.8384	0.823758	0.0794823	0.623916	0.178714
	11.8469	0.53836	0.0919598	0.909945	0.0645496	0.854286	0.0524071		11.8469	0.763947	0.069539	0.656998	0.103847		11.8469	0.821265	0.0804789	0.623754	0.178075
	11.8553	0.528671	0.0924092	0.901548	0.0677976	0.83846	0.0527909		11.8553	0.763929	0.0704796	0.654649	0.102967		11.8553	0.816953	0.0802731	0.622341	0.178367
	11.8638	0.533895	0.0986757	0.907675	0.061965	0.841392	0.0488645		11.8638	0.761929	0.0698803	0.650368	0.104631		11.8638	0.818469	0.0790556	0.620141	0.177764
	11.8722	0.534741	0.0931303	0.909106	0.0623961	0.828891	0.0533631		11.8722	0.758996	0.0701851	0.644556	0.107985		11.8722	0.816035	0.0811214	0.619914	0.178823
	11.8807	0.527936	0.098966	0.915224	0.0648032	0.83833	0.0505431		11.8807	0.752493	0.0743944	0.64451	0.107596		11.8807	0.816042	0.0796624	0.617885	0.178891
	11.8892	0.530373	0.0950422	0.920711	0.0622598	0.837153	0.0590673		11.8892	0.750731	0.0768118	0.641775	0.108998		11.8892	0.817733	0.0797143	0.618317	0.178525
	11.8976	0.526227	0.0958887	0.905478	0.0612753	0.820454	0.0545508		11.8976	0.748561	0.0760652	0.639075	0.107322		11.8976	0.816708	0.0796296	0.618329	0.181023
	11.9061	0.520549	0.0940548	0.88998	0.0682679	0.822709	0.05004		11.9061	0.743635	0.0776023	0.638339	0.108502		11.9061	0.817184	0.0764552	0.616646	0.180631
	11.9145	0.51521	0.0939329	0.903958	0.0619103	0.82255	0.0563758		11.9145	0.743262	0.0775503	0.635134	0.106476		11.9145	0.815695	0.0770488	0.615689	0.181778
	11.923	0.512916	0.0960993	0.873	0.0663243	0.830997	0.0508751		11.923	0.741826	0.0771002	0.633359	0.106911		11.923	0.814245	0.0737903	0.613	0.18138
	11.9314	0.513846	0.095004	0.9073	0.0627287	0.816936	0.0561635		11.9314	0.739241	0.077657	0.630134	0.108043		11.9314	0.815226	0.0741711	0.612393	0.18088
	11.9398	0.51072	0.0975392	0.90737	0.0617821	0.816139	0.0492164		11.9398	0.737734	0.076664	0.630113	0.106835		11.9398	0.811612	0.0734318	0.610703	0.182173
	11.9483	0.51143	0.0965894	0.899013	0.0645078	0.818368	0.0602653		11.9483	0.737697	0.0785538	0.628081	0.105802		11.9483	0.805261	0.0761175	0.608745	0.183111
	11.9567	0.504716	0.0951595	0.884825	0.0662978	0.812491	0.0559472		11.9567	0.73619	0.0803418	0.624628	0.103732		11.9567	0.800784	0.0746514	0.60945	0.18598
	11.9652	0.50371	0.096272	0.890727	0.0687925	0.810519	0.055451		11.9652	0.737494	0.0811737	0.625176	0.103922		11.9652	0.805108	0.0787181	0.607374	0.185139
	11.9736	0.498632	0.0966651	0.899952	0.0625258	0.804146	0.0631721		11.9736	0.739924	0.0805909	0.622887	0.102096		11.9736	0.804808	0.0767609	0.603877	0.183483
	11.9821	0.494692	0.0938213	0.877963	0.0655005	0.797342	0.0562991		11.9821	0.738467	0.0823868	0.619934	0.102543		11.9821	0.804004	0.0777762	0.603124	0.185151
	11.9906	0.4916	0.0979693	0.903844	0.0636103	0.81274	0.0543091		11.9906	0.734303	0.0819535	0.617819	0.0992066		11.9906	0.799709	0.0726996	0.600013	0.185896
	11.999	0.483846	0.0926524	0.896833	0.0682388	0.819013	0.0568338		11.999	0.731673	0.0832336	0.61679	0.0988633		11.999	0.797877	0.07123	0.598284	0.187644
	12.0075	0.471842	0.0930573	0.884901	0.0704198	0.812578	0.058201		12.0075	0.730649	0.0845351	0.614697	0.100412		12.0075	0.802082	0.0710977	0.596406	0.184489
	12.0159	0.481463	0.0991251	0.903559	0.0634054	0.803112	0.0568958		12.0159	0.727672	0.0832506	0.614443	0.0999223		12.0159	0.802453	0.0728132	0.59585	0.186082
	12.0244	0.472134	0.0916386	0.871711	0.0713497	0.807461	0.0582071		12.0244	0.725674	0.0822223	0.612029	0.0990735		12.0244	0.802578	0.0704634	0.593491	0.185416
	12.0328	0.4677	0.0953309	0.895543	0.0693354	0.797899	0.0620306		12.0328	0.723463	0.0836879	0.608822	0.0971643		12.0328	0.801106	0.0690673	0.592089	0.186532
	12.0412	0.485283	0.0977448	0.893766	0.0682599	0.784965	0.0597212		12.0412	0.721173	0.0825921	0.607991	0.0978746		12.0412	0.800483	0.0689981	0.587337	0.186479
	12.0497	0.477955	0.0951691	0.886107	0.0681265	0.790437	0.0540749		12.0497	0.719315	0.0840412	0.606386	0.0978212		12.0497	0.799203	0.0712863	0.585046	0.185381
	12.0581	0.453251	0.0922169	0.898591	0.0680536	0.790942	0.0586241		12.0581	0.714804	0.0846703	0.604687	0.0982176		12.0581	0.800009	0.0692073	0.584375	0.186435
	12.0666	0.471082	0.0983754	0.897558	0.0678635	0.790394	0.0573599		12.0666	0.712566	0.086047	0.60196	0.0980955		12.0666	0.798123	0.0716758	0.581032	0.187073
	12.075	0.463466	0.10062	0.886322	0.0680215	0.781242	0.0606861		12.075	0.70892	0.0852766	0.600264	0.0990791		12.075	0.799178	0.0711844	0.579214	0.187133
	12.0835	0.468822	0.0960155	0.894562	0.0633859	0.772638	0.060146		12.0835	0.70652	0.0883112	0.597108	0.0975699		12.0835	0.798078	0.0699154	0.57803	0.188536
	12.092	0.466763	0.101791	0.868573	0.0701547	0.76759	0.0605668		12.092	0.702573	0.0867083	0.594024	0.0971898		12.092	0.796365	0.0709195	0.574488	0.188399
	12.1004	0.467237	0.101606	0.886899	0.0618993	0.762238	0.0631586		12.1004	0.699548	0.0870492	0.595555	0.0976585		12.1004	0.793736	0.0718044	0.57092	0.187207
	12.1089	0.464598	0.0989544	0.878352	0.0676022	0.752458	0.0565167		12.1089	0.694339	0.0861342	0.594416	0.0966723		12.1089	0.792414	0.0700357	0.568588	0.187546
	12.1173	0.464406	0.100445	0.880795	0.0668191	0.754378	0.0613848		12.1173	0.69273	0.0876629	0.592467	0.0967222		12.1173	0.79224	0.0687213	0.565815	0.186944
	12.1258	0.457499	0.102312	0.875829	0.0701716	0.752031	0.0618308		12.1258	0.691247	0.0894092	0.589921	0.0950934		12.1258	0.790965	0.069584	0.56275	0.184811
	12.1342	0.458176	0.0997417	0.881906	0.0707497	0.751923	0.0587698		12.1342	0.688666	0.0889788	0.589578	0.0959796		12.1342	0.790426	0.0696982	0.562804	0.186985
	12.1426	0.455325	0.10381	0.867446	0.0716976	0.750507	0.0640762		12.1426	0.685811	0.0884997	0.586428	0.0935648		12.1426	0.789827	0.0694115	0.561538	0.187064
	12.1511	0.451168	0.103501	0.894877	0.0699542	0.735289	0.0625367		12.1511	0.682025	0.0904677	0.585198	0.0933836		12.1511	0.786192	0.0692959	0.558623	0.185863
	12.1595	0.453203	0.103607	0.882601	0.0739043	0.738987	0.0591368		12.1595	0.680072	0.089873	0.5806	0.0913441		12.1595	0.788057	0.0689621	0.554548	0.183927
	12.168	0.448995	0.100554	0.880234	0.068324	0.743552	0.0599651		12.168	0.678045	0.0907603	0.578333	0.0891307		12.168	0.783903	0.0679403	0.553622	0.184322
	12.1765	0.439728	0.10027	0.882632	0.0735498	0.740405	0.0687219		12.1765	0.674568	0.0927793	0.57449	0.0877099		12.1765	0.784588	0.0701931	0.551907	0.184985
	12.1849	0.447891	0.103008	0.879486	0.070902	0.726269	0.0685335		12.1849	0.67122	0.0957095	0.570685	0.0852236		12.1849	0.781693	0.0703544	0.549182	0.184002
	12.1934	0.433488	0.0981543	0.872755	0.0717267	0.744409	0.0651841		12.1934	0.669075	0.0969074	0.568586	0.084216		12.1934	0.778103	0.0749701	0.547268	0.182892
	12.2018	0.435863	0.102035	0.885288	0.0728874	0.746304	0.06638		12.2018	0.667032	0.0975454	0.565286	0.0812821		12.2018	0.777029	0.0763266	0.546383	0.183758
	12.2103	0.438794	0.0995879	0.882713	0.0697866	0.732506	0.0660482		12.2103	0.663975	0.0991487	0.559943	0.0795732		12.2103	0.772817	0.0772452	0.543338	0.183027
	12.2187	0.44052	0.101313	0.890296	0.068285	0.743503	0.061085		12.2187	0.660774	0.102392	0.555145	0.0774359		12.2187	0.770524	0.0763725	0.540625	0.182956
	12.2271	0.434421	0.0966419	0.880914	0.0703826	0.738479	0.0631183		12.2271	0.656353	0.106686	0.551727	0.0750133		12.2271	0.771255	0.0785522	0.539398	0.181998
	12.2356	0.436015	0.103625	0.871865	0.0704645	0.744624	0.0656821		12.2356	0.65018	0.109781	0.545935	0.0743968		12.2356	0.769734	0.0788386	0.538065	0.181776
	12.244	0.439506	0.10015	0.89129	0.0690419	0.748513	0.0645974		12.244	0.646742	0.116767	0.540652	0.0728749		12.244	0.766694	0.0790988	0.535801	0.181501
	12.2525	0.434083	0.0963615	0.891822	0.0686023	0.739568	0.0701884		12.2525	0.639986	0.121664	0.533155	0.0707412		12.2525	0.764865	0.0802305	0.533682	0.181158
	12.2609	0.428798	0.0974769	0.879456	0.0704723	0.737983	0.067755		12.2609	0.633138	0.126327	0.527386	0.0694367		12.2609	0.761317	0.0801039	0.530526	0.180976
	12.2694	0.430185	0.0975017	0.853363	0.0740709	0.739433	0.0704094		12.2694	0.626543	0.131043	0.51835	0.0667832		12.2694	0.75992	0.0829107	0.529181	0.18054
	12.2779	0.412771	0.0950014	0.891941	0.0676877	0.732303	0.0693284		12.2779	0.62074	0.137554	0.507068	0.0655048		12.2779	0.75808	0.0804707	0.525794	0.180007
	12.2863	0.42352	0.0970075	0.88184	0.0708074	0.723858	0.0706207		12.2863	0.614733	0.142645	0.503684	0.0650774		12.2863	0.751113	0.0822383	0.522857	0.178665
	12.2948	0.423857	0.0969849	0.872116	0.0715199	0.728713	0.070269		12.2948	0.607316	0.147562	0.49633	0.0636244		12.2948	0.75451	0.0886509	0.519826	0.178754
	12.3032	0.41502	0.0925733	0.878361	0.0720582	0.719977	0.0677252		12.3032	0.60148	0.155649	0.488228	0.0620776		12.3032	0.745245	0.0936433	0.516746	0.180805
	12.3117	0.41907	0.0958356	0.888911	0.0700622	0.706321	0.0713155		12.3117	0.593255	0.160821	0.479865	0.0622929		12.3117	0.74245	0.0968584	0.512571	0.180618
	12.3201	0.421724	0.098761	0.897917	0.068479	0.714597	0.0649721		12.3201	0.587074	0.167474	0.471739	0.0604415		12.3201	0.740456	0.092222	0.510808	0.180143
	12.3285	0.424615	0.0974014	0.876181	0.0709189	0.70297	0.0660965		12.3285	0.580676	0.17168	0.462559	0.060202		12.3285	0.719478	0.0934493	0.507636	0.181187
	12.337	0.421779	0.0984354	0.863046	0.0732127	0.708536	0.0631199		12.337	0.573391	0.176422	0.453724	0.0608549		12.337	0.725594	0.101111	0.505844	0.183476
	12.3454	0.407079	0.0945967	0.876897	0.0695543	0.707705	0.0676326		12.3454	0.565988	0.179683	0.445957	0.0584638		12.3454	0.718958	0.105255	0.501063	0.182697
	12.3539	0.417425	0.0960528	0.869612	0.0715137	0.700928	0.0700998		12.3539	0.560117	0.18373	0.438624	0.0586451		12.3539	0.716261	0.109381	0.499059	0.185312
	12.3623	0.410984	0.096793	0.890155	0.0721392	0.70002	0.065986		12.3623	0.551733	0.186833	0.428192	0.058129		12.3623	0.71161	0.112541	0.495512	0.184762
	12.3708	0.410951	0.0963148	0.876394	0.0676898	0.710328	0.0688062		12.3708	0.542419	0.188292	0.417574	0.058837		12.3708	0.704748	0.118575	0.491676	0.18458
	12.3793	0.41045	0.0952397	0.885071	0.0683941	0.705543	0.0682252		12.3793	0.532589	0.19071	0.407788	0.058968		12.3793	0.697683	0.121439	0.487637	0.185287
	12.3877	0.399749	0.0940364	0.872948	0.0686034	0.708067	0.0693579		12.3877	0.524481	0.193357	0.399724	0.0596378		12.3877	0.694263	0.126165	0.481692	0.18511
	12.3962	0.394117	0.0935633	0.876892	0.0698003	0.702143	0.0684743		12.3962	0.515602	0.195568	0.389872	0.0607527		12.3962	0.688076	0.129833	0.479359	0.185027
	12.4046	0.402208	0.0939912	0.873152	0.0701357	0.690871	0.0710784		12.4046	0.506758	0.197836	0.380021	0.0624708		12.4046	0.681461	0.133099	0.478357	0.185642
	12.4131	0.398182	0.0935445	0.884236	0.0732303	0.681315	0.0717578		12.4131	0.497787	0.199481	0.371056	0.0627239		12.4131	0.676045	0.137585	0.473016	0.186403
	12.4215	0.401207	0.0959791	0.871075	0.0747367	0.687894	0.0710653		12.4215	0.488834	0.200282	0.360424	0.063282		12.4215	0.670289	0.139458	0.469338	0.187611
	12.4299	0.40107	0.0947409	0.867586	0.0723066	0.693262	0.0692228		12.4299	0.480506	0.202412	0.351238	0.0654122		12.4299	0.666296	0.145432	0.464701	0.18918
	12.4384	0.397653	0.0943048	0.881518	0.0744603	0.695447	0.0706224		12.4384	0.470937	0.203922	0.340535	0.0668255		12.4384	0.66077	0.150128	0.459593	0.188462
	12.4468	0.393798	0.0910329	0.874526	0.0747599	0.691675	0.075473		12.4468	0.463669	0.206445	0.331881	0.0682628		12.4468	0.654284	0.151766	0.455387	0.188733
	12.4553	0.388319	0.0894236	0.87431	0.0753903	0.678912	0.073979		12.4553	0.453786	0.206597	0.324638	0.0698511		12.4553	0.650844	0.156456	0.450252	0.189738
	12.4637	0.386647	0.08916	0.861205	0.0746338	0.685163	0.0740272		12.4637	0.444143	0.207815	0.315756	0.0679131		12.4637	0.641132	0.162407	0.443141	0.189035
	12.4722	0.39124	0.0915105	0.872026	0.0729088	0.685176	0.0726157		12.4722	0.437674	0.210505	0.303182	0.0647197		12.4722	0.631814	0.163387	0.437667	0.188973
	12.4807	0.38625	0.0883926	0.864894	0.0775693	0.683665	0.0731175		12.4807	0.42175	0.211122	0.29623	0.0659674		12.4807	0.629055	0.167981	0.433573	0.190544
	12.4891	0.386479	0.0885293	0.874645	0.074588	0.685092	0.0738762		12.4891	0.420381	0.212064	0.288574	0.0664512		12.4891	0.577487	0.206643	0.427031	0.190199
	12.4976	0.379564	0.0864827	0.862795	0.0735941	0.680721	0.0733147		12.4976	0.413275	0.213408	0.27914	0.0659739		12.4976	0.606347	0.17102	0.421622	0.192402
	12.506	0.379821	0.0899703	0.865661	0.0736731	0.684439	0.0744035		12.506	0.405371	0.213229	0.270621	0.0649616		12.506	0.555762	0.213735	0.416435	0.192917
	12.5145	0.381074	0.087056	0.859831	0.0747918	0.659773	0.0767374		12.5145	0.399144	0.213996	0.263772	0.0648747		12.5145	0.602948	0.175147	0.410153	0.194159
	12.5229	0.374748	0.0852193	0.863962	0.0795784	0.665431	0.0735107		12.5229	0.392573	0.215214	0.255893	0.0646798		12.5229	0.595919	0.177767	0.403795	0.194275
	12.5313	0.362943	0.0818825	0.863229	0.0762034	0.660013	0.0745595		12.5313	0.386038	0.216063	0.249722	0.0650675		12.5313	0.589461	0.180994	0.397777	0.194928
	12.5398	0.368183	0.0868126	0.853165	0.0746193	0.662895	0.0703229		12.5398	0.379431	0.215539	0.242307	0.0642906		12.5398	0.583518	0.18379	0.392699	0.196087
	12.5482	0.371955	0.0835905	0.86168	0.0782005	0.677229	0.0761227		12.5482	0.372417	0.21574	0.234802	0.0639365		12.5482	0.575853	0.185805	0.387318	0.196899
	12.5567	0.368619	0.0847411	0.86123	0.0794242	0.658114	0.0757219		12.5567	0.36596	0.215866	0.22681	0.0626848		12.5567	0.568317	0.186823	0.382244	0.197589
	12.5651	0.369974	0.0848711	0.844874	0.0791223	0.659073	0.0743701		12.5651	0.360586	0.21545	0.21983	0.0620753		12.5651	0.562751	0.190109	0.378383	0.198628
	12.5736	0.359579	0.0825141	0.821616	0.0834336	0.661698	0.0776549		12.5736	0.357078	0.215397	0.212694	0.0608989		12.5736	0.556607	0.193581	0.372235	0.198452
	12.5821	0.361186	0.0824183	0.844901	0.0809201	0.646457	0.0801933		12.5821	0.349544	0.214198	0.206913	0.0606003		12.5821	0.548399	0.193466	0.366512	0.198518
	12.5905	0.354195	0.0837309	0.834292	0.0815429	0.646507	0.0736712		12.5905	0.343615	0.213695	0.201446	0.0596957		12.5905	0.543706	0.198627	0.36163	0.198603
	12.599	0.363102	0.0796238	0.861503	0.0778594	0.658433	0.0845541		12.599	0.339249	0.213908	0.195508	0.0592507		12.599	0.537858	0.198518	0.356454	0.197517
	12.6074	0.353759	0.0784289	0.837919	0.0846255	0.652644	0.08026		12.6074	0.334204	0.214174	0.189604	0.0580889		12.6074	0.531236	0.200986	0.349755	0.195859
	12.6159	0.357764	0.0794991	0.849321	0.0760001	0.650273	0.0794674		12.6159	0.326966	0.211167	0.184054	0.0573317		12.6159	0.523847	0.201437	0.344853	0.196041
	12.6243	0.346525	0.0749653	0.84772	0.0808347	0.644961	0.0805106		12.6243	0.318818	0.21088	0.179021	0.0565192		12.6243	0.51714	0.204646	0.33833	0.194691
	12.6327	0.350233	0.0764173	0.843074	0.0811743	0.626865	0.0756229		12.6327	0.312585	0.211144	0.173527	0.0550147		12.6327	0.509067	0.204152	0.333505	0.194094
	12.6412	0.355478	0.0791412	0.846857	0.0836393	0.630791	0.0723841		12.6412	0.308158	0.210531	0.168647	0.0539287		12.6412	0.502396	0.205869	0.327764	0.192343
	12.6496	0.350257	0.0744352	0.837029	0.087211	0.637882	0.0730866		12.6496	0.306321	0.208115	0.163483	0.0532531		12.6496	0.498209	0.209138	0.321288	0.189747
	12.6581	0.331135	0.0748976	0.831716	0.0820712	0.639339	0.0777574		12.6581	0.301966	0.20521	0.158595	0.0515292		12.6581	0.490595	0.211114	0.315102	0.187559
	12.6666	0.34662	0.0756016	0.825659	0.0835136	0.644458	0.0805068		12.6666	0.294856	0.20325	0.154552	0.0512224		12.6666	0.482751	0.212116	0.308887	0.184932
	12.675	0.343224	0.0742754	0.825885	0.085761	0.632411	0.0833362		12.675	0.28565	0.204093	0.149958	0.0500499		12.675	0.476413	0.211417	0.303529	0.184174
	12.6835	0.333577	0.0725659	0.831594	0.0836659	0.633133	0.0750804		12.6835	0.28027	0.202632	0.145796	0.0486631		12.6835	0.470082	0.214297	0.295657	0.180142
	12.6919	0.343903	0.0744112	0.83723	0.0863565	0.629291	0.0795507		12.6919	0.278186	0.200695	0.141755	0.047216		12.6919	0.462324	0.212791	0.291264	0.178288
	12.7004	0.34234	0.0754375	0.827599	0.0854939	0.630593	0.0750188		12.7004	0.277554	0.196587	0.137911	0.046519		12.7004	0.455581	0.213935	0.286142	0.176814
	12.7088	0.344295	0.0738631	0.827104	0.0834588	0.642544	0.0811326		12.7088	0.273473	0.193648	0.133944	0.0452249		12.7088	0.448468	0.213821	0.278929	0.172146
	12.7172	0.330302	0.0693493	0.794781	0.0904593	0.634795	0.0811143		12.7172	0.269043	0.193754	0.130739	0.0442146		12.7172	0.440813	0.212884	0.272626	0.170105
	12.7257	0.330689	0.0738756	0.832873	0.0827152	0.621611	0.0822553		12.7257	0.264962	0.192749	0.126808	0.0431804		12.7257	0.435001	0.212817	0.267382	0.167136
	12.7341	0.340277	0.0730693	0.827602	0.0881107	0.625811	0.0736188		12.7341	0.259556	0.188405	0.123154	0.0419861		12.7341	0.428125	0.212872	0.262131	0.165879
	12.7426	0.330399	0.0701186	0.822358	0.0876812	0.627751	0.080921		12.7426	0.256502	0.187367	0.120853	0.0409523		12.7426	0.421429	0.212426	0.255913	0.162532
	12.751	0.327239	0.0742061	0.829475	0.089177	0.619416	0.0753864		12.751	0.251694	0.183146	0.116642	0.0399901		12.751	0.413303	0.209461	0.250187	0.159554
	12.7595	0.332128	0.0695798	0.806245	0.0900768	0.61805	0.0800345		12.7595	0.246224	0.178795	0.113655	0.0387033		12.7595	0.40649	0.208444	0.245235	0.157459
	12.768	0.317261	0.0680179	0.821308	0.0855286	0.622734	0.0782427		12.768	0.242449	0.176103	0.11137	0.0380853		12.768	0.39975	0.206885	0.239817	0.154344
	12.7764	0.321789	0.0717867	0.809937	0.0912769	0.616028	0.0813828		12.7764	0.239027	0.173079	0.107747	0.0374321		12.7764	0.392109	0.205364	0.234625	0.150856
	12.7849	0.318756	0.0676102	0.828724	0.0897806	0.608506	0.0822192		12.7849	0.234156	0.169967	0.106091	0.0369804		12.7849	0.386186	0.2045	0.228728	0.148057
	12.7933	0.316916	0.0699528	0.826543	0.0895651	0.610499	0.0807565		12.7933	0.23067	0.167204	0.103704	0.0363924		12.7933	0.379002	0.201642	0.224155	0.144376
	12.8018	0.318174	0.0681381	0.784214	0.096776	0.627003	0.0816164		12.8018	0.22798	0.165602	0.101284	0.0360519		12.8018	0.372654	0.20016	0.218698	0.141057
	12.8102	0.316048	0.0689661	0.808139	0.0871397	0.61464	0.0807043		12.8102	0.224754	0.16249	0.0992105	0.0353731		12.8102	0.367421	0.19965	0.213574	0.13768
	12.8186	0.314529	0.0721696	0.819888	0.0868519	0.610126	0.0838713		12.8186	0.220671	0.159277	0.0975465	0.0342376		12.8186	0.360582	0.197226	0.208024	0.13458
	12.8271	0.317834	0.0677008	0.799454	0.0899207	0.604761	0.0782827		12.8271	0.216182	0.155499	0.0951836	0.0335994		12.8271	0.353948	0.194618	0.202412	0.133336
	12.8355	0.309344	0.0683309	0.819968	0.0860318	0.609436	0.0850216		12.8355	0.212978	0.15269	0.0935935	0.0324424		12.8355	0.348183	0.193651	0.198233	0.129267
	12.844	0.316039	0.0687497	0.809204	0.090755	0.60435	0.0853182		12.844	0.208559	0.148495	0.0917803	0.0316769		12.844	0.340985	0.190112	0.194964	0.126283
	12.8524	0.306562	0.065044	0.819531	0.0919396	0.598099	0.0824372		12.8524	0.206345	0.146746	0.0896988	0.0308491		12.8524	0.335278	0.187522	0.190335	0.123318
	12.8609	0.306264	0.0645255	0.816917	0.0912175	0.598359	0.0841726		12.8609	0.202887	0.142706	0.087571	0.0297764		12.8609	0.329805	0.185608	0.186401	0.119356
	12.8694	0.303792	0.0668089	0.818463	0.0899862	0.602648	0.0810276		12.8694	0.199504	0.139877	0.0857186	0.0301806		12.8694	0.324026	0.182797	0.183019	0.117224
	12.8778	0.308219	0.0672917	0.791483	0.0953768	0.597924	0.0843071		12.8778	0.196075	0.136453	0.0845982	0.0293904		12.8778	0.318774	0.181196	0.178246	0.113316
	12.8863	0.301686	0.0659195	0.781872	0.0916259	0.595127	0.0849868		12.8863	0.192372	0.134012	0.0830529	0.029226		12.8863	0.313689	0.179807	0.174411	0.110372
	12.8947	0.29577	0.0631796	0.794181	0.0903488	0.589851	0.0837606		12.8947	0.189032	0.130057	0.0819643	0.0290833		12.8947	0.307414	0.177081	0.170687	0.107779
	12.9032	0.302564	0.0647463	0.800638	0.0940262	0.59366	0.0835952		12.9032	0.186266	0.128069	0.0797455	0.0291449		12.9032	0.301553	0.175676	0.167388	0.104844
	12.9116	0.293484	0.0644569	0.794012	0.0924221	0.590864	0.0887555		12.9116	0.183654	0.125383	0.0785283	0.0284038		12.9116	0.295186	0.172488	0.163796	0.101898
	12.92	0.298056	0.0632832	0.806968	0.0931947	0.584981	0.0876147		12.92	0.180615	0.123481	0.0776843	0.0283268		12.92	0.290895	0.170508	0.159883	0.0995444
	12.9285	0.288783	0.0614754	0.803483	0.0946527	0.570796	0.0809178		12.9285	0.178382	0.121766	0.0759958	0.0281554		12.9285	0.286019	0.168179	0.156517	0.0963754
	12.9369	0.291785	0.0620888	0.806311	0.0928989	0.575605	0.0787373		12.9369	0.176969	0.118594	0.0750292	0.026878		12.9369	0.280643	0.166512	0.152805	0.0934814
	12.9454	0.29306	0.063511	0.791635	0.0993585	0.573425	0.0857383		12.9454	0.174461	0.117258	0.0735107	0.0271415		12.9454	0.276519	0.16421	0.149121	0.0908589
	12.9538	0.295975	0.0620206	0.78761	0.0943535	0.565832	0.0812619		12.9538	0.171938	0.114846	0.0727797	0.0266486		12.9538	0.271812	0.162226	0.14607	0.0883251
	12.9623	0.293153	0.0602432	0.78167	0.0960272	0.577903	0.0830363		12.9623	0.169341	0.113009	0.0708656	0.0265996		12.9623	0.267326	0.159522	0.143236	0.0865976
	12.9708	0.286323	0.0608206	0.803994	0.0960457	0.576063	0.0834047		12.9708	0.166421	0.111626	0.0706487	0.0259751		12.9708	0.262038	0.1581	0.139755	0.0837079
	12.9792	0.280557	0.0585825	0.800218	0.0943357	0.572149	0.084637		12.9792	0.161974	0.110987	0.0697343	0.0257825		12.9792	0.257034	0.15549	0.136703	0.0816167
	12.9877	0.28428	0.0610204	0.791783	0.0966258	0.568599	0.0852419		12.9877	0.159321	0.108836	0.0683976	0.0253165		12.9877	0.25204	0.153045	0.133337	0.0793767
	12.9961	0.281055	0.0590883	0.802044	0.0967728	0.569138	0.0843145		12.9961	0.157349	0.107141	0.0682462	0.0250531		12.9961	0.236319	0.162208	0.130539	0.0778557
	13.0046	0.282334	0.0590313	0.805005	0.0922074	0.570691	0.0830103		13.0046	0.156417	0.107827	0.0671991	0.0245288		13.0046	0.235399	0.159459	0.128109	0.0754497
	13.013	0.279426	0.0575273	0.76643	0.100868	0.572072	0.0885814		13.013	0.154325	0.105947	0.0658667	0.0243246		13.013	0.240797	0.148007	0.125106	0.0727876
	13.0214	0.282204	0.0592244	0.769516	0.0987215	0.554086	0.0884471		13.0214	0.151571	0.102941	0.0655129	0.0240119		13.0214	0.233228	0.148088	0.122828	0.0710442
	13.0299	0.278795	0.0572608	0.775435	0.094298	0.55957	0.0821047		13.0299	0.149048	0.100482	0.0644436	0.0234895		13.0299	0.229489	0.146586	0.120375	0.0689701
	13.0383	0.275201	0.056793	0.761111	0.098765	0.555006	0.0894892		13.0383	0.14692	0.0985946	0.0638151	0.0231011		13.0383	0.228241	0.144573	0.117634	0.0666966
	13.0468	0.275708	0.0565661	0.789692	0.093809	0.553301	0.0884158		13.0468	0.145569	0.0975264	0.0628087	0.0232776		13.0468	0.226005	0.141451	0.115518	0.0650611
	13.0552	0.274301	0.0560431	0.791259	0.0984029	0.560539	0.0816892		13.0552	0.143518	0.0948572	0.0618893	0.0229856		13.0552	0.224001	0.139565	0.11386	0.0626964
	13.0637	0.273463	0.0575833	0.767068	0.103469	0.5551	0.0883599		13.0637	0.141309	0.0926718	0.0612896	0.0228916		13.0637	0.220813	0.13717	0.111469	0.0608111
	13.0722	0.273238	0.0549997	0.780749	0.0968546	0.55657	0.0890242		13.0722	0.139102	0.0911134	0.0600778	0.0228339		13.0722	0.216844	0.135851	0.109107	0.0585917
	13.0806	0.273774	0.0541532	0.754898	0.104409	0.555715	0.0870723		13.0806	0.136628	0.0890779	0.0593557	0.0219562		13.0806	0.214103	0.133396	0.107513	0.0573354
	13.0891	0.270918	0.0537907	0.764146	0.101361	0.551519	0.0876734		13.0891	0.134817	0.0875676	0.0588518	0.0220785		13.0891	0.210094	0.130852	0.104842	0.0553724
	13.0975	0.259334	0.0519488	0.749384	0.10346	0.543343	0.0926822		13.0975	0.132475	0.0849627	0.0579436	0.021311		13.0975	0.208426	0.131021	0.102982	0.0539585
	13.1059	0.261934	0.0525034	0.773276	0.105778	0.552363	0.08671		13.1059	0.1301	0.0825299	0.0572646	0.0212703		13.1059	0.205195	0.12897	0.101686	0.0525719
	13.1144	0.267921	0.0535617	0.769841	0.107145	0.542714	0.090353		13.1144	0.128687	0.0810047	0.0564669	0.0211472		13.1144	0.201005	0.126942	0.0997972	0.0508746
	13.1228	0.26281	0.0520036	0.770747	0.109654	0.549502	0.0885452		13.1228	0.126092	0.0789644	0.0553484	0.0207373		13.1228	0.197495	0.125034	0.0974455	0.048818
	13.1313	0.256849	0.0508574	0.759609	0.105253	0.532821	0.0876168		13.1313	0.124585	0.077451	0.0550835	0.0206275		13.1313	0.19549	0.123983	0.0957789	0.0480644
	13.1397	0.26204	0.0512084	0.769608	0.104789	0.538272	0.0840671		13.1397	0.122838	0.0756535	0.0542011	0.0198857		13.1397	0.192084	0.121726	0.0947353	0.046211
	13.1482	0.257432	0.0522179	0.770882	0.103799	0.532204	0.0890219		13.1482	0.121572	0.0740727	0.0537522	0.0198629		13.1482	0.189774	0.120844	0.0927548	0.0449292
	13.1567	0.259584	0.0510355	0.770198	0.103535	0.538014	0.0824202		13.1567	0.119248	0.0724155	0.0531027	0.0190791		13.1567	0.187603	0.119483	0.0911123	0.0437855
	13.1651	0.253484	0.050588	0.75949	0.106559	0.533105	0.0877612		13.1651	0.119003	0.0699887	0.0524027	0.0186766		13.1651	0.185523	0.117877	0.0900557	0.0427929
	13.1736	0.254131	0.049192	0.763406	0.107494	0.541978	0.0891636		13.1736	0.118038	0.0677109	0.0517457	0.0188508		13.1736	0.182093	0.115846	0.088923	0.0422474
	13.182	0.254023	0.0504276	0.764039	0.102963	0.539298	0.0902495		13.182	0.115958	0.0654464	0.0512107	0.0186205		13.182	0.18017	0.115437	0.0876733	0.0409922
	13.1905	0.253467	0.0476442	0.756876	0.107939	0.533666	0.0882553		13.1905	0.114756	0.0639136	0.0504449	0.0185387		13.1905	0.178622	0.114541	0.0868931	0.0404957
	13.1989	0.249405	0.0475979	0.754837	0.107913	0.531744	0.0890613		13.1989	0.113131	0.0627315	0.0497565	0.0181368		13.1989	0.176528	0.112982	0.0858246	0.0397969
	13.2073	0.249369	0.0479159	0.746334	0.10983	0.54047	0.0875119		13.2073	0.11173	0.0611216	0.0496354	0.0179684		13.2073	0.17389	0.112582	0.0848813	0.0390824
	13.2158	0.249112	0.0463259	0.738089	0.110492	0.529822	0.0861679		13.2158	0.109853	0.0596734	0.0485365	0.0180334		13.2158	0.171086	0.111822	0.0845594	0.0394643
	13.2242	0.247567	0.0457391	0.74167	0.107519	0.524312	0.0866366		13.2242	0.109084	0.0575829	0.0478371	0.0174266		13.2242	0.169702	0.111019	0.0839178	0.0391945
	13.2327	0.240906	0.04701	0.748568	0.107142	0.534355	0.0872263		13.2327	0.107873	0.0564679	0.0472759	0.0170814		13.2327	0.167591	0.109619	0.0833428	0.0386153
	13.2411	0.247335	0.0449746	0.740173	0.113145	0.532058	0.0906496		13.2411	0.106192	0.0550113	0.0469952	0.0169622		13.2411	0.166092	0.108215	0.0824137	0.038611
	13.2496	0.246896	0.0465811	0.733867	0.113583	0.519167	0.0889558		13.2496	0.105278	0.0540412	0.0460862	0.0167339		13.2496	0.164383	0.107872	0.0819999	0.038168
	13.2581	0.244645	0.0442221	0.725069	0.114877	0.529389	0.0888407		13.2581	0.104849	0.0542077	0.0458757	0.0160837		13.2581	0.162039	0.10664	0.0820788	0.0377139
	13.2665	0.240615	0.0439624	0.735133	0.11759	0.530589	0.0876292		13.2665	0.104517	0.0528461	0.0453233	0.0163497		13.2665	0.160275	0.105797	0.0815102	0.0377468
	13.275	0.238103	0.0433007	0.748499	0.108691	0.528502	0.088294		13.275	0.102946	0.0518545	0.0448338	0.0161726		13.275	0.158663	0.104649	0.080764	0.0375305
	13.2834	0.235186	0.0428125	0.73134	0.115297	0.528559	0.0903323		13.2834	0.101792	0.0510173	0.0440951	0.0163625		13.2834	0.156773	0.104224	0.0805167	0.0372507
	13.2919	0.23182	0.045124	0.701343	0.118238	0.524153	0.0896024		13.2919	0.100977	0.0498555	0.043463	0.0156124		13.2919	0.154959	0.102367	0.080499	0.0377291
	13.3003	0.235742	0.0426732	0.740491	0.109538	0.518448	0.0832633		13.3003	0.0998805	0.0487515	0.043247	0.0159033		13.3003	0.153546	0.101766	0.0792431	0.0372107
	13.3087	0.23437	0.0433969	0.720371	0.119085	0.510885	0.0857212		13.3087	0.0984963	0.0480623	0.0425067	0.015873		13.3087	0.151697	0.099629	0.078744	0.0369208
	13.3172	0.22987	0.0432471	0.728547	0.112489	0.513967	0.0807014		13.3172	0.0971443	0.0467222	0.0417134	0.015288		13.3172	0.150289	0.0985646	0.0782496	0.0373714
	13.3256	0.229128	0.0430743	0.729741	0.115904	0.511166	0.083177		13.3256	0.0959172	0.04647	0.0415815	0.0155782		13.3256	0.147592	0.0970726	0.0776532	0.0367946
	13.3341	0.230259	0.0423952	0.718341	0.118155	0.52343	0.0890074		13.3341	0.0952707	0.0453264	0.0418445	0.0155		13.3341	0.1462	0.0970221	0.0769859	0.0363482
	13.3425	0.22326	0.0406327	0.707375	0.123409	0.513784	0.0904505		13.3425	0.0942616	0.0447106	0.0414693	0.0149401		13.3425	0.144673	0.0954282	0.0760153	0.0363424
	13.351	0.220577	0.039943	0.718448	0.121636	0.51016	0.0916809		13.351	0.0931671	0.0435941	0.0402692	0.0144295		13.351	0.1428	0.0938086	0.0756263	0.0357541
	13.3595	0.221861	0.0406451	0.71103	0.120988	0.51017	0.0886986		13.3595	0.0922354	0.0431348	0.0395367	0.0147442		13.3595	0.140684	0.0928656	0.0750219	0.0357123
	13.3679	0.226523	0.0405459	0.705128	0.119977	0.508477	0.0847438		13.3679	0.0916371	0.0425589	0.0399679	0.0146902		13.3679	0.138751	0.0910443	0.0742389	0.034801
	13.3764	0.218481	0.0399974	0.704131	0.122373	0.495316	0.0858055		13.3764	0.0899674	0.04176	0.0391292	0.0141887		13.3764	0.137556	0.0907434	0.0728547	0.0338115
	13.3848	0.219346	0.039891	0.711336	0.118698	0.514741	0.0921991		13.3848	0.0885923	0.0412423	0.038575	0.0141698		13.3848	0.13577	0.0897345	0.0725323	0.034165
	13.3933	0.221442	0.0398494	0.704785	0.125765	0.509829	0.0848156		13.3933	0.0875761	0.0402245	0.0384961	0.0139919		13.3933	0.134003	0.0878622	0.0715792	0.033769
	13.4017	0.221521	0.0379884	0.71589	0.12447	0.515293	0.0878719		13.4017	0.0872924	0.039882	0.0379946	0.0142174		13.4017	0.132531	0.0869243	0.0703414	0.0331102
	13.4101	0.219531	0.0385909	0.712158	0.122433	0.515329	0.0904473		13.4101	0.0862686	0.0391196	0.03754	0.0139062		13.4101	0.131117	0.086086	0.0699529	0.0328567
	13.4186	0.21691	0.0381656	0.699216	0.125202	0.501646	0.0860817		13.4186	0.0847979	0.0388717	0.0373391	0.0140318		13.4186	0.129177	0.0846488	0.0689734	0.0322593
	13.427	0.216096	0.0389766	0.692891	0.129139	0.507579	0.0876335		13.427	0.0847439	0.0381183	0.0365371	0.0139045		13.427	0.127616	0.0837295	0.0681766	0.0319747
	13.4355	0.217991	0.0375882	0.711387	0.123319	0.502139	0.0870611		13.4355	0.08375	0.0380002	0.0365531	0.0136537		13.4355	0.125806	0.0824047	0.0674981	0.0312762
	13.4439	0.211871	0.0375582	0.701524	0.125582	0.50358	0.0892444		13.4439	0.0836104	0.037486	0.0357471	0.0137504		13.4439	0.124106	0.0812036	0.0668791	0.0306056
	13.4524	0.209682	0.0363354	0.703742	0.122102	0.502735	0.0913378		13.4524	0.0829305	0.0363387	0.0356552	0.01338		13.4524	0.12241	0.0797013	0.0661413	0.0300872
	13.4609	0.206576	0.0359283	0.682328	0.127573	0.499421	0.0859148		13.4609	0.0819437	0.036604	0.035624	0.0133461		13.4609	0.121039	0.0781649	0.0650931	0.0294648
	13.4693	0.205337	0.0361094	0.664271	0.129744	0.487219	0.088334		13.4693	0.0809569	0.0360805	0.0350464	0.0132719		13.4693	0.120219	0.0783037	0.0644339	0.0290457
	13.4778	0.208274	0.0363374	0.666023	0.131519	0.498084	0.0885617		13.4778	0.0806169	0.0356018	0.0349445	0.0134419		13.4778	0.117106	0.0774558	0.0636815	0.0285221
	13.4862	0.20241	0.0363982	0.691951	0.126699	0.495915	0.0866014		13.4862	0.0795691	0.0352141	0.0341457	0.013439		13.4862	0.115382	0.0768683	0.062884	0.0281429
	13.4947	0.207319	0.0347268	0.671408	0.133453	0.492324	0.0914691		13.4947	0.0787893	0.0349302	0.0339478	0.0131782		13.4947	0.113726	0.0750406	0.0625783	0.0280068
	13.5031	0.199599	0.0351275	0.677652	0.133669	0.489705	0.0838583		13.5031	0.0784744	0.0346346	0.0339041	0.0130296		13.5031	0.112697	0.0740191	0.0616588	0.0274474
	13.5115	0.199223	0.0356585	0.674438	0.131506	0.483443	0.0830426		13.5115	0.0775167	0.0344531	0.0334775	0.0130496		13.5115	0.111695	0.0734195	0.0608638	0.0267307
	13.52	0.203788	0.0352277	0.673022	0.13431	0.48535	0.0896136		13.52	0.0770815	0.0339079	0.0331517	0.0129199		13.52	0.109919	0.0714035	0.0599276	0.0265317
	13.5284	0.204764	0.0334996	0.667999	0.134919	0.480785	0.0863434		13.5284	0.0763671	0.0333697	0.0328855	0.0129907		13.5284	0.109105	0.0712274	0.0585796	0.0254582
	13.5369	0.202306	0.0343528	0.654232	0.134325	0.495897	0.0869791		13.5369	0.0760088	0.0326803	0.0323147	0.0127973		13.5369	0.107882	0.0702015	0.0582494	0.0251949
	13.5453	0.197334	0.0333193	0.649305	0.137601	0.493054	0.0887608		13.5453	0.0753796	0.0329896	0.032113	0.0126483		13.5453	0.106238	0.0688201	0.0576945	0.02481
	13.5538	0.197493	0.0330527	0.653725	0.132802	0.484904	0.0855359		13.5538	0.0749949	0.032319	0.0318611	0.0126259		13.5538	0.105424	0.0681159	0.0567473	0.0239039
	13.5623	0.188035	0.0322897	0.659296	0.135448	0.489374	0.0929515		13.5623	0.0742807	0.0318713	0.0314223	0.0122646		13.5623	0.103801	0.0670172	0.0564119	0.0234804
	13.5707	0.195978	0.0339277	0.666446	0.135626	0.480305	0.0868281		13.5707	0.0737884	0.0316893	0.0313935	0.012488		13.5707	0.102649	0.0663413	0.0555675	0.0233596
	13.5792	0.192586	0.0320789	0.653699	0.136579	0.481506	0.0893846		13.5792	0.073262	0.0315907	0.0312263	0.012164		13.5792	0.10178	0.0658672	0.0545783	0.022917
	13.5876	0.19336	0.0326087	0.6508	0.137785	0.48073	0.0897751		13.5876	0.0727587	0.0312492	0.0305463	0.0122266		13.5876	0.100463	0.0647649	0.0538837	0.0220512
	13.596	0.192457	0.0318771	0.656537	0.134265	0.489282	0.0879452		13.596	0.0719052	0.0305058	0.0306633	0.0122967		13.596	0.0990251	0.0638322	0.0530474	0.0217926
	13.6045	0.185963	0.0312211	0.655408	0.137799	0.482727	0.0881634		13.6045	0.071918	0.0306534	0.0304293	0.0120936		13.6045	0.0981289	0.0632317	0.0523622	0.02086
	13.6129	0.19061	0.0315499	0.642466	0.138371	0.479428	0.083686		13.6129	0.0719211	0.0296711	0.0295257	0.0117516		13.6129	0.0973152	0.0625202	0.0516215	0.0204843
	13.6214	0.188654	0.0311174	0.639772	0.140601	0.4819	0.088786		13.6214	0.0719513	0.0290538	0.0297102	0.0119753		13.6214	0.0963582	0.0616645	0.0514927	0.019865
	13.6298	0.187229	0.0322001	0.625953	0.141296	0.481908	0.0883011		13.6298	0.071327	0.0290282	0.0298413	0.0119914		13.6298	0.0915069	0.0633223	0.0508429	0.0197405
	13.6383	0.185119	0.0310975	0.635371	0.140521	0.480187	0.0859491		13.6383	0.0711488	0.0285151	0.0299028	0.0119471		13.6383	0.0719014	0.0855277	0.050466	0.0191112
	13.6468	0.179493	0.0294696	0.644001	0.141586	0.475538	0.0891485		13.6468	0.0704469	0.0284814	0.0291246	0.0115278		13.6468	0.0719352	0.0835656	0.049828	0.0185113
	13.6552	0.184089	0.0303457	0.635484	0.142291	0.462317	0.0852974		13.6552	0.0698248	0.0284123	0.0289403	0.0115649		13.6552	0.0711425	0.0818325	0.0489288	0.0180568
	13.6637	0.181247	0.029944	0.637492	0.139398	0.478247	0.0873195		13.6637	0.0690808	0.0280131	0.0282239	0.0115114		13.6637	0.0680831	0.0828875	0.0482809	0.0179064
	13.6721	0.180772	0.0299813	0.630033	0.142471	0.47374	0.0895182		13.6721	0.0684603	0.0271442	0.0276512	0.011679		13.6721	0.0647481	0.0855583	0.0475957	0.0175317
	13.6806	0.178408	0.0297208	0.612842	0.143546	0.460419	0.0833582		13.6806	0.0684992	0.027172	0.0278912	0.0116406		13.6806	0.0684578	0.0804431	0.0472571	0.0170785
	13.689	0.18116	0.0293951	0.620145	0.14487	0.466993	0.0804425		13.689	0.0674065	0.0268904	0.0278684	0.0117396		13.689	0.0675499	0.0795442	0.0461639	0.0165428
	13.6974	0.178746	0.0292222	0.622835	0.14532	0.471003	0.0853086		13.6974	0.066945	0.026649	0.0273005	0.0116102		13.6974	0.0662561	0.0800856	0.0457984	0.016121
	13.7059	0.181137	0.0292772	0.605199	0.144588	0.463759	0.0845313		13.7059	0.0667153	0.0269616	0.0268943	0.011268		13.7059	0.064425	0.0798952	0.0446106	0.0157096
	13.7143	0.176049	0.0278644	0.611272	0.146294	0.468947	0.0879386		13.7143	0.0659452	0.0268255	0.0271333	0.0112446		13.7143	0.063283	0.0800547	0.0442005	0.0153518
	13.7228	0.172688	0.0281726	0.608361	0.146348	0.469557	0.0864576		13.7228	0.0660033	0.0268892	0.0271472	0.0115221		13.7228	0.0624691	0.0802179	0.0443534	0.0147627
	13.7312	0.173179	0.0289527	0.582296	0.152411	0.454865	0.087771		13.7312	0.0651352	0.0266028	0.0267355	0.0111775		13.7312	0.0614546	0.079709	0.04421	0.0149833
	13.7397	0.176386	0.0282765	0.608589	0.146178	0.450072	0.0867359		13.7397	0.0647259	0.0262047	0.0267168	0.0113665		13.7397	0.0612436	0.0789267	0.0440016	0.0144205
	13.7482	0.171108	0.0287199	0.583733	0.147191	0.464606	0.085767		13.7482	0.064229	0.0257494	0.0266216	0.0113276		13.7482	0.0612932	0.0794486	0.044102	0.0144281
	13.7566	0.172539	0.0281215	0.603821	0.144681	0.462119	0.0838789		13.7566	0.0644909	0.0267622	0.0265752	0.0113535		13.7566	0.0598412	0.079111	0.0437527	0.0142071
	13.7651	0.170944	0.0270839	0.600594	0.148167	0.461169	0.0856857		13.7651	0.0643413	0.0262769	0.0262869	0.0110997		13.7651	0.0590362	0.0781867	0.043195	0.0140048
	13.7735	0.171482	0.0264589	0.597461	0.146228	0.464776	0.0866516		13.7735	0.0630022	0.0251128	0.0260731	0.0112873		13.7735	0.0588201	0.0778922	0.0428266	0.0138243
	13.782	0.166679	0.0273339	0.577644	0.150066	0.459112	0.085825		13.782	0.0622947	0.0250696	0.0260008	0.0112853		13.782	0.0583172	0.0773673	0.0422896	0.0137947
	13.7904	0.161365	0.0255096	0.59239	0.147067	0.460078	0.0868925		13.7904	0.0617193	0.0249561	0.0257796	0.0114192		13.7904	0.0579814	0.0770011	0.0417495	0.0136266
	13.7988	0.163181	0.0274807	0.583021	0.150823	0.463301	0.0876991		13.7988	0.0610436	0.025177	0.0255873	0.011096		13.7988	0.057344	0.0762559	0.0414983	0.013452
	13.8073	0.166411	0.0267092	0.583789	0.145567	0.455365	0.0865056		13.8073	0.0613821	0.0252694	0.0253349	0.0108175		13.8073	0.0567153	0.075513	0.0408659	0.013246
	13.8157	0.157397	0.0254539	0.586082	0.149911	0.439925	0.0833206		13.8157	0.061309	0.0254012	0.0255851	0.0108618		13.8157	0.0674685	0.0622033	0.0403874	0.0128507
	13.8242	0.157919	0.0250476	0.575963	0.151109	0.457795	0.0885778		13.8242	0.0606766	0.0252458	0.0251018	0.0109979		13.8242	0.0760122	0.0514348	0.0406364	0.0130314
	13.8326	0.164046	0.0259217	0.557222	0.153506	0.459932	0.0878587		13.8326	0.0602441	0.0249318	0.0251257	0.0108598		13.8326	0.0641728	0.0665437	0.0401474	0.0129983
	13.8411	0.160308	0.025561	0.58366	0.149626	0.452798	0.0877491		13.8411	0.0598542	0.0247242	0.0248497	0.0107149		13.8411	0.0638065	0.0648417	0.0400068	0.0127427
	13.8496	0.160262	0.0252889	0.580594	0.151581	0.444754	0.0840105		13.8496	0.0590861	0.0245769	0.024647	0.0104794		13.8496	0.0712663	0.054414	0.0395356	0.012758
	13.858	0.157901	0.0254427	0.57217	0.14895	0.457707	0.0874521		13.858	0.0589565	0.0240228	0.0242133	0.0108364		13.858	0.0713856	0.0534408	0.0392246	0.0127655
	13.8665	0.159566	0.025908	0.560428	0.149958	0.455476	0.0895463		13.8665	0.0580191	0.0237254	0.0241495	0.0108194		13.8665	0.0747288	0.0488041	0.0388037	0.0122856
	13.8749	0.158091	0.0240421	0.551129	0.157	0.453463	0.0871104		13.8749	0.0574308	0.0239527	0.0241479	0.0105419		13.8749	0.0738644	0.0477686	0.0380885	0.0123577
	13.8834	0.158849	0.0261267	0.562335	0.150487	0.445975	0.0849583		13.8834	0.0566908	0.0241595	0.0240112	0.0106739		13.8834	0.0734486	0.0476187	0.0383336	0.0121991
	13.8918	0.152027	0.024688	0.558734	0.151978	0.443426	0.0823901		13.8918	0.0566728	0.0241175	0.0240604	0.0107113		13.8918	0.0729445	0.0475211	0.0376047	0.0120917
	13.9002	0.156095	0.0251899	0.550134	0.154613	0.437507	0.086923		13.9002	0.0565728	0.0238257	0.0240206	0.010624		13.9002	0.0721566	0.0467709	0.0373271	0.01197
	13.9087	0.151793	0.0247353	0.554578	0.151605	0.450923	0.0895588		13.9087	0.0559903	0.0237398	0.0232746	0.010598		13.9087	0.0716936	0.0466854	0.0366998	0.0117015
	13.9171	0.152785	0.0244436	0.539564	0.153808	0.441218	0.0828793		13.9171	0.0555774	0.023464	0.022652	0.0102886		13.9171	0.0717228	0.0462598	0.0361867	0.0115015
	13.9256	0.152195	0.0244839	0.542532	0.155132	0.44518	0.0843981		13.9256	0.0549926	0.0237135	0.0227467	0.0101278		13.9256	0.0708194	0.0457047	0.0367121	0.0116682
	13.934	0.156259	0.0247909	0.525533	0.155878	0.448369	0.0871796		13.934	0.0536306	0.0226076	0.0226637	0.00998791		13.934	0.0704799	0.0450532	0.0365385	0.0112532
	13.9425	0.156051	0.0243581	0.544603	0.15196	0.445967	0.083224		13.9425	0.0533057	0.022087	0.0227961	0.0101771		13.9425	0.0699927	0.0448466	0.0356218	0.0109955
	13.951	0.150851	0.0238337	0.536476	0.151786	0.438727	0.0895207		13.951	0.0523167	0.0210629	0.0227802	0.0104011		13.951	0.0696248	0.0452755	0.0354821	0.0105158
	13.9594	0.14818	0.0233331	0.527869	0.154313	0.439828	0.083343		13.9594	0.0519286	0.0208717	0.0221474	0.0101496		13.9594	0.0692871	0.0449789	0.0348825	0.0107383
	13.9679	0.149908	0.0239473	0.526375	0.155346	0.444116	0.0851007		13.9679	0.0510743	0.0205298	0.022396	0.0102749		13.9679	0.0687692	0.0435877	0.0346751	0.0104884
	13.9763	0.150106	0.024353	0.505217	0.155985	0.43857	0.0892708		13.9763	0.0506523	0.0205064	0.0224918	0.0101578		13.9763	0.0683215	0.0434565	0.034288	0.0101245
	13.9848	0.142963	0.0229346	0.527575	0.154198	0.443695	0.087237		13.9848	0.0502364	0.0204993	0.0221073	0.0103308		13.9848	0.0677946	0.0425179	0.0344701	0.0101192
	13.9932	0.145535	0.0230893	0.528682	0.15532	0.438426	0.0875978		13.9932	0.0508537	0.0213692	0.0220978	0.010358		13.9932	0.067268	0.043052	0.034022	0.0100816
	14.0016	0.139812	0.0220794	0.5188	0.154644	0.42897	0.0812915		14.0016	0.0500781	0.0212483	0.0219189	0.0100899		14.0016	0.0668935	0.0428596	0.0334789	0.00972728
	14.0101	0.141294	0.0231578	0.50359	0.154728	0.434069	0.0825833		14.0101	0.0501372	0.0210897	0.0216971	0.00999727		14.0101	0.0661098	0.0422775	0.0328939	0.00959429
	14.0185	0.138717	0.0228411	0.501303	0.156778	0.431582	0.0849917		14.0185	0.0504535	0.0202949	0.0219166	0.0101379		14.0185	0.0661605	0.0412296	0.0323926	0.00927568
	14.027	0.143154	0.0227873	0.523672	0.151259	0.436545	0.0849297		14.027	0.0503086	0.0197316	0.0218675	0.010221		14.027	0.0658293	0.0410674	0.0324767	0.00953283
	14.0355	0.138205	0.021526	0.521117	0.150805	0.43493	0.0867169		14.0355	0.0498439	0.0192039	0.0216375	0.0103284		14.0355	0.065995	0.0408912	0.0321025	0.00926156
	14.0439	0.139229	0.0218159	0.506307	0.153515	0.432474	0.0909405		14.0439	0.0493764	0.0194012	0.0213988	0.0100414		14.0439	0.0652857	0.0412626	0.0320205	0.00921675
	14.0524	0.140143	0.022019	0.493961	0.155647	0.429094	0.0879046		14.0524	0.0490326	0.0192163	0.0216684	0.0099627		14.0524	0.064268	0.0413705	0.031783	0.00914105
	14.0608	0.138186	0.021468	0.498262	0.156315	0.427755	0.0834422		14.0608	0.048764	0.0190284	0.0210603	0.0100053		14.0608	0.0635017	0.0412442	0.0313989	0.0092684
	14.0693	0.139576	0.0219107	0.487379	0.154759	0.410652	0.0798788		14.0693	0.047746	0.0189745	0.0207195	0.0100103		14.0693	0.0631708	0.0410819	0.0316383	0.00916641
	14.0777	0.140335	0.0220015	0.471541	0.158762	0.42895	0.086013		14.0777	0.0476346	0.0183887	0.0208092	0.0102916		14.0777	0.062536	0.0402195	0.0313082	0.00929594
	14.0861	0.137464	0.0220688	0.485267	0.154469	0.425168	0.0857024		14.0861	0.0475551	0.0185532	0.0207572	0.0100464		14.0861	0.0623886	0.0398216	0.030886	0.00904164
	14.0946	0.133289	0.0217005	0.475808	0.155639	0.421799	0.0874626		14.0946	0.0468785	0.0181794	0.0206143	0.00985843		14.0946	0.0623752	0.0397721	0.0309161	0.00915308
	14.103	0.133761	0.0216039	0.471196	0.157284	0.415768	0.0890394		14.103	0.0465473	0.0184909	0.0202495	0.00992739		14.103	0.0625701	0.0383581	0.0309314	0.00929161
	14.1115	0.130438	0.0206912	0.471341	0.156941	0.415703	0.0841592		14.1115	0.0460788	0.0178796	0.0202244	0.00974904		14.1115	0.0627092	0.0378903	0.0305716	0.00895436
	14.1199	0.131857	0.0208719	0.470527	0.153461	0.413875	0.0816728		14.1199	0.0461204	0.0180728	0.0203203	0.0097803		14.1199	0.062103	0.0377384	0.0304087	0.00889799
	14.1284	0.128726	0.0195642	0.472724	0.152377	0.413543	0.0873866		14.1284	0.0454234	0.017714	0.0198987	0.00964586		14.1284	0.0616354	0.0370309	0.0305253	0.00881395
	14.1369	0.132855	0.0211358	0.473476	0.154235	0.419028	0.0865647		14.1369	0.0446142	0.0182538	0.019654	0.00965821		14.1369	0.0610458	0.0364368	0.0303895	0.00894077
	14.1453	0.131086	0.0200468	0.478963	0.150981	0.426403	0.087636		14.1453	0.0451146	0.0178944	0.0194207	0.00998423		14.1453	0.0608188	0.0367698	0.0299706	0.00904631
	14.1538	0.130735	0.0203746	0.471082	0.152466	0.412831	0.0861911		14.1538	0.0444849	0.0174655	0.0193826	0.00952221		14.1538	0.0598656	0.0371035	0.0295874	0.00874457
	14.1622	0.127737	0.0210072	0.455378	0.158011	0.412309	0.0831111		14.1622	0.044238	0.0176151	0.0194919	0.00953037		14.1622	0.0593038	0.0368176	0.0286597	0.00864245
	14.1707	0.128178	0.0204494	0.461237	0.156863	0.419298	0.0840006		14.1707	0.0441021	0.0172665	0.019217	0.00917024		14.1707	0.0589223	0.0364973	0.0285891	0.00880464
	14.1791	0.127236	0.0205921	0.463121	0.152359	0.411392	0.0824365		14.1791	0.0439203	0.0172732	0.018865	0.00916385		14.1791	0.0589043	0.0355762	0.0282706	0.00859234
	14.1875	0.123737	0.0195977	0.460185	0.15733	0.40416	0.0793979		14.1875	0.0433031	0.0172571	0.0189265	0.00927052		14.1875	0.058577	0.0350813	0.0282577	0.00867014
	14.196	0.122429	0.0190993	0.455304	0.153364	0.40577	0.0814044		14.196	0.04308	0.0172764	0.0188802	0.00905051		14.196	0.0588686	0.0351451	0.0281319	0.00838628
	14.2044	0.128052	0.0192137	0.444374	0.154602	0.401443	0.0808097		14.2044	0.0427939	0.0170979	0.0189448	0.00907559		14.2044	0.057981	0.0344621	0.0282305	0.00809888
	14.2129	0.126496	0.0194842	0.444985	0.151148	0.406962	0.0816681		14.2129	0.0424208	0.0168265	0.0187785	0.00902589		14.2129	0.0579069	0.0350253	0.0280219	0.00816749
	14.2213	0.122084	0.019336	0.442822	0.155557	0.400944	0.0797489		14.2213	0.042411	0.0168813	0.0185378	0.00875203		14.2213	0.0575258	0.0343704	0.0275713	0.00821103
	14.2298	0.121141	0.0191757	0.442519	0.153471	0.403011	0.0816049		14.2298	0.0422136	0.016777	0.0181161	0.00895438		14.2298	0.0570026	0.0343544	0.027564	0.00799174
	14.2383	0.12342	0.0192943	0.438097	0.155114	0.403083	0.0851863		14.2383	0.0419307	0.0167982	0.0179953	0.00890149		14.2383	0.0560216	0.0345321	0.0275089	0.00826717
	14.2467	0.122222	0.0190514	0.435486	0.154153	0.400674	0.0839715		14.2467	0.0414042	0.0167861	0.0180332	0.00866792		14.2467	0.0550052	0.0351593	0.0271329	0.00808796
	14.2552	0.120461	0.018561	0.416545	0.15246	0.393515	0.0840238		14.2552	0.0412303	0.01666	0.0178723	0.00854893		14.2552	0.0550304	0.0344615	0.0267429	0.00804419
	14.2636	0.119462	0.0190859	0.435148	0.151833	0.393882	0.0805975		14.2636	0.0409005	0.0161554	0.0176063	0.00835195		14.2636	0.0545778	0.0339519	0.0267704	0.00800852
	14.2721	0.116836	0.0181286	0.433627	0.151506	0.390515	0.0800347		14.2721	0.040332	0.0165006	0.0173917	0.00831815		14.2721	0.0539352	0.0337677	0.0266171	0.00804123
	14.2805	0.114296	0.018684	0.4258	0.15426	0.408225	0.0889309		14.2805	0.0402542	0.0162581	0.0170456	0.0080704		14.2805	0.0534454	0.0335716	0.026384	0.0078334
	14.2889	0.114244	0.0178918	0.421932	0.153573	0.403272	0.0825496		14.2889	0.0398646	0.016301	0.0171187	0.00783999		14.2889	0.0532783	0.0341277	0.0259796	0.00777027
	14.2974	0.120746	0.0188186	0.413941	0.152783	0.396191	0.0825742		14.2974	0.0400321	0.0160724	0.0169962	0.00793365		14.2974	0.0519624	0.0345931	0.0263356	0.00776734
	14.3058	0.11853	0.01785	0.421597	0.150626	0.40105	0.0845732		14.3058	0.0408561	0.0151544	0.0170499	0.0077636		14.3058	0.0512268	0.0341864	0.0263119	0.00776738
	14.3143	0.119505	0.0189253	0.41455	0.153231	0.401847	0.0836186		14.3143	0.0405395	0.0148535	0.0168418	0.00803801		14.3143	0.0506969	0.0340351	0.0258967	0.00774133
	14.3227	0.116731	0.0182183	0.415837	0.152493	0.392752	0.0815062		14.3227	0.0398374	0.0153143	0.0166845	0.00776098		14.3227	0.0501682	0.0341245	0.0253011	0.00772972
	14.3312	0.115729	0.0177448	0.409445	0.149843	0.394136	0.0809456		14.3312	0.0400433	0.0150189	0.016581	0.00782528		14.3312	0.0500651	0.0333865	0.0250349	0.00780389
	14.3397	0.11401	0.0178741	0.401314	0.153982	0.390567	0.0848217		14.3397	0.039714	0.0153297	0.0161139	0.00761757		14.3397	0.0500817	0.0333691	0.0249035	0.00773422
	14.3481	0.115124	0.0177301	0.404902	0.153708	0.393966	0.081692		14.3481	0.0395785	0.0148193	0.0159555	0.00774799		14.3481	0.0496501	0.0330122	0.0246328	0.00760313
	14.3566	0.113833	0.0182499	0.404597	0.148943	0.390371	0.0785173		14.3566	0.0386375	0.0149387	0.0161433	0.00746596		14.3566	0.0492392	0.0327248	0.0247316	0.00791663
	14.365	0.111895	0.0179347	0.407139	0.151535	0.387338	0.0812483		14.365	0.0390203	0.0150294	0.0158026	0.00760229		14.365	0.0487591	0.0322124	0.024662	0.00791257
	14.3735	0.114692	0.0188164	0.40845	0.149992	0.394005	0.0849374		14.3735	0.0387758	0.0148787	0.0158853	0.00747912		14.3735	0.0482486	0.0318525	0.0242264	0.00781579
	14.3819	0.1132	0.0186999	0.397931	0.151116	0.386718	0.0812082		14.3819	0.0390903	0.0146431	0.0158707	0.00723711		14.3819	0.0484086	0.0322819	0.0242377	0.00770632
	14.3903	0.107621	0.0175782	0.392102	0.151654	0.383926	0.0799072		14.3903	0.0388078	0.0148238	0.0154906	0.00690493		14.3903	0.0482298	0.0318452	0.0239609	0.0076273
	14.3988	0.107897	0.0172692	0.394519	0.151462	0.386359	0.0821965		14.3988	0.0393521	0.0157836	0.0149445	0.00714843		14.3988	0.0477342	0.0316621	0.0238746	0.00769325
	14.4072	0.105433	0.0191264	0.397242	0.148215	0.389029	0.0851244		14.4072	0.0391768	0.0151853	0.0148669	0.00708007		14.4072	0.0475496	0.0318883	0.02344	0.00773118
	14.4157	0.108741	0.0176852	0.390093	0.150645	0.38106	0.0847689		14.4157	0.0386948	0.0150889	0.0152105	0.00683296		14.4157	0.0478548	0.0315783	0.0227111	0.00751913
	14.4241	0.108081	0.0195938	0.386317	0.149074	0.379201	0.0828377		14.4241	0.0388611	0.0151936	0.0149284	0.00689059		14.4241	0.047506	0.0309094	0.0228972	0.00765929
	14.4326	0.10433	0.0176457	0.398594	0.146937	0.377241	0.0850374		14.4326	0.0380253	0.0154731	0.0149876	0.00687787		14.4326	0.0466002	0.0307576	0.022979	0.00741971
	14.4411	0.107763	0.0175816	0.390911	0.144945	0.37929	0.0842815		14.4411	0.0382084	0.0149853	0.0147349	0.0067602		14.4411	0.0462877	0.0307816	0.0228817	0.00743276
	14.4495	0.109517	0.0185807	0.380346	0.151287	0.381519	0.0861066		14.4495	0.0379417	0.0149091	0.0147493	0.0069196		14.4495	0.0464429	0.030578	0.0227292	0.00737981
	14.458	0.107524	0.0178454	0.375903	0.148851	0.379027	0.0865382		14.458	0.0377787	0.0150668	0.0147395	0.00684897		14.458	0.0463031	0.0301441	0.0223507	0.00747435
	14.4664	0.10635	0.0173252	0.370806	0.149147	0.377343	0.0875023		14.4664	0.0375654	0.0148724	0.0146259	0.00671544		14.4664	0.0452254	0.0300911	0.0220774	0.00736965
	14.4748	0.104763	0.0180524	0.380803	0.145297	0.365347	0.0826392		14.4748	0.0368334	0.0150394	0.0148405	0.00678434		14.4748	0.045504	0.0299299	0.0217378	0.00764566
	14.4833	0.104706	0.0177146	0.361196	0.146446	0.373718	0.0899996		14.4833	0.0370994	0.0147508	0.014663	0.00682762		14.4833	0.0452641	0.0301476	0.0218007	0.00750499
	14.4917	0.104115	0.0176162	0.365557	0.145966	0.375883	0.0888919		14.4917	0.0367323	0.0147396	0.0143465	0.00665826		14.4917	0.0456203	0.0297221	0.0216283	0.00751355
	14.5002	0.104638	0.0164973	0.374998	0.144618	0.373441	0.0902832		14.5002	0.0367533	0.0146712	0.0145171	0.00676067		14.5002	0.0450347	0.0299998	0.0215246	0.0074041
	14.5086	0.103089	0.0173399	0.363231	0.145993	0.367922	0.0858485		14.5086	0.0364297	0.0141011	0.01424	0.00680529		14.5086	0.0446663	0.0298491	0.0214911	0.00750352
	14.5171	0.104078	0.0178034	0.366794	0.143849	0.36267	0.0860972		14.5171	0.0368889	0.0143885	0.0144947	0.00671957		14.5171	0.0446629	0.0302302	0.0214015	0.00754946
	14.5256	0.104981	0.0172884	0.368933	0.140931	0.368434	0.0844395		14.5256	0.0365201	0.0143792	0.014438	0.00684177		14.5256	0.0442403	0.0296004	0.0208813	0.00766052
	14.534	0.10504	0.0174764	0.351849	0.14636	0.372383	0.0893839		14.534	0.0366583	0.0142307	0.0143225	0.00692926		14.534	0.0440545	0.0292528	0.0208192	0.00754341
	14.5425	0.1015	0.016936	0.362585	0.143985	0.372102	0.0869687		14.5425	0.0358951	0.0140841	0.01409	0.00677645		14.5425	0.0435433	0.0289251	0.0207505	0.00748455
	14.5509	0.103099	0.0168034	0.349795	0.142089	0.357932	0.0878037		14.5509	0.0356694	0.0140187	0.0146018	0.00678936		14.5509	0.0433367	0.0287357	0.0208761	0.00746486
	14.5594	0.101907	0.0163291	0.361374	0.142126	0.367652	0.0859966		14.5594	0.0353806	0.0139007	0.0140683	0.00701111		14.5594	0.0432694	0.0285005	0.0206403	0.00756132
	14.5678	0.101351	0.0174801	0.359335	0.142187	0.365191	0.0880393		14.5678	0.0349525	0.0140136	0.0136218	0.00672909		14.5678	0.0427848	0.0283979	0.0196462	0.008081
	14.5762	0.097968	0.0168849	0.358006	0.14071	0.369308	0.0882496		14.5762	0.0353526	0.0139726	0.0141906	0.00674203		14.5762	0.0426108	0.0282365	0.0189192	0.00786343
	14.5847	0.097592	0.0162233	0.347317	0.142276	0.364743	0.0858223		14.5847	0.0353823	0.0140609	0.0141366	0.0066554		14.5847	0.0414308	0.029128	0.0194845	0.00810214
	14.5931	0.09727	0.0166983	0.332896	0.141434	0.363949	0.086574		14.5931	0.0352417	0.0138499	0.0138233	0.00675417		14.5931	0.0407057	0.0293201	0.0195	0.00813969
	14.6016	0.100105	0.0168024	0.340331	0.143018	0.363049	0.0860082		14.6016	0.0348343	0.0139331	0.0138471	0.00670606		14.6016	0.0405122	0.0289794	0.0193657	0.00800362
	14.61	0.094592	0.0173017	0.346826	0.139109	0.358565	0.0883611		14.61	0.0347236	0.0139062	0.0135888	0.00680959		14.61	0.0401	0.0285609	0.0195661	0.00829264
	14.6185	0.094831	0.0163369	0.328993	0.142575	0.358397	0.0832361		14.6185	0.034421	0.0137789	0.0132819	0.00663823		14.6185	0.0400778	0.0285911	0.0197367	0.00811873
	14.627	0.093419	0.017296	0.339874	0.138592	0.361089	0.0837284		14.627	0.0344771	0.0140032	0.0131673	0.00681534		14.627	0.0401531	0.0283695	0.019239	0.00799953
	14.6354	0.098901	0.0164114	0.331907	0.140151	0.358851	0.0850125		14.6354	0.0345791	0.0138225	0.0131667	0.00663723		14.6354	0.0403999	0.027179	0.0187744	0.0079032
	14.6439	0.099111	0.0173121	0.326918	0.13894	0.343327	0.0833918		14.6439	0.0342742	0.0141332	0.0132884	0.00669285		14.6439	0.0401724	0.0274275	0.0187761	0.00790627
	14.6523	0.097814	0.015863	0.323613	0.140089	0.351419	0.0822709		14.6523	0.0336528	0.0139268	0.0129177	0.00654238		14.6523	0.0403473	0.0272678	0.0187738	0.0079877
	14.6608	0.097954	0.0167668	0.324488	0.137722	0.356089	0.0873708		14.6608	0.033859	0.0137028	0.0134522	0.00621677		14.6608	0.0403342	0.0268775	0.0185202	0.00787361
	14.6692	0.097684	0.0166514	0.331435	0.136139	0.351781	0.0802037		14.6692	0.0331917	0.0136437	0.0136487	0.00603744		14.6692	0.0399353	0.0265753	0.0181896	0.00795838
	14.6776	0.091568	0.0184143	0.32766	0.136255	0.347882	0.0856764		14.6776	0.0333564	0.0138853	0.0130618	0.00614379		14.6776	0.0398025	0.0262203	0.0182898	0.00783825
	14.6861	0.092353	0.0154608	0.32238	0.137305	0.351691	0.08663		14.6861	0.0331891	0.0134453	0.0129656	0.00654558		14.6861	0.0399003	0.0267945	0.0178718	0.00757431
	14.6945	0.090116	0.0165942	0.316407	0.137804	0.349356	0.0828931		14.6945	0.0330593	0.0135368	0.0128107	0.00642467		14.6945	0.0397643	0.0265313	0.0177035	0.00772308
	14.703	0.094095	0.0162428	0.317054	0.136913	0.347635	0.0833413		14.703	0.033207	0.0136987	0.0131191	0.006444		14.703	0.0396344	0.0265855	0.0178429	0.0079194
	14.7114	0.094482	0.0167665	0.321228	0.136371	0.350026	0.083372		14.7114	0.0331174	0.0134606	0.0130723	0.00620302		14.7114	0.0392022	0.0259302	0.0177163	0.00772204
	14.7199	0.092084	0.016398	0.321814	0.134307	0.34902	0.0860138		14.7199	0.0328009	0.0133607	0.0127425	0.00612591		14.7199	0.0392259	0.0259732	0.0177756	0.00766203
	14.7284	0.094404	0.0165279	0.30234	0.139082	0.345738	0.0870662		14.7284	0.0325301	0.0133759	0.0128793	0.00629274		14.7284	0.0387565	0.0256016	0.0173937	0.00793648
	14.7368	0.092057	0.0171241	0.308248	0.136741	0.341835	0.0815435		14.7368	0.0325229	0.0131377	0.0127782	0.00627474		14.7368	0.0385614	0.0254834	0.0174792	0.00792254
	14.7453	0.091679	0.0164565	0.30857	0.135648	0.3477	0.0814097		14.7453	0.0322931	0.0132416	0.0125334	0.00635893		14.7453	0.0385332	0.0255042	0.0175034	0.00781663
	14.7537	0.087734	0.0176856	0.311712	0.133573	0.347921	0.0838065		14.7537	0.0321063	0.0130172	0.0127821	0.00627689		14.7537	0.0381515	0.0251709	0.0176595	0.00801132
	14.7622	0.091572	0.0156641	0.299158	0.133885	0.343127	0.0819599		14.7622	0.0318214	0.0130979	0.0125575	0.00635813		14.7622	0.0379565	0.0247857	0.0173008	0.00765971
	14.7706	0.090055	0.0160727	0.302203	0.132472	0.353031	0.0898967		14.7706	0.0316769	0.0133514	0.0124975	0.00624738		14.7706	0.0383474	0.025304	0.0172537	0.00802517
	14.779	0.087059	0.0157502	0.304346	0.128337	0.343299	0.0871186		14.779	0.0312783	0.013127	0.0126022	0.00632419		14.779	0.0378691	0.024789	0.0174182	0.00793607
	14.7875	0.091122	0.0158744	0.295683	0.133097	0.346334	0.0855176		14.7875	0.0310107	0.013611	0.0127851	0.00610279		14.7875	0.0378454	0.0248192	0.0174266	0.00786909
	14.7959	0.09315	0.0163235	0.290266	0.134272	0.346131	0.0842444		14.7959	0.0310557	0.0132325	0.0124945	0.00617687		14.7959	0.0378451	0.024613	0.017325	0.00789768
	14.8044	0.090172	0.0166519	0.294387	0.133482	0.349141	0.085176		14.8044	0.0308364	0.0132618	0.0123692	0.00597176		14.8044	0.0375223	0.0244554	0.0170098	0.00769763
	14.8128	0.083494	0.0153612	0.294965	0.130487	0.345308	0.0822688		14.8128	0.030974	0.0132683	0.0123798	0.0062085		14.8128	0.0372888	0.0243534	0.0169783	0.00766168
	14.8213	0.084905	0.0150009	0.283543	0.134653	0.342349	0.0847185		14.8213	0.0308169	0.0132073	0.0123483	0.00588563		14.8213	0.0374005	0.0238434	0.0171369	0.00795443
	14.8298	0.087535	0.0158663	0.287665	0.132603	0.341274	0.0866183		14.8298	0.0309406	0.0132458	0.0121214	0.00605315		14.8298	0.0370215	0.0237067	0.016832	0.007705
	14.8382	0.088719	0.0153345	0.291221	0.130303	0.337596	0.0835429		14.8382	0.0304746	0.0133644	0.0122944	0.00577308		14.8382	0.0368741	0.0235602	0.0165184	0.00765055
	14.8467	0.086281	0.0159561	0.278773	0.132226	0.337155	0.0825688		14.8467	0.0304146	0.0129904	0.0123534	0.0061661		14.8467	0.0369732	0.0237188	0.0164717	0.00783
	14.8551	0.085872	0.0153353	0.280108	0.129729	0.33211	0.081586		14.8551	0.0302451	0.0130469	0.012379	0.00619182		14.8551	0.0363087	0.0231822	0.0162553	0.00768221
	14.8636	0.082008	0.0167224	0.280535	0.129364	0.33772	0.0848235		14.8636	0.0300609	0.0129444	0.0121007	0.00599675		14.8636	0.0364015	0.0233218	0.0159334	0.00758562
	14.872	0.085894	0.0158077	0.276148	0.129469	0.333765	0.0848213		14.872	0.0299964	0.0130848	0.0121516	0.00600021		14.872	0.0362774	0.0230944	0.0156385	0.00750662
	14.8804	0.087108	0.0154885	0.276323	0.127853	0.326527	0.0824817		14.8804	0.0298643	0.0133735	0.0118219	0.00610768		14.8804	0.0360689	0.0229899	0.0155148	0.00761961
	14.8889	0.083702	0.015597	0.275305	0.127852	0.337021	0.0830566		14.8889	0.0298038	0.0131279	0.0117851	0.00612813		14.8889	0.0357475	0.0224311	0.0156566	0.00741945
	14.8973	0.085806	0.0158592	0.276337	0.127096	0.336537	0.086989		14.8973	0.0293362	0.0130401	0.011947	0.00593218		14.8973	0.0357617	0.0227925	0.0156996	0.00750628
	14.9058	0.087732	0.016334	0.270722	0.126743	0.334106	0.0840976		14.9058	0.0295065	0.0133889	0.012202	0.00624573		14.9058	0.0355541	0.0223969	0.01546	0.00762124
	14.9142	0.08286	0.015378	0.269787	0.12595	0.333226	0.0845382		14.9142	0.0295412	0.0134249	0.0119349	0.00632066		14.9142	0.0355049	0.0226767	0.0153599	0.00742939
	14.9227	0.081574	0.0153294	0.261149	0.130247	0.335144	0.0822195		14.9227	0.0293395	0.0133537	0.0116269	0.006222		14.9227	0.0352718	0.022225	0.0155045	0.00758594
	14.9312	0.083225	0.0158496	0.2637	0.124333	0.322588	0.0792331		14.9312	0.028851	0.0130479	0.0118927	0.00635028		14.9312	0.0349746	0.0221796	0.0153668	0.00769263
	14.9396	0.085289	0.0164894	0.260146	0.126045	0.333992	0.0858514		14.9396	0.0287464	0.0129571	0.0115023	0.00617729		14.9396	0.0347995	0.0217655	0.0157023	0.00748375
	14.9481	0.082988	0.0165463	0.259607	0.123296	0.341069	0.0843561		14.9481	0.0287336	0.0134447	0.0116526	0.00597049		14.9481	0.0343821	0.0217613	0.0152905	0.00760243
	14.9565	0.081869	0.0156769	0.2585	0.12759	0.335557	0.0860842		14.9565	0.028576	0.013619	0.0113921	0.00611146		14.9565	0.0344677	0.0217213	0.0153073	0.00758224
	14.9649	0.078354	0.0146809	0.264869	0.124736	0.327613	0.0812129		14.9649	0.028473	0.0133761	0.0114556	0.00597432		14.9649	0.0345474	0.0214575	0.0148734	0.00724138
	14.9734	0.083577	0.0146607	0.260381	0.122779	0.324915	0.0785571		14.9734	0.0278979	0.0137144	0.0117301	0.00600799		14.9734	0.0341701	0.0212203	0.0146625	0.00744813
	14.9818	0.081817	0.0153316	0.24673	0.125864	0.324057	0.0821522		14.9818	0.027535	0.0137871	0.011557	0.00599327		14.9818	0.0338121	0.0216252	0.0149839	0.00771042
	14.9903	0.081436	0.015846	0.249914	0.123207	0.330082	0.0846963		14.9903	0.0271356	0.0134007	0.0116505	0.00616484		14.9903	0.0335002	0.021534	0.0146539	0.00743341
	14.9987	0.080863	0.0145988	0.243656	0.122581	0.32608	0.0823317		14.9987	0.0274402	0.0129299	0.011571	0.00600443		14.9987	0.0331587	0.021617	0.0147659	0.00783702
	15.0072	0.082923	0.0165107	0.233285	0.125491	0.318386	0.084436		15.0072	0.0276419	0.0130944	0.0114175	0.00592719		15.0072	0.0299268	0.0245889	0.0143539	0.00764503
	15.0157	0.078597	0.0160528	0.243856	0.123348	0.332645	0.0883837		15.0157	0.0269657	0.012875	0.0112914	0.00615374		15.0157	0.0323706	0.0211934	0.0143987	0.00785804
	15.0241	0.077254	0.0147146	0.237249	0.122445	0.323363	0.0834194		15.0241	0.0275261	0.0127618	0.0115496	0.00614963		15.0241	0.0309957	0.0228052	0.0144008	0.00769676
	15.0326	0.081407	0.0155984	0.245477	0.119617	0.320132	0.0808446		15.0326	0.0282718	0.0129444	0.0115565	0.00596727		15.0326	0.024273	0.0341476	0.0142082	0.00766184
	15.041	0.079425	0.0145886	0.236972	0.122249	0.327116	0.0859208		15.041	0.0274381	0.01303	0.0114793	0.00606802		15.041	0.0146209	0.044541	0.0140432	0.00748133
	15.0495	0.080357	0.0147339	0.243774	0.118031	0.317379	0.0839173		15.0495	0.0274119	0.0130111	0.0120181	0.00601514		15.0495	0.0160173	0.0420703	0.0140309	0.00756732
	15.0579	0.079405	0.015933	0.233025	0.120952	0.313997	0.0794647		15.0579	0.0271197	0.0126725	0.0111784	0.00601012		15.0579	0.0164838	0.0409488	0.0139978	0.00753108
	15.0663	0.078192	0.0144947	0.233583	0.119865	0.322985	0.0825046		15.0663	0.0271677	0.012402	0.0112813	0.00595241		15.0663	0.0164245	0.0405434	0.0138733	0.00767853
	15.0748	0.078908	0.0158028	0.231898	0.119111	0.318195	0.0844389		15.0748	0.0273268	0.0115761	0.0108253	0.00600971		15.0748	0.016324	0.0402713	0.0137676	0.00751682
	15.0832	0.072958	0.0148183	0.236063	0.119342	0.322003	0.0878106		15.0832	0.0269758	0.0114914	0.0111753	0.00607839		15.0832	0.0157928	0.0399297	0.0140038	0.00744237
	15.0917	0.076261	0.014642	0.221215	0.118528	0.321527	0.0814781		15.0917	0.0273138	0.0118504	0.0112632	0.00592546		15.0917	0.0154961	0.0400309	0.0139396	0.00754694
	15.1001	0.081165	0.0153375	0.216216	0.121617	0.318845	0.0855594		15.1001	0.0284879	0.0122401	0.0110625	0.00577909		15.1001	0.0153076	0.0396973	0.0136451	0.00753276
	15.1086	0.079656	0.0156051	0.226825	0.114429	0.31568	0.0838656		15.1086	0.0277068	0.0119316	0.0104618	0.00519443		15.1086	0.0151038	0.0394178	0.0135347	0.00718685
	15.1171	0.076039	0.0154239	0.225725	0.11696	0.313647	0.0824668		15.1171	0.0269528	0.0117069	0.0106634	0.00551578		15.1171	0.0147495	0.0394913	0.0136639	0.00738698
	15.1255	0.072484	0.0141411	0.226177	0.115763	0.302899	0.0799349		15.1255	0.0272303	0.0124221	0.0105134	0.00533853		15.1255	0.0149534	0.0393229	0.0133527	0.00740368
	15.134	0.076894	0.0141444	0.222357	0.115407	0.313206	0.0846621		15.134	0.0279206	0.0125156	0.0103213	0.00527733		15.134	0.0150723	0.0391855	0.0134242	0.00741589
	15.1424	0.076093	0.0144304	0.216455	0.11543	0.317245	0.0843142		15.1424	0.027654	0.0124046	0.0101337	0.00522908		15.1424	0.0147331	0.0387798	0.0131742	0.00715535
	15.1509	0.076135	0.0148284	0.212517	0.115486	0.314782	0.0831561		15.1509	0.0273186	0.0125705	0.0101235	0.00535117		15.1509	0.0146357	0.0388898	0.0132006	0.00755671
	15.1593	0.075203	0.0145912	0.205432	0.119035	0.30843	0.0816056		15.1593	0.0272689	0.0124538	0.0101603	0.00528664		15.1593	0.0140935	0.038598	0.0128789	0.00738321
	15.1677	0.075124	0.0132545	0.221182	0.110475	0.307089	0.0813013		15.1677	0.02756	0.0124148	0.00996328	0.00527059		15.1677	0.0140058	0.0390234	0.0134105	0.00735922
	15.1762	0.078007	0.0152642	0.213081	0.113021	0.310391	0.082972		15.1762	0.0275621	0.0127995	0.00978317	0.00521152		15.1762	0.0191803	0.0333437	0.0128553	0.00733733
	15.1846	0.076466	0.0156101	0.212978	0.113641	0.312603	0.0837546		15.1846	0.0269778	0.0130182	0.0101206	0.00547654		15.1846	0.0295134	0.01956	0.0128264	0.00731096
	15.1931	0.07535	0.0151567	0.208726	0.113921	0.312914	0.0828353		15.1931	0.0266709	0.0124896	0.00980389	0.00520179		15.1931	0.0286992	0.019437	0.0128443	0.00739919
	15.2015	0.070104	0.0152776	0.206257	0.113952	0.307412	0.0813369		15.2015	0.0264336	0.0125613	0.0101125	0.00545653		15.2015	0.0289545	0.0194935	0.0125665	0.00716652
	15.21	0.074239	0.0148482	0.207447	0.114064	0.309482	0.0811356		15.21	0.0261481	0.0125792	0.00995068	0.00528391		15.21	0.0290133	0.0192594	0.0126762	0.00732871
	15.2185	0.07654	0.015733	0.211162	0.111154	0.305128	0.0798701		15.2185	0.0260441	0.0124324	0.0101141	0.00501263		15.2185	0.0258072	0.0218736	0.0130041	0.00724119
	15.2269	0.070116	0.0157198	0.203413	0.112682	0.307301	0.0806364		15.2269	0.0260444	0.0125069	0.00971327	0.00534738		15.2269	0.0239229	0.0236514	0.0126865	0.00709883
	15.2354	0.069374	0.0149584	0.202246	0.110194	0.31214	0.0822799		15.2354	0.0259421	0.0126107	0.00963838	0.00543334		15.2354	0.024334	0.02373	0.0123593	0.00713778
	15.2438	0.075359	0.0139453	0.198173	0.111338	0.310489	0.0816033		15.2438	0.0258758	0.0125912	0.00960627	0.00516389		15.2438	0.0248289	0.0236497	0.0124866	0.00721099
	15.2523	0.074918	0.0155715	0.204059	0.108995	0.30503	0.083557		15.2523	0.0258463	0.0125466	0.00928347	0.00537307		15.2523	0.0251954	0.0228493	0.0121282	0.0071977
	15.2607	0.075862	0.014217	0.189243	0.109767	0.305616	0.0829865		15.2607	0.0252748	0.0126104	0.0089683	0.00508199		15.2607	0.025135	0.0223461	0.012141	0.00701432
	15.2691	0.07435	0.0157628	0.18942	0.112754	0.299918	0.0826565		15.2691	0.0253245	0.0127003	0.00915584	0.00528428		15.2691	0.0251538	0.0222184	0.0123388	0.00698032
	15.2776	0.074815	0.0150189	0.186647	0.111852	0.309117	0.085315		15.2776	0.0259199	0.0125664	0.00894366	0.00513147		15.2776	0.0253543	0.0218074	0.0121803	0.00715313
	15.286	0.07439	0.0156304	0.188729	0.110664	0.299625	0.080822		15.286	0.0259234	0.012947	0.00889388	0.00511773		15.286	0.0253813	0.0218831	0.0121779	0.00704883
	15.2945	0.07205	0.0149247	0.188588	0.108638	0.296721	0.0796631		15.2945	0.0257127	0.0127668	0.00879798	0.00539222		15.2945	0.0253476	0.0212612	0.0121998	0.00714139
	15.3029	0.074294	0.0151813	0.189984	0.11038	0.299403	0.0819292		15.3029	0.0251781	0.0125939	0.00895866	0.00522683		15.3029	0.0256713	0.0209274	0.0123891	0.00704703
	15.3114	0.07172	0.0146946	0.188271	0.107753	0.299511	0.0802844		15.3114	0.0245226	0.0125341	0.00884362	0.00523042		15.3114	0.0257036	0.0211335	0.0120779	0.00736814
	15.3199	0.071097	0.0156263	0.189292	0.105069	0.293797	0.0800227		15.3199	0.0243137	0.0125452	0.00886318	0.00522579		15.3199	0.0255447	0.020816	0.0119057	0.00717491
	15.3283	0.072209	0.0150019	0.187564	0.107428	0.288798	0.0809866		15.3283	0.0243546	0.0123831	0.0088204	0.00535914		15.3283	0.0254598	0.0207922	0.0116398	0.00722382
	15.3368	0.072652	0.0150052	0.173622	0.111997	0.295189	0.0818857		15.3368	0.0248691	0.0125736	0.00911003	0.00520241		15.3368	0.0255531	0.0205448	0.0119269	0.00732331
	15.3452	0.071127	0.0155009	0.178458	0.10637	0.290774	0.0829122		15.3452	0.0246951	0.0128002	0.00855268	0.00527421		15.3452	0.0211652	0.0280795	0.0117222	0.00730168
	15.3537	0.068515	0.014049	0.183406	0.106432	0.300114	0.0823207		15.3537	0.0240831	0.0125737	0.00879456	0.00540471		15.3537	0.0220892	0.0288108	0.0119527	0.007119
	15.3621	0.070809	0.0151269	0.184196	0.104324	0.291154	0.0794409		15.3621	0.0243567	0.0125767	0.00860795	0.0052457		15.3621	0.00739327	0.0434937	0.0115036	0.00766567
	15.3705	0.073291	0.015137	0.183846	0.100367	0.294595	0.0801921		15.3705	0.0246128	0.0127248	0.00881814	0.00514574		15.3705	0.00893737	0.041106	0.0107516	0.00775849
	15.379	0.068911	0.01449	0.172552	0.105493	0.292836	0.0814068		15.379	0.0244976	0.0129695	0.00848633	0.00495519		15.379	0.00916132	0.0401696	0.0110171	0.00770137
	15.3874	0.074483	0.0144311	0.176587	0.105885	0.291342	0.0847425		15.3874	0.0244213	0.0131269	0.00845093	0.00517465		15.3874	0.00943571	0.0397907	0.0112403	0.00769992
	15.3959	0.072911	0.0159019	0.179217	0.100123	0.290212	0.0837788		15.3959	0.0237327	0.012237	0.00858544	0.00531927		15.3959	0.00998289	0.0396179	0.010999	0.00754748
	15.4044	0.069928	0.0140572	0.172392	0.104052	0.286816	0.0807019		15.4044	0.0237798	0.0124279	0.00844247	0.0047299		15.4044	0.0099576	0.0395669	0.0108172	0.00755672
	15.4128	0.071696	0.0151953	0.177123	0.100545	0.287153	0.084277		15.4128	0.0239057	0.0125442	0.00825266	0.0051025		15.4128	0.00345268	0.0489216	0.010702	0.00760749
	15.4213	0.069762	0.0144364	0.16864	0.103162	0.291171	0.0810362		15.4213	0.0239457	0.0128682	0.00823785	0.00511272		15.4213	0.00248603	0.0497911	0.0108692	0.0074908
	15.4297	0.071005	0.0155981	0.173371	0.102648	0.292068	0.0852732		15.4297	0.0233016	0.0129262	0.00820298	0.00484246		15.4297	0.00710433	0.0451787	0.0110031	0.0078746
	15.4382	0.06608	0.0146136	0.171599	0.102893	0.284129	0.0815017		15.4382	0.0230084	0.0124379	0.00792287	0.00492733		15.4382	0.00473211	0.0465566	0.0107542	0.00750834
	15.4466	0.068104	0.0145883	0.168064	0.102436	0.281277	0.0819914		15.4466	0.0232454	0.0124641	0.00809268	0.00511007		15.4466	0.00598324	0.0446521	0.0107051	0.00755567
	15.455	0.072617	0.0146364	0.16853	0.100872	0.279378	0.079756		15.455	0.0234366	0.0128058	0.00806486	0.0049943		15.455	0.00557027	0.0442774	0.0106792	0.00754607
	15.4635	0.071134	0.0151315	0.167593	0.101039	0.27487	0.0776756		15.4635	0.0233674	0.0128393	0.00776446	0.00493278		15.4635	0.00586067	0.0439932	0.0109234	0.00739792
	15.4719	0.068762	0.0153543	0.165644	0.101765	0.288318	0.0820462		15.4719	0.0236353	0.0128416	0.00787562	0.00482713		15.4719	0.00539203	0.0438216	0.0106279	0.00777634
	15.4804	0.067625	0.0141372	0.164053	0.103049	0.28371	0.0823368		15.4804	0.0228726	0.0127146	0.00787739	0.00490375		15.4804	0.00538309	0.0440262	0.0106076	0.00739842
	15.4888	0.070923	0.0156291	0.153892	0.104194	0.282826	0.0825994		15.4888	0.022817	0.0127514	0.00774841	0.00502303		15.4888	0.00471216	0.0434505	0.0103278	0.00762108
	15.4973	0.069478	0.0152385	0.170815	0.0949568	0.28027	0.0824849		15.4973	0.0225692	0.012595	0.00766022	0.00519685		15.4973	0.00509133	0.0435764	0.0100819	0.00744191
	15.5058	0.070569	0.0153402	0.17179	0.0960685	0.278412	0.0818971		15.5058	0.0232902	0.0126278	0.00739752	0.00531937		15.5058	0.00509054	0.0436549	0.0101267	0.00761259
	15.5142	0.068862	0.0146877	0.165063	0.0955031	0.281242	0.0813338		15.5142	0.0229563	0.0124334	0.00767138	0.00495905		15.5142	0.00512996	0.0434853	0.0101302	0.00738689
	15.5227	0.066706	0.0155698	0.162809	0.0997888	0.274341	0.0776352		15.5227	0.0228287	0.012328	0.00776205	0.00500168		15.5227	0.00508723	0.0434646	0.0100242	0.0075053
	15.5311	0.069441	0.0148908	0.167769	0.0950989	0.279991	0.0816192		15.5311	0.0225751	0.0126312	0.00768257	0.00495048		15.5311	0.00469459	0.0431511	0.0102022	0.00762077
	15.5396	0.064337	0.0157312	0.165398	0.0951737	0.284463	0.0851175		15.5396	0.0226651	0.0123778	0.00744186	0.00527594		15.5396	0.00676393	0.0400977	0.00967875	0.00710487
	15.548	0.070062	0.0154073	0.159018	0.095323	0.277125	0.0843286		15.548	0.0232296	0.0122927	0.00725307	0.00493855		15.548	0.0246605	0.0150748	0.00991208	0.00740553
	15.5564	0.0681	0.0147711	0.164403	0.0954619	0.270076	0.0782264		15.5564	0.0229156	0.0125285	0.00752899	0.00478195		15.5564	0.0251918	0.0149792	0.009758	0.00712918
	15.5649	0.067592	0.0150804	0.160402	0.0938273	0.273603	0.0820853		15.5649	0.0230915	0.012621	0.00766606	0.00489118		15.5649	0.025354	0.0143404	0.0090275	0.0070129
	15.5733	0.068292	0.0150544	0.151212	0.0962169	0.265133	0.0836999		15.5733	0.0227265	0.0126967	0.0073046	0.00505112		15.5733	0.0241474	0.0148424	0.00929998	0.00691733
	15.5818	0.06699	0.0157362	0.160624	0.0925894	0.267974	0.0781769		15.5818	0.0220223	0.0126443	0.00765256	0.00496691		15.5818	0.0242385	0.0142818	0.00921495	0.00700829
	15.5902	0.067547	0.0143153	0.163363	0.09289	0.265832	0.0777679		15.5902	0.0223229	0.0122607	0.00753095	0.00481529		15.5902	0.0242653	0.0143362	0.00858363	0.00691177
	15.5987	0.065888	0.0155396	0.158575	0.0926348	0.263203	0.0796417		15.5987	0.0223057	0.0124114	0.00747474	0.00485141		15.5987	0.0243704	0.0140083	0.00849151	0.00698562
	15.6072	0.061406	0.0141225	0.16272	0.0934116	0.262148	0.0796373		15.6072	0.0219858	0.0122543	0.00756171	0.00498603		15.6072	0.0240165	0.0132263	0.00885002	0.00690506
	15.6156	0.067133	0.0152379	0.147169	0.0955789	0.272691	0.0850145		15.6156	0.0218436	0.012194	0.00749603	0.00493172		15.6156	0.0239803	0.0135427	0.00876354	0.00719081
	15.6241	0.067323	0.0147991	0.156448	0.0921865	0.265459	0.0832453		15.6241	0.0220567	0.0126407	0.00756289	0.00495373		15.6241	0.0238416	0.0135181	0.00950882	0.00729987
	15.6325	0.065076	0.0149362	0.156035	0.0911757	0.269961	0.0808395		15.6325	0.0217965	0.0123547	0.00769306	0.00473398		15.6325	0.02372	0.0131946	0.0101322	0.00746542
	15.641	0.063264	0.0139856	0.155951	0.0917717	0.271828	0.084709		15.641	0.021747	0.0122039	0.00745757	0.00508885		15.641	0.0239493	0.0130863	0.00944962	0.00743476
	15.6494	0.062935	0.0158928	0.158222	0.0914405	0.265737	0.0831238		15.6494	0.021891	0.012318	0.0073447	0.00477358		15.6494	0.0239149	0.0128958	0.00914487	0.00704318
	15.6578	0.062836	0.0140416	0.143175	0.0944089	0.266063	0.0844788		15.6578	0.022077	0.0126627	0.00758957	0.00474728		15.6578	0.0237756	0.0127494	0.00892631	0.00682578
	15.6663	0.066905	0.0147335	0.150603	0.0902558	0.259637	0.0817076		15.6663	0.0216864	0.0127821	0.00774095	0.00487566		15.6663	0.023938	0.0129461	0.00806519	0.00688702
	15.6747	0.065623	0.0150498	0.15619	0.0864966	0.267141	0.086948		15.6747	0.0219674	0.0124148	0.00785693	0.00487102		15.6747	0.0239727	0.0124193	0.00753977	0.006867
	15.6832	0.061522	0.0140072	0.153606	0.0911018	0.26484	0.0823675		15.6832	0.0215215	0.012521	0.00744225	0.00480768		15.6832	0.0239545	0.0128429	0.00801403	0.00693732
	15.6916	0.064926	0.0143245	0.154083	0.0906405	0.2667	0.0819159		15.6916	0.0220006	0.0124385	0.00743715	0.00474274		15.6916	0.02388	0.0126498	0.00787359	0.00676432
	15.7001	0.06586	0.0158483	0.154804	0.0900299	0.266927	0.0818247		15.7001	0.0217125	0.0122835	0.00729759	0.00489813		15.7001	0.0233349	0.0128246	0.00776316	0.00671105
	15.7086	0.063559	0.0152377	0.157322	0.0890482	0.260067	0.0802713		15.7086	0.0213377	0.0121589	0.00751546	0.00478825		15.7086	0.0230026	0.0128663	0.00753509	0.00667373
	15.717	0.063588	0.0141446	0.156139	0.0866194	0.260631	0.0871515		15.717	0.021175	0.0119812	0.00746218	0.00482653		15.717	0.0231541	0.0134483	0.00771346	0.00655783
	15.7255	0.067892	0.0155353	0.154248	0.0859962	0.258211	0.0842554		15.7255	0.0205356	0.0117044	0.0072108	0.00476596		15.7255	0.0230457	0.0130267	0.00756409	0.00662301
	15.7339	0.065968	0.0149864	0.149063	0.0866545	0.256291	0.0844642		15.7339	0.0208913	0.0120183	0.0072594	0.00477849		15.7339	0.0227385	0.0131199	0.00713163	0.00656037
	15.7424	0.065345	0.0154594	0.144811	0.0885976	0.259857	0.079986		15.7424	0.0206405	0.0119737	0.00758807	0.00476997		15.7424	0.0227305	0.0127051	0.00712486	0.00687674
	15.7508	0.062038	0.0158913	0.151885	0.0844912	0.259437	0.0803535		15.7508	0.0202715	0.011683	0.00729283	0.00478033		15.7508	0.0222074	0.0125367	0.00686112	0.00643688
	15.7592	0.062746	0.0141766	0.150862	0.085166	0.258883	0.0827565		15.7592	0.0210395	0.0114614	0.00711049	0.00487782		15.7592	0.0228192	0.012777	0.00688139	0.00661616
	15.7677	0.065306	0.015547	0.149468	0.0832368	0.255076	0.0827232		15.7677	0.0205741	0.0114253	0.00700313	0.00517132		15.7677	0.022482	0.0124593	0.0069193	0.00638737
	15.7761	0.064858	0.0147359	0.142458	0.0867546	0.255481	0.0833521		15.7761	0.020408	0.0115373	0.00705801	0.00520312		15.7761	0.0225556	0.0123366	0.0064648	0.0064353
	15.7846	0.062919	0.0152199	0.151177	0.0857711	0.254977	0.08015		15.7846	0.0205363	0.0116273	0.00732394	0.00478455		15.7846	0.0225936	0.0127067	0.00671505	0.00650809
	15.793	0.062259	0.0142202	0.155788	0.081035	0.25366	0.0808142		15.793	0.0208385	0.0115381	0.0071023	0.00481594		15.793	0.0223891	0.0121875	0.00647411	0.00637325
	15.8015	0.062525	0.0150638	0.150056	0.0829122	0.253458	0.0836543		15.8015	0.0211033	0.0113658	0.0071451	0.00492094		15.8015	0.0223882	0.0118666	0.00650895	0.0064881
	15.81	0.060977	0.0144798	0.149118	0.0850819	0.261285	0.0846791		15.81	0.0208306	0.0112154	0.0068711	0.00488677		15.81	0.0224552	0.0121114	0.00671149	0.00633767
	15.8184	0.064667	0.0159022	0.154637	0.079811	0.257369	0.0818335		15.8184	0.0208303	0.0111038	0.00698844	0.00475524		15.8184	0.021938	0.0115598	0.00629257	0.00644231
	15.8269	0.063221	0.0147541	0.15067	0.0843712	0.249916	0.0819344		15.8269	0.0206137	0.0115324	0.00699043	0.00480004		15.8269	0.0218045	0.0113835	0.00633091	0.00631943
	15.8353	0.061492	0.0155888	0.148449	0.0843155	0.249037	0.0812668		15.8353	0.0202163	0.0112823	0.006795	0.00500694		15.8353	0.0218446	0.0115434	0.00626354	0.00647983
	15.8438	0.063996	0.0150724	0.148742	0.0821271	0.236549	0.0773244		15.8438	0.020409	0.0112812	0.00677808	0.00481915		15.8438	0.0217537	0.011253	0.00646463	0.00632153
	15.8522	0.063507	0.0145469	0.142301	0.0852096	0.245467	0.0786102		15.8522	0.0197351	0.0119454	0.00680185	0.00495531		15.8522	0.0215753	0.011071	0.00655372	0.00642143
	15.8606	0.063223	0.0149824	0.155801	0.0804776	0.243322	0.0807044		15.8606	0.019426	0.011672	0.00692142	0.00495098		15.8606	0.021956	0.0114806	0.00624437	0.00627223
	15.8691	0.061814	0.0151172	0.150411	0.0814418	0.247602	0.0809157		15.8691	0.0191801	0.0119058	0.00707181	0.00501893		15.8691	0.0219759	0.0113804	0.00624776	0.00639008
	15.8775	0.064363	0.0150075	0.147727	0.0825458	0.246344	0.0810661		15.8775	0.0191402	0.011763	0.00698474	0.00487635		15.8775	0.021832	0.0111592	0.00637105	0.00624514
	15.886	0.062516	0.0161714	0.148031	0.0800388	0.243191	0.0833111		15.886	0.0187517	0.0119009	0.00714368	0.00495165		15.886	0.0214381	0.0111803	0.0064948	0.0061024
	15.8945	0.059771	0.0141223	0.140914	0.08152	0.244217	0.0804871		15.8945	0.018882	0.0117385	0.00699074	0.00487092		15.8945	0.0210116	0.0115117	0.0063339	0.00616613
	15.9029	0.06201	0.0149885	0.1394	0.079377	0.247931	0.0828605		15.9029	0.019383	0.011582	0.00704894	0.00499767		15.9029	0.020808	0.0115837	0.00617524	0.00613239
	15.9114	0.062196	0.0150915	0.138944	0.0796754	0.246422	0.0819557		15.9114	0.01932	0.0111702	0.00680429	0.00491188		15.9114	0.0208973	0.0117472	0.00625525	0.00624248
	15.9198	0.059645	0.0149556	0.127646	0.0830219	0.236327	0.0809446		15.9198	0.0193666	0.0111392	0.00682827	0.00472468		15.9198	0.0202972	0.0113194	0.00589875	0.00625139
	15.9283	0.060663	0.0150657	0.136669	0.0800688	0.24027	0.0833248		15.9283	0.019374	0.0109769	0.00667635	0.004963		15.9283	0.0204568	0.0115637	0.00655885	0.00622391
	15.9367	0.059149	0.0150593	0.134758	0.078252	0.243967	0.0825332		15.9367	0.0189991	0.0115221	0.00673318	0.00463578		15.9367	0.0202807	0.011776	0.00616659	0.00623847
	15.9451	0.057026	0.01562	0.133204	0.0781768	0.238456	0.0793338		15.9451	0.019061	0.0116375	0.00664439	0.00497471		15.9451	0.0200547	0.0113643	0.00647257	0.00627034
	15.9536	0.060601	0.0142303	0.12896	0.0798584	0.239713	0.0812807		15.9536	0.0186966	0.0117606	0.00637561	0.00486554		15.9536	0.0197189	0.0114403	0.00609147	0.00616941
	15.962	0.059007	0.0160918	0.136531	0.076701	0.236673	0.0781479		15.962	0.0185292	0.0116048	0.00650296	0.00511528		15.962	0.0194896	0.0112964	0.00577831	0.00602795
	15.9705	0.061068	0.0140906	0.135214	0.078409	0.234644	0.0794252		15.9705	0.0187448	0.0111521	0.00658356	0.00485038		15.9705	0.0195002	0.0115361	0.00600699	0.00610722
	15.9789	0.056545	0.0160226	0.136395	0.0790286	0.232272	0.0777894		15.9789	0.0195494	0.0107567	0.00675717	0.00506496		15.9789	0.019126	0.0114619	0.00593081	0.00632309
	15.9874	0.05953	0.0141908	0.139162	0.0744083	0.233565	0.0806759		15.9874	0.0191001	0.0105014	0.00680115	0.00486472		15.9874	0.019058	0.0108667	0.00570218	0.00626769
	15.9959	0.05957	0.014624	0.132255	0.077007	0.239437	0.0837063		15.9959	0.0197397	0.0104099	0.00674728	0.00481628		15.9959	0.0194984	0.0110622	0.00557879	0.00644989
	16.0043	0.056908	0.0151635	0.13319	0.0749075	0.235141	0.0819672		16.0043	0.019823	0.0103408	0.00680029	0.00503318		16.0043	0.0194288	0.0111742	0.00545984	0.00636311
	16.0128	0.059284	0.0150304	0.132265	0.0741185	0.227634	0.0807946		16.0128	0.0191797	0.0101425	0.0068061	0.00505548		16.0128	0.0193118	0.0111633	0.00577864	0.00654659
	16.0212	0.057899	0.0140039	0.126211	0.0757055	0.228907	0.0838346		16.0212	0.0186915	0.010667	0.00660028	0.00511024		16.0212	0.0191328	0.0109977	0.00591443	0.00639436
	16.0297	0.061374	0.0143768	0.119644	0.0765941	0.226608	0.0826263		16.0297	0.0183024	0.0105271	0.0064927	0.0047663		16.0297	0.0192511	0.010858	0.00575108	0.00654207
	16.0381	0.058413	0.0154632	0.127461	0.0762046	0.225229	0.0812982		16.0381	0.0182707	0.0108811	0.00638145	0.0050473		16.0381	0.018847	0.0110671	0.00578882	0.00657569
	16.0465	0.058591	0.0148685	0.120877	0.0751427	0.221171	0.0821034		16.0465	0.0185676	0.0106266	0.00681053	0.0048634		16.0465	0.0187991	0.0107589	0.0062254	0.00649441
	16.055	0.06012	0.0148766	0.119084	0.0763831	0.221391	0.0829343		16.055	0.018734	0.0106697	0.00704569	0.00487158		16.055	0.0190676	0.010808	0.00566786	0.00637168
	16.0634	0.060715	0.0146722	0.129417	0.0718539	0.221408	0.0799266		16.0634	0.0189255	0.0106987	0.00689459	0.00489806		16.0634	0.0184109	0.0106086	0.00540346	0.00631151
	16.0719	0.059568	0.0161436	0.12649	0.0733507	0.221428	0.0815318		16.0719	0.0184018	0.0109859	0.00714467	0.00486718		16.0719	0.0190551	0.0106714	0.00513089	0.00643068
	16.0803	0.054024	0.0142605	0.126967	0.072027	0.224661	0.0834165		16.0803	0.0180246	0.0110628	0.00719029	0.00510899		16.0803	0.0189093	0.0103978	0.0052648	0.0065132
	16.0888	0.056768	0.014009	0.127693	0.0683569	0.225425	0.083784		16.0888	0.0180742	0.0108035	0.00739491	0.00580501		16.0888	0.0183573	0.0108251	0.00559694	0.00658456
	16.0972	0.056978	0.0148078	0.12459	0.0727869	0.22036	0.0808582		16.0972	0.0180637	0.0109523	0.00726538	0.00552952		16.0972	0.0186333	0.0110146	0.0056587	0.00651001
	16.1057	0.058618	0.015586	0.11691	0.0737295	0.220227	0.0816077		16.1057	0.0178999	0.0107416	0.00748495	0.00579425		16.1057	0.018452	0.0106391	0.00570747	0.00642254
	16.1141	0.058376	0.0150347	0.107184	0.0757698	0.222729	0.083728		16.1141	0.0182475	0.0109465	0.00711983	0.00563956		16.1141	0.0189111	0.0101761	0.00594012	0.00639279
	16.1226	0.05883	0.0144567	0.116528	0.0731733	0.213953	0.0805715		16.1226	0.0178812	0.0106447	0.00691935	0.00496167		16.1226	0.0186949	0.0104165	0.00599325	0.00651195
	16.131	0.056851	0.0157105	0.118245	0.0706863	0.222473	0.0824205		16.131	0.0183713	0.0108311	0.00688914	0.00511719		16.131	0.0184988	0.010222	0.00553412	0.00640295
	16.1395	0.058485	0.014348	0.114629	0.0721432	0.212711	0.0836893		16.1395	0.0181289	0.0107519	0.00672602	0.00497168		16.1395	0.0182362	0.0101405	0.00547689	0.00642147
	16.148	0.058661	0.0151828	0.111402	0.072235	0.2162	0.082749		16.148	0.0182295	0.0110476	0.0067571	0.00475568		16.148	0.018337	0.0104936	0.00586256	0.00641965
	16.1564	0.059311	0.0146739	0.115521	0.0708342	0.211189	0.0798127		16.1564	0.0180788	0.0107136	0.00635764	0.0046433		16.1564	0.0182256	0.0102685	0.00585008	0.00655024
	16.1649	0.057418	0.0144509	0.111742	0.0678135	0.222754	0.0845478		16.1649	0.0182154	0.0108369	0.00646094	0.00469013		16.1649	0.0183758	0.0101562	0.00567164	0.00625357
	16.1733	0.055924	0.0139877	0.102201	0.0740332	0.217766	0.0840892		16.1733	0.0181313	0.0106259	0.0066925	0.00467673		16.1733	0.0174831	0.010389	0.00564079	0.00629437
	16.1818	0.058573	0.0151517	0.111611	0.0707525	0.211538	0.0804745		16.1818	0.0185297	0.0106499	0.00719414	0.0050311		16.1818	0.0174548	0.0103079	0.00542902	0.0065101
	16.1902	0.057172	0.0152279	0.104738	0.0719607	0.21304	0.0826839		16.1902	0.0177079	0.0106407	0.00676479	0.00522467		16.1902	0.0171342	0.00994987	0.00550223	0.00635332
	16.1987	0.057454	0.0146328	0.107861	0.0681553	0.207634	0.0837424		16.1987	0.0178914	0.0102829	0.00672946	0.00546027		16.1987	0.0174302	0.0103466	0.00536599	0.0066082
	16.2071	0.057266	0.0146919	0.103679	0.0681437	0.202862	0.0793192		16.2071	0.0180755	0.0102221	0.00693535	0.00623645		16.2071	0.0172762	0.0102803	0.00549875	0.00641168
	16.2156	0.053603	0.0143608	0.098403	0.0726185	0.216324	0.0814771		16.2156	0.0180513	0.0104983	0.00695874	0.00643196		16.2156	0.0174315	0.0101385	0.00544766	0.00634212
	16.224	0.056266	0.0140548	0.100064	0.0704014	0.210153	0.0843573		16.224	0.0177273	0.0104536	0.00694841	0.00573507		16.224	0.0177694	0.0100913	0.00521976	0.00647368
	16.2325	0.058393	0.0152017	0.105138	0.0675809	0.207923	0.082601		16.2325	0.0174853	0.0103979	0.00673563	0.00516391		16.2325	0.0177048	0.00943189	0.00548638	0.00637197
	16.2409	0.05658	0.0156538	0.102031	0.0675419	0.207996	0.0794596		16.2409	0.0171543	0.0103068	0.00678782	0.00504332		16.2409	0.0175638	0.0096606	0.00483756	0.00641469
	16.2493	0.055316	0.0140606	0.100803	0.0665242	0.207656	0.079408		16.2493	0.017098	0.0102051	0.00675978	0.00503139		16.2493	0.017639	0.00967358	0.00498519	0.00639178
	16.2578	0.057986	0.0147588	0.097867	0.0670524	0.209487	0.0807707		16.2578	0.0172094	0.0103646	0.0059545	0.0044376		16.2578	0.0175598	0.00945709	0.00537719	0.0063091
	16.2662	0.059555	0.0148941	0.096277	0.0671251	0.207994	0.0807876		16.2662	0.0167584	0.0106675	0.00575357	0.00464158		16.2662	0.0172893	0.00942382	0.0054638	0.00641388
	16.2747	0.054579	0.0139294	0.094662	0.0695946	0.208909	0.081671		16.2747	0.0166773	0.010588	0.00583629	0.00462826		16.2747	0.0175271	0.00980892	0.00506338	0.00611284
	16.2831	0.056098	0.0148024	0.100247	0.0650525	0.209389	0.0818627		16.2831	0.0166712	0.010593	0.00576455	0.00472569		16.2831	0.0174052	0.00997001	0.00532352	0.00629841
	16.2916	0.058544	0.0145145	0.104128	0.0640357	0.198803	0.0773386		16.2916	0.0163694	0.0107125	0.00614314	0.00503372		16.2916	0.0171213	0.0093911	0.00508998	0.00641704
	16.3	0.056237	0.0150946	0.10318	0.061816	0.200989	0.0788214		16.3	0.0170762	0.0103716	0.00587399	0.00478115		16.3	0.0172135	0.00961186	0.00506624	0.0063469
	16.3085	0.055675	0.0139877	0.097429	0.0672931	0.206081	0.0818632		16.3085	0.017141	0.00999607	0.00601089	0.00473385		16.3085	0.017136	0.00944984	0.00530161	0.00622004
	16.3169	0.051664	0.0140821	0.093832	0.0649965	0.203276	0.0804666		16.3169	0.0168161	0.00997698	0.00554722	0.00515997		16.3169	0.0172725	0.0096289	0.0053705	0.0063553
	16.3254	0.057076	0.0144783	0.091087	0.0692058	0.200157	0.0835308		16.3254	0.0165702	0.0104738	0.00576111	0.00498155		16.3254	0.016923	0.009619	0.00534123	0.00649031
	16.3339	0.051363	0.0142094	0.091809	0.06967	0.202494	0.0796919		16.3339	0.015992	0.0101796	0.00496581	0.00491709		16.3339	0.0173031	0.00973198	0.00521995	0.00636199
	16.3423	0.054937	0.0140238	0.092678	0.0660172	0.203271	0.0819551		16.3423	0.0167085	0.00965476	0.00480823	0.00457671		16.3423	0.0170629	0.00943413	0.00512292	0.00641307
	16.3508	0.055849	0.0140827	0.089986	0.0643132	0.204032	0.0833306		16.3508	0.0163677	0.00980562	0.0046586	0.00472053		16.3508	0.0169465	0.00939367	0.00499309	0.00639738
	16.3592	0.056153	0.0150578	0.087563	0.0673292	0.201381	0.0804582		16.3592	0.0161619	0.00972547	0.00497803	0.0046521		16.3592	0.0169075	0.00948751	0.00474662	0.00651337
	16.3677	0.055048	0.0141049	0.08253	0.0681997	0.198713	0.07733		16.3677	0.0165479	0.00991699	0.00492484	0.00472712		16.3677	0.0167533	0.00931303	0.00497761	0.00643139
	16.3761	0.054617	0.0143087	0.085595	0.0676803	0.200655	0.0811653		16.3761	0.0160094	0.00990268	0.00489161	0.00470975		16.3761	0.0162123	0.00986626	0.00496071	0.00627818
	16.3846	0.056359	0.0155065	0.091296	0.0629338	0.201218	0.0793635		16.3846	0.0160436	0.0100934	0.0050285	0.0048586		16.3846	0.0151837	0.0102227	0.00463994	0.00617253
	16.393	0.052464	0.0143869	0.078161	0.0708476	0.194964	0.0796977		16.393	0.015976	0.00984593	0.00507075	0.00492906		16.393	0.015343	0.0102958	0.00438827	0.00617017
	16.4015	0.052156	0.0150179	0.088099	0.0640486	0.196881	0.0819862		16.4015	0.0156662	0.0098526	0.00487113	0.00487889		16.4015	0.0154048	0.0101213	0.00459205	0.00610189
	16.4099	0.053424	0.0143973	0.093591	0.0600025	0.192481	0.0816548		16.4099	0.0161935	0.00996918	0.00484362	0.0049542		16.4099	0.0155972	0.0100102	0.00443018	0.00623713
	16.4184	0.054848	0.0146345	0.096073	0.0594347	0.193275	0.0785011		16.4184	0.0160218	0.00996961	0.00498759	0.00495704		16.4184	0.0150231	0.010097	0.0045502	0.00621687
	16.4268	0.053865	0.0156709	0.09216	0.062636	0.196047	0.0796709		16.4268	0.0156632	0.00989149	0.00500016	0.00500454		16.4268	0.0138739	0.0109333	0.00460732	0.00626343
	16.4352	0.05376	0.0142901	0.093407	0.0607626	0.192615	0.0795679		16.4352	0.0158155	0.00976459	0.00485711	0.00490522		16.4352	0.0133603	0.0111303	0.00450393	0.00624482
	16.4437	0.05403	0.0146496	0.08792	0.0631174	0.196111	0.0783982		16.4437	0.0158619	0.00967037	0.00490673	0.00505159		16.4437	0.0134778	0.0111766	0.0042501	0.00605813
	16.4521	0.055086	0.0151178	0.083926	0.0618391	0.198916	0.0803828		16.4521	0.0155626	0.00977957	0.00469991	0.00538128		16.4521	0.0134111	0.0110637	0.00442041	0.00629582
	16.4606	0.052012	0.0154187	0.076626	0.0679286	0.195567	0.0804948		16.4606	0.0156488	0.00967287	0.00493431	0.00533939		16.4606	0.013634	0.0108666	0.00430738	0.00632994
	16.469	0.050899	0.0136635	0.08945	0.0587117	0.19344	0.0796765		16.469	0.0153896	0.00983281	0.00416633	0.00525604		16.469	0.01307	0.0108207	0.00436387	0.00630882
	16.4775	0.052344	0.0139692	0.074001	0.0650316	0.188812	0.0787116		16.4775	0.0150075	0.00956878	0.00460596	0.00529315		16.4775	0.0123569	0.0103855	0.00414892	0.00612715
	16.4859	0.054931	0.0154571	0.074201	0.0698703	0.189012	0.0802063		16.4859	0.0152123	0.00929314	0.00455423	0.0051284		16.4859	0.0127682	0.0104333	0.00403506	0.00613462
	16.4944	0.054522	0.0144423	0.079827	0.0636465	0.195364	0.0838468		16.4944	0.0149701	0.00972414	0.00488672	0.00523428		16.4944	0.0129409	0.0106438	0.00404635	0.00578402
	16.5028	0.052982	0.0145137	0.081552	0.0652274	0.187718	0.0836548		16.5028	0.015418	0.00972347	0.00511866	0.00535081		16.5028	0.0125792	0.0103631	0.00336408	0.0058703
	16.5113	0.052049	0.0139258	0.072867	0.0693829	0.184609	0.078985		16.5113	0.0152847	0.00935469	0.00547204	0.00516775		16.5113	0.0127677	0.0102783	0.00346946	0.00626992
	16.5197	0.052122	0.0159776	0.085131	0.061619	0.188163	0.082074		16.5197	0.0149565	0.00947322	0.00535553	0.00540501		16.5197	0.0130632	0.0103607	0.00339378	0.00618162
	16.5282	0.052642	0.0142244	0.084689	0.0625332	0.189063	0.0834391		16.5282	0.0151944	0.00911335	0.00481731	0.00548662		16.5282	0.0130741	0.0103724	0.00336525	0.00605543
	16.5367	0.054089	0.014224	0.09069	0.0618545	0.190996	0.0806822		16.5367	0.0152585	0.00917581	0.00461744	0.00551056		16.5367	0.0132837	0.0105087	0.00342848	0.00612451
	16.5451	0.054619	0.0149589	0.087342	0.0639706	0.190867	0.0801826		16.5451	0.0146458	0.00923446	0.00451311	0.00524062		16.5451	0.0131839	0.0103248	0.00303901	0.00602611
	16.5536	0.053237	0.0150012	0.088425	0.062446	0.195546	0.0830394		16.5536	0.0148404	0.00937352	0.00463589	0.00534207		16.5536	0.0130565	0.0102237	0.00341685	0.0059413
	16.562	0.050494	0.0149048	0.089208	0.0635859	0.193935	0.0818601		16.562	0.0151764	0.00926425	0.00387875	0.00524452		16.562	0.0128415	0.0101188	0.00343867	0.00598503
	16.5705	0.051308	0.013621	0.087345	0.0646361	0.188681	0.0837908		16.5705	0.0151038	0.00923705	0.00398611	0.0051395		16.5705	0.0129418	0.0100264	0.00329756	0.00606216
	16.5789	0.054066	0.0145974	0.088011	0.063078	0.183762	0.0812143		16.5789	0.0148958	0.00943299	0.0037766	0.00478722		16.5789	0.0128731	0.0100492	0.00290416	0.00596825
	16.5874	0.053891	0.0154906	0.088681	0.0623267	0.187324	0.0835046		16.5874	0.0146395	0.00920112	0.00404395	0.0045776		16.5874	0.0127943	0.00996492	0.00314691	0.00610838
	16.5958	0.052999	0.0145193	0.090205	0.0630405	0.187652	0.0815945		16.5958	0.0148753	0.00925109	0.0040607	0.00448865		16.5958	0.0126895	0.00977518	0.00291868	0.00632709
	16.6043	0.055368	0.0145802	0.089339	0.0619222	0.184864	0.0791271		16.6043	0.0150097	0.00924161	0.00396603	0.00467001		16.6043	0.0125825	0.0101037	0.00293632	0.00610136
	16.6127	0.052349	0.0141479	0.07772	0.0638858	0.184114	0.085371		16.6127	0.0150123	0.00902772	0.00398136	0.00490933		16.6127	0.0125598	0.00979848	0.00275333	0.00579806
	16.6212	0.053984	0.0155848	0.075625	0.0658703	0.180117	0.080745		16.6212	0.0145273	0.00904911	0.00400213	0.00457406		16.6212	0.0126952	0.0101671	0.00290996	0.00585795
	16.6296	0.049983	0.0144076	0.091429	0.0580719	0.17959	0.0771845		16.6296	0.0147599	0.00917642	0.00361792	0.00570743		16.6296	0.0126126	0.0100924	0.00270119	0.00594704
	16.638	0.051708	0.0152764	0.083296	0.0606116	0.183131	0.0829155		16.638	0.0143693	0.0088842	0.00307798	0.00635097		16.638	0.0128223	0.00967262	0.0030094	0.00603078
	16.6465	0.048976	0.0140728	0.081727	0.0603492	0.183695	0.0820368		16.6465	0.0144693	0.00924573	0.00289406	0.00646389		16.6465	0.0125459	0.00973246	0.0029132	0.00584796
	16.6549	0.049306	0.0156037	0.083674	0.0595314	0.183115	0.0797864		16.6549	0.0145305	0.00934289	0.00302226	0.00597492		16.6549	0.0127098	0.0096759	0.0031845	0.00584409
	16.6634	0.047098	0.014363	0.083241	0.0579675	0.180351	0.0799146		16.6634	0.014527	0.00930077	0.0034229	0.00534814		16.6634	0.0126314	0.00969423	0.00296715	0.00588436
	16.6718	0.050362	0.01374	0.083912	0.0552178	0.179328	0.0805661		16.6718	0.014783	0.0092193	0.00327333	0.00538929		16.6718	0.0125665	0.00931951	0.00281924	0.00577162
	16.6803	0.049956	0.0158606	0.081964	0.0569911	0.177601	0.0806862		16.6803	0.0146055	0.00920606	0.00350595	0.00525948		16.6803	0.012644	0.00941779	0.00283455	0.00593119
	16.6887	0.050597	0.0141701	0.076561	0.0576579	0.174158	0.0786174		16.6887	0.014728	0.00929832	0.00317121	0.00529806		16.6887	0.0127544	0.00960132	0.00247248	0.00573532
	16.6972	0.051083	0.0149236	0.076524	0.0552032	0.169354	0.0770506		16.6972	0.0149468	0.00942063	0.00323053	0.00533505		16.6972	0.0127737	0.00936182	0.00228571	0.00578216
	16.7056	0.050517	0.0142528	0.083824	0.0545054	0.171526	0.077102		16.7056	0.014893	0.00933068	0.0031317	0.0055857		16.7056	0.012835	0.00934028	0.00263231	0.00591331
	16.7141	0.050621	0.0136421	0.081652	0.0514841	0.169209	0.0810497		16.7141	0.0147479	0.00910552	0.00315027	0.00545208		16.7141	0.0129332	0.00976456	0.00270745	0.0058807
	16.7225	0.050476	0.0148418	0.081454	0.053479	0.176694	0.0805992		16.7225	0.0143739	0.00926721	0.00343344	0.00529208		16.7225	0.0126912	0.0095204	0.00286614	0.00587843
	16.731	0.047908	0.013921	0.075022	0.0561425	0.166834	0.0792101		16.731	0.0145269	0.00920407	0.00325172	0.00550215		16.731	0.0124623	0.00963624	0.00273335	0.00568257
	16.7395	0.050893	0.0151871	0.075174	0.0551611	0.177707	0.0807884		16.7395	0.0143273	0.00938189	0.00292256	0.00534985		16.7395	0.0127982	0.00965585	0.0024483	0.00582692
	16.7479	0.050696	0.0135009	0.075241	0.0551171	0.17734	0.0826589		16.7479	0.0146937	0.00913691	0.00324582	0.00511248		16.7479	0.0130916	0.0097278	0.00240421	0.00585754
	16.7564	0.049691	0.0143584	0.074559	0.0531997	0.176051	0.0838711		16.7564	0.0144741	0.00908967	0.00298784	0.00522669		16.7564	0.0127622	0.00911203	0.00252306	0.00575283
	16.7648	0.051288	0.014385	0.067716	0.0558868	0.172629	0.0796485		16.7648	0.0142373	0.00921614	0.00307734	0.00506567		16.7648	0.012923	0.00957518	0.00269812	0.00577296
	16.7733	0.050633	0.0142706	0.068037	0.0565924	0.168622	0.079208		16.7733	0.0144633	0.0090665	0.00337794	0.00531364		16.7733	0.0130173	0.00938006	0.00235425	0.00568686
	16.7817	0.05168	0.0146904	0.069195	0.057129	0.169445	0.0784415		16.7817	0.0141344	0.00926683	0.00332731	0.00520356		16.7817	0.0129596	0.00929647	0.00243608	0.00597477
	16.7902	0.051429	0.0150242	0.071899	0.0528065	0.168871	0.0792656		16.7902	0.0142167	0.00896476	0.0032559	0.00569911		16.7902	0.012601	0.00936957	0.00236105	0.00595326
	16.7986	0.051138	0.0156767	0.072781	0.0509024	0.174359	0.0829855		16.7986	0.0146426	0.00894577	0.0036119	0.0049891		16.7986	0.0132735	0.00929794	0.00238707	0.00575239
	16.8071	0.050028	0.0137954	0.072848	0.0511182	0.172778	0.0800949		16.8071	0.0142546	0.00880852	0.00339406	0.00532748		16.8071	0.0128301	0.00922326	0.00245159	0.00582375
	16.8155	0.051966	0.0148432	0.072236	0.0529306	0.172521	0.0810594		16.8155	0.0140565	0.00897249	0.00341959	0.00534083		16.8155	0.013082	0.0090956	0.00249228	0.00570767
	16.8239	0.050753	0.0148246	0.070938	0.0520816	0.167955	0.0805818		16.8239	0.0138464	0.00909919	0.00318456	0.00518219		16.8239	0.0133383	0.00900632	0.00263526	0.00593158
	16.8324	0.051351	0.014231	0.0664	0.0554496	0.166469	0.078392		16.8324	0.0142059	0.00889744	0.00310549	0.00530699		16.8324	0.0131514	0.00895703	0.00266435	0.00594949
	16.8408	0.051911	0.0155188	0.072177	0.0500496	0.159733	0.0778482		16.8408	0.0141454	0.00896072	0.00316442	0.00524681		16.8408	0.013168	0.00901344	0.00220593	0.005755
	16.8493	0.051324	0.0152266	0.068742	0.0512442	0.163248	0.0794823		16.8493	0.0141432	0.00929888	0.00301333	0.00539421		16.8493	0.0130546	0.0089532	0.00223196	0.00572937
	16.8577	0.051057	0.0153776	0.069927	0.0507617	0.166758	0.081382		16.8577	0.0137232	0.00931748	0.00302296	0.0055098		16.8577	0.0129667	0.00904325	0.00243635	0.00593541
	16.8662	0.04987	0.0144268	0.061762	0.0559081	0.168234	0.0797469		16.8662	0.0131721	0.00938873	0.00282743	0.00544469		16.8662	0.0134313	0.00925946	0.0021348	0.00583293
	16.8746	0.052923	0.015565	0.070466	0.048885	0.156709	0.0756868		16.8746	0.0132968	0.00941264	0.00287937	0.00513468		16.8746	0.0130631	0.00907632	0.00213199	0.00581288
[truncated: 844 more rows]

## Sheet: 5c
Control	Vehicle	IL-25	IL-25 +atropine	Pou2f3 null	Saline	IL-25	Chat flox	Saline	IL-25
	85.4747	358.672	-79.6874		113.189	143.614		95.2983	81.281
	74.4996	192.973	-35.925		75.8305	125.417		133.321	63.8338
	91.4004	283.373	-77.2994		87.9738	102.556		154.12	133.56
	86.0825	255.97	-61.0091		98.961	84.66		100.672	142.225
	97.1892	153.489	-74.6321		122.19	142.357		98.3381	75.247
	57.6136	354.272	-75.2359		101.569	144.41		98.5631	66.1787
	55.8266	401.79	-25.899		100.183	97.3145		102.811	88.3602
	85.8293	561.381	-17.5396		94.3784	93.1738		130.776	155.033
	61.2607	461.605	-59.7462		82.3595	139.174		96.5317	93.505
	45.7045	342.334	-23.8323		79.0749	117.432		127.205	136.481
	63.5983	272.397	-27.4087		120.558	87.6333		128.688	172.377
	64.1215	324.205	-22.2286		67.1746	69.2963		80.8082	93.6175
	67.0207	464.784	-20.0751		103.28	130.616		110.153	106.017
	64.1609	528.031	-8.98661		84.4332	151.176		100.723	156.892
	33.3238	-32.8774	-8.92664		129.538	97.1326		107.05	84.5452
	122.426	376.453	-48.9079		95.1579	133.729		125.826	78.3454
	109.061	566.985	-57.4247		84.0322	158.907		136.811	141.227
	69.7322	570.301	-17.8507		91.05	148.682		104.959	98.3852
	66.2178	508.425	-26.864		110.888	135.416		141.383	82.2672
	95.7719	561.235	-75.4285		82.8153	123.58		189.923	111.807
	49.2497	412.44	-50.5658		121.236	133.838		82.5864	84.1344
	88.7595	361.523	-11.5223		84.3184	84.1262		112.147	56.397
	65.4994	475.04	-20.448		74.8964	77.3638		142.371	82.7045
	70.9448	355.654	-23.6102		109.272	110.182		95.1338	81.3461
	52.3373	558.154	-17.497		64.4827	127.332		101.537	118.62
	78.8481	553.201	-52.0879		88.2169	138.115		120.437	88.8636
	110.919	530.801	21.5662		133.866	115.15		81.4357	139.252
	61.1542	349.705	-65.7216		62.6496	142.646		81.4606	170.624
	114.814	340.456	-16.8709		76.8412	130.856		135.474	82.5798
	67.3232	341.868	-53.7538		72.3482	115.205		89.139	117.814
	69.9823	389.229	38.1379		97.2902	110.215		118.621	55.8818
	59.709	493.019	-7.84367		73.6954	136.669		226.477	87.1467
	45.8838	506.831	28.9667		103.767	139.953		142.821	83.4955
	52.3995	543.115	-9.25203		118.8	140.802		94.1105	145.846
	66.229	481.259	97.6588		83.2609	152.858		91.8691	200.372
	85.8426	344.235	141.566		175.522	108.524		112.047	79.8255
	97.4333	289.614	21.0694		102.992	132.059		145.234	66.54
	59.1346	233.098	156.745		50.6897	122.334		106.467	221.472
	54.8323	306.34	7.97447		88.3014	82.5259		80.8856	72.8004
	81.5563	436.417	60.7103		51.0796	118.08		122.701	184.265
	79.6217	514.648	127.013		128.847	108.56		78.7752	84.8656
	86.8833	463.218	32.1758		120.117	154.897		94.5362	81.6138
	83.1732	472.498	-12.1772		87.8672	116.839		105.152	83.5673
	66.6419	328.391	11.0397		143.598	118.973		82.9225	101.089
	76.3666	181.674	16.7693		105.057	150.286		97.5505	212.724
	53.8342		5.13057		103.924	96.0904		83.0865	83.1597
	58.3841		8.77405		62.2235	133.67		114.241	168.926
	104.396		98.3555		77.9254	118.335		104.712	47.4427
	65.6351		30.2451		86.6315	110.426		96.3535	175.623
	79.8163		118.718		147.137	89.0772		68.8263	83.4089
	73.6143		89.7101		57.432	109.19		70.2257	53.3741
	97.8276		8.96924		92.4746	107.555		157.481	63.256
	66.4271		82.317		92.1726	170.702		71.4132	58.3221
	40.4841		84.4304		93.5503	88.7258		82.2242	111.836
	97.348		25.3096		55.0452	99.5661		140.767	220.403
	41.3841		18.9793		103.71	125.736		89.9583	111.011
	47.6372		22.5003		64.8388	99.4405		98.709	37.7556
	49.3686		75.0268		92.053	80.8986		83.4022	116.472
	83.3839		144.877		83.234	99.0366		147.774	76.5218
	62.8125		77.0347		106.264	165.055		248.461	133.552
	61.1542		18.3681		91.1778	152.021		72.0644	106.706
	66.1209		19.9537		92.3132	133.398		74.9868	148.438
	57.8668		56.601		100.88	123.771		112.735	113.683
	53.9283		40.8546		101.539	89.2913		94.1153	99.5486
	78.0251		34.6936		114.464	147.325		132.669	212.897
	44.5843		72.841		78.0633	122.549		108.194	95.9261
	79.5815		22.3959		80.4231	111.659		77.8381	129.352
	75.1326		82.0151		113.654	126.721		116.39	82.5253
	96.5869		18.3237		104.915	131.91		125.275	101.256
	39.1547		70.1428		90.3836	114.367		84.2363	79.2168
	60.6084		56.8651		94.3538	119.493		94.5841	86.0581
	65.6576		-5.59505		85.5268	135.572		111.501	118.749
	70.6919		27.7399		116.934	101.747		102.808	108.152
	63.2704		28.5854		91.6728	61.8667		70.777	131.001
	68.5862		86.2018		62.4384	118.217		89.2974	241.568
	46.3394		59.4734		132.299	92.6325		102.66	109.829
	92.6088		87.4597		88.0137	94.7508		81.7114	88.5065
	63.6938		132.229		73.5316	71.9674		77.7401	123.806
	70.3822				95.1822	64.6261		179.98	77.672
	75.855				72.6656	119.381		76.8787	155.209
	2.20981				58.7475	84.638		116.796	132.733
	86.8846				109.595	91.3232		100.787	177.748
	77.6743				77.5059	116.103		93.1699	140.419
	47.4868				148.045	171.258		87.9777	54.0107
	65.9063				74.1944	139.736		98.1499	92.3897
	86.2039				70.4853	88.7201		195.435	82.7357
	50.2266				92.5856	96.9826		107.678	54.3589
	57.5142				77.235	84.8434		108.204	131.421
	58.9858				62.2557	65.9199		114.244	78.5691
	30.6593				105.553	111.468		72.1643	74.2379
	124.828				63.6939	75.2304		158.129	98.2944
	81.737				83.8438	105.205		88.0372	155.203
	61.6051				111.652	103.684		73.9417	100.042
	74.2209				62.6839	51.5278		106.915	70.1497
	35.3062				49.4577	126.624		123.333	36.2187
	85.8735				89.4518	110.476		95.1766	65.8511
	62.7074				113.109	73.2313		133.539	173.168
	59.6468				83.6206	74.9932		107.612	72.7983
	85.0999				58.9762	91.9169		80.3174	120.753
	115.274				60.4033	123.466		145.793	109.583
					112.266	78.6079		79.3991	70.1593
					83.9448	76.2286		41.1063	70.7679
					84.8377	124.878		63.7047	90.3886
					68.8353	121.722		43.4616	96.0331
					43.223	121.28		59.5992	67.2966
					112.693	128.472		108.447	60.4844
					75.9296	92.1717		69.5578	87.555
					102.034	76.7417		53.8428	118.379
					94.7076	94.5601		51.4229	99.0314
					127.684	93.8044		69.0359	99.668
					93.5964	93.9228		53.9788	110.309
					101.946	134.28		50.4409	129.926
					133.372	96.2044		45.1629	87.0137
					131.635	105.438		62.6851	93.8249
					83.4476	103.61		60.9513	101.203
					85.4307	86.2845		68.7228	65.8601
					75.054	98.8298		99.5288	89.0245
					79.7263	140.452		80.0239	78.2855
					70.3421	116.84		72.1926	58.3537
					104.075	89.2409		79.5113	52.4158
					78.3391	83.9961		46.3099	84.7008
					60.727	73.6558		43.6349	105.269
					132.446	97.8018		60.2073	69.2316
					117.276	117.48		43.1561	85.3319
					93.1917	87.1106		55.8046	114.85
					121.614	108.971		59.7872	104.058
					86.3348	133.153		39.8768	116.176
					54.9646	108.21		82.3744	92.337
					89.9365	124.404		53.6533	91.9902
					95.594	50.1257		96.4704	106.294
					111.229	100.055		51.462	102.166
					78.1558	121.247		75.0137	91.201
					50.0663	91.1373		44.1226	107.068
					111.526	95.7385		119.747	67.5841
					126.059	90.5239		62.4736	148.12
					88.62	129.134		61.3446	111.335
					84.2954	115.424		75.188	107.334
					71.3553	102.768		42.0196	68.4217
					99.5379	94.7823		140.48	73.1575
					87.8327	89.4151		71.6914	82.8657
					90.2702	84.5844		123.646	70.5192
					89.5042	94.2443		98.4914	75.2593
					94.4731	79.8372		118.286	144.407
					132.256	115.702		56.8923	97.2397
					113.435	113.217		75.3564	78.8841
					183.264	94.997		82.1165	82.6399
					90.3809	87.0306		68.1077	85.6809
					95.3486	80.5261		111.008	83.3264
					115.546	81.5593		95.6501	73.7472
					103.633	81.7186		90.4106	93.4947
					84.6559	135.109		54.933	66.0016
					90.9176	101.582		114.395	78.7279
					81.7661	73.6		78.2654	102.773
					75.2892	100.463		56.0535	53.7508
					60.118	101.489		94.3501	71.8134
					77.5211	92.4959		39.8229	80.1416
					74.5385	105.137		62.8204	87.2307
					121.175	80.517		92.0209	80.667
					155.479	80.2762		72.7234	93.3267
					97.9697	76.3257		58.4575	49.4632
					104.273	87.9544		80.5932	79.1419
					137.067	57.3301		61.4164	103.703
					281.108	95.3242		65.6172	78.8431
					110.804	115.803		50.5807	84.618
					199.496	143.46		50.9789	56.2285
					131.839	98.8281		66.6107	102.684
					111.094	78.4042		44.9927	95.1489
					96.4468	72.1725		88.572	80.853
					129.645	90.1801		78.5153	59.0941
					177.682	80.1524		54.7677	69.2351
					77.0027	88.3446		85.7878	82.2471
					180.22	88.631		67.7177	82.9427
					174.633	91.9695		57.0442	79.1638
					189.323	118.594		37.3923	101.113
					148.075	89.1567		55.5164	82.3042
					166.225	88.7655		58.0228	82.242
					166.146	84.21		143.866	83.0337
					89.5066	90.3955		81.3427	73.5718
					110.665	133.554		85.2919	84.6096
					127.994	110.611		82.0179	65.7645
					176.141	108.303		74.367	65.3669
					164.467	56.0515		83.1263	101.643
					129.48	79.9065		56.2699	63.1682
					173.081	118.595		91.7538	73.0269
					111.11	79.974		56.4809	62.6709
					71.4949	93.5908		63.9818	93.4202
					111.527	73.3595		67.7402	90.4599
					74.1602	82.2188		80.6916	64.4706
					148.828	73.2613		65.8222	94.766
					177.394	105.62		61.3715	87.3623
					112.485	100.706		106.768	103.916
					91.9862	69.9971		116.222	87.2614
					113.973	104.846		81.8511	67.1702
					99.0597	95.6482		65.0881	84.1419
					108.423	72.3547		61.4789	72.8689
					119.681	58.9576		90.022	71.8148
					105.734	109.094		72.7269	60.9149
					80.5551	86.7165		69.7036	71.8704
					101.047	52.8834		76.9172	77.474
					66.2226	123.622		95.1526	66.54
					91.3938	38.1332		51.175	40.8191
					132.654	123.97		44.2461	64.0994
					113.454	90.7661		59.628	41.8877
					92.9882	96.9585		65.9097	52.3101
					101.142	61.4849		57.9201	77.5132
					87.32	97.6998		68.5296	74.0783
					80.0912	65.849		65.0926	49.5255
					92.6885	102.606		87.5043	69.1267
					92.4642	55.133		56.5343	42.2253
					100.287	90.3043		68.9005	46.8275
					52.4204	75.4477		75.6705	62.2732
					82.771	89.046		73.2887	45.0245
					158.519	103.494		57.9509	32.7411
					76.2266	77.687		53.2526	52.5361
					126.311	77.7004		112.303	55.9225
					102.446	94.343		47.1442	67.405
					38.7177	97.7619		43.1689	58.2428
					78.4883	48.9193		48.8001	77.6876
					114.804	116.837		71.7204	77.1543
					116.936	132.029		40.7029	48.231
					125.862	99.8366		44.4666	68.5346
					171.658	105.352		86.5927	48.8468
					100.113	110.116		65.985	64.1821
					93.1522	85.6716		43.6977	34.3901
					90.5176	70.1179		37.8464	50.7655
					89.209	68.0665		69.8764	61.8064
					60.7531	72.4001		82.5967	71.8708
					118.829	80.2184		95.0008	45.7965
					93.858	142.595		48.1841	57.023
					134.89	96.9271		60.6575	94.3257
					123.127	58.9716		57.5639	50.4294
					84.5146	53.4948		50.3497	43.8358
					131.582	80.5365		83.225	34.5674
					102.06	64.4288		57.9866	57.8878
					96.9106	100.029		101.904	40.1088
					80.6491	79.3354		84.7075	57.1755
					102.524	112.553		58.3584	51.8906
					114.414	98.2607		48.0279	58.7981
					60.2642	82.3802		65.4565	53.1636
					141.638	112.288		80.6324	67.0593
					109.645	84.0581		83.2671	50.7572
					88.6091	97.8562		70.1748	46.8591
						84.5498		106.945	96.1195
						64.2769		66.4087	57.4162
						79.2816		57.7189	53.9205
						62.4856		81.0529	37.2965
						77.3973		65.7935	130.356
						109.868		67.3732	45.6007
						82.1586		84.0186	46.1986
						100.993		129.575	41.6943
						63.804		50.5224	57.7441
						82.2881		44.4114	50.3088
						81.2668		98.9733	41.0316
						57.4641		63.7934	51.9484
						99.7191		70.6391	38.9641
						79.3061		70.2521	49.7317
						101.505		66.6757	50.9092
						109.893		85.037	35.1312
						75.817		91.9238	30.4329
						90.2446		68.3612	50.9882
						48.3683		78.3501	46.3452
						52.8112		47.7806	45.3221
						63.0796		88.6808	32.1397
						64.1068		56.1382	31.1283
						77.1596		72.6326	47.5037
						104.809		92.383	52.1917
						195.902		72.4698	58.1259
						130.06		70.3347	66.5836
						84.3197		55.0651	53.3966
						145.923		106.382	37.6114
						151.496		90.6901	47.8563
						75.3977		65.3508	45.1453
						95.4198		70.3056	49.2384
						120.44		62.3599	29.8327
						79.8607		59.6024	45.2705
						108.892		105.918	60.6332
						157.11		56.1967	51.6184
						53.5768		76.1137	34.0316
						97.568		61.9676	72.8488
						117.366		65.7868	95.2242
						126.522			47.8748
						111.191			67.1832
						232.235			46.3621
						73.2753			78.9492
						55.1105			40.1254
						117.021			47.3702
						114.069			31.3613
						108.484			40.8582
						120.384			46.6392
						72.3872			62.8487
						82.5829			40.9999
						102.788			34.7435
						118.842			68.7218
						115.872			30.7808
						126.523			27.4536
						97.2813			32.7812
						70.7509			34.0345
						76.9106			38.6281
						75.1423			67.4014
						76.3969
						99.1808
						103.335
						116.875
						57.4457
						110.056
						77.8183
						119.547
						58.1205
						58.1219
						118.251
						99.9862
						92.2533
						91.0618
						111.115
						74.2136
						110.848
						103.539
						58.8913
						100.985
						98.4099
						71.3591
						57.9662
						97.2657
						59.1732
						47.9638
						56.98
						63.734
						98.3798
						61.7094
						102.831
						132.087
						47.4244
						70.4782
						79.8332
						75.2131
						83.7768
						111.783
						95.0183
						134.914
						100.402
						142.392
						61.8968
						44.6331
						84.508
						93.727
						98.73
						151.871
						92.8035
						106.462
						60.7526
						73.5908
						88.2496
						59.9063
						79.3699
						79.0839
						210.041

## Sheet: 5e
Uninfected	Nb	Nb (Pou2f3 null)	Nb (ChAT f/f)
104.196	83.4598	114.535	103.632
73.7539	76.4123	114.768	126.949
43.6946	75.6599	96.4442	77.1837
96.6324	49.1788	104.592	93.3468
33.5301	75.7406	105.263	76.5116
54.7076	77.2327	99.5704	71.5184
120.834	61.8528	103.877	139.195
30.7117	101.094	96.4802	55.1479
26.1597	121.257	124.301	60.4777
25.4993	86.4585	126.406	129.086
43.6733	93.1136	130.772	72.1065
35.0292	103.889	127.339	75.8915
32.1508	93.5184	124.144	82.2692
39.6054	65.1578	121.24	79.6074
43.4572	105.761	151.787	146.537
48.0295	95.5993	135.002	77.402
50.5166	102.804	116.813	60.299
60.7477	106.06	110.794	139.894
68.2013	43.4469	115.789	187.008
48.1217	117.38	116.452	68.5024
83.8612	70.8376	106.494	33.1136
120.096	68.5086	91.6834	154.337
177.881	82.6811	119.122	151.623
31.2136	66.5817	114.503	116.375
52.7406	134.437	106.624	127.409
66.1803	68.8126	143.183	166.215
43.9802	75.1519	135.555	172.285
54.2204	56.1044	129.456	53.8864
69.285	106.766	119.832	71.9137
37.8377	62.2957	127.605	78.2395
36.2977	91.9593	131.539	74.1104
38.9419	143.303	110.871	69.6265
86.9994	71.8097	100.29	103.746
34.6837	198.402	105.407	98.1472
62.9622	76.9659	93.4027	96.9157
56.5094	110.751	135.571	83.5067
62.1299	67.8373	131.467	77.3921
91.6205	72.2307	106.787	83.9817
33.4101	51.8703	96.3611	167.154
40.5036	63.5977	96.1602	72.8944
43.7552	74.7011	98.2043	46.6159
97.263	57.3047	97.9667	139.498
40.6231	63.7142	84.4301	46.0107
66.1428	71.2786	101.278	69.318
31.116	61.8938	99.6259	73.5979
154.298	77.2421	104.652	55.5838
60.8129	61.7209	90.7027	87.5929
4.96283	66.8599	121.823	46.5466
60.533	86.3727	80.8959	89.3844
54.0183	63.7373	96.1702	88.8861
38.0641	82.0424	110.372	73.169
35.0093	117.528	137.162	30.9813
60.216	118.764	107.88	71.6254
74.3749	106.965	95.0748	70.2242
56.1398	151.457	108.236	66.81
73.7925	106.357	91.6129	69.7398
80.4952	105.118	87.7559	90.6134
71.8062	58.4633	149.025	85.3125
55.4521	83.5501	78.8227	85.3302
47.214	157.439	96.5372	60.8542
29.2258	80.1186	109.681	97.4173
63.4427	87.1756	118.725	74.7721
101.814	79.654	92.3884	16.5333
60.4885	85.4558	97.6418	75.1311
48.295	74.2574	111.921	79.3557
44.0233	65.4312	103.556	70.0338
128.319	80.0889	120.073	69.5342
98.9024	64.5234	101.678	-5.1442
91.4181	106.699	93.1662	78.3068
45.558	73.2605	92.8745	71.0742
34.4757	87.547	96.0537	61.2698
57.6376	59.3557	111.847	77.2013
59	61.3423	84.8254	75.5341
69.5284	83.2776	98.8623	81.1902
32.8173	69.873	121.209	91.0796
72.9738	114.048	112.676	82.3438
52.3746	63.2591	98.617	75.3933
41.2019	57.9409	116.229	84.1792
23.0101	49.1144	111.511	67.3294
44.3154	295.412	91.4956	75.1461
45.3482	178.925	91.4676	65.4682
33.8602	271.175	120.564	72.9394
145.407	307.273	107.465	64.8162
66.9468	275.916	94.4165	62.7935
39.3404	243.191	90.1501	94.3763
68.67	263.453	83.1195	82.7618
62.8154	271.135	116.055	-18.258
68.4683	207.765	93.1937	67.0227
62.5254	217.47	100.43	75.7128
69.8822	310.109	88.0114	57.9149
29.0185	249.322	148.027	33.7998
36.5486	290.117	94.1156	61.565
24.696	200.031	94.7296	86.1123
63.6628	223.093	81.7805	53.2959
129.386	334.756	136.687	102.41
91.2086	188.375	173.988	123.229
45.5252	324.908	101.874	58.9906
52.5063	288.024	94.8261	54.3212
36.7253	286.135	88.6994	54.3525
48.6632	296.992	150.778	67.1753
33.1554	258.117	128.163	79.9548
61.5083	256.425	101.396	78.2929
53.2921	307.064	98.0615	89.8146
42.458	219.632	117.226	60.8264
54.5751	224.236	122.526	70.2785
40.1155	263.633	94.1074	142.941
52.8374	243.497	97.242	48.3812
52.1439	206.528	148.496	86.4894
38.6043	198.835	86.3658	52.8805
110.488	243.235	90.7853	79.3807
68.2839	214.956	126.061	105.741
42.899	265.818	107.017	39.4542
46.9136	251.178	91.9869	69.2486
50.6652	376.135	146.689	50.1323
59.5875	294.864	106.264	52.8954
52.0191	258.686	65.9717	36.4433
59.0327	258.978	133.12	43.2062
73.9467	292.008	97.6539	65.5424
64.9822	303.863	81.1917	81.1311
46.6457	301.222	104.492	68.0031
55.3073	266.563	112.675	106.213
89.6733	292.992	142.663	62.0401
47.7418	298.566	169.556	71.4798
75.8767	282.644	110.655	81.7295
46.768	303.261	123.885	77.3743
51.6582	249.179	103.678	66.2054
34.6814	301.95	89.7177	85.3778
53.5242	310.658	105.231	109.968
84.5239	346.767	107.799	71.6356
40.7357	320.645	100.817	70.8451
63.9894	228.198	68.901	79.5624
56.4736	258.697	80.0963	91.1878
34.1738	258.372	133.02	192.841
26.4266	218.07	90	124.357
27.0002	266.973	95.4389	53.8516
45.2699	272.779	79.6686	145.761
47.6089	290.239	80.4772	94.6662
42.5132	319.535	87.451	50.1581
50.4536	283.357	87.9915	113.836
66.8405	246.176	176.642	76.8097
47.3713	234.996	96.5045	67.8782
62.3614	247.721	118.981	84.4205
48.0034	201.075	87.8377	56.2105
55.4384	281.921	113.187	61.483
29.3689	292.686	117.188	101.632
40.124	250.817	91.409	60.6428
68.4102	258.503	88.5571	91.6808
67.7439	241.564	137.532	112.028
52.0598	348.187	97.4349	80.9021
41.2734	261.894	93.4931	108.101
28.891	287.357	105.422	66.4944
29.8318	256.242	94.2134	58.2339
86.095	329.542	106.126	80.6942
68.846	311.57	125.549	43.1041
68.0771	363.447	99.0459	81.8016
39.0872	286.759	109.828	92.4595
61.8391	277.449	136.719	133.771
40.1797	274.858	109.214	118.678
68.0306	276.358	96.7304	94.1733
69.6404	318.473	87.2981	119.739
50.6601	352.517	109.03	90.5119
27.1697	259.537	132.754	75.4572
47.5336	207.092	91.3348	94.8372
39.6544	231.792	110.876	84.9526
45.1653	325.194	76.2806	213.332
52.1053	294.849	89.4188	63.1505
52.4656	324.915	102.848	57.8276
45.8805	226.817	108.376	73.315
45.5602	249.707	100.998	60.2379
47.5086	247.332	138.448	81.1437
46.4873	280.761	262.553	99.5481
33.0979	224.308	102.803	403.947
53.9778	384.736	93.3674	72.2223
27.2836	280.18	106.569	73.2095
68.6115	250.356	87.1974	95.9056
42.6607	318.479	95.0737	151.061
60.4866	369.535	110.46	106.236
66.1367	248.345	179.845	83.9231
48.751	261.955	290.102	90.125
101.699	231.951	91.2658	54.6902
41.1558	197.153	113.989	88.8071
43.0749	170.727	92.8503	53.6249
25.1607	201.626	126.006	67.2475
28.381	178.947	140.461	49.9214
73.8698	243.019	109.706	117.493
51.1036	220.567	95.4707	86.369
44.3455	196.775	128.102	74.949
52.5811	251.666	78.9864	73.922
56.6059	199.177	101.103	54.6973
34.4719	309.189	91.9744	87.1243
65.1446	250.064	75.374	128.985
105.043	206.618	102.914	89.8836
30.9934	206.336	107.248	37.4543
33.6053	198.952	105.901	75.0048
66.0742	213.346	107.81	83.6837
69.2193	171.07	133.369	103.933
57.134	184	96.2202	62.1225
60.8775	189.76	97.685	117.518
108.685	184.527	114.378	70.0851
59.4915	173.681	113.73	107.163
128.401	210.843	80.9928	76.0624
108.929	216.02	52.0231	91.1471
110.001	207.762	56.8683	101.012
158.547	258.134	61.2684	104.366
89.5273	215.828	55.951	83.062
87.6811	223.792	69.4328	94.2882
101.541	297.491	43.8448	96.1641
242.774	182.395	66.0358	110.515
77.2338	183.997	83.6224	111.557
68.6408	204.74	68.5805	100.153
98.0961	243.261	48.0926	110.168
85.9567	273.541	61.6357	107.353
84.0498	190.783	46.1916	86.7165
65.5008	238.279	60.5311	88.556
35.7815	243.171	72.7326	103.186
98.133	168.19	66.8728	122.873
133.21	171.564	67.305	126.615
149.323	188.4	54.8917	79.4067
94.4022	247.211	45.012	79.7104
137.783	214.032	79.2345	69.5415
127.069	201.323	57.8687	127.16
110.489	188.793	64.164	79.962
105.382	273.514	73.8522	86.7779
80.3776	268.827	58.321	92.7036
76.5354	209.088	53.4614	87.5286
120.008	196.363	80.6215	77.3315
119.304	206.453	56.259	90.924
57.1865	212.958	40.2	78.851
141.983	238.652	51.3866	108.134
115.152	210.986	63.6731	94.484
86.3656	221.883	52.0535	111.261
141.282	230.799	46.7073	108.185
72.6702	185.486	60.8058	53.9095
68.563	181.914	59.0408	109.618
75.7859	147.351	55.0455	59.6095
94.0641	212.276	57.2206	116.131
144.468	164.507	119.951	76.1372
69.8683	206.798	72.0874	94.0107
92.0866	209.386	53.0543	106.14
55.3945	205.213	58.6339	89.3459
56.8574	330.791	53.5981	99.3908
83.1825	192.825	37.2568	74.2105
119.866	192.53	57.5247	60.4909
76.7459	173.516	69.3918	83.9193
89.4849	123.117	65.2818	69.5272
108.978	164.956	46.3881	103.859
102.191	222.121	64.1841	96.6399
70.8557	263.632	69.6661	124.702
58.9226	177.293	62.674	103.106
93.6711	194.412	45.487	66.6052
79.3863	273.002	63.3844	94.0269
118.152	233.224	59.5733	104.728
88.7614	194.754	68.6001	119.81
186.243	143.655	62.6943	98.942
107.245	217.86	70.2451	80.3065
67.8718	254.943	31.9333	96.1704
63.4467	236.323	83.3608	91.8846
72.1671	207.643	55.2675	109.88
70.3942	216.027	55.955	12.8466
71.595	166.101	75.808	97.7445
60.8604	167.964	58.6981	64.9304
131.638	212.631	63.3322	95.4114
172.974	208.129	57.0738	102.045
106.992	150.987	43.8867	105.909
46.5361	217.352	53.9287	95.5204
82.7776	200.267	42.4401	104.115
98.7598	240.152	66.7512	98.1368
63.0413	166.43	63.4696	75.7505
71.3481	176.955	89.3384	95.5579
51.1788	160.766	70.9058	74.2174
41.5774	244.778	54.3347	123.537
110.609	254.805	62.561	39.1572
78.3332	180.221	63.5054	120.168
101.342	232.838	61.1921	85.5026
255.217	188.66	51.2802	98.8142
87.6812	165.415	55.3161	61.6706
90.9904	220.806	71.6164	129.267
64.6384	121.87	44.9042	120.709
53.6941	211.419	55.6416	55.7627
106.059	142.171	66.5357	11.9293
72.9812	129.947	54.0225	1.75229
162.071	146.269	75.2095	28.504
102.509	125.379	31.6359	76.2562
68.3934	146.4	75.5008	40.3392
44.9946	173.197	57.6458	42.8827
60.859	77.5633	57.9397	43.6943
51.1357	244.836	58.8905	68.0297
44.4295	133.998	78.3938	28.9577
82.2621	214.992	48.923	39.1178
238.508	187.871	68.1067	51.2835
91.2334	172.563	62.939	22.0243
81.4607	162.113	49.8596	34.9626
54.395	172.772	34.4836	38.3316
95.2014	201.938	66.9954	-20.6412
74.6287	146.89	65.7023	77.5829
44.6488	183.217	70.54	34.7363
74.8203	158.435	52.8934	40.3078
57.984	152.882	64.1365	66.7217
157.543	249.015	56.502	94.5605
77.222	141.943	57.883	40.8831
83.1053	191.298	107.126	48.2492
52.6395	201.815	118.922	75.3605
64.3582	199.211	79.8414	81.8657
80.2739	161.007	152.132	47.748
82.9377	216.722	123.093	50.1653
47.8217	158.764	104.463	18.0305
75.3959	160.165	40.8773	65.0453
53.9489	237.942	90.4702	50.129
67.8499	249.474	106.105	8.3903
63.7615	188.03	83.1563	32.4719
33.0285	157.123	50.5191	31.3537
98.7549	160.006	75.6573	69.1544
94.0375	156.399	97.6886	68.0816
65.3071	124.231	127.997	28.731
63.4579	326.69	163.57	36.0667
99.07	230.454	119.798	45.0191
71.7012	181.668	62.0331	41.187
60.081	59.1636	83.9209	32.9535
51.7877	100.24	52.5332	21.6616
85.0096	88.5804	50.7865	16.4467
51.4168	106.609	80.6238	6.71063
72.4599	60.0005	78.0758	16.6709
101.885	87.8583	104.523	66.9597
57.8096	114.727	103.198	32.8557
44.3426	93.5014	120.449	48.0741
93.6536	90.1746	88.8306	58.9507
145.2	95.2367	74.9187	58.109
56.0221	91.3699	47.803	46.0274
59.541	106.973	104.31	41.5824
96.7239	91.9507	82.1266	31.8613
105.889	128.494	101.49	38.0597
77.6792	128.268	75.1174	42.1053
74.1383	118.575	74.4414	48.0619
46.4226	84.6229	89.3518	24.9843
70.0534	96.5417	122.361	63.873
98.0655	81.8681	110.348	57.6619
46.8461	104.464	90.7312	90.3495
63.9952	77.4855	91.9987	28.3221
54.5596	105.178	94.4491	8.30836
42.7669	105.111	97.4936	56.8187
57.1108	129.019	55.654	28.4057
55.1651	141.923	79.9206	43.2045
41.2856	99.3069	101.576	42.3884
84.7305	101.611	218.587	-0.117651
46.283	141.648	153.912	10.9037
63.3527	116.228	97.499	52.3263
51.3852	105.785	109.126	43.0923
75.3809	118.252	60.1661	151.972
36.05	132.406	62.0572	36.4076
68.8037	108.165	78.2077	66.9947
67.41	107.009	96.527	78.6301
69.2125	136.316	101.855	58.8912
79.58	145.824	113.991	29.9337
62.9951	121.77	91.3282	24.9005
92.9692	115.536	70.7285	26.6751
64.4205	59.0062	52.5095	41.7273
53.5816	173.905	90.3577	10.9622
73.4186	137.067	80.3136	29.7078
91.9378	89.8269	100.415	39.6682
103.018	130.62	99.9993	50.0063
49.9846	127.758	83.9372	80.5511
44.7442	101.768	81.6254	33.5314
64.9489	84.41	85.7968	66.4694
80.9748	90.2008	101.751	46.6814
77.2607	54.4742	86.0034	43.8577
46.4096	126.923	83.9414	67.9403
57.2589	80.639	69.0076	51.1134
56.8565	92.1127	86.6956	56.1276
58.8983	134.114	72.251	62.6632
77.2598	130.442	84.6589	71.516
53.0994	123.311	89.8678	68.596
43.2956	94.4245	91.4523	61.9246
89.287	116.428	90.8846	55.3545
54.3344	94.3174	74.191	72.9751
68.1917	125.714	87.3345	60.048
57.56	132.78	80.6427	62.3215
49.267	129.628	100.15	75.5601
88.7931	88.9599	70.5853	59.8257
72.212	106.062	98.1933	56.2243
60.3765	84.6294	71.6195	81.5772
82.5124	145.857	162.111	52.9094
72.2135	122.759	115.189	65.3911
67.0694	172.488	59.8685	81.0307
53.743	108.234	90.3703	42.5899
49.9434	89.8966	44.5806	66.4418
50.2669	121.823	71.0632	62.3384
45.9305	129.629	108.854	66.2569
63.4196	169.364	114.904	81.5594
74.231	117.491	36.4287	57.7504
58.5989	97.7028	30.422	75.5716
58.0401	119.853	25.4621	70.3245
59.7627	123.015	29.3453	65.5449
87.657	114.235	34.5604	52.5905
61.5981	123.774	28.7812	63.0713
21.6893	88.8198	37.9077	78.5542
66.5021	113.572	34.6853	58.9239
68.1538	99.2002	50.33	73.1852
50.5318	181.145	26.647	73.7949
53.129	143.955	34.0561	74.2431
53.4445	111.539	38.4983	30.7279
46.4422	70.4618	49.4617	68.4561
65.052	84.2924	29.7958	50.4148
58.9916	81.3739	33.9238	73.5687
70.8435	117.71	46.8314	71.7084
60.6027	111.134	31.1993	66.6672
63.7577	130.038	34.977	70.1942
104.516	263.233	26.1838	47.2094
74.8803	184.243	35.8862	69.3969
80.036	97.8012	25.7928	89.6381
105.808	101.874	46.7901	93.3882
83.6403	101.702	46.7217	59.359
51.4977	95.9598	25.8553	108.044
45.1545	94.5291	18.8036	79.573
47.3814	74.8029	46.2882	74.9042
56.4	130.619	45.9936	80.5774
52.4613	98.9427	18.8948	90.7671
60.4372	136.894	49.4101	69.7259
45.1521	107.814	46.4437	73.6768
66.0985	149.948	64.0441	84.9787
80.3989	128.911	54.1816	65.0735
51.2322	121.599	24.333	83.6615
71.1254	181.788	49.5749	57.5998
73.5911	103.359	69.2912	61.2465
63.1814	123.457	40.6441	61.8707
52.6247	163.386	41.7196	98.375
88.0655	117.186	35.038	87.6652
51.0259	77.9978	62.3445	51.7374
53.8375	168.18	45.2476	60.4367
56.6953	145.098	30.3668	67.7771
37.9021	171.322	38.8846	40.0012
63.3883	98.2565	29.161	61.9418
66.3636	92.1419	50.8654	72.528
44.0905	130.892	38.0261	63.5755
57.414	115.453	45.4904	66.9768
72.0552	83.8929	30.3565	68.3163
49.0973	171.71	35.3559	66.2406
61.905	91.4772	38.6226	30.7854
32.292	75.4613	39.826	70.405
42.2808	96.8757	50.6527	68.7506
58.0109	119.608	33.3395	77.6754
47.8746	96.0501	37.8547	48.9723
68.8993	64.3063	38.373	49.4465
49.7978	99.9697	52.1229	78.2568
44.3399	297.747	51.6925	33.9575
54.6701	96.1808	58.3998	73.7312
61.9293	108.978	51.1787	57.3178
44.9824	122.316	50.0846	40.0756
57.2132	57.7951	39.6482	65.6562
43.2417	73.4723	44.1402	63.6909
49.1301	104.46	36.7667	61.0709
42.1084	225.158	39.5498	54.2261
67.7365	97.7571	28.936	72.6531
66.9326	85.6026	81.3017	90.2917
40.8044	52.8547	35.2983	70.892
75.8338	103.835	44.3647	59.9126
46.5559	135.315	68.3876	86.3063
58.3036	68.9216	48.4056	185.616
67.9074	150.031	50.967	109.034
52.5601	83.1559	39.3785	91.1938
66.8377	59.7595	50.0416	176.731
66.1161	99.5368	44.0935	142.254
45.8712	114.777	34.6427	106.089
44.2631	162.517	31.3417	108.029
57.61	121.012	37.0227	168.074
68.591	145.337	24.7004	126.801
59.3936	132.624	50.2502	161.101
51.7837	159.189	42.4777	139.075
49.0662	111.187	38.7608	104.598
65.5989	87.0477	42.8477	239.945
40.9421	99.7948	32.7244	374.263
54.1268	103.814	46.3998	325.267
50.1502	124.017	31.785	46.0941
70.8652	122.5	32.4782	92.1332
65.532	133.379	51.9363	127.809
86.1255	104.761	12.6662	125.254
53.5415	108.457	35.3388	129.693
83.4018	101.778	36.593	91.912
197.589	102.117	36.7091	87.909
74.3271	115.93	71.7763	70.6101
30.1347	156.153	53.4576	94.0376
50.268	87.9132	57.0149	120.223
71.5029	107.031	65.2175	175.241
52.5222	269.794	34.7777	215.358
83.9142	103.199	45.6151	111.218
106.352	109.716	140.03	124.294
45.5539	99.0783	111.33	102.087
43.589	101.756	111.043	109.144
54.5441	109.884	130.619	106.899
40.4655	119.379	201.392	265.786
62.4996	147.898	128.12	102.49
82.9235	88.1103	138.518	64.0243
50.989	81.8576	197.337	98.2839
42.4415	79.0512	94.6445	101.352
45.9742	149.653	98.1686	87.9677
47.2721	101.987	166.023	112.662
	74.6984	97.9385	99.1553
	100.12	84.6874	111.123
	135.285	190.111	61.1849
	95.3593	133.12	113.904
	107.48	151.322	104.904
	131.661	190.019	80.6192
	105.039	112.809	184.41
	119.801	166.897	124.394
	99.75	153.685	190.507
	80.02	121.59	136.064
	83.1484	107.639	155.966
	114.913	93.4487	189.564
	100.691	128.805	114.625
	92.2345	160.175	97.173
	115.533	124.429	45.3668
	138.605	96.934	186.678
	67.3326	114.728	128.643
	103.953	171.257	178.401
	77.8666	236.268	208.414
	66.7405	101.095	86.3562
	73.0733	129.762	62.6876
	78.5543	103.505	119.021
	39.1988	94.1239	76.0691
	106.318	309.035	156.333
	110.338	114.154	94.2094
	82.554	124.977	102.069
	-20.6983	147.674	101.793
	111.799	130.054	94.646
	98.3572	152.428	107.291
	146.413	160.067	254.94
	98.1784	130.512	166.622
	114.04	167.071	83.138
	104.675	149.051	195.776
	4.36061	214.023	139.079
	106.225	234.955	160.112
	80.2958	123.429	179.549
	91.5184	182.356	112.558
	117.482	165.797	135.361
	113.191	99.8662	157.16
	81.7772	118.932	112.4
	83.4704	108.628	93.9768
	103.369	103.29	103.099
	86.9402	104.624	109.484
	76.9572	102.6	197.408
	60.6	140.386	129.623
	103.371	124.086	114.322
	126.585	96.5939	142.208
	72.6585	112.634	157.489
	92.8879	105.889
	118.042	234.859
	76.7065	94.1493
	99.0423	108.674
	112.53	97.5627
	94.1064	147.404
	89.6489	132.234
	76.4561	130.531
	88.2165	107.192
	96.2098	117.069
	117.965	149.351
	97.4205	126.584
	73.044	137.408
	106.556
	112.611
	55.6803
	57.2501
	92.9436
	104.738
	52.9269
	68.0099
	79.8387
	119.194
	110.914
	55.0818
	88.2534
	125.178
	126.338
	106.59
	81.2661
	84.4108
	143.857
	94.8307
	57.5103
	91.6103
	78.6737
	123.484
	88.8104
	129.402
	114.581
	96.1552
	105.517
	58.0117
	108.196
	112.907
	170.486
	134.294
	113.831
	66.2534
	122.076
	67.3185
	110.489
	84.659
	62.2251
	90.4152
	59.8147
	92.1256
	108.474
	83.0226
	85.8945
	74.4513
	70.8996
	95.3029
	68.634
	56.9974
	95.7068
	35.5766
	144.505
	139.325
	106.791
	120.427
	143.219
	196.377
	285.733
	147.216
	124.598
	92.542
	115.988
	101.471
	75.9755
	91.3866
	70.5827
	92.829
	136.705
	118.869
	138.336
	127.536
	121.024
	122.327
	135.921
	141.783
	91.4396
	84.2711
	79.6448
	109.163
	129.916
	103.749
	91.0636
	133.849
	68.4402
	91.0347
	100.986
	99.0369
	48.1038
	113.562
	194.764
	88.1599
	103.505
	101.393
	122.831
	96.918
	106.18
	82.7535
	125.16
	110.796
	128.424
	103.163
	62.1033
	110.341
	103.64
	81.9262
	86.556
	106.336
	142.27
	97.578
	158.382
	109.367
	128.758
	109.673
	127.673
	123.889
	102.265
	158.104
	103.562
	122.497
	160.973
	102.71
	126.115
	124.312
	92.7969
	101.058
	94.0338
	110.162
	107.668
	93.9968
	67.0374
	115.637
	116.151
	172.469
	98.9132
	91.345
	102.928
	140.982
	115.882
	144.264
	111.315
	75.7107
	125.6
	92.1352
	107.699
	91.9113
	184.177
	123.865
	143.012
	128.659
	112.916
	96.3766

## Sheet: 5g
Saline_baseline	Saline_alosetron	IL-25_baseline	IL-25_alosetron
0.4878	0.616	0.36	0.1816
0.2787	0.3096	0.564659	0.3629
0.3996	0.371	0.49	0.398465
0.1441	0.1489	0.71	0.5638
0.1137	0.1092	0.94	0.202
0.0887	0.0619	0.34	0.1471
0.1081	0.0458	0.18	0.1454
0.1753	0.0882	0.74	0.6317
0.2029	0.1035	0.66	0.6831
0.1528	0.2432	0.54	0.26863
0.2118	0.1353	0.81	0.885831
0.3392	0.218	0.44192	0.1918
0.8497	0.507217	0.39	0.300468
0.6528	0.6237	0.38	0.250509
0.0619	0.0492	0.58	0.306735
0.2116	0.1742	0.793214	0.6782
0.0622	0.0439	0.21	0.2267
0.0908	0.1492	0.74	0.6555
0.6199	0.5055	0.23	0.1828
0.3057	0.2604	0.3	0.2436
0.1902	0.1858	0.129341	0.103903
0.2192	0.2761	0.24	0.22156
0.4934	0.6165	0.91	0.470841
0.2117	0.3553	0.7	0.345524
0.237	0.1513	0.24	0.240762
0.1843	0.179	0.15	0.151723
0.4239	0.1902	0.54	0.230616
0.1896	0.1679	0.15	0.168855
0.1589	0.1476	0.24	0.248943
0.3121	0.1594	0.14	0.138073
0.2541	0.0983	0.13	0.119906
0.1305	0.1392	0.166813	0.105101
0.0915	0.1341	1.19567	0.168874
0.2934	0.277	0.486747	0.0878298
0.0881	0.05	0.309022	0.0659067
0.2138	0.1369	0.322315	0.134326
0.0568	0.0216	0.12138	0.114084
0.1848	0.1852	0.0854222	0.10988
0.2477	0.0574	0.160313	0.171224
0.3652	0.3074	0.239935	0.149541
0.6054	0.4174	0.32	0.3258
0.793154	0.420046	0.57	0.305907
0.1936	0.2454	0.21	0.1387
0.3251	0.4192	0.54	0.5291
0.5603	0.542	1.18	0.670378
0.1134	0.7711	0.49	0.342431
0.11	0.1508	0.26	0.1505
0.2473	0.162	0.22	0.2239
0.1911	0.1762	0.52	0.2728
0.3192	0.2826	1.51	0.6063
0.1543	0.1202	0.21	0.114
0.1397	0.215	0.52	0.1892
0.2109	0.1185	1.06	0.2329
0.0623	0.0854	1.13	0.4879
0.1229	0.0721	0.24	0.162377
0.325	0.1741	0.754133	0.677
0.1307	0.0913	1.43798	1.0904
0.1371	0.1635	0.803782	0.533884
0.1536	0.1158	0.760084	0.576
0.2534	0.1606	0.546675	0.40712
0.0669	0.0238	1.99933	1.76084
0.1066	0.0415	0.593733	0.477
0.173	0.0164	0.2833	0.153
0.0933	0.0887	1.43023	1.702
0.0884	0.0201	1.36605	1.54
0.1489	0.1016	1.56757	1.007
0.546675	0.40712	1.27024	1.045
1.96038	1.11825	0.664897	0.277
1.86119	1.48442
0.407729	0.48524
0.427407	0.50759
0.471206	0.632679
1.93041	1.93965
1.17941	1.27555
0.383451	0.22771
1.3595	1.56867
0.93786	0.641508
0.627167	0.299856

## Sheet: 5h
ChAT (f/f): Saline	ChAT (f/f): IL-25	Vil-Cre;ChAT (f/f): IL-25
0.148077	0.5314	0.5414
0.52958	0.4257	0.5428
0.13306	0.3881	0.5054
0.105418	0.3168	0.5697
0.102017	0.4612	0.5048
0.224373	0.6607	0.4372
0.10193	0.3014	0.3779
0.151444	0.2247	0.5
0.834285	0.284	0.1745
0.467612	0.7406	0.1668
1.36411	1.0904	0.5137
0.229619	0.5344	1.0281
0.984562	0.8935	1.0344
0.893347	1.0871	0.4972
0.259698	1.0665	0.2747
0.0302832	0.4143	0.2762
0.466388	0.8782	0.2448
0.373001	0.4427	0.197
0.129151	0.5803	0.1103
0.125964	0.4798	0.1953
0.4628	0.7516	0.637
0.572313	0.5676	0.1231
0.279245	0.4727	0.49
0.738611	1.2579	0.766
0.164983	0.718	0.3354
0.755777	0.4857	0.1677
0.333969	0.5522	0.1873
0.243037	0.9734	0.237
0.142599	0.5334	0.2458
0.12629	1.1655	0.383
0.654586	0.6197	0.2623
0.218477	0.5202	0.1499
0.274814	0.4232	0.3297
0.210112	0.4093	0.9648
0.107126	0.2157	1.2006
0.166709	0.3573	0.6335
0.356578	0.861	0.6362
0.11904	0.7032	0.5511
0.152169	0.4088	1.6912
0.0774554	0.2379	0.6858
0.21107	0.3241	0.3371
0.023878	0.0656	0.4353
0.121921	0.7366	0.6299
0.202666	1.8634	0.4062
0.0933245	0.358	0.2142
0.172135	0.4417	0.5275
0.057818	2.025	0.3341
0.104495	0.3461	0.4805
0.169617	0.0965	0.3884
0.0834024	0.4307	0.3875
0.0674232	0.6051	0.3547
0.486889	2.1651	0.75
0.503628	0.2362	0.3779
1.53787	0.8574	0.5649
0.524931	0.2159	0.6124
0.101274	0.6346	0.1708
0.339761	0.6438	0.7642
0.666019	0.5976	0.7573
0.284939	0.508	0.5601
0.415871	0.6178	1.2846
0.724031	0.3387	0.1167
0.810104	0.4963	0.5311
0.393074	0.7137	0.4539
0.933834	0.3113	0.292
1.79114	0.2404	0.322
0.525063	0.3052	0.7041
0.918863	0.5368	0.4634
1.68644	0.4466	0.5229
0.463519	0.4713	0.5413
0.847574	0.8217	0.4422
0.517859	0.4739	0.2258
0.390015	0.1883	1.086
0.17356	0.3428	0.3287
0.10633	0.2348	0.5261
0.0797122	0.3422	0.5291
0.199552	0.097	0.6213
0.1035	0.6358	0.965
0.213658	0.5479	3.8538
0.231955	0.8789	1.004
0.552097	0.8928	0.2402
0.354702	1.4193	0.1255
0.325664	1.2784	1.3931
1.22874	0.8002	0.5905
0.33207	0.8289	0.9321
0.454052	0.6176	0.7177
0.282486	0.5738	0.5233
0.260489	0.3408	0.9439
0.259054	1.9725	1.242
0.275718	0.8075	0.2342
0.14314	1.1494	0.124
1.01235	0.1378	0.2125
0.964614	1.0884	0.1947
0.628958	0.4937	0.7302
0.517987	0.4215	0.1294
0.406272	0.7198	0.2859
0.493023	1.8057	0.1973
0.306739	0.4972	0.3024
0.261935	0.3504	0.1866
0.994672	0.3017	0.4365
0.35004	0.1594	1.1549
0.167088	0.3239	0.4014
0.278231	0.5409	0.5022
0.42338	0.5288	2.0527
0.119017	0.1107	0.7924
0.349071	0.3103	0.3704
0.761025	0.8764	0.1555
0.556027	0.3535	0.2891
0.592371	0.2966	0.3083
0.816054	0.1701	0.7771
0.349415	0.9548	0.1824
0.173434	0.4895	0.1678
0.215202	0.7967	0.4597
0.266651	0.8869	0.3107
0.634333	0.2659	0.4711
0.0725441	0.3359	0.1493
0.259192	0.7548	0.2504
0.222873	0.3619	0.5053
0.890535	0.7155	0.4201
0.203199	0.3593	0.1227
0.469819	0.6443	0.1371
0.402461	0.2553	0.2883
0.176924	1.4541	0.2245
0.163842	0.2565	0.16
0.442176	0.1604	0.1747
0.62128	0.5854	0.2401
0.350066	1.1501	0.5068
0.942514	0.4536	0.1241
0.339456	0.647	0.262
0.499731	0.2601	0.2753
0.194064	0.2377	0.3916
0.0969247	0.1069	0.3759
0.297207	0.2839
0.158001		0.2997
	0.1056	1.6143
0.380853	0.1442	0.4299
0.185262	0.2659	1.2566
0.280401	0.4661	0.5273
0.166518	0.18	1.2163
0.460493	0.1809	0.5201
0.0703125	0.4499	0.3542
0.103585	0.2046	0.5373
0.142069	0.2481	0.226
0.406394	0.2406	0.2025
0.182676	0.3298	0.286
0.178511	1.935	0.312
0.0632388	0.2963	0.4467
0.203722	0.439	0.7538
0.116827	1.5225	0.3553
0.159653	0.65	0.3256
0.158485	0.3699	0.3361
0.196458	0.6727	0.21
0.0746947	0.531	0.2038
1.08612	1.4326	0.4126
0.18921	0.3389	1.9004
0.0836306	0.4858	0.2173
0.245926	0.4567	0.2953
0.315449	0.7336	0.2245
0.292393	1.2046	0.3507
0.495115	0.2313	0.2725
0.200737	0.4849	0.5487
0.29725	1.419	0.2567
0.208482	0.3594	0.1444
0.196938	1.4535	0.3399
0.243053	0.3715	0.1481
0.0974993	1.2023	0.7148
0.375855	1.3207	0.5326
0.236722	0.7804	0.8258
0.119394	0.9355	0.4046
0.184776	0.3931	0.4187
0.53443	1.0827	0.3486
0.782813	0.4056	0.5377
0.325871	1.2687	0.5366
0.271778	0.7379	0.5794
0.195163	0.7524	0.6835
0.486216	0.5616	0.2613
0.347831	0.5663	0.3973
0.123733	1.3896	0.5425
0.132124	0.5605	0.1649
0.368582	1.1816	0.2815
0.132891	1.2711	0.3581
0.086031	1.7531	0.6832
0.212619	1.2848	0.2417
0.0917962	0.7555	0.8199
0.478125	1.1541	0.5544
0.161725	0.583	0.8603
0.240028	0.193	1.2272
0.195166	0.6991	0.2868
0.379431	0.206	1.6657
0.0881008	0.7975	0.5279
0.207198	0.9062	0.3249
0.0403849	0.3455	0.3117
0.16827	0.3763	0.2928
0.125988	0.6033	0.8772
0.0432882	1.3713	0.6579
0.181189	1.2606	0.4458
0.0796335	0.6192	0.176
0.174354	2.0175	0.1468
0.265485	2.067	0.5068
0.108375	0.4163	0.9955
0.0681706	1.0243	0.0944
0.0912601	0.5129	0.7779
0.146799	0.3128	0.0912
0.145236	0.9687	0.1652
0.21632	0.0884	0.4251
0.512606	0.1369	1.0684
0.201682	0.6498	0.19
0.152648	0.6355	1.1303
0.0449822	0.0435	0.3458
0.0691721	0.4835	0.2757
0.156006	0.392	0.2183
0.128468	0.6104	0.194
0.0659233	1.2652	0.1689
0.107595	0.3561	0.2882
0.423732	0.7167	0.4971
0.283342	0.1767	0.477
0.179293	1.0957	0.44
0.181464	0.1859	0.1457
0.129441	1.179	0.2903
0.115516	0.9253	0.3399
0.0684058	0.2903	0.139
0.239316	0.2287	0.1528
0.143284	0.1707	0.0805
0.101102	0.2476	0.2802
0.128768	0.2519	0.288
0.336046	0.2164	0.136
0.692565	0.1655	0.2344
0.144479	0.2664	1.2547
0.12896	1.5196	0.3427
0.17472	0.4464	0.4745
0.460143	0.8157	0.1939
0.481379	1.3486	0.3211
0.676613	0.2445	0.2441
0.370326	0.3502	0.2237
0.256553	0.7794	0.1776
0.0891748	0.4607	0.1703
1.45123	0.5282	0.2916
1.56743	0.7543	0.2388
0.370324	1.0532	0.1538
0.93028	0.9309	0.1245
0.834961	0.9018	0.5559
0.260685	0.6692	0.2513
0.255275	0.364	0.3025
0.288933	0.5501	0.3053
0.174494	0.3738	0.8704
0.209189	0.5109	0.0818
0.71742	1.2894	0.2787
0.205916	0.692	0.2065
0.49407	0.3735	0.1817
0.131046	0.395	0.4417
1.05344	1.5189	0.1217
0.286573	0.4537	0.1807
0.42644		0.2663
0.17059		0.2581
0.153777		0.2595
0.489834		0.2601
0.248417		0.162
0.480528		0.1129
0.316858		0.062
0.134774		0.2197
0.470777		0.2725
0.200928		0.2005
1.04575		0.2386
0.337174		0.1519
1.14132		0.3208
0.288079		0.0923
0.177463		0.2443
0.332002		0.3718
		0.2881
		0.26
		0.3032
		0.235
		1.0499
		0.229
		0.5149
		1.2361
		0.4855
		0.4797
		0.5336
		0.2234
		0.2598
		0.2459
		0.0951
		0.4011
		0.563
		0.2245
		0.5077
		0.2163
		0.3777
		0.4113
		1.1425

## Sheet: 5j
Male							Female												Rostral (-7.20~-7.48)			Medial (-7.48~-7.76)				Notes
Ear tag	Cage tag	Genotype	DOB	Drug	Comment	Imaging	Ear tag	Cage tag	Genotype	DOB	Drug	Comment	Imaging						Left	Right	Total	Left	Right	Total
1B035	4696194	-	2022-11-14	Saline		2023-07-08	1B526	4817827	-	2022-12-30	IL-25		7/8/2023, 7/11/2023				Saline
1B036	4696194	+	2022-11-14	Saline		7/8/2023, 9/13/2023	1C473	4817827	-	2023-03-10	IL-25		7/29/2023, 9/19/2023				Male Ctrl	1B035	13.25	11.5	24.75					no data for medial nTS
1B523	4735969	+	2022-12-30	Saline		2023-09-08	1C476	4817827	-	2023-03-10	IL-25		7/29/2023, 9/19/2023					1C526	12.5	12.3333	24.8333	16.6	20	36.6
1C278	4793436	+	2023-03-05	Saline		8/22/2023, 8/28/2023	1C269	4778885	+	2023-03-11	IL-25	Pregnant	2023-08-09					1C500				15.8333	13.5	29.3333
1C274	4778884	-	2023-03-11	Saline	Back up	2023-09-13	1C270	4778885	+	2023-03-11	IL-25	Pregnant	7/8/2023, 7/11/2023					1C277	4.66667	5.16667	9.83333	20.0769	18.7692	38.8462
1C275	4778884	-	2023-03-11	Saline		2023-09-13	1C272	4778885	+	2023-03-11	IL-25		2023-08-09					1C275	2	5	7	13.8571	18.7143	32.5714
1C276	4778884	-	2023-03-11	Saline			1C504	4778872	-	2023-03-20	IL-25		7/8/2023, 7/11/2023
1C277	4778884	-	2023-03-11	Saline		2023-08-22	1C506	4778872	-	2023-03-20	IL-25		8/31/2023,9/8/2023				Male PFTox	1B036	10.6875	11.5	22.1875	17.8333	14.8333	32.6667
1C498	4793458	+	2023-03-20	Saline		2023-07-18	1C507	4778872	+	2023-03-20	IL-25	Back up	8/31/2023,9/8/2023					1C525	13	10.75	23.75	18	24	42
1C500	4793458	-	2023-03-20	Saline		2023-07-18	1C512	4793462	+	2023-03-20	Saline	Back up	7/11/2023, 7/18/2023, 9/19/2023					1C498				18.5	18.6667	37.1667
1C501	4393457	+	2023-03-20	IL-25		8/9/2023, 8/22/2023,9/11/2023	1C513	4793462	-	2023-03-20	Saline		2023-08-28					1C278	7.33333	7.16667	14.5	20.4286	19.5714	40
1C502	4393457	+	2023-03-20	IL-25		8/9/2023, 8/22/2023,9/11/2023	1C514	4793462	-	2023-03-20	Saline		2023-08-22					1B523	6.33333	3.66667	10	13.5556	13.8889	27.4444
1C503	4393457	-	2023-03-20	IL-25		7/29/2023, 8/22/2023	1C515	4793462	-	2023-03-20	Saline		2023-08-22					1C274	3	6	9	12.8571	16	28.8571
1C510	4793463	+	2023-03-20	IL-25		7/8/2023, 7/18/2023, 9/11/2023	1C527	4793455	+	2923-03-21	Saline		7/11/2023, 7/13/2023, 7/18/2023, 9/19/2023
1C511	4793463	-	2023-03-20	IL-25		7/8/2023, 7/18/2023, 9/11/2023	1C528	4793455	+	2923-03-21	Saline		2023-08-28				Female Ctrl	1C514	11	9.2	20.2	14	15.5	29.5
1C525	4793454	+	2023-03-21	IL-25		2023-07-13	1C529	4793455	+	2923-03-21	Saline		2023-08-28					1C515	14.25	15.25	29.5	16.6667	17.1667	33.8333
1C526	4793454	-	2023-03-21	IL-25		7/13/2023, 9/19/2023	1C530	4793455	+	2923-03-21	Saline		2023-08-28					1C513	12.5	11	23.5	14.8571	16.4286	31.2857
1C718	4793469	-	2023-04-02	IL-25		2023-08-22	1C268	4866583	+	2023-02-17	IL-25	Back up
1B832	4817832	-	2023-01-26	IL-25	Back up	8/9/2023, 8/28/2023	1C721	4866583	+	2023-04-02	IL-25	Back up	7/8/2023, 7/11/2023				Female PFTox	1C512	8.375	7.75	16.125	11.75	13.0833	24.8333
1C267	4817831	-	2023-02-17	IL-25	Back up	8/9/2023, 8/28/2023												1C527	15	15.4	30.4	18.5	20.8667	39.3667
																		1C528	4.33333	4	8.33333	18.75	23.125	41.875
	Male	Female	Total															1C529	4.75	4.25	9	15	18.8571	33.8571
Ctrl Saline	6	3	9															1C530	6.33333	5	11.3333	18.4286	19.4286	37.8571
Ctrl IL-25	6	5	11
PFTox Saline	4	5	9														IL25
PFTox IL-25	4	6	10														Male Ctrl	1C511	9.81818	15.5455	25.3636	25.4286	26.4286	51.8571
																		1C503				22.4	25.5333	47.9333
20 injections per day x 500 ng = 10 ug IL-25																		1B832	7.18182	7.81818	15					no data for medial nTS
Reconstitute 25 ug in 250 uL 4 mM HCl + 0.1% BSA = 100 ug/mL -> 5 uL aliquots x 50 = 100 uL + 100 uL + 5 uL x 10																		1C267	7.33333	7.33333	14.6667	23.4286	28.8571	52.2857
																		1C718	9.57143	9.71429	19.2857					no data for medial nTS, AP, and DMV
4 days of injection
At day 4, inject to females at 6am and harvest at 10am.																	Male PFTox	1C510	10.5	11.6	22.1	17.7692	19.2857	37.0549
For males, inject at 9:30am and harvest at 2pm.																		1C501	6.4	7	13.4	18.95	19.4	38.35
																		1C502	6.30769	6.76923	13.0769	14.1333	16.7333	30.8667
Genotype: All animals are + for Vil1-cre and TeNT alleles. Ctrl (-): - for Pet1Flp; PFTox (+): + for Pet1Flp. The TeNT expression is both Cre and Flp dependent.
For more details about genetics of PFTox animals, please refer to Bayrer, J.R., Castro, J., Venkataraman, A. et al. Gut enterochromaffin cells drive visceral pain and anxiety. Nature 616, 137–142 (2023). https://doi.org/10.1038/s41586-023-05829-8.																	Female Ctrl	1B526	15.4286	17.2857	32.7143	26.7778	25.6667	52.4444
																		1C504	21.75	20.75	42.5	23.25	31.5	54.75
																		1C473	13.375	15.625	29	28.5	27.3333	55.8333
																		1C476	11.8333	13.3333	25.1667	25.1667	26.1667	51.3333
																		1C506	19.3333	19.6667	39	26.4118	26.1176	52.5294
																	Female PFTox	1C270				19	20.2857	39.2857
																		1C721	25.3333	24	49.3333	20.4444	20.3333	40.7778
																		1C269	8	9.4	17.4	15.6667	15.5	31.1667
																		1C272	12.5	11.5	24	14.7143	15.5714	30.2857
																		1C507	23.5	28	51.5	33.8333	39.3333	73.1667		Performed outier test, omitted.
																2nd batch			Medial (-7.48~-7.76)
																			Left	Right	Total
																	Male Ctrl	09292025-1	22.5556	23.3333	45.8889
																		09292025-2	22.25	20.625	42.875
																		09292025-3	26.8889	27.6667	54.5556

## Sheet: 5k
	Ctrl												PFTox
Saline	36.6	29.3333	38.8462	32.5714		29.5	33.8333	31.2857					32.6667	42	37.1667	40	27.4444	28.8571		24.8333	39.3667	41.875	33.8571	37.8571
IL-25	51.8571	47.9333	52.2857	45.8889	50.375	54.5556		52.4444	54.75	55.8333	51.3333	52.5294	37.0549	38.35	30.8667			39.2857	40.7778	31.1667	30.2857
