# Supplementary material for: Parasites trigger epithelial cell crosstalk to drive gut–brain signalling
Source: Nature. 2026 Mar 25;653(8114):465–73. doi: 10.1038/s41586-026-10281-5 (PMC13171452; doi:10.1038/s41586-026-10281-5)
Supplement: Supplementary file 8 — Source Data Fig. 6 [file 41586_2026_10281_MOESM8_ESM.xlsx]

## Sheet: 6a
Day	PFTox(-): Saline															PFTox(+): Saline															PFTox(-):IL-25															PFTox(+):IL-25
1	4.2	4.3	4.1	4.2	4.1	3.9	3.9	3.5	3.6	3.8	4.3					4.3	4.9	4.6	3.9	4.4	4.3	4.4	3.6	4.3	3.9						4.3	3.8	4.1	3.9	4.6	3.8	4	3.9	3.7	3.8	4.4	4	4.3			3.8	4.3	4.1	4.2
2	4.1	4.4	3.7	4.2	4	4.2	3.6	3.8	4	4	4.6					3.9	4.9	4.3	4.4	4.1	3.9	4.2	3.6	4.6	4.6						4.2	3.9	4.7	3.9	4.3	3.9	4.2	4	3.8	3.1	2.7	4	3.7			4.2	4.2	4.3	4
3	3.7	4.6	3.8	4	4.2	3.7	4	3.3	3.4	4.1	3.9					3.8	4.7	4.1	4.5	4.3	3.6	4	4.2	3.9	3.9						4	3.9	4.2	4.3	3.9	4	4.1	4	3.8	3.6	4.7	4.1	5			3.8	4.2	3.8	4.2
4	4	4.5	3.6	3.7	4	3.6	3.7	3.9	3.4	3.6	4.4					3.9	4.2	4.3	4.3	4.1	3.5	4.1	3.4	4.4	3.8						3.9	3.6	4.1	4.1	4.3	3.8	3.5	3.9	3.6	3.4	3.2	3.6	3.6			3.9	4.3	4.1	3.7
5	4.2	4.2	3.2	3.9	4.3	3.6	3.8	3.6	3	2.9	4.3					4	4.1	3.9	4.3	4.2	3.7	3.6	3.6	4.3	3.7						3.4	3.2	4.1	3.5	3.6	4.2	3.7	3.5	2.7	2.8	3.4	3.4	4.1			3.7	3.9	4	4.2
6	4.4	4.3	3.6	4.2	4.1	3.4	4	3.3	3.1	3.7	4.2					4.3	3.8	4.1	4.2	3.9	3.8	3.7	3.9	4.2	3.7						2.7	3	3.9	2	2.7	2.9	3.5	2.5	2	2.1	3.1	2.9	3.7			3.5	3.7	3.9	3.8
7	4.2	4.1	3.5	4.1	4.1	3.4	3.7	3.7	3	3.4	3.2					4.2	4.3	4	4.2	3.8	3.5	4	3.1	3.2	2.5						2.9	3.1	3.6	1.7	2.4	2.6	3.1	2.8	2.1	1.9	2.5	2.6	3.4			3.2	3.6	3.7	3.7
8	4.3	4.2	3.7	4	4.3	3.4	3.6	2.9	3.6	3.1	3.7					4.2	4.4	3.9	4	4.1	3.7	3.3	4	3.7	3.8						3.1	2.9	3.3	2.2	2.5	3.3	3.2	3	3.2	2.1	2.9	2.7	3.2			2.8	3.2	3.7	3.2
9	4.2	4.1	3.8	3.9	3.7	3.3	4	2.7	4	2.9	3.3					4.2	4.3	3.9	3.9	3.8	3.4	3.1	3.6	3.3	3.3						3.4	3.1	3.7	2.8	3.6	3.8	3.9	3.3	3.6	2.8	2.8	2.9	3.2			3.6	3.6	4.1	2.9
Sex	Male	Male	Female	Male	Male	Female	Female	Female	Female	Female	Female					Male	Female	Male	Male	Female	Female	Female	Female	Female	Female						Male	Male	Male	Female	Female	Male	Male	Female	Female	Female	Female	Female	Male			Male	Male	Male	Female
Food intake (g)
[truncated: 11 more columns]

## Sheet: 6b
	Pou2f3-/-										Wildtype
Acclimation 1	2.74	3.46	3.19	4.14	3.25	2.45	2.86	2.36	3.03	4.08	4.08	3.01	2.16	2.84	2.42	3.26	4.15	3.2	3.47	2.75
Acclimation 2	3.57	2.79	5.4	4.43	4.1	3.58	2.81	4.9	4.82	4.48	4.83	6.98	2.95	3.5	3.14	4.82	6.87	3.1	3.58	3.26
day 0	2.74	2.37	2.83	3.09	3.35	3.13	3.43	3.19	3.43	2.66	3.14	3.42	3.18	3.41	2.66	2.83	2.39	2.88	3.18	3.38
day 1	0.02	0.07	0.08	0.05	0.1	1.2	0.86	2.45	1.27	2.05	0	0	0.01	0.01	0.04	2.18	1.38	1.35	0.85	3.46
day 2	0.17	0.05	0.31	1.49	1.52	0.02	0	0.09	0.65	0.28	1.31	0.94	1.84	1.13	0.98	0.13	0.45	1.5	0.05	0.09
day 3	2.4	2.11	2.04	3.68	3.42	1.98	2.04	1.47	3.42	2.14	2.55	2.95	3.01	3.04	3.66	3.04	2.92	1.39	3.33	3.97
day 4	3.94	4.64	4.64	5.21	5.69	4.38	4.97	4.51	4.62	4.04	4.94	4.03	6.96	3.5	5.55	4.94	4.25	3.15	4.03	3.21
day 5	3.89	4.89	5.14	4.93	4.13	3.54	3.74	4.58	3.87	4.79	5.15	4.85	4.62	3.83	5.2	3.67	3.81	5.11	5.75	4.94
day 6	4.58	5.02	4.51	4.62	4.38	4.37	4.52	4.98	4.5	4.99	4.87	5.11	4.64	4.56	4.77	2.73	3.61	3.93	3.56	3.38
day 7	4.68	5.07	4.86	5.11	4.63	4.51	4.68	4.92	5.04	4.65	3.69	2.66	3.15	2.64	3.4	3.57	2.69	3.13	2.64	3.38
day 8	4.17	4.14	4.07	4.38	5.07	4.67	4.14	4.87	5.11	4.59	2.88	2.17	2.05	3.33	2.9	3.14	2.65	2.72	2.64	2.33
day 9	3.85	5.07	3.11	5.11	3.97	4.08	4.12	4.63	5.05	4.39	4.29	3.84	2.72	3.28	4.3	2.64	2.94	3.26	3.3	3.89
day 10	4.6	4.09	4.13	3.6	4.31	3.88	4.69	3.82	4.19	4.31	3.77	4.02	3.67	3.79	4.89	3.67	3.53	4.87	4.32	3.74
day 11	3.79	4.03	3.71	3.35	4.92	3.56	2.96	4.09	4.09	3.29	3.89	4.13	3.35	4.16	3.4	4.94	3.35	3.79	4.53	4.35
Sex	Female	Female	Male	Male	Male	Female	Female	Male	Male	Male	Female	Female	Female	Female	Female	Female	Female	Male	Male	Male
Food intake (g)

## Sheet: 6c
	VilCre;ChATflox/flox										ChATflox/flox
Acclimation 1	2.12	2.16	2.62	3.15	2.63	2.74	1.81	3.52	3.88	2.21	2.98	3.51	2.9	2.75	3.13	2.52	3.85	3.28	3.49	4.01
Acclimation 2	2.13	2.56	2.92	3.07	2.23	3.37	2.71	2.89	2.63	3.12	2.73	3.56	3.02	2.68	3.32	2.26	2.96	3.15	3.23	3.73
day 0	2.7	2.37	3.04	2.9	3.39	2.9	3.43	2.96	1.87	2.94	2.41	3.38	3.59	2.99	3.95	2.78	3.13	3	3.46	3.26
day 1	0.12	0.81	0.48	0.9	0	0.71	0.97	0.22	0.53	0.11	0.48	0.48	0.2	0.61	0.2	0.21	0.24	0.69	0.1	0.38
day 2	1.21	0.25	0.92	1.19	1.22	1.03	0.95	0.72	1.61	0.89	0.99	0.92	0.44	0.18	0.2	0.54	0.69	0.43	1.27	0.8
day 3	2.9	2.3	3.7	2.82	2.97	3.11	2.94	2.44	2.91	2.88	2.78	2.94	3.82	2.97	1.44	2.19	2.75	3.61	3.13	2.09
day 4	3.9	2.68	4.22	1.63	4.32	3.63	4.33	3.2	4.08	3.07	2.79	4.54	3.51	3.72	3.56	3.46	3.67	3.07	3.57	4.14
day 5	3.63	2.37	3.02	2.53	4.69	2.92	2.27	3.85	5.59	3.49	3.8	3.12	3.2	3.37	1.75	5.13	3.38	5.13	3.02	3.63
day 6	2.85	3.49	2.77	3.22	2.28	2.63	2.77	3.42	3.85	4.9	3.13	1.96	2.22	2.64	2.15	3.16	2.78	3.1	3.06	2.7
day 7	3.02	3.13	2.7	4.16	4.3	2.95	2.68	3.13	3.16	2.92	2.16	2.43	1.97	2.36	2.08	1.79	2.06	1.93	2.35	2.89
day 8	4.6	4.48	3.29	3	4.61	3.13	3.85	4.02	4.06	3.83	2.52	2.2	2.88	2.1	2.69	2.65	2.86	2.21	1.79	2.76
day 9	3.49	3.63	3.58	4.12	4.65	3.03	4.07	3.08	4.17	4.32	2.88	3.52	1.32	2.25	3.01	2.34	3.02	3.26	2.34	3.26
day 10	4.13	3.87	4.22	3.45	4.28	3.4	1.99	3.07	4.32	3.62	3.89	3.25	2.92	3.54	3.88	3.59	4.15	4.11	4.74	3.2
day 11	3.99	4.26	4.16	3.97	4	3.46	3.1	3.69	4.25	4.12	4.12	4.69	3.79	4.27	4.41	3.74	3.64	1.9	4.86	4.21
Sex	Female	Female	Female	Female	Male	Female	Female	Female	Male	Male	Female	Female	Female	Male	Male	Female	Female	Female	Male	Male
Food intake (g)
