# Supplementary material for: Parasites trigger epithelial cell crosstalk to drive gut–brain signalling
Source: Nature. 2026 Mar 25;653(8114):465–73. doi: 10.1038/s41586-026-10281-5 (PMC13171452; doi:10.1038/s41586-026-10281-5)
Supplement: Supplementary file 9 — Source Data Extended Data Fig. 1 [file 41586_2026_10281_MOESM9_ESM.xlsx]

## Sheet: 1a
Time (sec)	1_1	2_1	3_1	4_1	5_1	6_1	7_1	Average
0	0	0	0	0	0	0	0	0
1	0.017086	0.00305606	0.0104673	0.0210656	0.0502349	0.00521432	-0.0087747	0.0140499
2	-0.0007919	0.00057995	0.00647199	0.0110398	0.0648805	0.00647816	0.00048746	0.0127351
3	-0.0198575	0.00455067	0.00668227	0.0179114	0.0498719	0.00668106	-0.007507	0.00833327
4	-0.0257355	0.0080976	0.00787384	0.0100259	0.0619345	0.0104708	0.00926174	0.0117041
5	0.0433392	0.00693762	0.0104206	0.0153204	0.0470325	0.00833574	0.009067	0.0200647
6	0.0194615	0.00506379	0.00693929	0.0304157	0.0454101	0.0085221	0.0109193	0.0181045
7	0.00097461	0.00950297	0.00848134	0.0139687	0.0384714	0.0101769	0.0131614	0.0135339
8	-0.0105379	0.0141206	0.00806079	0.00935009	0.0546329	0.00740654	0.0176465	0.0143828
9	-0.018426	0.0139422	0.00943928	0.0205024	0.0417165	0.0259586	0.015404	0.0155053
10	-0.0140404	0.00858838	0.00714957	0.00439343	0.0387917	0.0198777	0.0151117	0.0114103
11	-0.0284766	0.016329	0.0108412	0.0105891	0.0441718	0.0199873	0.0359753	0.015631
12	-0.0281112	0.0148791	0.0144159	0.0242199	0.0544834	0.0248496	0.0215462	0.0180404
13	0.0297252	0.00965912	0.0101169	0.0197139	0.060141	0.0228562	0.0224236	0.024948
14	0.00852771	0.0110868	0.00539722	0.0176861	0.0422717	0.0215741	0.00575194	0.0160422
15	-0.0227813	0.0092799	0.0113551	0.00980055	0.0716696	0.0184185	0.00575194	0.0147849
16	0.0380398	0.0174667	0.00738318	0.00968798	0.0995517	0.016936	0.0246661	0.0305331
17	-0.0024975	0.0155929	0.0121729	0.021291	0.0994237	0.0182482	0.0312954	0.0279324
18	-0.0226595	0.0130276	0.0111916	0.0140814	0.0979505	0.0172966	0.0342206	0.023587
19	-0.0158372	0.00738375	0.00897197	0.00630844	0.129868	0.0239396	0.0140392	0.0249534
20	-0.0215021	0.00865529	0.0138552	0.025797	0.128501	0.0216038	0.0257386	0.0289499
21	-0.0221417	0.00977061	0.00584116	0.0242199	0.135845	0.0223087	0.022911	0.0283936
22	-0.028233	0.0165075	0.00500003	0.0246705	0.13243	0.0243454	0.0139416	0.0269517
23	0.0249436	0.00861063	0.012243	0.019376	0.0971607	0.0216697	-0.000585	0.0262027
24	-0.0196443	0.0144552	0.0174066	0.0289512	0.0998507	0.0229465	0.0296383	0.0276577
25	-0.0176037	0.00693762	0.0200935	0.0242199	0.0927199	0.0208783	0.0878424	0.033584
26	0.131084	0.00985985	0.0172898	0.0197139	0.0808071	0.0218167	0.0853075	0.0522683
27	0.148961	0.00892294	0.0210748	0.0251212	0.093275	0.0255299	0.0811151	0.0577143
28	0.0247304	0.0116891	0.0115187	0.0784048	0.0918019	0.0277232	0.0827726	0.0469487
29	-0.0087714	0.0115775	0.0128038	0.0274868	0.086721	0.031085	0.0813103	0.0346019
30	0.0362733	0.00591146	0.0144626	0.0287259	0.0933179	0.0382452	0.0689286	0.0408378
31	0.0548516	0.00780762	0.0133879	0.0300778	0.0926132	0.0332218	0.0817977	0.0448225
32	0.0608211	0.00727217	0.0150467	0.029064	0.139112	0.0266554	0.0893048	0.052468
33	0.0597246	0.00818684	0.0153038	0.0182495	0.158604	0.0268162	0.0893048	0.0537414
34	0.045197	0.00740607	0.00932247	0.0262476	0.159095	0.0248873	0.0697084	0.0488377
35	-0.0010355	0.0062461	0.0127337	0.0180242	0.125384	0.0239891	0.0787754	0.037731
36	-0.002467	0.0182698	0.0161449	0.0154332	0.135824	0.021347	0.0821876	0.0409628
37	0.0122129	0.0124699	0.0124299	0.0214037	0.164304	0.0214747	0.0755579	0.0456933
38	0.0689529	0.0120683	0.0130841	0.00799831	0.134693	0.0219537	0.0672711	0.0465744
39	0.00804044	0.0141875	0.012757	0.0500168	0.134992	0.0228232	0.0838451	0.046666
40	0.0725772	0.0167083	0.0176636	0.0483272	0.140863	0.0189783	0.0744854	0.0556575
41	0.0158372	0.0145891	0.0112851	0.0442718	0.126687	0.0204188	0.0787754	0.044552
42	0.00411155	0.0107299	0.0128038	0.0342457	0.110461	0.0204643	0.0637613	0.036654
43	-0.0051472	0.00635759	0.0104673	0.0321054	0.116354	0.0189261	0.0695136	0.0355109
44	0.0144058	0.0130721	0.0306542	0.0366114	0.125085	0.0249142	0.0877448	0.0474983
45	0.0287811	0.00972603	0.0175467	0.0428073	0.135013	0.0224844	0.103052	0.0513443
46	0.0154717	0.0107745	0.0381075	0.0344711	0.114389	0.0348182	0.0887197	0.0481075
47	0.0112687	0.0101276	0.0245561	0.0604934	0.110846	0.0277797	0.0904748	0.0479351
48	-0.0138881	0.0121799	0.0160748	0.056438	0.117869	0.0273568	0.0809204	0.0424216
49	-0.0197966	0.00796377	0.0151402	0.0586909	0.149957	0.0257705	0.195671	0.0619139
50	-0.0282939	0.00787453	0.0139486	0.0351471	0.142357	0.0227507	0.128693	0.0460681
51	0.0267101	0.00716068	0.0156075	0.16109	0.140735	0.0249252	0.111728	0.0697081
52	-0.0156241	0.009146	0.0166589	0.170891	0.143531	0.0308446	0.0993467	0.0649706
53	-0.0235123	0.0097037	0.0151869	0.0891067	0.116887	0.0248181	0.0814078	0.0447997
54	-0.0378571	0.0126483	0.0165888	0.06162	0.114027	0.0245392	0.103344	0.04213
55	-0.0419382	0.0075399	0.0144393	0.0888813	0.125043	0.0267014	0.0921319	0.0446855
56	-0.0265883	0.00325687	0.0122897	0.261349	0.112233	0.0593972	0.0953494	0.0738982
57	-0.0330755	0.013206	0.0106309	0.279937	0.119022	0.0574721	0.084235	0.0759183
58	-0.0381007	0.00704911	0.0141589	0.314859	0.13956	0.0584028	0.0787754	0.0821006
59	-0.0446793	0.0137637	0.011215	0.257069	0.166524	0.0847691	0.0691233	0.0796836
60	-0.042791	0.00867755	0.0261682	0.207503	0.20222	0.0910538	0.184459	0.0967559
61	-0.0428824	0.00867755	0.0241355	0.159851	0.248698	0.0962925	0.625329	0.160014
62	-0.0390449	0.00486298	0.0232477	0.120536	0.218979	0.116089	0.615872	0.151506
63	-0.0379485	0.00430528	0.0487851	0.0788555	0.223036	0.203999	0.368041	0.127011
64	-0.041786	0.0102614	0.0999066	0.0918102	0.253416	0.455908	0.225212	0.15639
65	-0.0452884	-0.0014724	0.0605374	0.0753633	0.292272	0.733937	0.193526	0.186982
66	-0.0456234	0.00524219	0.0527804	0.0570013	0.315286	0.857437	0.167398	0.20136
67	-0.0414205	0.00245378	0.040771	0.08415	0.42184	0.892712	0.123233	0.217677
68	-0.0151367	0.00405996	0.0418224	0.0786301	0.479526	0.897405	0.109876	0.228026
69	-0.0239082	0.00916833	0.0303738	0.0718712	0.493254	0.884261	0.0937895	0.222687
70	-0.0275324	0.00051304	0.0375935	0.0551988	0.473036	0.888451	0.0966166	0.217697
71	-0.0343547	0.00321221	0.0371496	0.0615073	0.489539	0.878221	0.103929	0.219886
72	-0.0196443	-0.0019408	0.0275467	0.0457362	0.483283	0.859229	0.0993467	0.213365
73	0.118901	0.00856605	0.0344626	0.0517067	0.490009	0.862546	0.0936919	0.237126
74	0.773101	0.0021638	0.0287851	0.0683789	0.525107	0.816211	0.0985669	0.33033
75	0.220869	0.00236454	0.0257477	0.0679285	0.479184	0.769378	0.100517	0.237998
76	0.0350856	0.00588913	0.0273131	0.068041	0.511443	0.770874	0.0878424	0.215213
77	0.0141012	0.0029669	0.0239953	0.0513688	0.572566	0.716464	0.0803353	0.208828
78	0.0819577	0.0084099	0.0280841	0.238256	0.525854	0.703853	0.096032	0.240349
79	0.0293902	0.00339069	0.0225935	0.19038	0.515692	0.68538	0.0839427	0.218681
80	0.0056953	0.00521994	0.0214019	0.253464	0.54161	0.703665	0.0784827	0.229934
81	0.0064871	0.00365842	0.0211916	0.279824	0.514454	0.753214	0.0810175	0.237121
82	-0.0032893	0.00229763	0.0166589	0.282528	0.466055	0.779303	0.0647362	0.229756
83	-0.0093501	0.00709377	0.0216122	0.148136	0.519492	0.78824	0.080043	0.222181
84	-0.0035939	0.00410454	0.0198598	0.0902331	0.539966	0.788586	0.0821876	0.217335
85	-0.0153499	-0.0029223	0.0212383	0.079644	0.494449	0.749989	0.0795552	0.200943
86	0.00268015	0.00113765	0.0159346	0.0710827	0.50807	0.725826	0.0786778	0.200487
87	0.0237559	0.00033456	0.0111449	0.0691675	0.544086	0.698149	0.0999317	0.206653
88	-0.0054517	0.00033456	0.0141122	0.068041	0.492357	0.673354	0.0895971	0.190335
89	0.0175428	0.00617911	0.014743	0.0459615	0.429889	0.669182	0.106951	0.18435
90	0.0007614	-0.0023423	0.0206542	0.0595922	0.356127	0.691197	0.0925222	0.174073
91	-0.017756	0.00484072	0.0192524	0.0478765	0.347395	0.679069	0.0905724	0.167321
92	-0.0088323	0.00820909	0.0148131	0.0535091	0.398036	0.663745	0.106464	0.176563
93	0.0478467	0.00245378	0.0185047	0.0643236	0.372267	0.658989	0.0844301	0.178402
94	0.0663336	0.00162844	0.0221729	0.0546356	0.39573	0.631079	0.100809	0.18177
95	0.0669732	0.00459533	0.0244627	0.0410048	0.4155	0.600273	0.107146	0.179994
96	0.0144971	0.00517528	0.0143458	0.0478765	0.432451	0.5837	0.0787754	0.168117
97	0.0486691	0.00133838	0.0214253	0.0620705	0.416524	0.560521	0.0810175	0.170224
98	0.021563	0.00769605	0.0184346	0.0473133	0.445752	0.531846	0.0953494	0.166851
99	0.0266491	0.00033456	0.0228505	0.0540724	0.452562	0.566699	0.0905724	0.173391
100	0.0169336	0.003703	0.0191122	0.051932	0.463237	0.570177	0.0953494	0.174349
101	0.00335015	0.0064245	0.0216355	0.0689421	0.425299	0.547515	0.116506	0.169953
102	0.0134616	0.00321221	0.0235748	0.0541849	0.414389	0.535348	0.0924247	0.162371
103	0.0300298	0.00111532	0.0271262	0.0640982	0.364795	0.523132	0.0861848	0.15664
104	0.0303648	0.00140537	0.0203738	0.0362735	0.35032	0.529621	0.0872573	0.150802
105	0.0691661	0.0024092	0.023785	0.039991	0.329697	0.511722	0.0854051	0.151739
106	0.0419078	0.00028998	0.0173365	0.0379634	0.344513	0.493571	0.0861848	0.145967
107	0.0582323	0.00604528	0.0208879	0.0412302	0.322118	0.52883	0.0798479	0.151027
108	0.116586	0.0078522	0.0235047	0.0577898	0.333924	0.567803	0.0903772	0.17112
109	0.069227	0.00289991	0.0171963	0.0572266	0.352327	0.637795	0.130642	0.181045
110	0.0363647	-0.0011154	0.0301869	0.0452855	0.340564	0.683419	0.108609	0.177616
111	0.0218675	0.00579989	0.0220328	0.0502422	0.290905	0.655469	0.100711	0.163861
112	0.0426692	-0.0021639	0.0245795	0.0428073	0.279462	0.620353	0.103831	0.158791
113	0.0785162	0.00542068	0.023972	0.0556495	0.245111	0.591404	0.0907671	0.155834
114	0.107876	-0.0053538	0.0189253	0.0567759	0.259927	0.579677	0.08911	0.158134
115	0.0368216	-0.0079192	0.0179907	0.0379634	0.303501	0.543099	0.0853075	0.145252
116	0.155083	0.00722759	0.0181776	0.0345838	0.354227	0.518238	0.0824803	0.167145
117	0.199062	0.00637992	0.0173598	0.0419062	0.302733	0.495849	0.0887197	0.164573
118	0.518944	0.00405996	0.0179907	0.0408923	0.284778	0.473774	0.0629815	0.200489
119	0.589998	-0.0006469	0.0180608	0.0504675	0.257003	0.436457	0.0711708	0.203216
120	0.252909	0.00285533	0.0182944	0.0462994	0.236614	0.48665	0.0934972	0.162446
121	0.138728	-0.0007362	0.0206542	0.0505803	0.204889	0.455475	0.0787754	0.135481
122	0.274898	0.00637992	0.0200234	0.0546356	0.253309	0.425386	0.0883298	0.160423
123	0.66023	-0.0009369	0.0159346	0.0437084	0.243617	0.410773	0.0799454	0.20761
124	0.805202	0.00249844	0.0234113	0.0395405	0.235312	0.395871	0.092717	0.227793
125	0.731041	0.00428303	0.0195795	0.0376253	0.189774	0.398187	0.0858925	0.209483
126	0.82512	-0.0037923	0.0174299	0.049341	0.190927	0.424782	0.0801402	0.226278
127	0.342937	0.00381457	0.0177337	0.0416808	0.189475	0.431788	0.0788729	0.158043
128	0.127002	-0.0050192	0.0166589	0.0439337	0.200406	0.412231	0.0785806	0.124828
129	0.10949	-0.0007139	0.0140654	0.0541849	0.203288	0.457537	0.0852099	0.131866
130	0.433605	-0.0036585	0.0138552	0.0318801	0.160397	0.41644	0.0846249	0.162449
131	0.717792	-0.0010931	0.0162383	0.0441591	0.131298	0.491338	0.0970069	0.21382
132	0.948133	-0.0007362	0.0158879	0.0339079	0.128864	0.497685	0.075753	0.242785
133	0.938691	-0.0049077	0.0170094	0.0375127	0.179206	0.446539	0.0919372	0.243713
134	0.883962	-0.0028777	0.0160047	0.0301904	0.17009	0.408259	0.0982742	0.229129
135	0.704574	0.00044613	0.0125468	0.0377381	0.152562	0.413321	0.0841374	0.200761
136	0.30505	-0.0002008	0.0161215	0.0415681	0.17705	0.423972	0.0839427	0.149643
137	0.190047	-0.0037923	0.0193225	0.0374	0.135845	0.415868	0.0821876	0.125268
138	0.164707	-0.0010485	0.0165654	0.042582	0.139197	0.427208	0.085795	0.125001
139	0.0704452	-0.00232	0.0114253	0.030979	0.18465	0.442697	0.086965	0.117834
140	0.0167814	-0.0029223	0.0151636	0.0443844	0.178331	0.398605	0.0890124	0.105622
141	-0.0033807	-0.0064469	0.0118458	0.0353724	0.147374	0.44525	0.0834552	0.101924
142	-0.017086	-0.0038592	0.0171028	0.0485525	0.132237	0.449074	0.0789705	0.100713
143	-0.0215326	0.00053537	0.0112617	0.047426	0.136379	0.441172	0.0884274	0.100524
144	-0.0315527	-0.0035915	0.0195561	0.0460741	0.124445	0.417183	0.101492	0.0962293
145	0.180819	-0.0032569	0.0200701	0.0529459	0.105252	0.444631	0.0900845	0.127221
146	0.0444661	-0.0077854	0.0159346	0.0357103	0.121221	0.42317	0.0976891	0.104344
147	-0.004873	-0.0044615	0.0225234	0.0458489	0.0975449	0.439072	0.0825779	0.0968903
148	0.0465981	-0.0023646	0.0311449	0.0488904	0.11187	0.454078	0.0832601	0.110497
149	0.00831451	-0.0018292	0.0286916	0.0372874	0.0705381	0.425523	0.0821876	0.092959
150	0.0308217	0.00499688	0.0246028	0.032894	0.0638985	0.428503	0.0882323	0.0962784
151	0.00767497	0.00020073	0.0218925	0.0396531	0.0489327	0.507001	0.0843326	0.101384
152	0.0428214	-0.0028554	0.0260748	0.0486651	0.0598635	0.565098	0.0902797	0.118564
153	0.214046	-0.0022531	0.0186916	0.0360482	0.0533946	0.528607	0.109389	0.136846
154	0.440763	0.00111532	0.0215888	0.0456236	0.0685098	0.500512	0.0819929	0.165729
155	0.711975	0.00200765	0.0142056	0.0490032	0.050491	0.482058	0.0847225	0.199209
156	0.854419	0.00504146	0.0156542	0.0518193	0.0386209	0.502133	0.0894023	0.222441
157	0.948955	0.00182917	0.011215	0.0435958	0.0460504	0.481108	0.0973968	0.232879
158	0.86316	0.00316763	0.0131776	0.0529459	0.0399446	0.436679	0.107731	0.216687
159	0.833618	-0.0018962	0.0136449	0.0407795	0.0333904	0.434556	0.103637	0.208247
160	0.710483	-0.0020746	0.0143692	0.0504675	0.0385354	0.420593	0.0990543	0.190204
161	0.9386	0.00497455	0.017944	0.0668018	0.0212426	0.391513	0.0831625	0.217748
162	1	0.0027215	0.0114019	0.0479893	0.0140266	0.370332	0.0905724	0.219578
163	0.992416	0.00149453	0.0109112	0.056438	0.0165458	0.40178	0.0764356	0.222289
164	0.834562	0.00147228	0.0199299	0.0457362	0.032387	0.409683	0.0867699	0.204363
165	0.703843	-0.0026993	0.0132944	0.0430326	0.0327712	0.412863	0.30779	0.215842
166	0.673966	-0.0029669	0.0145094	0.0511435	0.0302307	0.410745	1	0.31109
167	0.763264	0.00747299	0.00787384	0.0432579	0.0205595	0.397478	0.668226	0.27259
168	0.482853	0.00176226	0.0110047	0.0601555	0.0172077	0.413815	0.299308	0.183729
169	0.308735	-0.0041715	0.0113318	0.0504675	0.00286101	0.377108	0.163206	0.129934
170	0.225955	-0.0023646	0.0142991	0.0702941	-0.0016437	0.343598	0.124403	0.110649
171	0.184626	-0.0002231	0.011472	0.0394277	-0.008134	0.323373	0.117481	0.0954317
172	0.205427	0.271081	0.322897	0.730089	-0.013578	0.300122	0.12099	0.276718
173	0.211458	0.68049	0.607804	0.742481	0.0953886	0.288518	0.225407	0.407364
174	0.196047	0.815673	0.781776	0.698547	0.106106	0.296363	0.204056	0.442652
175	0.220016	0.895088	0.915117	0.758364	0.160974	0.321146	0.214	0.497815
176	0.184778	0.929107	1	0.812437	0.195346	0.297246	0.166813	0.512247
177	0.179235	0.988735	0.805958	1	0.220837	0.304031	0.143902	0.520385
178	0.262685	0.981596	0.623294	0.709924	0.272011	0.317082	0.124208	0.470114
179	0.295273	1	0.501659	0.343359	0.338728	0.333796	0.114068	0.418126
180	0.433636	0.899616	0.416262	0.217866	0.419321	0.325733	0.0984693	0.401558
181	0.330359	0.647163	0.351519	0.124479	0.457195	0.324806	0.105001	0.33436
182	0.372876	0.431092	0.292266	0.119973	0.493489	0.324184	0.00926174	0.291877
183	0.273832	0.268448	0.237921	0.1024	0.617143	0.304732	-0.0672711	0.248172
184	0.237955	0.190394	0.215117	0.0947393	0.736358	0.281481	-0.0979819	0.236866
185	0.146799	0.126037	0.185397	0.0715331	0.874424	0.280439	-0.105001	0.225661
186	0.126698	0.0943383	0.164019	0.091923	1	0.321876	-0.116896	0.24028
187	0.132302	0.0695101	0.150935	0.0576772	0.992891	0.369	-0.228429	0.220555
188	0.142322	0.0591818	0.128925	0.0672525	0.899936	0.551177	0.245783	0.299225
189	0.094262	0.0352012	0.123972	0.0692802	0.76614	0.782081	0.439797	0.330105
190	0.106231	0.0271259	0.109977	0.0607187	0.675769	0.927894	0.186019	0.299105
191	0.0992264	0.025252	0.0997197	0.0648868	0.599723	1	0.200351	0.298451
192	0.113175	0.0124252	0.0975234	0.0511435	0.551558	0.989312	0.208638	0.289111
193	0.391789	0.00615686	0.0864019	0.0540724	0.482451	0.975082	0.186507	0.31178
194	0.426996	0.00673681	0.0807944	0.0613947	0.431255	0.96607	0.101296	0.296363
195	0.46595	0.00149453	0.0809813	0.0612819	0.420773	0.950476	0.0073119	0.284038
196	0.229214	-0.0050861	0.0783178	0.0563253	0.394428	0.927927	-0.0889149	0.227459
197	0.476335	0.00124922	0.0698832	0.0603808	0.371734	0.911626	-0.105001	0.255172
198	0.573156	0.00365842	0.0692757	0.0633097	0.346435	0.886858	-0.153749	0.255563
199	0.462417	-0.0022754	0.073715	0.0517067	0.316823	0.844821	-0.151116	0.228013
200	0.742066	0.00305606	0.079229	0.0547482	0.30047	0.818524	-0.159403	0.26267
201	0.401109	0.0003123	0.0663785	0.0527206	0.268318	0.788809	-0.168763	0.201269
202	0.468265	-0.00464	0.0544393	0.0579024	0.250235	0.785649	-0.162913	0.206991
203	0.569592	-0.0051754	0.0567757	0.0394277	0.258241	0.781877	-0.161353	0.219912
204	0.360023	-0.0035915	0.0508178	0.0467501	0.249167	0.744511	-0.17588	0.181685
205	0.296461	-0.0066923	0.0500234	0.0384138	0.217464	0.738286	-0.165448	0.16693
206	0.284096	-0.0070715	0.0508178	0.0529459	0.212938	0.706385	-0.174028	0.160869
207	0.249863	-0.0055323	0.0387617	0.0647742	0.188963	0.680828	-0.188067	0.147084
208	0.157246	-0.0055992	0.0492524	0.0568887	0.184906	0.652471	-0.17471	0.131494
209	0.189042	-0.0080308	0.0434112	0.0631971	0.166161	0.631609	-0.1751	0.130041
210						0.604481
211						0.566365
212						0.51887
213						0.517764
214						0.509444
215						0.492959
216						0.489865
217						0.449635
218						0.419372
219						0.38601
220						0.351518
221						0.319641
222						0.302998
223						0.271814
224						0.285515
225						0.255696
226						0.239881
227						0.223948
228						0.239805
229						0.250046
230						0.218661
231						0.207661
232						0.189415
233						0.170918
234						0.169402
235						0.170568
236						0.183804
237						0.206707
238						0.180031
239

## Sheet: 1b
Chrna5				Chrna7				Chrna10				Chrnb1				Chrnb2				Chrnb3				Chrnb4				Chrnd				Chrng
0.465391	0.25793	0.635461	0.337817	0.0869126	0.0731061	0.0211864	0	0.1616	0.398615	0.102684	0.486442	0.742753	3.15008	4.40073	5.29544	2.90369	0.364765	3.89815	0.392197	0.633984	0.319066	0.774577	0.857053	5.34877	2.13872	2.35067	0.165049	0.34239	0.0625673	0.182488	0.193018	0.0376844	0.026411	0.0765392	0.0189211
0.595717	0.381723	0.549503	1.86948	0	0	0.105872	0	0.246831	0.124283	0.272181	0.0387329	2.75675	1.31156	4.91745	22.3871	2.54799	0.341997	3.47558	0.096696	0.697456	0.33185	0.638359	5.06315	3.59451	2.37106	2.36804	0.829987	0.106854	0.0666175	0.125505	0.21391	0	0	0	0.0346904
0.558603	0.462677	0.497837	0.270157	0.0291202	0	0.0891785	0.0811116	0.315815	0.21628	0.387428	0	3.61216	4.30219	6.82235	2.72509	2.77367	0.357967	2.98351	0.480793	0.820332	0.348713	0.459275	0.426834	3.59803	3.02834	1.87469	0.208327	0.225976	0.0337358	0.113173	0.0519925	0	0	0.0150633	0
0.436836	0.240537	0.441062	0.13922	0.111663	0	0.199001	0.055731	0.392946	0.410515	0.219648	0.270209	4.2695	1.29567	5.17518	4.06174	2.83393	0.271344	3.711	0.402153	0.780556	0.280285	0.690424	0.222967	3.47085	2.25563	2.96332	0.175152	0.256833	0.0495265	0.055668	0.153748	0.075306	0	0.0159687	0

## Sheet: 1c
Mechamylamine	Time (sec)	4_Me_1	4_Me_2	4_Me_3	5_Me_1	5_Me_2	5_Me_3	Average	Ca free	10_Cafree_1	10_Cafree_2	10_Cafree_3	11_Cafree_1	11_Cafree_2	11_Cafree_3	12_Cafree_1	12_Cafree_2	Average	Thapsigargin	Time (sec)	2_1	2_2	3_1	3_2	5	6_1	6_2	Average
	0	0	0	0	0	0	0	0		0	0	0	0	0	0	0	0	0		0	0	0	0	0	0	0	0	0
	1	0.0107216	0.0113674	0.0128505	0.00446644	0.0119327	0.00976897	0.0101846		0.00631626	0.0112752	0.0105707	0.00857658	0.0081869	0.00656438	0.0177196	0.00924376	0.00980668		1	0.0121726	0.00671902	0.00976876	0.0460471	0.0323272	0.0179147	0.0233227	0.0211817
	2	0.0145013	0.0193476	0.0126636	0.00625869	0.0170122	0.0121267	0.0136517		0.00109483	0.0115699	0.0115838	0.0131126	0.0134224	0.0103605	0.0208979	0.00897965	0.0113777		2	0.0166629	0.00957226	0.0094374	0.0468393	0.0289399	0.0203648	0.00646029	0.0197538
	3	0.0145365	0.0190019	0.013738	0.00783079	0.0157468	0.0132729	0.0140211		-0.003044	0.00795022	0.00819778	0.0147543	0.0131236	0.009158	0.0215963	0.00941446	0.0101438		3	0.0172445	0.0101553	0.0102294	0.0358732	0.0287532	0.0215496	0.00520541	0.0184301
	4	0.0187266	0.0215637	0.0137434	0.0086969	0.0176061	0.0130814	0.0155697		-0.0053926	0.00625089	0.010418	0.0154728	0.0131383	0.0110418	0.0236987	0.00735951	0.0102484		4	0.0191125	0.0126267	0.01508	0.0601267	0.0344606	0.0244209	-0.006238	0.0227985
	5	0.0164728	0.0211714	0.0149742	0.0112169	0.0166424	0.0146583	0.015856		-0.0102515	0.00561097	0.0119204	0.0186737	0.0146596	0.00862268	0.025133	0.00664705	0.010127		5	0.018089	0.0104049	0.014898	0.0492432	0.0350487	0.0252317	-0.0098423	0.020439
	6	0.0180363	0.0185403	0.0168813	0.00901419	0.0196493	0.0161032	0.0163708		-0.0107241	0.0166294	0.0111807	0.0223939	0.0148544	0.00922588	0.023241	0.00672692	0.011691		6	0.0204682	0.00876268	0.0120115	0.0330828	0.0299509	0.0254294	-0.0233872	0.0151883
	7	0.017525	0.018291	0.0167807	0.00910242	0.0187541	0.0169644	0.0162363		-0.0150657	0.00869324	0.0124862	0.0250199	0.0178322	0.00592558	0.0420048	0.0287567	0.0157066		7	0.019902	0.00925789	0.010347	0.0158967	0.032098	0.0226053	-0.0166998	0.0133439
	8	0.0180573	0.017918	0.0157224	0.00877754	0.0180031	0.0163741	0.0158088		0.0179823	0.0069962	0.0136994	0.0328304	0.0236321	0.00239124	0.0439556	0.0278805	0.021171		8	0.0214306	0.00337682	0.0125472	0.0414219	0.0337268	0.0197654	0.0428685	0.0250196
	9	0.0202572	0.020806	0.0187302	0.00731775	0.0160097	0.0178535	0.0168291		0.00945636	0.0045773	0.0172208	0.031432	0.0230949	0.00281096	0.0440613	0.0291204	0.0202218		9	0.0234485	0.00608097	0.0126764	0.033102	0.0306456	0.0158094	0.00408222	0.0179779
	10	0.0201365	0.0199145	0.0189409	0.00960754	0.0192555	0.0232757	0.0185218		-0.0014232	0.00980896	0.0154008	0.0373541	0.0272552	0.00523134	0.0443932	0.0296387	0.0209574		10	0.0193484	0.00790774	0.0144394	0.0267666	0.0297797	0.0181497	-0.0277362	0.012665
	11	0.0225289	0.0220245	0.0175887	0.0090536	0.016152	0.0218564	0.0182007		-0.0060471	0.00979734	0.0170401	0.0350194	0.025762	0.00356946	0.0441843	0.0294272	0.0198441		11	0.0162974	0.0096048	0.0157068	0.0200544	0.0281362	0.0196088	-0.045656	0.00910747
	12	0.0211365	0.0247357	0.0193666	0.00883163	0.0170799	0.0216473	0.0187996		-0.0145685	0.00109584	0.0136953	0.031398	0.0282616	0.00471004	0.0451249	0.0298897	0.0174508		12	0.0215388	0.00813907	0.0150493	0.0111995	0.0215563	0.019546	-0.020231	0.0109711
	13	0.0206126	0.0204318	0.0181238	0.0085404	0.0180322	0.0221995	0.01799		-0.0168604	0.00948492	0.00914858	0.0335857	0.0254725	0.00222414	0.0487366	0.0298312	0.0177029		13	0.0205533	0.00792216	0.0135595	0.010414	0.0210109	0.0187373	0.00271691	0.0135592
	14	0.0200939	0.0229614	0.0188197	0.00668862	0.0153525	0.0253528	0.0182115		-0.0186016	0.00726865	0.00797782	0.0317738	0.0280236	0.00220981	0.047662	0.0295912	0.0169882		14	0.0191767	0.007531	0.0142297	0.00409743	0.0156804	0.0177011	-0.0327134	0.00652899
	15	0.0191396	0.0240721	0.017163	0.0138238	0.0182539	0.0222638	0.0191194		-0.0210533	0.00845889	0.00606722	0.0364688	0.0290785	0.00325526	0.0460601	0.028285	0.0170776		15	0.0214443	0.00679805	0.0138762	-0.0039141	0.0146991	0.0188625	-0.0107968	0.00870988
	16	0.0240787	0.022114	0.0241127	0.0112753	0.015241	0.0227187	0.0199234		-0.0206086	0.00493347	0.00694266	0.0337801	0.0298789	0.00556492	0.05712	0.029377	0.0183735		16	0.0204677	0.00526707	0.0130651	0.0160558	0.0174369	0.0155174	-0.0100174	0.0111132
	17	0.0200795	0.0206321	0.0218109	0.00901699	0.0147033	0.0235529	0.0182993		0.0126909	0.00370764	0.00474773	0.0345806	0.0289668	0.00424795	0.0483586	0.0283228	0.0207029		17	0.0226354	0.00653658	0.0132387	0.0373632	0.0259094	0.0165418	-0.0251695	0.0138651
	18	0.0236737	0.0243786	0.0256449	0.00488416	0.0152531	0.0236036	0.019573		-0.0004237	0.00395789	0.00585214	0.0400299	0.034238	0.00632184	0.0488252	0.0294764	0.0210347		18	0.0191591	0.00480649	0.0137872	0.0520449	0.0307544	0.0106779	-0.0453049	0.012275
	19	0.0229285	0.0216259	0.0219704	0.00607581	0.0131994	0.0229155	0.0181192		-0.0130299	0.0003568	0.00666717	0.0340912	0.0279574	0.00317305	0.0490359	0.0300753	0.0172909		19	0.0190901	0.00105742	0.01274	0.030507	0.0259882	0.0091229	-0.0158905	0.0118022
	20	0.024295	0.0230288	0.0226134	0.00336517	0.0114326	0.0273917	0.0186878		-0.0175147	-0.0034696	0.00312559	0.0342711	0.0294062	0.00632766	0.0478182	0.0290477	0.0161265		20	0.0198213	5.5308e-05	0.0117298	0.052274	0.0311839	0.00097341	0.0140624	0.0185857
	21	0.0216653	0.023421	0.0224162	0.00277429	0.0127148	0.0432823	0.0210457		-0.0186794	-0.0031973	0.00600788	0.0354009	0.0301322	0.00686063	0.0455682	0.0295033	0.0164496		21	0.0192907	-0.0032043	0.0120189	0.0301618	0.0385638	-0.0025773	-0.0066811	0.0125103
	22	0.0204311	0.0292113	0.0240264	0.00333697	0.0125205	0.0585954	0.0246869		-0.0214308	-0.0075869	0.00311354	0.0341791	0.0309934	0.00506377	0.0488329	0.0290249	0.0152737		22	0.0190425	-0.0005799	0.0113465	0.0477964	0.0362408	0.00036632	0.00369873	0.0168445
	23	0.0190613	0.0304996	0.0231053	0.00361996	0.0146758	0.051767	0.0237882		-0.0246444	-0.0047172	0.0018151	0.0360093	0.0291433	-0.0003961	0.0477021	0.0298417	0.0143442		23	0.0167747	-0.0011296	0.00837538	0.0327672	0.0317157	0.00023909	0.0214572	0.0157428
	24	0.019618	0.0295973	0.0204215	0.0121777	0.012514	0.0404442	0.0224621		-0.0253058	-0.0095271	0.00251451	0.0326574	0.0315857	-0.0011242	0.0471167	0.0306709	0.0135735		24	0.0174274	-0.0010156	0.00572931	0.0421024	0.0267954	0.00091476	0.0249201	0.0166962
	25	0.0190199	0.027141	0.0153848	0.00797492	0.0165033	0.0355096	0.0202556		-0.02619	-0.0111979	0.00092868	0.0345933	0.0306624	-0.0006426	0.0460507	0.0286253	0.0128538		25	0.0153783	0.00080765	0.00884025	0.0542291	0.0213669	0.00332178	0.0184363	0.0174829
	26	0.0190011	0.0299228	0.0180143	0.00486009	0.0121344	0.0305098	0.0190737		-0.0268052	-0.0094422	0.00326517	0.0353777	0.034356	0.00142611	0.0481526	0.0287287	0.0143824		26	0.0176666	-0.0012437	0.0120751	0.0741313	0.026693	0.00426184	-0.0004691	0.0190164
	27	0.016603	0.0300004	0.0134593	5.2607e-05	0.0102168	0.0300793	0.0167352		-0.014018	-0.007335	0.00089542	0.0337089	0.0359369	-0.0015973	0.0487845	0.0307348	0.0158888		27	0.0148127	-0.0018899	0.0112639	0.0504027	0.0218028	0.00395042	0.012707	0.0161499
	28	0.0186555	0.0284107	0.015043	0.0018028	0.0124409	0.0292079	0.0175935		-0.0170429	-0.009261	0.00181403	0.0422976	0.0413039	0.00117838	0.0471854	0.029725	0.01715		28	0.012709	-0.0028614	0.0118568	0.0285009	0.0199001	0.00713692	0.00245015	0.0113846
	29	0.0173583	0.0300607	0.0139178	0.00245816	0.0134535	0.0300608	0.0178849		-0.0226461	-0.0126499	0.00095873	0.0358407	0.0583536	0.00043059	0.0464665	0.0302406	0.0171243		29	0.0116393	-0.0046539	0.0128182	0.0160333	0.024488	0.00808091	0.0132768	0.0116689
	30	0.0175677	0.0257043	0.0126078	0.00887468	0.00887672	0.0229716	0.0161005		-0.0223885	-0.0104501	0.00233359	0.03678	0.0475487	-0.0046188	0.0477187	0.0286621	0.0156982		30	0.0145547	-0.0022772	0.0115317	0.0128706	0.0309192	0.00964381	0.02055	0.0139704
	31	0.0202079	0.023942	0.0142982	0.0122069	0.00215123	0.0170139	0.01497		-0.0225762	-0.0109312	0.00408539	0.0357016	0.0443522	-0.0020937	0.0472536	0.0312578	0.0158812		31	0.0129415	-0.0075389	0.0125535	0.0344324	0.0408313	0.00772059	0.0234704	0.017773
	32	0.0192815	0.0240702	0.0108774	0.014701	0.00123888	0.016577	0.0144576		-0.0190263	-0.0119918	0.00269146	0.0349494	0.0445843	-0.0060807	0.0485846	0.0293024	0.0153767		32	0.0127083	-0.0073676	0.0132238	0.0194116	0.035151	0.00820439	-0.0178889	0.00906324
	33	0.0208707	0.0246265	0.0128556	0.0187607	0.234781	0.382542	0.115739		-0.0230507	-0.0124958	0.00374659	0.0333181	0.0405221	-0.0055903	0.0488212	0.0315993	0.0146088		33	0.0115564	-0.007288	0.00976146	0.0383884	0.0384261	0.0686185	0.0303414	0.0271149
	34	0.072395	0.0275408	0.593677	0.331636	0.478577	0.48388	0.331284		-0.0238938	-0.0142866	-0.0005658	0.0334834	0.0340373	-0.0065921	0.0478593	0.0302326	0.0125343		34	0.0104224	-0.0131963	0.0905349	0.0726008	0.0339397	0.0875046	0.0649513	0.0495368
	35	0.143926	0.285431	0.693698	0.340234	0.456538	0.478876	0.399784		-0.0285727	-0.0126065	0.00071558	0.0324496	0.0320958	-0.0076758	0.0505404	0.0314289	0.0122969		35	0.0108244	-0.0181142	0.0602606	0.0921947	0.0247906	0.118179	0.0561216	0.0491795
	36	0.594839	0.36098	0.732197	0.325012	0.437041	0.468353	0.486404		-0.0269668	-0.0114874	0.00168742	0.0326964	0.0270486	-0.0095248	0.0498939	0.0321901	0.0119422		36	0.011792	-0.0210835	0.0409516	0.134555	0.0298521	0.147196	0.0410949	0.0549084
	37	0.700877	0.361804	0.641322	0.297145	0.403398	0.443449	0.474666		-0.0285674	-0.0158864	-0.0014643	0.0346552	0.0301296	-0.0091193	0.0564488	0.0359964	0.0127741		37	0.0101315	-0.015668	0.0306745	0.100411	0.028321	0.185575	0.0415902	0.0544337
	38	0.606452	0.30468	0.507053	0.260525	0.362405	0.409504	0.408436		-0.0263883	-0.0117692	0.00108442	0.0399802	0.0343503	-0.0054556	0.0532721	0.0332372	0.0147889		38	0.00838085	-0.0134292	0.023792	0.132131	0.0343393	0.182042	0.0650877	0.0617634
	39	0.477745	0.249189	0.390705	0.214674	0.297808	0.363802	0.33232		-0.0272533	-0.0156391	9.9458e-05	0.0374345	0.03169	-0.006717	0.0511024	0.031832	0.0128186		39	0.00903763	-0.0173747	0.018769	0.141263	0.0377909	0.171562	0.0180776	0.0541608
	40	0.335344	0.194762	0.294857	0.169144	0.250261	0.331052	0.26257		-0.0315809	-0.0131204	-0.0004262	0.0353227	0.0282049	-0.0081365	0.0515339	0.031447	0.0116556		40	0.0107412	-0.0146643	0.0154304	0.141078	0.0373326	0.146893	-0.0262753	0.0443622
	41	0.246276	0.165442	0.233188	0.145293	0.216969	0.311116	0.219714		-0.0303341	-0.0072705	0.00048036	0.0352366	0.027013	-0.0095229	0.0527294	0.0288614	0.0121492		41	0.00682124	-0.0212887	0.0134292	0.115594	0.0383662	0.12057	-0.0140139	0.0370683
	42	0.203014	0.170606	0.192428	0.143212	0.243709	0.310902	0.210645		-0.0288191	-0.0109998	0.00026725	0.0339991	0.0275249	-0.0109709	0.0502563	0.0318511	0.0116386		42	0.00369518	-0.0196548	0.0136674	0.129881	0.0385601	0.118802	-0.0042248	0.0401036
	43	0.185659	0.223905	0.162961	0.133121	0.273891	0.304134	0.213945		-0.0221482	-0.0132939	0.00067927	0.0380306	0.0305603	-0.0091394	0.0615794	0.0278765	0.0142681		43	0.00276925	-0.0133915	0.0126627	0.13976	0.0352145	0.121101	-0.0351484	0.0375667
	44	0.254102	0.274374	0.153103	0.116846	0.267657	0.310598	0.229447		-0.0034268	-0.0089892	-0.0002342	0.0338604	0.0276377	-0.0098648	0.0525079	0.0309049	0.0152995		44	0.00817231	-0.0049229	0.00948615	0.13785	0.0363605	0.121036	-0.0526898	0.0364703
	45	0.317607	0.246779	0.140581	0.101287	0.24762	0.315393	0.228211		0.00582779	-0.0085134	0.0008582	0.0322992	0.0269617	-0.0101609	0.114495	0.0300257	0.0239741		45	0.00899106	-0.0002998	0.00930822	0.124644	0.0336897	0.122225	-0.0322813	0.0380396
	46	0.322354	0.200945	0.125346	0.116166	0.221027	0.312808	0.216441		0.0122776	-0.0074562	0.00230751	0.0356338	0.0270694	-0.0104506	0.111583	0.0320013	0.0253707		46	0.00107524	0.0109526	0.00543185	0.0884351	0.0284886	0.0937541	-0.0573205	0.0244024
	47	0.311073	0.175477	0.113216	0.0847968	0.18163	0.283492	0.191614		0.00993429	-0.00771	-0.000205	0.0334396	0.0262411	-0.008517	0.0767023	0.0331031	0.0203735		47	0.00404463	-0.0035182	0.005686	0.0872432	0.0272864	0.106154	-0.0660621	0.0229762
	48	0.30136	0.194509	0.103047	0.0680219	0.149456	0.245739	0.177022		0.0146245	-0.0023961	-0.001577	0.0395361	0.0313899	-0.0080217	0.0619519	0.030186	0.0207117		48	0.00801667	-0.0174952	0.00460591	0.0969311	0.03465	0.117017	-0.0755197	0.0240295
	49	0.256561	0.202677	0.088375	0.0819917	0.116702	0.199981	0.157715		0.0162321	0.00082392	0.00206726	0.0350128	0.0271412	-0.0100902	0.0660824	0.0302331	0.0209378		49	0.00540923	-0.0161842	0.00462398	0.0884158	0.0371514	0.0765486	-0.0791873	0.0166825
	50	0.245437	0.231903	0.0795653	0.0704471	0.123417	0.153684	0.150742		0.0143073	-0.0068802	0.00153366	0.0333894	0.025818	-0.011579	0.0580309	0.0304206	0.0181301		50	0.00643686	-0.0044778	0.00458166	0.0670694	0.0310887	0.0503868	-0.0811384	0.0105639
	51	0.225169	0.198738	0.0749818	0.0654389	0.100572	0.11102	0.12932		0.021458	-0.0030659	0.0021507	0.0323445	0.0262631	-0.0125355	0.0555073	0.0288175	0.0188675		51	0.00637386	0.0156103	0.00859464	0.0476287	0.0293429	0.030461	-0.057256	0.0115365
	52	0.210347	0.169086	0.0658645	0.0635109	0.108457	0.0955812	0.118808		0.0107085	-0.0092541	-0.0003187	0.0296899	0.0248864	-0.0109153	0.0531145	0.0276889	0.0157		52	0.0092068	0.017302	0.0114641	0.0327306	0.0352995	0.0189781	-0.0707424	0.00774838
	53	0.202905	0.153659	0.0606934	0.0713985	0.080297	0.0897942	0.109791		0.00528523	-0.0111257	-0.0005438	0.0371012	0.0287986	-0.0093772	0.055007	0.0289871	0.0167665		53	0.0112597	0.0310724	0.0148057	0.0520308	0.0322773	0.0113439	-0.0764554	0.0109049
	54	0.207673	0.15258	0.05902	0.0498388	0.0744566	0.091605	0.105862		-0.006131	-0.0133121	0.00111661	0.0322794	0.0243047	-0.0136849	0.0525232	0.0289471	0.0132554		54	0.0100759	0.0402546	0.0129274	0.0754002	0.032714	0.00419532	-0.0801119	0.0136365
	55	0.20172	0.186024	0.0563127	0.0399562	0.0684595	0.082194	0.105778		-0.0166324	-0.0155752	0.00105331	0.0310112	0.0254976	-0.0131155	0.0526411	0.0286228	0.0116879		55	0.0123091	0.052129	0.0160171	0.075698	0.0349218	-0.0009459	-0.0855582	0.0149387
	56	0.177823	0.166087	0.0482663	0.0657776	0.0661781	0.0810517	0.100864		-0.0180757	-0.0130619	0.00252549	0.0336999	0.0242235	-0.0134233	0.0519559	0.0295683	0.0121765		56	0.00872243	0.0525653	0.0151912	0.0672422	0.0326868	-0.0009106	-0.0858822	0.0128022
	57	0.154062	0.137683	0.0420389	0.0505315	0.0630047	0.0944459	0.0902944		-0.0257618	-0.0164191	-0.0009066	0.0332702	0.0248757	-0.0138537	0.0524612	0.0293925	0.0103823		57	0.00995107	0.0334848	0.0158794	0.0567738	0.0366005	-0.0024775	-0.0820792	0.00973327
	58	0.132479	0.102998	0.0381369	0.0395463	0.0956706	0.0862096	0.0825067		-0.0275914	-0.0167009	-3.417e-05	0.0381169	0.0254158	-0.0108106	0.0503828	0.0292376	0.011002		58	0.00608279	0.0308951	0.0147422	0.0634318	0.0302797	-0.0005228	-0.0729144	0.0102849
	59	0.119338	0.0926889	0.0344211	0.0355277	0.105875	0.0964656	0.0807194		-0.0283805	-0.0147771	0.00025825	0.039235	0.0254303	-0.0105673	0.0549496	0.0291882	0.0119171		59	0.00536368	0.0113538	0.0159164	0.0394341	0.0314321	0.00047799	-0.0783421	0.00366229
	60	0.12127	0.100081	0.0341846	0.0348404	0.0990618	0.109857	0.0832158		-0.0285578	-0.0120939	0.00175378	0.0334552	0.0263438	-0.0086937	0.0616486	0.0299959	0.0129815		60	0.00763401	0.0148494	0.0150375	0.0265429	0.0383717	0.00082464	-0.0563177	0.00670608
	61	0.130453	0.0900599	0.0319291	0.0337551	0.0983434	0.0942212	0.0797936		-0.0296824	-0.0156772	0.00232963	0.0370301	0.0265935	-0.0040023	0.0625203	0.0262075	0.0131649		61	0.00669626	0.0187319	0.0141492	0.0195994	0.0307282	-0.0016118	-0.0367656	0.00736108
	62	0.124133	0.082931	0.037543	0.0322038	0.0963738	0.115152	0.0813894		-0.0313651	-0.0124566	0.00499698	0.0330901	0.0232315	-0.0038024	0.0621505	0.0290996	0.0131181		62	0.0092484	0.00554858	0.0110342	0.0155444	0.0276542	-0.0022346	0.0178144	0.0120871
	63	0.0996371	0.0736575	0.0316099	0.0334416	0.0989229	0.115109	0.0753963		0.0522438	-0.0041893	0.0629581	0.0375482	0.030989	0.00099474	0.781642	0.338809	0.162624		63	0.0107061	0.0124085	0.0138507	0.0345304	0.0284324	0.00366055	-0.0250602	0.0112184
	64	0.0917097	0.060483	0.0277442	0.0311704	0.0998193	0.12205	0.0721628		0.0810157	0.214832	0.372477	0.247544	0.0283217	0.0464573	0.838111	0.581702	0.301308		64	0.0124566	0.00627688	0.0147688	0.0224771	0.0340286	0.00086192	-0.0505971	0.00575326
	65	0.0834372	0.0480318	0.0265624	0.0314749	0.100187	0.124125	0.0689697		0.0917591	0.269786	0.37349	0.55106	0.0963656	0.497346	0.707296	0.545305	0.391551		65	0.0133489	0.0025432	0.01285	0.0132124	0.0337622	0.00211921	-0.0633973	0.00206266
	66	0.0825788	0.0455002	0.027974	0.034875	0.102245	0.124855	0.0696714		0.0817322	0.253191	0.303998	0.445119	0.229714	0.41762	0.516829	0.470824	0.339878		66	0.0132838	0.00012857	0.0112364	0.00777766	0.038186	0.00052502	-0.0723969	-0.0001799
	67	0.078477	0.0509982	0.0286094	0.0321856	0.100861	0.121293	0.0687374		0.0850314	0.189217	0.215229	0.303723	0.163017	0.320002	0.336804	0.366962	0.247498		67	0.0115615	-0.0012859	0.0129422	0.00408421	0.0398294	0.00064644	-0.0782986	-0.001503
	68	0.0702082	0.0613691	0.025881	0.0309979	0.0937484	0.115274	0.0662465		0.0528511	0.132581	0.1437	0.185934	0.136198	0.199069	0.229396	0.248301	0.166004		68	0.0106626	-0.0029044	0.0127229	0.00618901	0.0367473	-0.0026967	-0.0839323	-0.0033159
	69	0.0678514	0.0456242	0.027279	0.0317513	0.0813034	0.108992	0.0604669		0.0371518	0.109488	0.100385	0.115125	0.106224	0.100684	0.164348	0.141238	0.109331		69	0.0139782	-0.0040735	0.01058	0.0006382	0.0330783	-0.0093616	-0.0618147	-0.002425
	70	0.0684071	0.044233	0.0285784	0.0301539	0.0756871	0.103935	0.0584991		0.0136905	0.0699007	0.078367	0.0767556	0.0808015	0.0420601	0.124972	0.0828855	0.0711791		70	0.0161628	-0.006542	0.0119459	0.0229989	0.0368777	-0.0076303	-0.0699642	0.00054982
	71	0.0638589	0.0432067	0.0253727	0.0314264	0.0672724	0.0993857	0.0550871		0.0209843	0.0886831	0.0778363	0.06032	0.0823026	0.016404	0.112964	0.0694199	0.0661142		71	0.0161289	-0.0081298	0.0133128	0.0111697	0.0426415	-0.005654	-0.0808716	-0.0016289
	72	0.0620306	0.0459678	0.0273494	0.0265224	0.061878	0.0867872	0.0517559		0.0101257	0.0687879	0.059519	0.0497863	0.0688416	0.00645382	0.0969845	0.0625594	0.0528823		72	0.0118853	-0.0107438	0.00992553	-0.0017469	0.0385719	-0.0075381	-0.0858623	-0.0065012
	73	0.0581972	0.044095	0.0256526	0.0244345	0.055954	0.0903946	0.049788		0.00889813	0.0681498	0.0464728	0.0503635	0.0628966	0.00213957	0.0962603	0.077643	0.051603		73	0.0170185	-0.0089559	0.0106562	-0.0093052	0.0393537	-0.0087328	-0.0890594	-0.0070036
	74	0.0564983	0.037653	0.0278147	0.0243842	0.0525534	0.0864033	0.0475511		0.00413632	0.0561726	0.0387946	0.0346962	0.0457278	0.00255346	0.088209	0.0802984	0.0438235		74	0.0177767	-0.0109407	0.0117828	-0.0119471	0.0378172	-0.0068332	-0.0353694	0.00032661
	75	0.0528838	0.0355042	0.0264863	0.0225829	0.0476586	0.0777384	0.043809		-0.0048431	0.0276064	0.0284238	0.0352512	0.0417686	0.00456026	0.0797897	0.0826394	0.0368995		75	0.0136072	-0.0097476	0.00833306	-0.0202098	0.0459437	-0.0052605	-0.0463214	-0.0019508
	76	0.0497057	0.0337208	0.0259664	0.0210543	0.043174	0.0685516	0.0403621		0.0197428	0.0187648	0.0341474	0.0331542	0.0365826	0.0184374	0.0784321	0.0762745	0.039442		76	0.0140704	-0.0087705	0.00945014	-0.0227734	0.0292261	-0.0097062	-0.0676246	-0.0080183
	77	0.0477099	0.0340569	0.0266839	0.018359	0.0378585	0.0692132	0.0389803		0.00514099	0.0101677	0.0213605	0.0269553	0.0337962	0.0382769	0.0776396	0.0754505	0.0360984		77	0.012821	-0.0098169	0.0106318	-0.0232774	0.0356928	-0.0091697	-0.0780553	-0.0087391
	78	0.0470121	0.0347618	0.0261772	0.0205814	0.0377719	0.0683552	0.0391099		-0.0059369	0.00425315	0.0146239	0.0296853	0.0306478	0.0351816	0.0874255	0.0785665	0.0343059		78	0.0144744	-0.0078721	0.0128574	0.00418845	0.0241174	-0.0095417	-0.0853869	-0.0067376
	79	0.0433472	0.0299726	0.0258663	0.0172861	0.0308267	0.0522542	0.0332589		-0.0160967	0.00074479	0.0131345	0.0330768	0.0300215	0.0387306	0.0866362	0.0739063	0.0325192		79	0.0167011	-0.0106694	0.0140212	-0.0038146	0.0233672	-0.0108147	-0.0876061	-0.0084022
	80	0.0384394	0.0273508	0.0272972	0.0167615	0.0270372	0.0474238	0.0307183		-0.0198739	-0.003097	0.00855366	0.0336654	0.0304451	0.0540796	0.0778498	0.146024	0.0409558		80	0.01664	-0.0122326	0.0104095	-0.0075052	0.0263361	-0.0136469	-0.092392	-0.0103416
	81	0.0376088	0.0307997	0.0265895	0.0148735	0.0226491	0.0414082	0.0289881		-0.0268926	-0.0035541	0.0104893	0.0290866	0.029575	0.0488552	0.0723464	0.099153	0.0323823		81	0.0149306	-0.0159827	0.00825041	-0.0158364	0.0247117	-0.0179027	-0.0732782	-0.0107296
	82	0.0324956	0.0372798	0.0255705	0.0138312	0.0163782	0.0424998	0.0280092		-0.0109609	-0.0047501	0.0127727	0.0265232	0.0298102	0.0269577	0.0670901	0.0692852	0.027091		82	0.0146076	-0.0044636	0.00774854	-0.0197463	0.0154529	-0.0232513	-0.0519463	-0.0087998
	83	0.028778	0.0286082	0.0236589	0.012459	0.0168896	0.0336126	0.024001		-0.0158661	0.0012318	0.0180923	0.0300065	0.0341137	0.0237844	0.0660636	0.0557316	0.0266447		83	0.0153264	0.00379941	0.00768605	-0.0244946	0.00944457	-0.0213281	-0.0606692	-0.0100336
	84	0.027263	0.0291226	0.0216371	0.0116594	0.00882296	0.0287024	0.0212012		-0.0166682	0.00782661	0.015228	0.0224869	0.0262049	0.0138581	0.0629373	0.0472718	0.0223932		84	0.014476	0.00927696	0.00654682	-0.0242269	0.0121035	-0.0186704	-0.0307696	-0.0044662
	85	0.0275797	0.0322023	0.0251988	0.0225872	0.00360293	0.0296712	0.0234737		-0.018648	0.00709406	0.0143867	0.0189207	0.0233258	0.00900523	0.0614864	0.045172	0.0200929		85	0.0142084	0.0099025	0.0052794	-0.0201957	0.0156042	-0.01775	-0.0593895	-0.0074773
	86	0.0252237	0.0391347	0.0239755	0.0212164	0.00234371	0.0311361	0.0238384		-0.0210376	0.0114229	0.0120089	0.018121	0.0235479	0.00628703	0.0561745	0.0404066	0.0183664		86	0.0193433	0.0165499	0.00686977	-0.0183419	0.0134416	-0.0179829	-0.0729517	-0.0075817
	87	0.0242043	0.0312872	0.0206103	0.0128172	-8.964e-05	0.0339723	0.020467		-0.0223027	0.00063981	0.00899985	0.0201799	0.02599	0.00622277	0.0541751	0.0381206	0.0165032		87	0.0126261	0.0156449	0.00517769	-0.0229716	0.0154402	-0.0163947	-0.0809869	-0.0102092
	88	0.022794	0.0278962	0.0187196	0.00924408	-0.0025153	0.0283564	0.0174158		-0.0260695	-0.0049541	0.00740594	0.0161589	0.0212837	0.00334723	0.0521803	0.0360145	0.0131709		88	0.015255	0.0062804	0.00448849	-0.0258611	0.00561156	-0.0168902	-0.0546036	-0.0093885
	89	0.0223225	0.0225254	0.0174244	0.00793897	-0.0043904	0.0190674	0.0141481		-0.0320789	-0.009693	0.00352358	0.0173952	0.0232554	0.00546255	0.0563805	0.0351915	0.0124296		89	0.0144948	-0.0015895	0.00567536	-0.0284509	0.00678829	-0.0205074	-0.0729542	-0.0137919
	90	0.0193856	0.0178524	0.0191616	0.0229892	-0.0033615	0.0190528	0.0158467		-0.0360413	-0.0116315	0.00142109	0.0171128	0.0245178	0.0009834	0.0534082	0.0353627	0.0106417		90	0.0110121	0.0175746	0.00623761	-0.0276766	0.00985863	-0.022936	-0.0820954	-0.012575
	91	0.0193683	0.02251	0.0184166	0.0127819	-0.0070134	0.0141845	0.0133747		-0.0353939	-0.014558	0.00256683	0.0160776	0.0227239	-0.0001983	0.0477731	0.0311487	0.00876749		91	0.0105224	0.0199132	0.00789368	-0.0292305	0.0139246	-0.0221781	-0.063278	-0.008919
	92	0.0148321	0.0187609	0.0183603	0.0088595	-0.0103574	0.020607	0.0118437		-0.0341418	-0.019376	0.00052658	0.0174086	0.0236085	-7.654e-05	0.05784	0.0313751	0.00964554		92	0.00969596	0.0208602	0.00616461	-0.0328981	0.00928424	-0.0219764	-0.073175	-0.0117207
	93	0.0131797	0.0204211	0.0163526	0.00723563	-0.0138812	0.0145528	0.00964344		-0.0352427	-0.0164578	0.00047334	0.0153787	0.0209333	-0.0046571	0.0546806	0.0329742	0.0085103		93	0.00973739	0.0211395	0.00192284	-0.0400525	0.00951714	-0.027801	-0.0849277	-0.0157806
	94	0.0145109	0.0179801	0.0152868	0.00672457	-0.0171099	0.0096656	0.00784301		-0.0367054	-0.0170731	-0.0011026	0.0160437	0.0223529	-0.00314	0.0505604	0.0287191	0.00745688		94	0.00934668	0.00855844	0.00528361	-0.01236	0.0143929	-0.0302532	-0.0932051	-0.0140338
	95	0.013121	0.0207407	0.0148013	0.00453686	-0.018402	0.00596115	0.00679317		-0.0377137	-0.0193462	-0.0007035	0.0143641	0.0213542	-0.0044228	0.0494774	0.0278023	0.00635148		95	0.00744755	0.00085911	0.00587024	-0.0217272	0.0114079	-0.0291799	-0.0948445	-0.0171667
	96	0.0176443	0.0199514	0.0181268	0.00653657	-0.0179122	0.00259225	0.00782319		-0.03612	-0.0182198	0.00284827	0.0142682	0.0217408	-0.0008472	0.0536763	0.0256568	0.00787541		96	0.00761654	-0.0016842	0.00898218	-0.0206663	0.00789638	-0.0257682	-0.0988821	-0.0175008
	97	0.0132567	0.0138506	0.0183806	0.00300105	-0.0224022	0.00299693	0.00484728		-0.0406441	-0.0212541	-0.0017367	0.0124097	0.0209668	0.00474043	0.0538774	0.0233955	0.00646936		97	0.00668033	-0.0020421	0.00604075	-0.0247003	0.00585434	-0.0259209	-0.100435	-0.0192175
	98	0.0120878	0.0121321	0.0171355	0.00501659	-0.0239513	0.00042847	0.0038082		-0.0390391	-0.022139	-1.983e-06	0.0142162	0.0215237	0.00957095	0.049443	0.027914	0.00768598		98	0.0057484	0.00697456	0.00755056	-0.0267523	0.00180563	-0.0251766	-0.0663437	-0.0137419
	99	0.0111065	0.0112946	0.0149563	0.003193	-0.0250217	0.00046366	0.00266538		-0.0391859	-0.0222603	-0.0027628	0.0177152	0.0229965	0.0101603	0.0446791	0.0247408	0.00701036		99	0.00490277	0.0105611	0.00779729	-0.0243339	-0.0027368	-0.0244578	-0.0415416	-0.0099727
	100	0.0108497	0.0137839	0.0150926	0.00149294	-0.0256803	-0.0027971	0.00212363		-0.0422081	-0.0254739	-0.0040633	0.02271	0.0214624	0.0104811	0.0454325	0.0272121	0.0069441		100	0.00646614	0.0120196	0.00638906	-0.0298278	0.00383588	-0.0242619	-0.0539309	-0.01133
	101	0.0086601	0.0133016	0.0129802	-0.000779	-0.0246703	-0.003381	0.00101859		-0.0399084	-0.0213163	-0.002997	0.0276746	0.0221014	0.00786261	0.0411811	0.023318	0.0072395		101	0.00724055	0.0195099	0.00668231	-0.0267074	-0.0092461	-0.0237899	-0.0265484	-0.0075513
	102	0.00648921	0.0113252	0.0116546	0.0014687	-0.0269645	-0.0032096	0.00012727		-0.0396209	-0.0193855	-0.0069105	0.0271751	0.0219295	0.0108564	0.0439662	0.0275595	0.00819623		102	0.00888097	0.0227889	0.00609569	-0.0273249	-0.012069	-0.0199552	-0.0553855	-0.0109956
	103	0.00568332	0.00839743	0.0121752	0.00028365	-0.0283182	-0.0032589	-0.0008396		-0.0390627	-0.019325	-0.0024845	0.0293854	0.0209115	0.00996863	0.0421616	0.0242473	0.00822529		103	0.00994302	0.0274982	0.00267466	-0.0331987	-0.0122466	-0.0225541	-0.0761191	-0.0148575
	104	0.00543713	0.0068176	0.0123412	0.00040453	-0.0314416	-0.006249	-0.002115		-0.04317	-0.0255045	-0.0044452	0.0327783	0.0236586	0.0124961	0.046473	0.0258651	0.00851891		104	0.0117456	0.0353627	0.00718418	-0.0183056	-0.0191182	-0.0221977	-0.0864804	-0.0131156
	105	0.00705684	0.0104888	0.0121635	-0.0014044	-0.0353233	-0.0046862	-0.0019508		-0.0423698	-0.0249401	-0.0037277	0.0287158	0.0206612	0.0116335	0.0425902	0.0260821	0.00733064		105	0.014471	0.0324075	0.00588818	-0.010383	-0.0267518	-0.0268806	-0.094394	-0.0150918
	106	0.00780055	0.0088301	0.0118275	-0.002079	-0.0327657	-0.0058487	-0.0020392		-0.0413868	-0.0199362	-0.0025507	0.0246508	0.0221398	0.0138757	0.0431236	0.0249926	0.00811362		106	0.0131562	0.0282589	0.00350047	-0.0209801	-0.022473	-0.0249808	-0.0715393	-0.0135797
	107	0.00443392	0.00795379	0.0136045	-0.0033693	-0.0333229	-0.0059645	-0.0027774		-0.0420386	-0.0032805	-0.0019075	0.0345302	0.0218319	0.0112754	0.0435471	0.0275496	0.0114384		107	0.0113588	0.0133042	0.00300392	-0.027786	-0.0259591	-0.0302511	-0.0591786	-0.0165011
	108	0.00448233	0.0106647	0.00937196	-0.0050085	-0.0385014	-0.0106343	-0.0049375		-0.0386537	-0.0036179	-0.0019779	0.0465241	0.0242953	0.0138265	0.0428255	0.024969	0.0135238		108	0.00902342	0.0151718	0.00341682	-0.0290041	-0.026163	-0.0277423	-0.0719066	-0.018172
	109	0.00679365	0.00842566	0.0108482	-0.0043231	-0.0379611	-0.0024832	-0.0031167		-0.0370661	-0.0103598	-0.0012804	0.0381927	0.0223379	0.00950181	0.0415456	0.0242654	0.0108921		109	0.0116283	0.0262435	0.00285246	-0.0216872	-0.0239598	-0.0254762	-0.0829567	-0.0161937
	110	0.0024229	0.00659646	0.0100719	0.00093092	-0.0328815	-0.0035986	-0.002743		-0.0395484	-0.0167436	-0.001998	0.0343451	0.0225641	0.0116259	0.0392528	0.0255576	0.00938194		110	0.0117107	0.0196267	0.00499135	-0.0140402	-0.0160562	-0.024358	-0.0915703	-0.0156708
	111	-3.354e-05	0.00752455	0.0113197	-0.0028317	-0.0267286	-0.0001875	-0.0018228		-0.0115568	-0.0166705	-0.000383	0.0451534	0.0241393	0.0159758	0.0431325	0.0272188	0.0158762		111	0.0117593	0.0195576	0.00604805	0.00523004	-0.0259102	-0.0222251	-0.0965263	-0.0145809
	112	-0.0006804	0.00834258	0.00640825	0.109246	0.320729	0.248183	0.115371		-0.0020838	-0.0190626	0.00014064	0.0693967	0.0270281	0.0157325	0.0402765	0.0238752	0.0194129		112	0.0070755	0.0122314	0.142983	0.0472732	-0.0203948	-0.0053447	0.0666466	0.0357815
	113	-0.0010145	0.00839549	0.00694007	0.300252	0.385168	0.380714	0.180076		0.0123135	-0.0203705	-0.0025648	0.0842416	0.0268975	0.0163648	0.0415893	0.0215646	0.0225045		113	0.121673	-0.0011794	1.77789	0.594485	-0.0248096	0.231281	0.720282	0.488518
	114	0.00059714	0.00662446	0.0126206	0.311349	0.385753	0.413892	0.188473		0.0160644	-0.010116	-1.312e-05	0.0902613	0.0326169	0.0172902	0.0417818	0.0235884	0.0264342		114	0.459355	0.0440295	1.99981	1.02613	-0.0153622	0.430846	0.879988	0.689257
	115	0.00081047	0.00563627	0.0168513	0.312042	0.386212	0.426824	0.191396		0.0173952	0.00030122	-0.0014743	0.092166	0.0300084	0.0176887	0.0424643	0.0221652	0.0275893		115	0.681125	0.185112	2.00328	1.17223	0.226977	0.53141	0.912209	0.816049
	116	0.00221718	0.00651601	0.0248539	0.3026	0.378374	0.427836	0.190399		0.0213828	0.00024963	-0.0005318	0.0904231	0.0278534	0.0150823	0.0404414	0.0217514	0.0270815		116	0.715191	0.371879	1.97668	1.27018	0.602679	0.552993	0.92582	0.916489
	117	0.00240703	0.0204255	0.0334032	0.299985	0.376248	0.433046	0.194252		0.0216258	-0.0038864	-0.000594	0.0883271	0.0290275	0.0136302	0.0428858	0.0243579	0.0269218		117	0.716655	0.566725	1.93982	1.28541	0.884334	0.558696	0.927729	0.982768
	118	0.00080968	0.0459143	0.0472738	0.293661	0.370814	0.433147	0.198603		0.0175838	-0.0070149	0.00015773	0.0944151	0.0353224	0.0210243	0.0422302	0.0236495	0.028421		118	0.714222	0.694139	1.90109	1.28255	1.05259	0.556804	0.916702	1.01687
	119	0.00734808	0.0542306	0.0566292	0.287341	0.358206	0.425073	0.198138		-0.0037649	-0.0102533	-0.0006332	0.101173	0.0267924	0.0166254	0.0394057	0.0221841	0.0239412		119	0.720624	0.746391	1.8733	1.27654	1.14998	0.555834	0.907844	1.03293
	120	0.00670588	0.0437744	0.0698713	0.285333	0.356459	0.420272	0.197069		0.0343245	-0.0110238	-0.0005629	0.0997549	0.0273771	0.0156474	0.0408094	0.0214486	0.0284719		120	0.712087	0.771519	1.83966	1.25717	1.19642	0.551257	0.889298	1.03106
	121	0.00768909	0.0469926	0.0687681	0.277141	0.34623	0.414817	0.193606		0.0447428	-0.0107618	0.00077583	0.0922514	0.0267563	0.015764	0.0398607	0.0228029	0.029024		121	0.705251	0.797005	1.80168	1.23692	1.25775	0.543253	0.873528	1.03077
	122	0.0069656	0.0454814	0.0728795	0.272853	0.337529	0.40923	0.190823		0.0383086	-0.014957	4.9119e-05	0.0892361	0.0272645	0.0150606	0.0397169	0.0213327	0.0270014		122	0.691397	0.810658	1.76946	1.22261	1.26183	0.538782	0.849981	1.02067
	123	0.00674904	0.0462328	0.0605197	0.280064	0.322081	0.394684	0.185055		0.0608422	-0.0140364	0.00121607	0.0867477	0.0245737	0.01566	0.0395423	0.0233175	0.0297329		123	0.684012	0.817098	1.6894	1.20247	1.26292	0.532932	0.835129	1.00342
	124	0.00612495	0.0545807	0.0469577	0.278285	0.298732	0.371776	0.176076		0.0421278	-0.0166317	0.00052566	0.0881428	0.0250178	0.0146868	0.0409169	0.0227119	0.0271872		124	0.673728	0.847644	1.45702	1.05441	1.25157	0.52526	0.823372	0.947572
	125	0.0042131	0.0677712	0.046517	0.254681	0.25977	0.336334	0.161548		0.0506004	-0.0102099	-0.0003879	0.0868846	0.0242396	0.0143449	0.0390454	0.022755	0.028409		125	0.636374	0.869262	1.11519	0.79774	1.21589	0.516791	0.809109	0.85148
	126	0.00515438	0.0807	0.0531768	0.207827	0.205764	0.287766	0.140065		0.042209	-0.0121091	0.00205734	0.0844482	0.0242738	0.0155053	0.0407392	0.0240634	0.0276484		126	0.561534	0.858544	0.813088	0.563193	1.17887	0.49666	0.755826	0.746816
	127	0.00541801	0.0910772	0.0468513	0.145428	0.13965	0.233346	0.110295		0.0217096	-0.018538	0.00141605	0.0781117	0.0203929	0.0119093	0.0387458	0.023329	0.0221345		127	0.434624	0.796598	0.592402	0.395955	1.08936	0.44009	0.619107	0.624019
	128	0.00631289	0.120568	0.0387635	0.0863963	0.0761052	0.169737	0.0829804		0.00855029	-0.0192717	0.00058988	0.0898016	0.0288162	0.0163928	0.0412261	0.0223121	0.0235522		128	0.307984	0.687496	0.45257	0.289934	0.894936	0.352684	0.425023	0.487232
	129	0.00533125	0.139126	0.0386637	0.0455406	0.0282915	0.11511	0.0620105		0.0259201	-0.0164782	0.00285926	0.0796065	0.0231765	0.0123663	0.0384794	0.020212	0.0232677		129	0.203329	0.55479	0.362308	0.225587	0.673493	0.256272	0.249121	0.3607
	130	0.00365364	0.133971	0.0328992	0.0203708	-0.0032309	0.0645571	0.0420369		0.0133584	-0.012998	0.00234763	0.0760542	0.0215464	0.0137822	0.04071	0.0232491	0.0222563		130	0.146724	0.418524	0.323934	0.19287	0.470372	0.173906	0.135714	0.266006
	131	0.00500333	0.129993	0.0190305	0.00966575	-0.0223423	0.0322689	0.0289365		0.0480543	-0.0076104	0.00575161	0.0755224	0.0253867	0.0123161	0.0377291	0.0207171	0.0272334		131	0.108538	0.302276	0.267875	0.155706	0.324864	0.119436	0.064168	0.191838
	132	0.0033852	0.125079	0.0135902	0.00178961	-0.0305916	0.0137024	0.0211592		0.0376736	-0.0119104	0.00527126	0.0739441	0.0234529	0.0111379	0.0386941	0.0218886	0.025019		132	0.0897261	0.222129	0.23296	0.134362	0.229645	0.0897589	0.0217477	0.145761
	133	0.00211891	0.12386	0.0098563	0.00123865	-0.0377883	0.00087645	0.0166936		0.0497667	-0.0044031	0.00303514	0.0740638	0.0237186	0.0113265	0.0378092	0.0201756	0.0269366		133	0.0751688	0.157191	0.206057	0.118056	0.178651	0.0756713	-0.004467	0.11519
	134	0.00302206	0.113621	0.00960827	-0.0029404	-0.0427224	-0.0065937	0.0123325		0.0272324	-0.007635	0.00342504	0.0736955	0.0229102	0.0124947	0.0391048	0.0220179	0.0241557		134	0.0659798	0.126355	0.190804	0.103503	0.163885	0.0713861	-0.0220405	0.0999817
	135	0.00334674	0.095137	0.0107387	-0.0051068	-0.0464547	-0.0127812	0.00747998		0.0314796	0.00471964	0.00188542	0.0743114	0.0223644	0.0129969	0.0375106	0.020729	0.0257496		135	0.0575691	0.0974686	0.200717	0.0879344	0.166935	0.0689007	-0.0380664	0.0916369
	136	0.00181178	0.0775751	0.00530855	-0.0048377	-0.0468968	-0.0157594	0.00286693		0.0810464	0.00591271	0.00620802	0.0716698	0.0240169	0.0108471	0.0387414	0.022133	0.0325719		136	0.0538419	0.0794892	0.167279	0.0786888	0.172052	0.0647466	-0.0464505	0.0813782
	137	0.00074182	0.052081	-0.002269	-0.0089159	-0.0481115	-0.0205116	-0.0044975		0.0393092	-0.0024928	0.00655765	0.0714623	0.0268065	0.0118312	0.0409974	0.0241168	0.0273235		137	0.0511487	0.0702929	0.152059	0.0723008	0.173657	0.0650365	-0.05686	0.0753763
	138	-0.0036402	0.0300284	-0.0124473	-0.0105599	-0.0493775	-0.026019	-0.0120026		0.00269019	-0.0055224	0.00617477	0.0690865	0.023818	0.00786954	0.0394348	0.0225843	0.020767		138	0.051516	0.0627918	0.163645	0.0648876	0.168199	0.0642962	-0.0639371	0.073057
	139	-0.002948	0.0156354	-0.0154454	-0.0110992	-0.0508672	-0.0243044	-0.0148382		-0.0176484	-0.0147496	0.00318692	0.0678823	0.0234705	0.011169	0.0380514	0.0229715	0.0167917		139	0.0501353	0.0578624	0.195453	0.0589697	0.156779	0.0606944	-0.0730585	0.072405
	140	-0.0037273	0.00765506	-0.0135231	-0.0118564	-0.0525056	-0.0261713	-0.0166881		-0.0253137	-0.0154815	0.00198687	0.0684147	0.021359	0.010005	0.0422294	0.0238438	0.0158805		140	0.0505715	0.0594969	0.157082	0.0528414	0.149839	0.0583442	-0.0774434	0.0643902
	141	-0.0028718	0.00032433	-0.0108144	-0.0108739	-0.0520122	-0.0286401	-0.0174814		-0.0238379	-0.0173713	0.00427927	0.070553	0.0235279	0.0127237	0.042987	0.0218559	0.0168397		141	0.0497783	0.0554883	0.140997	0.0472906	0.137108	0.0571261	-0.0757369	0.0588645
	142	-0.0020343	-0.0028218	0.0118558	-0.0135929	-0.0529497	-0.0289446	-0.0147479		-0.0339758	-0.0170736	0.00129539	0.0707912	0.0206853	0.00998044	0.0407193	0.0208165	0.0141548		142	0.0506952	0.0522954	0.125182	0.0433365	0.12265	0.0514561	-0.0795249	0.0522986
	143	0.00089108	-0.0060253	0.0332291	-0.012496	-0.054059	-0.0280083	-0.0110781		-0.0335188	-0.004313	0.00347827	0.0716268	0.0186295	0.00874725	0.0395387	0.0213408	0.0156912		143	0.0473965	0.0492732	0.113965	0.0384992	0.112384	0.0495368	-0.0803304	0.0472463
	144	0.0003457	-0.0088095	0.0485191	-0.013005	-0.054479	-0.0292115	-0.00944		0.0250158	-0.0003334	0.00133871	0.0704945	0.0195407	0.00825209	0.0400394	0.020003	0.0230438		144	0.0432998	0.0475088	0.105121	0.0354307	0.101885	0.0511155	-0.0846087	0.0428218
	145	0.00178092	-0.009671	0.0668344	-0.0142175	-0.0574407	-0.0304239	-0.0071896		-0.0038777	0.00207854	0.00338492	0.0692812	0.019414	0.00893861	0.0411043	0.0206157	0.0201174		145	0.045433	0.0471955	0.103126	0.0321389	0.0920421	0.0512524	-0.0889403	0.040321
	146	0.00065372	-0.0129532	0.0535319	-0.015955	-0.0555093	-0.0320142	-0.0103743		-0.0161421	0.00249227	0.00261	0.058711	0.0203662	0.00673164	0.0414974	0.0199279	0.0170243		146	0.0444674	0.0411224	0.120724	0.0268923	0.0832444	0.0529956	-0.0893251	0.0400173
	147	-0.0038229	-0.0136399	0.02401	-0.0143916	-0.0534994	-0.0307111	-0.0153425		-0.0316386	-0.0042198	0.00070947	0.0465539	0.0163396	0.00611961	0.0413616	0.0214968	0.0120903		147	0.0456686	0.034242	0.0996366	0.0271765	0.0768828	0.049288	-0.0938206	0.0341534
	148	-0.0045538	-0.0113062	0.0122574	-0.0142227	-0.0551929	-0.0312543	-0.0173788		-0.0366215	-0.0067255	0.00174173	0.0387863	0.0139955	0.00119066	0.0423175	0.0222928	0.00962219		148	0.0454784	0.0294031	0.12329	0.0216892	0.0704705	0.0435242	-0.0985382	0.0336167
	149	-0.003677	-0.0131127	0.00918945	-0.0162962	-0.0571137	-0.0324284	-0.0189064		-0.0392129	-0.0049341	0.00206527	0.0328642	0.0120538	0.00031625	0.0387946	0.0214834	0.00792881		149	0.0449692	0.0283	0.111867	0.020147	0.06382	0.0409684	-0.100709	0.029909
										-0.0137996	-0.0048291	-0.0004322	0.0294389	0.00924326	-0.0034866	0.0391311	0.0215688	0.00960432		150	0.0423667	0.0281058	0.100241	0.0109878	0.0623178	0.0386142	-0.10458	0.0254362
										-0.018967	-0.004967	0.001206	0.0260093	0.0103499	-0.0013263	0.039134	0.0204994	0.00899231
										-0.0321891	-0.006545	4.8203e-05	0.0267449	0.00999848	0.000913	0.0389384	0.0183105	0.00702743
										-0.0394069	-0.0091762	-4.424e-05	0.0264764	0.0112157	0.00285459	0.0399067	0.0180363	0.0062328
										-0.0279261	-0.0100956	0.00163205	0.0256239	0.0126456	0.00039011	0.0412935	0.0214321	0.00812444
										-0.0289047	-0.0093268	0.00078193	0.02965	0.0103001	0.00303319	0.0396353	0.0221115	0.00841007
										0.141833	0.00657137	0.0021899	0.0279647	0.00990724	0.00139241	0.0406972	0.0203391	0.0313618
										0.143799	0.00451387	0.00049546	0.0228152	0.0115741	-6.3e-07	0.0439715	0.019634	0.0308504
										0.141209	0.0105174	-0.0014342	0.0240274	0.0120682	7.7172e-05	0.0409202	0.0211996	0.0310731
										0.108128	0.00315794	0.00045229	0.0184549	0.00973244	-0.000641	0.0399384	0.0209931	0.025027
										0.0805256	-0.000719	-0.0013961	0.0196888	0.0101131	-0.0004298	0.0443582	0.0182187	0.0212949
										0.230516	0.0450327	0.00908833	0.136535	0.035654	0.00367372	0.0555306	0.0178148	0.0667307
										0.550397	0.531013	0.569287	0.748809	0.810095	0.451574	0.053015	0.0207768	0.466871
										0.716879	0.832798	0.758584	0.763208	0.849112	0.571595	0.563432	0.534152	0.69872
										0.737369	0.997704	0.759329	0.760133	0.834359	0.553989	0.992814	0.62497	0.782583
										0.733637	1.0871	0.75008	0.752352	0.812878	0.530647	1.04048	0.655156	0.79529
										0.728109	1.12039	0.739111	0.745728	0.789534	0.509857	1.02926	0.651549	0.789192
										0.70287	1.11201	0.716893	0.732321	0.766232	0.49574	1.01459	0.639289	0.772493
										0.689618	1.10277	0.699164	0.719626	0.742798	0.479186	0.983606	0.627118	0.755486
										0.674045	1.08912	0.685087	0.70492	0.720531	0.465228	0.956366	0.609565	0.738107
										0.655608	1.06934	0.670951	0.685858	0.691448	0.445248	0.924135	0.597367	0.717494
										0.63799	1.03838	0.657435	0.666342	0.667042	0.426346	0.896792	0.581184	0.696439
										0.599241	0.963972	0.601745	0.653246	0.652028	0.408839	0.863728	0.567899	0.663837
										0.561262	0.878366	0.514845	0.641273	0.645041	0.396291	0.848077	0.549829	0.629373
										0.515896	0.784934	0.412168	0.620375	0.621577	0.37542	0.864937	0.54281	0.592265
										0.501363	0.731185	0.344145	0.601074	0.610602	0.364944	0.825757	0.514707	0.561722
										0.505843	0.707433	0.339802	0.581487	0.607307	0.381946	0.743797	0.446247	0.539233
										0.497583	0.67371	0.308525	0.560454	0.598236	0.40095	0.59318	0.335027	0.495958
										0.481181	0.648683	0.282108	0.538914	0.588365	0.409709	0.555459	0.374572	0.484874
										0.451231	0.61293	0.250552	0.521383	0.582404	0.409583	0.605422	0.391371	0.47811
										0.432217	0.580972	0.249674	0.506485	0.573243	0.408522	0.599614	0.386982	0.467214
										0.428653	0.571185	0.256501	0.485537	0.557541	0.398569	0.572031	0.409177	0.459899
										0.409138	0.529725	0.198696	0.473738	0.552463	0.391142	0.5433	0.336948	0.429394
										0.404919	0.494019	0.184244	0.463987	0.547095	0.390133	0.464334	0.2659	0.401829
										0.374313	0.41285	0.116901	0.473889	0.550638	0.392539	0.379374	0.294312	0.374352
										0.353055	0.323999	0.0660738	0.470804	0.543063	0.385907	0.355825	0.284423	0.347894
										0.351806	0.29193	0.0471382	0.470376	0.537281	0.386972	0.290236	0.201773	0.322189
										0.280025	0.20463	0.0208088	0.471271	0.531526	0.382036	0.247505	0.137468	0.284409
										0.191689	0.133233	0.00872055	0.467745	0.52103	0.375406	0.19804	0.0935829	0.248681
										0.102591	0.0734314	0.00336478	0.47029	0.511527	0.37136	0.166688	0.0676047	0.220857
										0.035629	0.0221162	-0.0017568	0.462217	0.502975	0.371903	0.13357	0.0482549	0.196863
										-0.0027461	-0.0032582	-0.004601	0.454171	0.496229	0.292116	0.113848	0.0348294	0.172574
										-0.0275601	-0.0274592	-0.0090561	0.443295	0.495216	0.181926	0.0987333	0.0294949	0.148074
										-0.0374909	-0.0475378	-0.0144763	0.435795	0.487536	0.0923229	0.0891557	0.0245009	0.128726
										-0.0506212	-0.0573152	-0.0161236	0.432881	0.484637	0.0415147	0.0838253	0.0185651	0.11717
										-0.0628377	-0.0648764	-0.0187536	0.445253	0.482355	0.0170279	0.0791198	0.0215269	0.112352
										-0.0611279	-0.0673581	-0.015426	0.441819	0.473717	0.00526221	0.0734327	0.0160781	0.1083
										-0.0707834	-0.0692608	-0.0180491	0.443874	0.465734	0.00186647	0.0657856	0.0130685	0.104029
										-0.0539614	-0.0685359	-0.0190532	0.442672	0.457694	-0.0063083	0.0610755	0.0122957	0.103235
										-0.0653043	-0.0704229	-0.018621	0.447195	0.458589	-0.0073758	0.0583063	0.0131096	0.101935
										-0.0726855	-0.0741047	-0.0185415	0.445784	0.453249	-0.0087591	0.056474	0.0110896	0.0990632
										-0.0693435	-0.0725137	-0.0171314	0.440757	0.451662	-0.0117743	0.0528336	0.00964127	0.0980163
										-0.079353	-0.0775334	-0.0211877	0.439654	0.448656	-0.0131601	0.0478094	0.0103573	0.0944054
										-0.0817505	-0.0788906	-0.0212783	0.405913	0.424765	-0.012513	0.0498014	0.00881812	0.0868582
										-0.0823228	-0.0810717	-0.0258892	0.297635	0.396193	-0.0175652	0.0484352	0.00676677	0.0677727
										-0.0847823	-0.08072	-0.0242068	0.193991	0.310713	-0.0157611	0.0468916	0.00656689	0.0440865
										-0.0845648	-0.0769292	-0.0265465	0.124886	0.173526	-0.0147834	0.0462197	0.00634594	0.0185192
										-0.0873136	-0.0804862	-0.0258329	0.0769323	0.0762787	-0.016873	0.0432027	0.00493186	-0.001145
										-0.0868496	-0.079855	-0.0263023	0.0491726	0.0244119	-0.0181388	0.0436188	0.00678632	-0.0108945
										-0.0869265	-0.0804411	-0.0254801	0.031152	0.00185876	-0.0164325	0.0422496	0.00548023	-0.0160674
