# Supplementary material for: Parasites trigger epithelial cell crosstalk to drive gut–brain signalling
Source: Nature. 2026 Mar 25;653(8114):465–73. doi: 10.1038/s41586-026-10281-5 (PMC13171452; doi:10.1038/s41586-026-10281-5)
Supplement: Supplementary file 10 — Source Data Extended Data Fig. 2 [file 41586_2026_10281_MOESM10_ESM.xlsx]

## Sheet: 2b
Time (s)	Trace #1 (pA)	Trace #2 (pA)	Trace #3 (pA)	Trace #4 (pA)	Trace #5 (pA)	Trace #6 (pA)	Trace #7 (pA)	Trace #8 (pA)	Trace #9 (pA)	Trace #10 (pA)	Trace #11 (pA)			(mV)	Cav
0.25	0.365529	-0.0730039	0.546077	0.1984	0.409448	0.213099	0.53833	0.17739	-0.0107727	0.380659	-0.623682			-100	-3.80793	3.77928
0.2501	0.217349	0.328931	0.26564	0.147033	0.18226	0.0262749	0.345956	0.179192	0.144898	0.505919	-0.463125			-80	-2.40327	2.684
0.2502	0.148311	0.786429	-0.0398937	0.163761	0.0139867	-0.0972626	0.198846	0.123838	0.280917	0.539869	-0.274646			-60	-0.693755	1.33455
0.2503	0.177198	1.12342	-0.236329	0.210544	0.00367123	-0.0590515	0.158956	-0.0259794	0.319288	0.407452	-0.112759			-40	0.969755	0.825222
0.2504	0.285423	1.1989	-0.22636	0.269294	0.0756997	0.0685396	0.194155	-0.25223	0.251065	0.124472	-0.0365644			-20	3.01597	1.4435
0.2505	0.45093	1.00511	-0.081558	0.373936	0.176731	0.151164	0.245246	-0.453938	0.0986295	-0.168303	-0.0467784			0	5.78955	3.25416
0.2506	0.613459	0.654994	-0.0344844	0.535823	0.299485	0.119609	0.244042	-0.486106	-0.0832077	-0.276518	-0.092844			20	9.59605	5.98492
0.2507	0.71642	0.264287	-0.1347	0.694964	0.421671	0.0278079	0.120493	-0.265898	-0.193802	-0.11417	-0.152311			40	15.2836	9.67513
0.2508	0.762837	-0.115768	-0.147552	0.777397	0.519381	0.00509887	-0.0893246	0.0953162	-0.189705	0.178896	-0.264209			60	22.4429	14.6011
0.2509	0.767061	-0.424615	0.048798	0.740902	0.589384	0.111354	-0.198504	0.349924	-0.135281	0.376185	-0.456299			80	31.7065	20.6586
0.251	0.717413	-0.561905	0.291469	0.553828	0.618346	0.252232	-0.127234	0.344713	-0.11295	0.39323	-0.689879			100	41.4874	34.2904
0.2511	0.669751	-0.540963	0.409505	0.247038	0.589458	0.25914	-0.0300943	0.138229	-0.121706	0.286989	-0.882164
0.2512	0.701919	-0.49601	0.389862	-0.0150913	0.52042	0.147947	-0.0627663	-0.0961137	-0.101177	0.122319	-0.947455				Ave	SD
0.2513	0.729226	-0.456208	0.30788	-0.0668341	0.428976	0.103451	-0.225788	-0.228	-0.0090167	-0.0678665	-0.837631
0.2514	0.629895	-0.328054	0.239955	0.0723919	0.33194	0.187123	-0.415866	-0.211839	0.142326	-0.237874	-0.651182
0.2515	0.463763	-0.127882	0.208687	0.256556	0.266125	0.265452	-0.500271	-0.111037	0.260463	-0.349598	-0.581253
0.2516	0.34984	0.0105389	0.186477	0.373844	0.24384	0.181136	-0.414678	-0.115586	0.237341	-0.429863	-0.642218
0.2517	0.299257	0.00256673	0.120571	0.373695	0.210553	-0.0842466	-0.215737	-0.34428	0.0658832	-0.512159	-0.66783
0.2518	0.247783	-0.171458	-0.0400602	0.255294	0.0656846	-0.391948	-0.0112925	-0.675716	-0.139076	-0.54349	-0.592176
0.2519	0.127743	-0.454952	-0.265457	0.0622672	-0.202958	-0.533029	0.13122	-0.875643	-0.281149	-0.48677	-0.514233
0.252	-0.0588645	-0.678271	-0.440617	-0.11957	-0.443356	-0.371838	0.178003	-0.790168	-0.358308	-0.44663	-0.509521
0.2521	-0.182842	-0.711431	-0.532602	-0.188609	-0.525476	-0.0216268	0.109854	-0.446423	-0.375732	-0.48721	-0.542288
0.2522	-0.113289	-0.602178	-0.625975	-0.127102	-0.491332	0.222093	-0.051958	-0.0558707	-0.350868	-0.514677	-0.564619
0.2523	0.105026	-0.432473	-0.713338	-0.0031143	-0.466685	0.224049	-0.249448	0.150355	-0.385067	-0.471791	-0.576779
0.2524	0.338883	-0.198765	-0.682917	0.116252	-0.521858	0.121609	-0.451577	0.11349	-0.53234	-0.409611	-0.6
0.2525	0.538365	0.0492536	-0.544603	0.193263	-0.608011	0.0629858	-0.664316	-0.055148	-0.666166	-0.359723	-0.637845
0.2526	0.694778	0.166188	-0.397859	0.230722	-0.587205	0.0659756	-0.844612	-0.226825	-0.633742	-0.312125	-0.645487
0.2527	0.742322	0.121951	-0.271163	0.266325	-0.380069	0.0960968	-0.905881	-0.383952	-0.433687	-0.278413	-0.556811
0.2528	0.634899	0.0461605	-0.186878	0.329321	-0.0695932	0.090023	-0.861395	-0.557183	-0.167137	-0.252381	-0.351401
0.2529	0.462649	0.027164	-0.155728	0.389937	0.197587	0.00346547	-0.836943	-0.704015	0.0682241	-0.14986	-0.0922838
0.253	0.335751	0.0458587	-0.118294	0.377703	0.354735	-0.110149	-0.851917	-0.729701	0.197244	0.0611252	0.0699897
0.2531	0.244291	0.0842751	-0.0344786	0.268642	0.383532	-0.171815	-0.762073	-0.569145	0.211216	0.231168	-0.0033853
0.2532	0.138849	0.0821699	0.0801611	0.112081	0.204127	-0.177858	-0.508828	-0.258093	0.171416	0.207068	-0.296976
0.2533	0.0667782	-0.098862	0.212847	-0.0287789	-0.165573	-0.139561	-0.232632	0.0406508	0.113804	0.0437549	-0.619282
0.2534	0.0936455	-0.417785	0.300855	-0.164966	-0.470223	-0.0675026	-0.0881681	0.144238	0.0100271	-0.124968	-0.761794
0.2535	0.126179	-0.607212	0.215437	-0.368821	-0.524511	-0.0161726	-0.148869	-0.0063264	-0.144604	-0.235129	-0.689677
0.2536	0.04814	-0.552439	-0.0787962	-0.624422	-0.456269	-0.0339934	-0.406131	-0.281324	-0.276436	-0.272364	-0.518833
0.2537	-0.0853735	-0.431663	-0.394781	-0.838126	-0.467575	-0.11976	-0.70073	-0.456456	-0.30664	-0.271109	-0.332744
0.2538	-0.203044	-0.420586	-0.481715	-0.971364	-0.563928	-0.21687	-0.813905	-0.448225	-0.257541	-0.257459	-0.116526
0.2539	-0.321371	-0.472645	-0.322278	-1.04741	-0.639427	-0.286359	-0.69508	-0.352738	-0.218632	-0.171152	0.165252
0.254	-0.397841	-0.42986	-0.135184	-1.06325	-0.638388	-0.345698	-0.480989	-0.30096	-0.228203	0.0275415	0.44897
0.2541	-0.336923	-0.249543	-0.131071	-0.977539	-0.554842	-0.400452	-0.293099	-0.390945	-0.229629	0.230728	0.56832
0.2542	-0.179436	-0.0712588	-0.310295	-0.785403	-0.424297	-0.451305	-0.160682	-0.597181	-0.147243	0.269539	0.421561
0.2543	-0.102607	-0.0756942	-0.494825	-0.573205	-0.331523	-0.511481	-0.0958313	-0.747319	0.0270729	0.105261	0.104409
0.2544	-0.186958	-0.265583	-0.547458	-0.484336	-0.317799	-0.538348	-0.118978	-0.678033	0.204669	-0.13249	-0.169763
0.2545	-0.335667	-0.447329	-0.48987	-0.527233	-0.321006	-0.440862	-0.23287	-0.406797	0.231537	-0.296195	-0.288945
0.2546	-0.410493	-0.455392	-0.441811	-0.533836	-0.273259	-0.224476	-0.38929	-0.123054	0.0175204	-0.349719	-0.32924
0.2547	-0.317936	-0.374328	-0.499555	-0.433026	-0.188383	-0.0308612	-0.499831	0.00359654	-0.314356	-0.318257	-0.406474
0.2548	-0.0678758	-0.412301	-0.629007	-0.309255	-0.129172	0.0279635	-0.470142	-0.0151995	-0.49985	-0.225731	-0.524043
0.2549	0.21607	-0.577018	-0.705074	-0.199265	-0.142445	-0.0143012	-0.249761	-0.0664634	-0.403721	-0.116362	-0.572499
0.255	0.397467	-0.711326	-0.674431	-0.137468	-0.254289	-0.0520724	0.0502138	-0.0794605	-0.133277	-0.0093924	-0.458211
0.2551	0.40351	-0.728712	-0.544443	-0.221395	-0.440823	-0.0397059	0.221158	-0.0277423	0.11523	0.0991442	-0.224895
0.2552	0.243478	-0.657134	-0.339484	-0.449336	-0.571808	-0.0178259	0.179042	0.106798	0.24005	0.123071	-0.0207271
0.2553	-0.0139655	-0.586115	-0.154976	-0.664831	-0.530702	-0.0182658	0.0307832	0.271001	0.239976	0.010155	0.053024
0.2554	-0.295743	-0.57589	-0.0801115	-0.720762	-0.378277	-0.012223	-0.0538696	0.334362	0.113077	-0.124295	0.0151784
0.2555	-0.539942	-0.615151	-0.0913646	-0.636336	-0.232324	0.0105473	-0.0105658	0.236453	-0.152413	-0.16081	-0.0885452
0.2556	-0.696767	-0.698548	-0.142143	-0.504742	-0.127316	0.0213606	0.0613032	0.0768717	-0.501814	-0.0807352	-0.212973
0.2557	-0.76455	-0.789906	-0.243817	-0.342838	-0.0824846	0.00450456	0.0438587	-0.0444347	-0.812426	0.0818767	-0.261976
0.2558	-0.7509	-0.810547	-0.391465	-0.145497	-0.0742787	-0.0326241	-0.0272934	-0.162202	-0.953142	0.251608	-0.196373
0.2559	-0.595554	-0.77294	-0.494676	0.0547605	-0.0139008	-0.0419477	-0.0301345	-0.313275	-0.818002	0.33923	-0.145696
0.256	-0.272671	-0.785625	-0.462057	0.190929	0.109442	0.032392	0.0726365	-0.455307	-0.425694	0.297553	-0.222891
0.2561	0.0931355	-0.90401	-0.343232	0.188348	0.24755	0.17915	0.219544	-0.523327	0.00275749	0.203879	-0.315145
0.2562	0.342563	-1.01816	-0.276049	0.0550366	0.395191	0.303727	0.316579	-0.460974	0.243182	0.210145	-0.230978
0.2563	0.414249	-0.966988	-0.287816	-0.0870092	0.52398	0.310734	0.324037	-0.30075	0.292609	0.32897	0.0484781
0.2564	0.306002	-0.714549	-0.300245	-0.106325	0.539039	0.213715	0.291493	-0.139129	0.242675	0.422729	0.352597
0.2565	0.0929366	-0.340866	-0.283712	-0.0390943	0.363556	0.11475	0.269162	-0.0042835	0.137869	0.404394	0.506888
0.2566	-0.0340633	-0.0061534	-0.225178	-0.0372392	0.0451903	0.0422758	0.255073	0.137392	0.050031	0.303231	0.464098
0.2567	0.00742864	0.103476	-0.0594695	-0.0911224	-0.205952	-0.0987864	0.218653	0.300669	0.0575986	0.189265	0.293778
0.2568	0.0760464	-0.0577581	0.185729	-0.0202124	-0.240701	-0.352631	0.1281	0.466175	0.0957934	0.107818	0.11819
0.2569	0.00322318	-0.341373	0.350457	0.231686	-0.146402	-0.615433	0.00456253	0.571205	0.0276451	0.0534291	-0.0109608
0.257	-0.212495	-0.526868	0.340243	0.487921	-0.0403233	-0.758169	-0.0517914	0.545697	-0.124763	-0.0068001	-0.0952374
0.2571	-0.425547	-0.479742	0.207499	0.573264	0.0750884	-0.749488	0.0310806	0.342558	-0.179337	-0.0821045	-0.0387821
0.2572	-0.510799	-0.268196	0.0797743	0.524368	0.18987	-0.648721	0.182085	0.00300016	-0.0533555	-0.166466	0.210604
0.2573	-0.441491	-0.120998	0.0567022	0.463741	0.261108	-0.527574	0.244556	-0.260459	0.133252	-0.229012	0.492604
0.2574	-0.285335	-0.163777	0.134422	0.400878	0.231319	-0.416889	0.155509	-0.255848	0.251214	-0.206607	0.59892
0.2575	-0.192195	-0.263112	0.234224	0.300132	0.0507377	-0.295143	0.0395034	-0.0755166	0.28563	-0.0974276	0.466102
0.2576	-0.235865	-0.244777	0.277321	0.183272	-0.204235	-0.155438	0.0470994	0.074624	0.259037	0.0187157	0.218953
0.2577	-0.287258	-0.137073	0.226994	0.081127	-0.352033	-0.0564726	0.165559	0.160783	0.167743	0.10574	0.0572145
0.2578	-0.233935	-0.0920713	0.103896	-0.0067715	-0.303725	-0.0283905	0.287766	0.223875	0.0301158	0.208627	0.0416193
0.2579	-0.175138	-0.136532	-0.0186023	-0.0674405	-0.155541	-0.0283905	0.337945	0.255291	-0.0831333	0.329658	0.0401877
0.258	-0.20237	-0.145213	-0.033326	-0.0822034	-0.0798251	-0.0554335	0.29366	0.281593	-0.123359	0.377203	-0.0498242
0.2581	-0.193931	-0.0580421	0.108885	-0.118258	-0.164775	-0.145313	0.185886	0.336908	-0.0911799	0.306199	-0.110938
0.2582	-0.0325695	0.0428738	0.339757	-0.237173	-0.347524	-0.242258	0.0727108	0.342483	-0.0063784	0.240447	0.0205717
0.2583	0.187622	0.0856054	0.529761	-0.366297	-0.480119	-0.241368	0.00552727	0.210974	0.070182	0.310074	0.262044
0.2584	0.293938	0.0622358	0.548022	-0.383099	-0.436348	-0.140161	0.00882451	0.0240005	0.106162	0.46816	0.372017
0.2585	0.221222	-0.0334697	0.361414	-0.247462	-0.218086	-0.0410008	0.0779835	-0.0594709	0.162167	0.574476	0.255487
0.2586	0.0508275	-0.186271	0.0974299	-0.0695457	-0.0093818	-0.0231801	0.142696	-0.0020778	0.256218	0.562827	0.0299485
0.2587	-0.098767	-0.310773	-0.0878427	0.0175778	-0.0018495	-0.0870877	0.0707259	0.127211	0.270999	0.479163	-0.0868727
0.2588	-0.207083	-0.310773	-0.204656	0.0583446	-0.146286	-0.157201	-0.148149	0.269798	0.0957934	0.390441	0.0521366
0.2589	-0.314141	-0.185306	-0.351616	0.150593	-0.239971	-0.106348	-0.30031	0.392627	-0.18494	0.326802	0.33227
0.259	-0.357562	-0.0272039	-0.48636	0.218275	-0.194095	0.0787699	-0.202574	0.474222	-0.323201	0.312025	0.469053
0.2591	-0.208141	0.0845663	-0.514765	0.141789	-0.0953118	0.233559	0.0471927	0.520639	-0.168772	0.343328	0.33599
0.2592	0.114338	0.124193	-0.481533	-0.0457092	-0.0590194	0.219365	0.228942	0.543409	0.170785	0.331286	0.037463
0.2593	0.402677	0.0574489	-0.466823	-0.220174	-0.105951	0.12048	0.305702	0.513107	0.482288	0.221958	-0.275969
0.2594	0.462832	-0.118197	-0.455454	-0.293325	-0.21876	0.145457	0.375585	0.408989	0.637035	0.0946358	-0.48784
0.2595	0.303147	-0.288443	-0.430112	-0.249363	-0.375897	0.309971	0.477445	0.254624	0.623127	0.0305101	-0.568361
0.2596	0.140434	-0.333104	-0.404887	-0.121904	-0.495099	0.422591	0.595704	0.0964475	0.494061	-0.0124773	-0.633976
0.2597	0.143338	-0.255384	-0.361163	0.0194542	-0.471878	0.401049	0.720657	0.0117203	0.310883	-0.110478	-0.764145
0.2598	0.210615	-0.132212	-0.246693	0.0720023	-0.300593	0.343462	0.789685	0.0629382	0.134833	-0.229902	-0.840958
0.2599	0.135332	-0.0343601	-0.0206804	-0.0042278	-0.0944958	0.368612	0.720132	0.230815	-0.0081591	-0.268712	-0.715952
0.26	-0.12851	0.00013	0.296049	-0.0932006	0.056415	0.491482	0.559735	0.416631	-0.1717	-0.189311	-0.399285
0.2601	-0.456888	-0.0064267	0.582632	-0.0693912	0.1725	0.607864	0.407664	0.484897	-0.402775	-0.0593342	-0.022969
0.2602	-0.684994	-0.0353248	0.634026	0.0455233	0.281314	0.600782	0.288298	0.380969	-0.624387	0.0308225	0.297748
0.2603	-0.720375	-0.132885	0.339644	0.147143	0.334519	0.45291	0.239295	0.190912	-0.700776	0.0584787	0.492957
0.2604	-0.58983	-0.293283	-0.114859	0.199979	0.263505	0.253178	0.296868	-0.0044862	-0.580445	0.0297834	0.488596
0.2605	-0.380059	-0.419274	-0.411637	0.259169	0.129165	0.104474	0.372493	-0.228594	-0.296791	-0.0675295	0.28475
0.2606	-0.152468	-0.454878	-0.471819	0.328796	0.112586	0.0297576	0.314708	-0.454708	0.0450032	-0.226695	-0.0162986
0.2607	0.0331541	-0.430231	-0.431924	0.362905	0.253217	0.00409313	0.0954812	-0.568922	0.273999	-0.376249	-0.27344
0.2608	0.0941002	-0.415508	-0.377997	0.351276	0.38249	0.041598	-0.10629	-0.527075	0.303936	-0.435439	-0.379789
0.2609	0.0437457	-0.461722	-0.29928	0.30892	0.376389	0.127482	-0.0834456	-0.387159	0.18703	-0.406642	-0.355816
0.261	-0.0022455	-0.546276	-0.186151	0.276376	0.285338	0.172508	0.135256	-0.195537	0.00563275	-0.371563	-0.308988
0.2611	-0.0197171	-0.60566	-0.0348441	0.302003	0.221812	0.146478	0.335109	-0.0123691	-0.167375	-0.337062	-0.310027
0.2612	-0.0992339	-0.591249	0.179577	0.386274	0.178374	0.0910501	0.364447	0.038198	-0.289121	-0.216731	-0.365125
0.2613	-0.234989	-0.471531	0.421643	0.434011	0.043879	-0.0317515	0.240566	-0.0430938	-0.366355	-0.0441165	-0.426631
0.2614	-0.286265	-0.249295	0.598165	0.36633	-0.179588	-0.296351	0.113896	-0.0807744	-0.404254	0.0403195	-0.424627
0.2615	-0.174071	-0.0251108	0.664706	0.301049	-0.366721	-0.645736	0.154271	0.0331011	-0.41097	0.00540572	-0.348957
0.2616	-0.0144324	0.0816345	0.592562	0.350236	-0.425095	-0.894906	0.364088	0.189203	-0.434339	-0.07814	-0.235183
0.2617	0.0271397	0.0939078	0.372429	0.359019	-0.355273	-0.916722	0.555774	0.20324	-0.482527	-0.173697	-0.0969572
0.2618	-0.0096397	0.151821	0.116566	0.172315	-0.255105	-0.741442	0.604109	0.0551013	-0.511939	-0.264467	0.0317857
0.2619	0.0521968	0.337943	0.00227771	-0.101024	-0.231959	-0.45078	0.542003	-0.136392	-0.539056	-0.29805	0.107541
0.262	0.23229	0.605181	0.0743945	-0.280275	-0.280266	-0.134597	0.400672	-0.277841	-0.600488	-0.229976	0.158393
0.2621	0.408961	0.823459	0.213898	-0.314617	-0.305878	0.103935	0.186034	-0.332695	-0.626465	-0.0821789	0.200463
0.2622	0.53844	0.874072	0.306808	-0.226958	-0.243772	0.2371	-0.0341522	-0.298938	-0.521457	0.0555223	0.178133
0.2623	0.624774	0.704458	0.32166	-0.0537558	-0.126277	0.292251	-0.20239	-0.221661	-0.305511	0.114273	0.0913583
0.2624	0.61298	0.372177	0.242608	0.110298	-0.0638063	0.272567	-0.336884	-0.129063	-0.090456	0.126067	0.0257821
0.2625	0.453171	0.0540647	0.0451459	0.132104	-0.118305	0.192671	-0.436814	0.0308061	0.00747002	0.141755	0.0173381
0.2626	0.217275	-0.155231	-0.18668	-0.0222503	-0.206313	0.117471	-0.478079	0.254887	-0.0450994	0.117553	0.06428
0.2627	0.0606682	-0.342433	-0.266255	-0.243348	-0.200196	0.0870642	-0.46452	0.389192	-0.153434	-0.0205982	0.211129
0.2628	0.0989644	-0.529286	-0.127104	-0.425196	-0.0907479	0.0459613	-0.400029	0.368175	-0.178897	-0.236019	0.42744
0.2629	0.321662	-0.610573	0.0831118	-0.532134	-0.0097473	-0.042278	-0.27313	0.326059	-0.0557248	-0.380032	0.571693
0.263	0.546332	-0.559595	0.159792	-0.553305	-0.101265	-0.136264	-0.0719828	0.36991	0.146571	-0.342059	0.555892
0.2631	0.569478	-0.457714	0.0208575	-0.535643	-0.349379	-0.200216	0.140746	0.452114	0.256715	-0.113354	0.455778
0.2632	0.396669	-0.370077	-0.21921	-0.546006	-0.559648	-0.275031	0.256127	0.500507	0.198045	0.2533	0.412404
0.2633	0.218107	-0.280307	-0.342599	-0.533687	-0.577485	-0.381539	0.269208	0.483694	0.116679	0.63609	0.430363
0.2634	0.182727	-0.129599	-0.24647	-0.412026	-0.463021	-0.423655	0.239676	0.3777	0.187197	0.920778	0.444207
0.2635	0.264767	0.0692432	-0.0380564	-0.238812	-0.353943	-0.295427	0.201904	0.247433	0.369166	1.12358	0.463718
0.2636	0.323379	0.209959	0.120496	-0.117881	-0.23713	-0.0102936	0.198793	0.213646	0.498455	1.28309	0.476152
0.2637	0.275043	0.186738	0.18336	-0.0477874	-0.0160533	0.302688	0.247991	0.287573	0.515576	1.29601	0.407114
0.2638	0.160755	-0.0059869	0.18425	0.0221416	0.254271	0.490128	0.258719	0.393098	0.479337	1.0423	0.274199
0.2639	0.0229684	-0.250746	0.126465	0.0786443	0.430151	0.491543	0.148501	0.461963	0.443045	0.564142	0.183646
0.264	-0.133257	-0.41638	-0.0186945	0.0512358	0.463825	0.347154	-0.0077828	0.477116	0.42654	0.0744013	0.156603
0.2641	-0.271409	-0.47513	-0.230909	-0.0661846	0.374162	0.135142	-0.109166	0.47574	0.470237	-0.168758	0.155273
0.2642	-0.358739	-0.461811	-0.432131	-0.161275	0.186796	-0.0110174	-0.181235	0.535455	0.571444	-0.110613	0.204122
0.2643	-0.378569	-0.401784	-0.560508	-0.120609	-0.0360826	0.0393101	-0.232554	0.694671	0.627723	0.0677251	0.306145
0.2644	-0.339319	-0.338497	-0.603119	0.0267378	-0.194185	0.264505	-0.150757	0.882094	0.563397	0.215025	0.362499
0.2645	-0.307686	-0.33238	-0.60268	0.154988	-0.209433	0.495175	0.104344	0.973087	0.432703	0.333533	0.299137
0.2646	-0.28925	-0.37445	-0.58814	0.199574	-0.0687014	0.568401	0.40364	0.917624	0.319894	0.462801	0.175525
0.2647	-0.188219	-0.409979	-0.493786	0.162886	0.183537	0.468975	0.650504	0.793122	0.243774	0.593129	0.0921284
0.2648	-0.0118724	-0.464505	-0.256669	0.0640479	0.414572	0.307932	0.853073	0.6966	0.206914	0.669959	0.0870504
0.2649	0.068291	-0.582816	0.058242	-0.0120334	0.431867	0.201123	0.986512	0.638815	0.206315	0.611134	0.154308
0.265	-0.0433778	-0.657945	0.310756	0.0543128	0.199076	0.21112	0.978689	0.592106	0.204311	0.381989	0.266518
0.2651	-0.192076	-0.555847	0.423371	0.282493	-0.0987023	0.317727	0.80972	0.575379	0.188743	0.0681177	0.368176
0.2652	-0.177398	-0.372622	0.428211	0.5828	-0.270649	0.425502	0.524645	0.626522	0.151724	-0.182393	0.389017
0.2653	0.00405704	-0.297757	0.413561	0.81142	-0.24906	0.47717	0.190812	0.727289	0.0246766	-0.281808	0.290052
0.2654	0.216293	-0.306614	0.428434	0.847765	-0.0354833	0.489404	-0.0661647	0.802115	-0.204834	-0.233941	0.100608
0.2655	0.331322	-0.243887	0.424633	0.723862	0.278754	0.484177	-0.074651	0.75661	-0.421744	-0.105325	-0.128988
0.2656	0.308283	-0.086564	0.320955	0.571427	0.515796	0.454914	0.172789	0.531562	-0.520344	0.00970447	-0.347319
0.2657	0.225749	0.0732509	0.112091	0.446458	0.608746	0.385801	0.441156	0.149982	-0.49892	0.0711012	-0.483541
0.2658	0.221913	0.199185	-0.0739915	0.346676	0.646205	0.294882	0.523074	-0.246837	-0.42325	0.126194	-0.492747
0.2659	0.330964	0.298075	-0.0739171	0.297964	0.666909	0.233816	0.405945	-0.441342	-0.330009	0.24165	-0.3506
0.266	0.437923	0.34067	0.113056	0.310034	0.62035	0.240898	0.171453	-0.323922	-0.16385	0.410363	-0.0603887
0.2661	0.48014	0.3082	0.329002	0.34085	0.526171	0.329447	-0.049862	-0.0068435	0.0823877	0.505527	0.253849
0.2662	0.47865	0.251846	0.461053	0.383987	0.451307	0.469198	-0.119791	0.294811	0.252708	0.414534	0.414405
0.2663	0.396053	0.245729	0.525846	0.516038	0.372081	0.547035	-0.0238107	0.47402	0.22789	0.18741	0.389393
0.2664	0.211672	0.279827	0.568441	0.754754	0.263867	0.454435	0.128174	0.561658	0.058727	-0.0168326	0.279494
0.2665	0.0653807	0.279827	0.568064	0.958657	0.214594	0.233614	0.246062	0.572985	-0.162006	-0.0975912	0.182533
0.2666	0.150633	0.246768	0.491504	0.964132	0.312446	0.0244729	0.315991	0.463339	-0.358748	-0.0881932	0.142074
0.2667	0.439852	0.259893	0.371173	0.778766	0.519455	-0.0769238	0.322548	0.217165	-0.464281	-0.0445713	0.127265
0.2668	0.677603	0.344694	0.241434	0.57015	0.696977	-0.0317486	0.247917	-0.0725954	-0.495257	0.0296197	0.12258
0.2669	0.717331	0.438454	0.127745	0.466373	0.69219	0.133435	0.135707	-0.248766	-0.509935	0.122319	0.218736
0.267	0.652909	0.452213	0.10659	0.458961	0.468528	0.354835	0.0414965	-0.235007	-0.512829	0.189577	0.433557
0.2671	0.588812	0.330843	0.192594	0.445184	0.202228	0.559077	0.0182863	-0.087337	-0.518655	0.203861	0.583597
0.2672	0.536136	0.100734	0.245963	0.309941	0.120707	0.646377	0.121634	0.0508499	-0.567944	0.146966	0.506072
0.2673	0.506432	-0.157749	0.112964	0.0178009	0.217836	0.566085	0.270109	0.0283707	-0.633107	-0.0036148	0.22802
0.2674	0.51284	-0.37564	-0.164112	-0.317061	0.274137	0.384322	0.261972	-0.158677	-0.614305	-0.185361	-0.105436
0.2675	0.535171	-0.513792	-0.370082	-0.510162	0.162805	0.2024	0.0125169	-0.354147	-0.444177	-0.233548	-0.334358
0.2676	0.571537	-0.536637	-0.361521	-0.477543	-0.0462073	0.05917	-0.321438	-0.452689	-0.212277	-0.10347	-0.370778
0.2677	0.60195	-0.41638	-0.1498	-0.271573	-0.224785	-0.0167477	-0.488477	-0.517042	-0.105219	0.020507	-0.249244
0.2678	0.529604	-0.188275	0.162337	-0.0367902	-0.287558	0.00756378	-0.436374	-0.621143	-0.185308	0.0064448	-0.0840142
0.2679	0.292735	0.0560443	0.366458	0.0656834	-0.205125	0.090548	-0.356413	-0.675192	-0.355262	-0.0490931	0.00952245
0.268	-0.0418598	0.217041	0.266581	-0.0289667	-0.0215606	0.129007	-0.399522	-0.563627	-0.525332	-0.0696536	-0.0601898
0.2681	-0.317734	0.232095	-0.0595438	-0.237306	0.118556	0.0503224	-0.516201	-0.323421	-0.669527	-0.111591	-0.31114
0.2682	-0.379339	0.138044	-0.305214	-0.395333	0.0753101	-0.072839	-0.589696	-0.0568707	-0.763265	-0.182925	-0.623082
0.2683	-0.159997	0.0533167	-0.291443	-0.424157	-0.116359	-0.105834	-0.552088	0.137374	-0.77146	-0.2437	-0.836585
0.2684	0.224339	0.040632	-0.08436	-0.370173	-0.268784	-0.0316593	-0.363975	0.178168	-0.714142	-0.286946	-0.85839
0.2685	0.531945	0.0429482	0.176575	-0.28774	-0.264099	0.0746567	-0.0501029	0.0697507	-0.661317	-0.277649	-0.654588
0.2686	0.603004	-0.0118809	0.362811	-0.217372	-0.194802	0.145953	0.240474	-0.133186	-0.620827	-0.175992	-0.296902
0.2687	0.493041	-0.126169	0.340846	-0.202318	-0.192549	0.155901	0.353283	-0.355001	-0.528741	-0.0520887	0.0331088
0.2688	0.363975	-0.256423	0.0816116	-0.20589	-0.264503	0.0838316	0.267517	-0.494656	-0.397434	-0.0367657	0.178417
0.2689	0.278781	-0.346302	-0.233785	-0.129695	-0.357621	-0.0799315	0.0397766	-0.490386	-0.340728	-0.145377	0.121151
0.269	0.200806	-0.336326	-0.380821	0.0236949	-0.380509	-0.233687	-0.270814	-0.405318	-0.396835	-0.292486	-0.0170359
0.2691	0.123206	-0.19668	-0.296649	0.142679	-0.274	-0.236141	-0.582122	-0.331393	-0.489803	-0.415323	-0.083106
0.2692	0.0732444	0.0775766	-0.0776828	0.155878	-0.132029	-0.13148	-0.815262	-0.25338	-0.526684	-0.471806	-0.0428167
0.2693	0.0410653	0.43927	0.127578	0.0896013	-0.0894708	-0.0880474	-0.917069	-0.152074	-0.459277	-0.42224	0.0405802
0.2694	0.0463028	0.72708	0.256257	0.0398731	-0.154663	-0.174075	-0.821877	-0.130458	-0.315413	-0.259343	0.130094
0.2695	0.156658	0.82569	0.325901	0.0613025	-0.279063	-0.30464	-0.516126	-0.28598	-0.205074	-0.0885085	0.196604
0.2696	0.310921	0.798298	0.351889	0.0858748	-0.460664	-0.363142	-0.169196	-0.547466	-0.256892	-0.0582801	0.178253
0.2697	0.336338	0.700213	0.300929	0.0437885	-0.660935	-0.380713	-0.0096783	-0.745869	-0.491172	-0.147618	0.041783
0.2698	0.217852	0.502415	0.0773602	-0.0746817	-0.749422	-0.451305	-0.0782501	-0.804545	-0.767787	-0.200713	-0.167798
0.2699	0.157438	0.20289	-0.322352	-0.227255	-0.683744	-0.533966	-0.258757	-0.756677	-0.954227	-0.159533	-0.326588
0.27	0.259847	-0.13257	-0.69426	-0.298589	-0.592916	-0.544302	-0.475095	-0.667688	-1.10025	-0.0821045	-0.327755
0.2701	0.364934	-0.355073	-0.827672	-0.249842	-0.59379	-0.529064	-0.710134	-0.598798	-1.2857	-0.0158857	-0.210583
0.2702	0.338113	-0.335122	-0.745984	-0.206044	-0.628477	-0.566363	-0.888748	-0.57035	-1.42789	0.00770065	-0.0882762
0.2703	0.217199	-0.118048	-0.625063	-0.26497	-0.593489	-0.628469	-0.9138	-0.57035	-1.39633	-0.0354707	-0.0363413
0.2704	0.0640101	0.104575	-0.546777	-0.366574	-0.557986	-0.682088	-0.800889	-0.597833	-1.19653	-0.106751	-0.0662891
0.2705	-0.104296	0.149279	-0.49138	-0.409132	-0.620823	-0.704333	-0.663905	-0.65979	-0.927874	-0.114393	-0.113483
0.2706	-0.274303	-0.0141078	-0.455238	-0.385496	-0.6865	-0.631601	-0.575025	-0.722261	-0.676594	0.0078672	-0.0779536
0.2707	-0.406943	-0.252749	-0.438524	-0.319469	-0.625263	-0.48376	-0.477926	-0.723226	-0.474412	0.235157	0.0679887
0.2708	-0.491829	-0.426431	-0.415828	-0.212585	-0.454096	-0.382745	-0.297539	-0.667836	-0.263563	0.472394	0.22511
0.2709	-0.531079	-0.526753	-0.417243	-0.127492	-0.25562	-0.399324	-0.0582981	-0.633288	0.019768	0.604943	0.246915
0.271	-0.456289	-0.626243	-0.482174	-0.15727	-0.10655	-0.491229	0.132572	-0.65979	0.292022	0.557965	0.101498
0.2711	-0.243709	-0.729454	-0.591364	-0.288854	-0.0583521	-0.561792	0.150115	-0.685841	0.420034	0.398549	-0.0798831
0.2712	-0.0028611	-0.746256	-0.725163	-0.441364	-0.0908967	-0.517057	-0.0408535	-0.614799	0.420649	0.292577	-0.162121
0.2713	0.166393	-0.640613	-0.826296	-0.5588	-0.152854	-0.351815	-0.310902	-0.453288	0.395022	0.254126	-0.154668
0.2714	0.234467	-0.513344	-0.793586	-0.594165	-0.209224	-0.192382	-0.462095	-0.293696	0.347726	0.113064	-0.186213
0.2715	0.179427	-0.497656	-0.612354	-0.511807	-0.249301	-0.141079	-0.400267	-0.171876	0.250856	-0.173839	-0.317669
0.2716	-0.0135257	-0.636517	-0.420154	-0.35476	-0.27504	-0.150725	-0.191576	-0.0811519	0.207381	-0.422552	-0.43588
0.2717	-0.257834	-0.814553	-0.368485	-0.269519	-0.273954	-0.166251	0.0357378	-0.0194331	0.296719	-0.47244	-0.433759
0.2718	-0.388904	-0.847023	-0.440602	-0.347753	-0.292639	-0.204652	0.185159	0.0625877	0.362837	-0.332541	-0.332744
0.2719	-0.35681	-0.68282	-0.517634	-0.478685	-0.429974	-0.255017	0.238682	0.206654	0.243242	-0.112407	-0.20338
0.272	-0.246911	-0.452076	-0.550443	-0.495983	-0.649619	-0.264663	0.222618	0.356133	0.0187352	0.0787431	-0.105603
0.2721	-0.158887	-0.316819	-0.552941	-0.344116	-0.792108	-0.178446	0.150282	0.43072	-0.191344	0.199404	-0.0761907
0.2722	-0.15911	-0.326291	-0.53794	-0.0784719	-0.824111	-0.0187907	0.0432985	0.420184	-0.392873	0.30084	-0.098961
0.2723	-0.250993	-0.426341	-0.52047	0.133509	-0.820041	0.114134	-0.0361029	0.374292	-0.55609	0.461471	-0.144265
0.2724	-0.389145	-0.542162	-0.535645	0.147683	-0.74762	0.178186	-0.021102	0.315616	-0.596464	0.648519	-0.217813
0.2725	-0.537923	-0.635843	-0.569743	0.059235	-0.563636	0.21557	0.0723062	0.210974	-0.515282	0.702053	-0.305187
0.2726	-0.67511	-0.731034	-0.546373	0.0285349	-0.390422	0.264282	0.119401	0.0471575	-0.373511	0.535464	-0.356405
0.2727	-0.760876	-0.841373	-0.457595	0.0506013	-0.332928	0.316613	0.0196447	-0.128077	-0.206912	0.237086	-0.356039
0.2728	-0.739585	-0.839416	-0.37689	0.0625362	-0.330017	0.361991	-0.200736	-0.283497	-0.0389823	-0.0389613	-0.335564
0.2729	-0.616048	-0.589431	-0.304469	0.0336922	-0.30089	0.407092	-0.429828	-0.444054	0.0823877	-0.138218	-0.302494
0.273	-0.493549	-0.215034	-0.196972	-0.0515352	-0.243332	0.425427	-0.52824	-0.576078	0.129695	-0.000847	-0.274132
0.2731	-0.4783	-0.000943	-0.147508	-0.165075	-0.160301	0.384762	-0.378497	-0.571	0.117991	0.217632	-0.304058
0.2732	-0.584542	-0.0676597	-0.276967	-0.224287	-0.0572387	0.314319	0.00359779	-0.423802	0.0596918	0.300955	-0.379654
0.2733	-0.74734	-0.288502	-0.544057	-0.181161	-0.025982	0.256384	0.449504	-0.259074	-0.0439116	0.209978	-0.461646
0.2734	-0.860955	-0.472517	-0.817884	-0.0211191	-0.102652	0.179739	0.764431	-0.173291	-0.198277	0.0568795	-0.538476
0.2735	-0.847122	-0.506334	-0.962113	0.252236	-0.141297	0.0509216	0.86945	-0.156822	-0.358822	-0.0750971	-0.528654
0.2736	-0.758149	-0.376605	-0.836031	0.520408	-0.0401645	-0.0882692	0.808458	-0.133647	-0.428826	-0.203851	-0.358408
0.2737	-0.717558	-0.173477	-0.43317	0.629994	0.0977149	-0.20534	0.619602	-0.0448214	-0.395842	-0.349598	-0.147774
0.2738	-0.755313	-0.0051496	0.0382737	0.565548	0.0902569	-0.28306	0.32619	0.132665	-0.341857	-0.462922	-0.0780621
0.2739	-0.763543	0.0617568	0.318636	0.432087	-0.111223	-0.243461	0.00575034	0.360643	-0.320491	-0.495175	-0.12965
0.274	-0.645921	-0.0341964	0.306674	0.350201	-0.329851	-0.0269468	-0.239682	0.516164	-0.335888	-0.428432	-0.140134
0.2741	-0.459433	-0.278707	0.130642	0.347162	-0.351142	0.25538	-0.316317	0.528207	-0.37366	-0.261198	-0.008915
0.2742	-0.280718	-0.538641	-0.0126339	0.31279	-0.172141	0.394444	-0.192779	0.448632	-0.388309	-0.0946999	0.214896
0.2743	-0.0785147	-0.66793	-0.043827	0.192209	0.0297154	0.306921	0.02861	0.345844	-0.32808	-0.0796459	0.355729
0.2744	0.153815	-0.60575	0.0113915	0.11019	0.110914	0.0401976	0.211423	0.21813	-0.182772	-0.178308	0.278183
0.2745	0.31689	-0.383761	0.0536995	0.152672	0.0730102	-0.306384	0.323073	0.0510164	0.0280376	-0.179907	0.0602724
0.2746	0.3601	-0.104438	-0.0528937	0.182004	0.0223172	-0.598227	0.38838	-0.103863	0.249136	-0.0078604	-0.0773013
0.2747	0.363975	0.125083	-0.280255	0.0352914	0.0120761	-0.718632	0.421598	-0.172085	0.374528	0.194787	-0.0129998
0.2748	0.412687	0.25346	-0.407404	-0.242235	-0.0325105	-0.636725	0.408987	-0.132385	0.313536	0.290666	0.199409
0.2749	0.495708	0.268589	-0.352804	-0.471649	-0.112792	-0.4289	0.296178	-0.0210651	0.104232	0.266662	0.426497
0.275	0.544615	0.208122	-0.29485	-0.518282	-0.0986279	-0.228352	0.105017	0.100993	-0.0944608	0.196198	0.520647
0.2751	0.49795	0.14431	-0.382912	-0.364421	0.0412938	-0.132667	-0.0071764	0.157273	-0.174577	0.17365	0.362737
0.2752	0.342354	0.102663	-0.539365	-0.141433	0.216283	-0.104329	0.0756213	0.0748408	-0.165896	0.228075	-0.000234
0.2753	0.14707	0.0439129	-0.615681	-0.0612152	0.373945	-0.0155783	0.280684	-0.104086	-0.128564	0.277421	-0.328755
0.2754	-0.0136894	-0.0668303	-0.560657	-0.188998	0.467084	0.155781	0.396615	-0.199101	-0.0765304	0.234176	-0.424911
0.2755	-0.14135	-0.18864	-0.422687	-0.360843	0.423913	0.297536	0.270999	-0.0988592	-0.0246699	0.135354	-0.310236
0.2756	-0.220631	-0.262466	-0.320664	-0.382209	0.282189	0.308879	-0.0069667	0.0921677	0.013874	0.126233	-0.110898
0.2757	-0.234603	-0.306162	-0.353357	-0.247912	0.175057	0.206559	-0.228515	0.183803	0.033248	0.295911	0.0484602
0.2758	-0.245655	-0.317855	-0.472182	-0.108409	0.163263	0.087267	-0.319901	0.130459	0.00904113	0.521694	0.0643302
0.2759	-0.30186	-0.221259	-0.539365	-0.0746358	0.193136	-0.0097794	-0.327799	0.0842837	-0.018266	0.606946	-0.0250081
0.276	-0.328951	-0.0283174	-0.525669	-0.128492	0.199299	-0.109635	-0.271943	0.184011	0.0722128	0.524091	-0.0646344
0.2761	-0.238032	0.110543	-0.496182	-0.184158	0.139436	-0.187234	-0.13394	0.372375	0.258661	0.409416	-0.0183931
0.2762	-0.0789816	0.0797263	-0.434574	-0.196492	-0.0253827	-0.214352	0.049827	0.531249	0.345265	0.385305	-0.000626
0.2763	0.0110467	-0.111594	-0.281773	-0.185955	-0.264989	-0.22871	0.188053	0.617749	0.227074	0.439998	-0.045186
0.2764	-0.0230511	-0.369746	-0.123248	-0.204989	-0.441426	-0.210916	0.247842	0.643715	-0.0397983	0.440294	-0.0281403
0.2765	-0.105998	-0.539918	-0.130255	-0.257512	-0.447351	-0.0676122	0.269088	0.625796	-0.358457	0.241367	0.10665
0.2766	-0.165585	-0.502072	-0.314334	-0.303063	-0.323566	0.173399	0.301394	0.565814	-0.617231	-0.114319	0.212351
0.2767	-0.187316	-0.299924	-0.501062	-0.34948	-0.170339	0.3514	0.375808	0.455846	-0.714791	-0.340993	0.125694
0.2768	-0.136464	-0.108239	-0.512241	-0.40911	-0.0367102	0.398007	0.481011	0.279324	-0.648207	-0.245389	-0.0982343
0.2769	0.00116285	-0.0505275	-0.300462	-0.456418	0.0705043	0.389326	0.546249	0.0798686	-0.480523	0.0291528	-0.254199
0.277	0.154038	-0.0979446	-0.028247	-0.506306	0.176359	0.385578	0.470494	-0.0066146	-0.282794	0.222979	-0.223187
0.2771	0.236545	-0.15	0.0539162	-0.566847	0.299485	0.357353	0.224696	0.0722619	-0.169254	0.235441	-0.0641153
0.2772	0.208023	-0.142769	-0.0443695	-0.564827	0.423601	0.294882	-0.0669198	0.211938	-0.218982	0.120241	0.0348108
0.2773	0.0564777	-0.0592979	-0.0790382	-0.42482	0.536438	0.261299	-0.257779	0.299597	-0.375589	-0.0325602	-0.0729098
0.2774	-0.157904	0.0632749	0.0436457	-0.170901	0.670419	0.30189	-0.33592	0.299374	-0.521457	-0.135564	-0.299658
0.2775	-0.282332	0.120519	0.207706	0.0937726	0.852855	0.383871	-0.373304	0.20986	-0.556387	-0.158345	-0.453058
0.2776	-0.220826	0.0418347	0.315819	0.313079	1.01706	0.431739	-0.408966	0.0579496	-0.470033	-0.137054	-0.484417
0.2777	-0.0433035	-0.099073	0.376103	0.488239	1.03186	0.378957	-0.40859	-0.0664783	-0.347204	-0.0764273	-0.484598
0.2778	0.0954827	-0.16554	0.431179	0.590099	0.84616	0.200066	-0.340002	-0.0674431	-0.212048	0.0148568	-0.538859
0.2779	0.0791206	-0.127006	0.485192	0.604936	0.539856	-0.0420008	-0.254235	0.0499774	-0.0199114	0.0564126	-0.646857
0.278	-0.0832272	-0.0540875	0.5379	0.600839	0.195066	-0.254943	-0.206928	0.17448	0.140909	0.0224635	-0.753024
0.2781	-0.250826	0.00413785	0.61224	0.64054	-0.160013	-0.426052	-0.181247	0.20897	0.0770972	-0.0111201	-0.79176
0.2782	-0.288084	0.0476394	0.697932	0.689886	-0.447366	-0.53627	-0.128862	0.174872	-0.185986	0.00198815	-0.723537
0.2783	-0.178231	0.124285	0.737707	0.658619	-0.518033	-0.510717	-0.0268076	0.146425	-0.423822	0.0258719	-0.569697
0.2784	0.0345084	0.267535	0.698006	0.519879	-0.333063	-0.352854	0.0582603	0.111409	-0.553578	0.0357368	-0.407736
0.2785	0.305225	0.41694	0.614169	0.335587	-0.0656614	-0.205507	0.0346987	0.0115538	-0.614024	0.0722769	-0.295121
0.2786	0.587893	0.490562	0.551173	0.164726	0.0716458	-0.191858	-0.075693	-0.129042	-0.583071	0.117553	-0.198838
0.2787	0.825159	0.472944	0.535154	0.0272911	-0.0128646	-0.251492	-0.19734	-0.255124	-0.455255	0.049845	-0.0445187
0.2788	0.953536	0.39764	0.523233	-0.0387911	-0.288022	-0.243446	-0.335756	-0.375015	-0.311189	-0.139423	0.174852
0.2789	0.962182	0.27178	0.410984	0.0106838	-0.594212	-0.147317	-0.521655	-0.485159	-0.207876	-0.271082	0.396549
0.279	0.907307	0.0894183	0.135699	0.119586	-0.73229	-0.0694484	-0.705422	-0.509933	-0.108535	-0.264101	0.549499
0.2791	0.837304	-0.0827568	-0.196582	0.171081	-0.664683	-0.0842466	-0.796049	-0.430883	-0.0071263	-0.230443	0.552833
0.2792	0.764915	-0.135014	-0.408357	0.183574	-0.512698	-0.142477	-0.774169	-0.351482	0.0453335	-0.213614	0.392241
0.2793	0.659822	-0.0568543	-0.450528	0.242065	-0.364433	-0.129718	-0.671022	-0.338475	0.0718082	-0.125408	0.216934
0.2794	0.47835	0.0439129	-0.398398	0.314558	-0.212267	0.00914273	-0.514722	-0.332993	0.107439	0.052167	0.204452
0.2795	0.291377	0.0946166	-0.316115	0.317548	-0.0601542	0.159696	-0.34208	-0.24439	0.0867608	0.218973	0.331958
0.2796	0.254899	0.109671	-0.247675	0.216182	0.0553759	0.131174	-0.16531	-0.051066	-0.0169145	0.291436	0.402422
0.2797	0.397782	0.12376	-0.246785	0.0455396	0.129963	-0.0884179	-0.0251651	0.164355	-0.0811416	0.301879	0.322432
0.2798	0.540289	0.16857	-0.309182	-0.0768385	0.153451	-0.290714	-0.0081816	0.255273	-0.0520784	0.379564	0.189689
0.2799	0.471102	0.247971	-0.370248	-0.0973777	0.100551	-0.300505	-0.0680332	0.172852	-0.0396128	0.561989	0.130478
0.28	0.207225	0.294476	-0.389684	-0.12341	-0.0205958	-0.161378	-0.0315391	0.0213974	-0.0820942	0.718671	0.191767
0.2801	-0.0109628	0.254088	-0.354081	-0.237989	-0.181227	-0.0176313	0.135033	-0.0737089	-0.0438774	0.734959	0.334741
0.2802	0.000365	0.1909	-0.237084	-0.368301	-0.347301	0.0501206	0.282015	-0.0603775	0.180115	0.602655	0.445005
0.2803	0.195654	0.163609	-0.0577066	-0.397263	-0.461515	0.0190053	0.31421	0.0259192	0.500236	0.418501	0.391259
0.2804	0.386375	0.13541	0.0368584	-0.307251	-0.47941	-0.0848811	0.274361	0.162152	0.717677	0.355289	0.144744
0.2805	0.444976	0.0951699	-0.102772	-0.218712	-0.401488	-0.150761	0.197064	0.36632	0.760225	0.472184	-0.174603
0.2806	0.402711	0.105574	-0.416193	-0.225858	-0.273515	-0.0798924	0.068963	0.5399	0.734688	0.622224	-0.425316
0.2807	0.36494	0.177893	-0.720249	-0.280807	-0.194188	0.119049	-0.0436705	0.549436	0.708684	0.642625	-0.550972
0.2808	0.376342	0.227165	-0.900607	-0.334426	-0.232998	0.339331	0.00799794	0.457405	0.651497	0.525055	-0.524207
0.2809	0.392105	0.162314	-0.879532	-0.364644	-0.350344	0.472181	0.241754	0.456696	0.569351	0.381043	-0.343131
0.281	0.369335	-0.000235	-0.631551	-0.327441	-0.432326	0.477535	0.48047	0.628377	0.517984	0.317231	-0.0803783
0.2811	0.334712	-0.172952	-0.290361	-0.26815	-0.40329	0.413465	0.583708	0.858948	0.512307	0.358091	0.131663
0.2812	0.325701	-0.344586	-0.0612164	-0.278438	-0.278262	0.419539	0.586469	0.987371	0.509487	0.423768	0.214598
0.2813	0.316673	-0.528995	-0.0299326	-0.30478	-0.118231	0.539155	0.566068	0.946384	0.49288	0.381539	0.214113
0.2814	0.218662	-0.639461	-0.104308	-0.221213	0.00910757	0.642539	0.532617	0.764195	0.449743	0.219589	0.213275
0.2815	0.00220193	-0.601151	-0.156739	-0.0434887	0.0847882	0.640649	0.468805	0.507468	0.30133	0.0609615	0.260731
0.2816	-0.191853	-0.48913	-0.154661	0.126026	0.135116	0.640204	0.399178	0.256315	0.0382367	-0.0504432	0.374055
0.2817	-0.22179	-0.422664	-0.0859133	0.228462	0.139287	0.785512	0.368801	0.0961104	-0.180078	-0.120362	0.502745
0.2818	-0.138935	-0.431345	0.0623403	0.232889	0.0356837	1.05789	0.355077	0.0933896	-0.220395	-0.0714386	0.551503
0.2819	-0.0787585	-0.454136	0.234966	0.161609	-0.179223	1.27056	0.295813	0.230963	-0.148526	0.101028	0.457239
0.282	-0.0859727	-0.411377	0.355371	0.104439	-0.384742	1.26289	0.184105	0.387219	-0.0834635	0.255907	0.221903
0.2821	-0.115009	-0.256937	0.390901	0.130866	-0.403123	1.04695	0.0575825	0.411671	-0.0330819	0.317589	-0.0816802
0.2822	-0.150989	-0.0343601	0.369985	0.178797	-0.152613	0.734404	-0.0613439	0.283813	0.0132747	0.344923	-0.357093
0.2823	-0.254592	0.124632	0.332803	0.121388	0.278314	0.445179	-0.163001	0.165063	0.00183188	0.344382	-0.530571
0.2824	-0.429348	0.146523	0.294784	-0.0357332	0.659809	0.255479	-0.182098	0.192969	-0.0836123	0.219487	-0.56263
0.2825	-0.556617	0.0621614	0.298854	-0.146146	0.787598	0.131638	-0.0602425	0.279636	-0.184627	-0.0304077	-0.486197
0.2826	-0.501337	-0.0935715	0.37729	-0.0831503	0.677785	-0.0066621	0.0908792	0.256986	-0.230519	-0.219385	-0.386296
0.2827	-0.226052	-0.260132	0.45634	0.127267	0.49466	-0.126526	0.0830804	0.100103	-0.197752	-0.19856	-0.339513
0.2828	0.162159	-0.297812	0.43268	0.335936	0.353112	-0.0962979	-0.102211	-0.126821	-0.13439	-0.0722667	-0.36327
0.2829	0.505894	-0.098594	0.332363	0.464781	0.293353	0.103874	-0.296812	-0.361291	-0.0988609	-0.0417693	-0.381126
0.283	0.708537	0.262695	0.262165	0.598321	0.308794	0.341186	-0.342729	-0.524785	-0.0667399	-0.135326	-0.275518
0.2831	0.746886	0.539182	0.284495	0.790447	0.351817	0.499813	-0.216103	-0.564825	0.00679217	-0.232892	-0.0296462
0.2832	0.665127	0.544711	0.399695	0.890104	0.382066	0.537563	-0.0552447	-0.511312	0.0439019	-0.213433	0.233082
0.2833	0.541214	0.319441	0.516516	0.722818	0.367303	0.463702	-0.0402191	-0.401957	-0.047643	-0.0375638	0.382825
0.2834	0.444252	0.033806	0.487994	0.340987	0.24226	0.375843	-0.188456	-0.191736	-0.158024	0.183974	0.400662
0.2835	0.415879	-0.163334	0.301021	-0.0216048	0.00547326	0.4034	-0.377847	0.093238	-0.146683	0.315494	0.349692
0.2836	0.444766	-0.18692	0.114488	-0.187442	-0.192239	0.554404	-0.503376	0.259296	-0.124627	0.340285	0.24732
0.2837	0.513365	-0.0117143	0.0566278	-0.162969	-0.175383	0.671374	-0.486033	0.185721	-0.217068	0.305011	0.0643153
0.2838	0.633696	0.276933	0.0989669	-0.0193711	0.0496837	0.607864	-0.265375	-0.0146462	-0.317102	0.268354	-0.13603
0.2839	0.772288	0.514096	0.136738	0.162144	0.28107	0.420816	0.0834106	-0.158145	-0.285617	0.279772	-0.223113
0.284	0.863731	0.582244	0.127266	0.27799	0.361112	0.269271	0.343372	-0.164039	-0.127748	0.356013	-0.180205
0.2841	0.891288	0.461001	0.125666	0.288968	0.318847	0.209556	0.421523	-0.0418316	0.0451519	0.442166	-0.109568
0.2842	0.860837	0.230406	0.206297	0.242111	0.259636	0.202743	0.454811	0.131885	0.107999	0.39799	-0.106345
0.2843	0.751117	0.0502588	0.370134	0.158772	0.231411	0.181615	0.545593	0.235397	0.0321346	0.137064	-0.175156
0.2844	0.546498	0.00996382	0.517407	0.0143833	0.225369	0.0689051	0.629653	0.20986	-0.0969895	-0.252112	-0.266525
0.2845	0.312218	-0.0043012	0.523524	-0.114656	0.230521	-0.118316	0.643646	0.120887	-0.154764	-0.616397	-0.363121
0.2846	0.190482	-0.151134	0.399472	-0.0409045	0.252777	-0.222169	0.596906	0.0929648	-0.105868	-0.852549	-0.456859
0.2847	0.239229	-0.33675	0.274519	0.252676	0.293443	-0.15481	0.474369	0.147978	-0.0728097	-0.891338	-0.510724
0.2848	0.33239	-0.299365	0.211507	0.510564	0.321365	-0.0395963	0.265961	0.17255	-0.137724	-0.746143	-0.52284
0.2849	0.34423	-0.0021739	0.175162	0.51263	0.311914	-0.0330074	0.019435	0.0949507	-0.22002	-0.553641	-0.547817
0.285	0.274078	0.320088	0.133532	0.281812	0.268338	-0.140115	-0.208102	-0.0595631	-0.265811	-0.43479	-0.602369
0.2851	0.135567	0.490435	0.111577	-0.0227574	0.14084	-0.301756	-0.323473	-0.247152	-0.346569	-0.399335	-0.654903
0.2852	-0.050818	0.516857	0.140465	-0.256757	-0.116227	-0.437003	-0.257705	-0.408	-0.495697	-0.41981	-0.727047
0.2853	-0.15432	0.451356	0.199602	-0.338278	-0.394569	-0.430663	-0.0794408	-0.479042	-0.598017	-0.48588	-0.827289
0.2854	-0.0522226	0.330531	0.241352	-0.274265	-0.518706	-0.269375	0.0574903	-0.453579	-0.557877	-0.562561	-0.849004
0.2855	0.157521	0.185124	0.190049	-0.141468	-0.423091	-0.0477524	0.0269645	-0.399155	-0.440457	-0.565767	-0.694274
0.2856	0.288225	0.0345892	-0.001711	-0.0330056	-0.187195	0.162093	-0.195173	-0.400194	-0.35795	-0.428506	-0.438113
0.2857	0.318544	-0.108963	-0.21138	-0.0351297	0.0337543	0.301574	-0.507115	-0.46081	-0.351017	-0.190755	-0.254786
0.2858	0.334489	-0.216886	-0.251606	-0.106474	0.131166	0.310586	-0.751434	-0.507713	-0.406041	0.00189594	-0.204643
0.2859	0.376193	-0.232574	-0.123897	-0.094091	0.0975825	0.215644	-0.82659	-0.470254	-0.472625	0.0312339	-0.19376
0.286	0.420552	-0.112318	0.00691696	0.0246596	-0.0208189	0.129878	-0.726787	-0.312517	-0.488764	-0.0861865	-0.123608
0.2861	0.437408	0.107816	0.00491314	0.113341	-0.180262	0.110112	-0.529776	-0.0818476	-0.441734	-0.238172	-0.0050739
0.2862	0.419513	0.31564	-0.140213	0.0797577	-0.340219	0.0839803	-0.352962	0.0609152	-0.348608	-0.333654	0.0574715
0.2863	0.366366	0.378111	-0.325708	-0.0316943	-0.432103	-0.0328799	-0.271442	-0.0123691	-0.217725	-0.356875	0.00200793
0.2864	0.284054	0.23024	-0.417517	-0.0993177	-0.411262	-0.210604	-0.279084	-0.222113	-0.0697248	-0.314143	-0.0921173
0.2865	0.161343	-0.0389712	-0.36817	-0.067075	-0.316686	-0.346975	-0.310738	-0.381705	0.0378471	-0.212486	-0.106401
0.2866	-0.0119617	-0.281048	-0.265998	-0.0197323	-0.231884	-0.398643	-0.313483	-0.453139	0.0165556	-0.120237	-0.0215253
0.2867	-0.196179	-0.467488	-0.210142	-0.0566663	-0.21876	-0.384359	-0.301145	-0.526493	-0.128862	-0.113595	0.100682
0.2868	-0.335444	-0.646045	-0.181244	-0.182733	-0.249964	-0.324258	-0.364608	-0.638201	-0.264993	-0.146654	0.185409
0.2869	-0.399861	-0.784329	-0.135061	-0.342838	-0.235726	-0.261935	-0.573546	-0.751673	-0.282702	-0.138167	0.169121
0.287	-0.399421	-0.786847	-0.125415	-0.470177	-0.145772	-0.260971	-0.80259	-0.819822	-0.210511	-0.0955724	0.0608326
0.2871	-0.363966	-0.634952	-0.207375	-0.547787	-0.0348338	-0.31636	-0.837154	-0.820712	-0.166622	-0.0375638	-0.0523422
0.2872	-0.26692	-0.482978	-0.356415	-0.612278	0.00434196	-0.348979	-0.700519	-0.758755	-0.185546	0.0650748	-0.121015
0.2873	-0.0850824	-0.483042	-0.521921	-0.675274	-0.098429	-0.307348	-0.594718	-0.666872	-0.206912	0.210868	-0.157875
0.2874	0.080011	-0.572015	-0.643859	-0.709897	-0.281671	-0.21732	-0.554025	-0.590751	-0.225983	0.301845	-0.166886
0.2875	0.102416	-0.623704	-0.697457	-0.676827	-0.417453	-0.134888	-0.479415	-0.532891	-0.258893	0.22553	-0.173603
0.2876	-0.0150046	-0.605735	-0.710805	-0.591512	-0.491526	-0.102343	-0.36159	-0.461849	-0.223803	0.0334206	-0.224895
0.2877	-0.159982	-0.517679	-0.711695	-0.545768	-0.522461	-0.170052	-0.226228	-0.383285	-0.0614764	-0.0569731	-0.305187
0.2878	-0.227982	-0.393574	-0.704762	-0.563578	-0.471491	-0.345772	-0.0875617	-0.317304	0.138256	0.0400355	-0.350362
0.2879	-0.196253	-0.331894	-0.676314	-0.579792	-0.356096	-0.515053	-0.0091463	-0.212137	0.272505	0.15946	-0.333709
0.288	-0.119498	-0.400655	-0.613318	-0.581684	-0.249577	-0.552632	-0.012644	-0.0212882	0.317284	0.199262	-0.294898
0.2881	-0.079872	-0.547315	-0.543766	-0.590142	-0.18311	-0.444535	0.00204453	0.180374	0.244349	0.253242	-0.270713
0.2882	-0.1116	-0.674773	-0.514353	-0.543536	-0.18718	-0.248063	0.102414	0.299374	0.0393651	0.381206	-0.250432
0.2883	-0.161837	-0.714474	-0.509641	-0.366648	-0.295029	-0.0491961	0.233633	0.325892	-0.199994	0.505215	-0.192646
0.2884	-0.146589	-0.632858	-0.492023	-0.133609	-0.4502	0.046224	0.343622	0.262806	-0.335573	0.525442	-0.0694744
0.2885	-0.0818014	-0.475886	-0.496018	-0.0256858	-0.547834	0.012328	0.397972	0.0749152	-0.319885	0.432693	0.0483859
0.2886	-0.100678	-0.390644	-0.55398	-0.0975548	-0.581885	-0.0231459	0.312555	-0.210509	-0.196713	0.267776	0.0199383
0.2887	-0.270281	-0.468878	-0.600485	-0.228294	-0.603691	0.0929974	0.049011	-0.433976	-0.0387592	0.0614013	-0.16607
0.2888	-0.467177	-0.603669	-0.583466	-0.283244	-0.581344	0.324972	-0.26634	-0.470031	0.076345	-0.130263	-0.346487
0.2889	-0.512278	-0.6464	-0.573104	-0.213787	-0.452278	0.488983	-0.461461	-0.382987	0.1064	-0.235945	-0.381051
0.289	-0.37813	-0.589972	-0.617432	-0.0880081	-0.277539	0.485529	-0.526853	-0.310531	0.071209	-0.271999	-0.290965
0.2891	-0.215782	-0.508356	-0.6521	-0.0790359	-0.240218	0.381406	-0.540492	-0.324843	0.00847386	-0.301925	-0.192965
0.2892	-0.166117	-0.448403	-0.585378	-0.276636	-0.418134	0.315539	-0.49892	-0.458203	-0.081243	-0.315108	-0.122494
0.2893	-0.221581	-0.454154	-0.365536	-0.534524	-0.677251	0.355111	-0.364648	-0.682433	-0.204954	-0.273627	0.00440426
0.2894	-0.305052	-0.564509	-0.0743246	-0.632645	-0.867092	0.434587	-0.143025	-0.822989	-0.261574	-0.204074	0.201354
0.2895	-0.379169	-0.716404	0.0542746	-0.486703	-0.917637	0.484326	0.0967299	-0.707371	-0.147094	-0.153221	0.341058
0.2896	-0.431277	-0.754615	-0.137411	-0.195783	-0.775866	0.511809	0.221037	-0.406431	0.0639905	-0.106953	0.365934
0.2897	-0.447243	-0.604696	-0.526167	0.0382749	-0.478282	0.521949	0.184772	-0.124459	0.221802	-0.0524011	0.384736
0.2898	-0.416223	-0.377683	-0.808771	0.0709632	-0.163959	0.461591	0.133205	0.0268918	0.278548	-0.0222718	0.464825
0.2899	-0.312298	-0.20264	-0.810054	-0.0332476	0.0549713	0.289078	0.1768	0.0419245	0.258073	0.0041286	0.507881
0.29	-0.130183	-0.100279	-0.630088	-0.072874	0.147111	0.0471901	0.184766	0.00845435	0.170562	0.0602348	0.412461
0.2901	0.0626407	-0.102419	-0.444052	-0.0117602	0.15106	-0.171141	-0.000608	0.0887934	0.0513612	0.0730659	0.206289
0.2902	0.148234	-0.23007	-0.28982	-0.0126668	0.149804	-0.296185	-0.297682	0.313612	0.00510362	-0.0282402	-0.0186311
0.2903	0.0697226	-0.383745	-0.149373	-0.142231	0.170703	-0.330219	-0.50131	0.47934	0.0859096	-0.138845	-0.19054
0.2904	-0.0978767	-0.418898	-0.0787812	-0.244221	0.114322	-0.263099	-0.539722	0.37852	0.198634	-0.101194	-0.229595
0.2905	-0.220974	-0.329337	-0.118773	-0.137209	-0.0726511	-0.0579665	-0.467064	0.0327708	0.255926	0.0907393	-0.117135
0.2906	-0.226943	-0.266866	-0.20261	0.168839	-0.232141	0.18884	-0.301869	-0.35749	0.263494	0.314753	-0.0012257
0.2907	-0.125211	-0.294322	-0.264201	0.507883	-0.199157	0.324944	-0.0440601	-0.592604	0.154257	0.429258	0.0167708
0.2908	0.0169257	-0.290521	-0.298167	0.696727	-0.0547207	0.337777	0.201738	-0.597295	-0.148554	0.35951	0.064268
0.2909	0.133197	-0.175224	-0.291975	0.650201	-0.000662	0.285049	0.313006	-0.457178	-0.513553	0.203879	0.221634
0.291	0.222839	-0.0181467	-0.23375	0.469419	-0.090748	0.193314	0.284776	-0.313949	-0.712994	0.149078	0.361459
0.2911	0.310303	0.0674462	-0.124486	0.32426	-0.209282	0.109746	0.221671	-0.199342	-0.677094	0.246097	0.374562
0.2912	0.409914	0.02483	0.01869	0.233186	-0.249889	0.0523262	0.267445	-0.0592612	-0.52351	0.392114	0.268611
0.2913	0.476705	-0.0751351	0.135476	0.0672217	-0.246094	-0.038227	0.428378	0.0827386	-0.417739	0.486706	0.0792949
0.2914	0.389485	-0.0910264	0.195265	-0.233727	-0.293841	-0.140764	0.524478	0.147829	-0.427286	0.508888	-0.0896345
0.2915	0.153314	-0.0111108	0.236986	-0.548539	-0.379157	-0.12764	0.395211	0.183444	-0.495994	0.45811	-0.0780429
0.2916	0.0161546	0.0680985	0.299908	-0.736826	-0.41141	0.0266404	0.0479719	0.281884	-0.519602	0.323817	0.133833
0.2917	0.144303	0.106925	0.35641	-0.775002	-0.370745	0.212808	-0.356893	0.379868	-0.419963	0.16137	0.400997
0.2918	0.343164	0.129033	0.33408	-0.705942	-0.287274	0.32928	-0.620453	0.379577	-0.190819	0.111381	0.594188
0.2919	0.323811	0.133278	0.231908	-0.597629	-0.19732	0.323015	-0.680693	0.31048	0.0834268	0.259896	0.691526
0.292	0.0604202	0.0566329	0.148071	-0.538686	-0.153909	0.182283	-0.609605	0.254926	0.288762	0.519453	0.685923
0.2921	-0.28792	-0.133251	0.148511	-0.524264	-0.171325	-0.0514096	-0.467266	0.226102	0.36424	0.710698	0.538183
0.2922	-0.575088	-0.357243	0.203535	-0.457127	-0.159843	-0.265028	-0.285964	0.180359	0.30582	0.738997	0.276569
0.2923	-0.660106	-0.521987	0.263637	-0.311206	0.014877	-0.353908	-0.0863411	0.141825	0.167356	0.6159	0.0368879
0.2924	-0.450861	-0.596501	0.285368	-0.13357	0.350703	-0.371627	0.144107	0.183195	0.0660498	0.412697	-0.0483183
0.2925	-0.0424131	-0.572554	0.233111	0.0370141	0.665487	-0.411842	0.391146	0.310794	0.105034	0.235958	-0.0047765
0.2926	0.33349	-0.461123	0.116325	0.147683	0.765537	-0.411301	0.57169	0.477265	0.24698	0.15855	-0.0134386
0.2927	0.495393	-0.351256	-0.034383	0.156694	0.573004	-0.271893	0.599201	0.625796	0.36112	0.174359	-0.192965
0.2928	0.447462	-0.353745	-0.207174	0.0877462	0.174504	-0.0544688	0.534939	0.732339	0.403291	0.18496	-0.398982
0.2929	0.31936	-0.396642	-0.391391	0.0228152	-0.219849	0.106162	0.547322	0.764582	0.446718	0.0561568	-0.362487
0.293	0.177288	-0.313816	-0.531096	-0.0187676	-0.461239	0.176182	0.660995	0.640429	0.536747	-0.234742	-0.0519024
0.2931	0.0265363	-0.125952	-0.569519	-0.139623	-0.550806	0.204555	0.732498	0.36409	0.618272	-0.536281	0.273492
0.2932	-0.0895327	0.0126171	-0.548769	-0.3412	-0.515231	0.204613	0.672533	0.120238	0.581327	-0.676938	0.369048
0.2933	-0.136024	0.0167304	-0.5711	-0.468157	-0.378643	0.111829	0.53733	0.10511	0.360155	-0.613502	0.217821
0.2934	-0.125211	-0.111668	-0.636852	-0.468847	-0.216905	-0.0954253	0.408555	0.28313	0.058968	-0.404548	-0.0241177
0.2935	-0.0739929	-0.307715	-0.61612	-0.443161	-0.0898576	-0.299593	0.315855	0.406142	-0.119849	-0.115964	-0.211934
0.2936	0.00116285	-0.448999	-0.432354	-0.454414	0.0156752	-0.399481	0.300287	0.336982	-0.110542	0.153494	-0.317392
0.2937	0.0915673	-0.433998	-0.176633	-0.454232	0.11657	-0.381061	0.355152	0.218973	-0.0323079	0.255996	-0.356256
0.2938	0.175478	-0.276629	0.00476443	-0.357509	0.194768	-0.210842	0.365291	0.19237	0.00785965	0.181069	-0.342571
0.2939	0.188587	-0.122523	0.0402195	-0.120683	0.259785	0.0857774	0.276513	0.190573	0.0721385	0.114254	-0.332431
0.294	0.0940109	-0.0821817	-0.0407975	0.22364	0.35831	0.36457	0.159331	0.142534	0.23261	0.180179	-0.381143
0.2941	-0.0248141	-0.0912282	-0.156665	0.550785	0.491823	0.483121	0.0437843	0.0906591	0.391661	0.249286	-0.478179
0.2942	-0.0299664	-0.0590811	-0.216167	0.740679	0.589898	0.399135	-0.13007	0.0782762	0.41414	0.126309	-0.582052
0.2943	0.0727195	-0.018267	-0.139898	0.780142	0.617906	0.178111	-0.356184	0.0816315	0.302762	-0.167871	-0.64818
0.2944	0.156116	0.00176856	0.0732811	0.718955	0.616941	-0.0732151	-0.52362	0.0343241	0.180115	-0.41369	-0.580911
0.2945	0.18123	0.0245389	0.348694	0.648274	0.581852	-0.269667	-0.579902	-0.0813687	0.150851	-0.436836	-0.341755
0.2946	0.177334	0.0213593	0.612651	0.692836	0.453549	-0.377129	-0.578145	-0.196299	0.198268	-0.243991	-0.100027
0.2947	0.114201	-0.0355629	0.804667	0.852903	0.244879	-0.420779	-0.508318	-0.269408	0.222841	-0.0059275	-0.0122301
0.2948	0.00800664	-0.073057	0.889156	0.945607	0.0330305	-0.449301	-0.288819	-0.313296	0.152689	0.0511681	0.00343953
0.2949	0.0193611	-0.0124623	0.886815	0.813498	-0.134608	-0.474912	0.0496783	-0.295311	0.000629	-0.143082	0.0808902
0.295	0.22903	0.126803	0.871375	0.498529	-0.241545	-0.431851	0.341003	-0.152798	-0.146204	-0.392399	0.194346
0.2951	0.450626	0.315807	0.888894	0.204454	-0.278114	-0.242407	0.469831	0.0814828	-0.193876	-0.420367	0.23516
0.2952	0.484751	0.532209	0.904582	0.0350074	-0.276783	0.0421271	0.457493	0.265249	-0.126709	-0.152615	0.175
0.2953	0.382521	0.697753	0.87384	-0.129424	-0.264099	0.260002	0.396951	0.304527	-0.0353508	0.254651	0.121027
0.2954	0.305601	0.720672	0.804652	-0.340012	-0.183908	0.307766	0.361645	0.25723	-0.0022651	0.594967	0.190654
0.2955	0.271175	0.574804	0.710314	-0.466153	-0.0056162	0.234932	0.32663	0.170472	0.0195512	0.722231	0.335106
0.2956	0.194689	0.359383	0.591069	-0.454683	0.172033	0.155341	0.232817	-0.0297273	0.0610963	0.617479	0.416118
0.2957	0.109373	0.221306	0.433793	-0.384336	0.246898	0.0740574	0.113587	-0.339777	0.0326487	0.38579	0.352597
0.2958	0.106007	0.196065	0.204049	-0.319082	0.243617	-0.0779808	0.0201236	-0.580249	-0.0778606	0.154214	0.137467
0.2959	0.185859	0.203781	-0.0502352	-0.293641	0.228368	-0.263429	-0.106409	-0.618884	-0.161332	0.0180663	-0.111919
0.296	0.313541	0.177077	-0.196508	-0.322648	0.216209	-0.398643	-0.308437	-0.510273	-0.180403	0.023293	-0.235393
0.2961	0.421755	0.123064	-0.222348	-0.336069	0.186945	-0.465901	-0.46383	-0.338887	-0.152246	0.175654	-0.193837
0.2962	0.425465	0.0409444	-0.242629	-0.214496	0.123875	-0.438709	-0.469142	-0.0927705	-0.0342847	0.419523	-0.0128052
0.2963	0.342758	-0.108551	-0.298983	0.0469901	0.0533571	-0.277862	-0.394893	0.198771	0.160586	0.621036	0.266518
0.2964	0.309625	-0.309422	-0.317661	0.279416	0.016863	-0.0464222	-0.315593	0.388198	0.293135	0.685013	0.53707
0.2965	0.405754	-0.465092	-0.218171	0.330119	-0.0191913	0.149664	-0.204982	0.360881	0.289563	0.653883	0.687852
0.2966	0.521759	-0.506986	0.00493099	0.209805	-0.120086	0.305084	-0.042205	0.174798	0.247298	0.620163	0.707693
0.2967	0.506191	-0.47368	0.255881	0.0160989	-0.266798	0.44464	0.11894	-0.0065253	0.271998	0.61658	0.671851
0.2968	0.350273	-0.444515	0.414434	-0.20113	-0.416176	0.511045	0.21843	-0.110579	0.344467	0.676842	0.635386
0.2969	0.122459	-0.40321	0.438694	-0.431165	-0.579956	0.462886	0.260077	-0.174922	0.38256	0.824114	0.615196
0.297	-0.120058	-0.282162	0.340048	-0.59453	-0.721037	0.397208	0.284337	-0.208505	0.344467	0.932768	0.633285
0.2971	-0.319082	-0.109739	0.167873	-0.608329	-0.704881	0.443991	0.300816	-0.166043	0.273037	0.885106	0.638262
0.2972	-0.452494	0.00341114	0.0340522	-0.535643	-0.478721	0.584256	0.267867	-0.0045958	0.256458	0.757784	0.507118
0.2973	-0.546658	0.0102265	-0.0219633	-0.490982	-0.205017	0.677051	0.150303	0.247394	0.335143	0.633997	0.288888
0.2974	-0.60121	-0.0430412	-0.085924	-0.471216	-0.0942577	0.630194	-0.0537019	0.477428	0.436424	0.486332	0.178585
0.2975	-0.584706	-0.0977428	-0.135955	-0.403089	-0.12403	0.460957	-0.307667	0.606331	0.45868	0.342678	0.186328
0.2976	-0.536519	-0.104399	-0.0750484	-0.257707	-0.10182	0.263154	-0.455131	0.656989	0.401362	0.325876	0.151068
0.2977	-0.498609	-0.0445741	-0.0061855	-0.0539045	0.0270558	0.149089	-0.338722	0.693483	0.334104	0.474039	-0.0057412
0.2978	-0.400958	0.00541496	-0.0769942	0.140675	0.157458	0.164777	-0.0225549	0.748581	0.2834	0.664835	-0.220055
0.2979	-0.186126	-0.0404772	-0.214679	0.218201	0.234755	0.26458	0.326115	0.774632	0.237657	0.768558	-0.371966
0.298	0.0274237	-0.160717	-0.285116	0.152597	0.275271	0.371637	0.649465	0.676107	0.220039	0.740036	-0.373821
0.2981	0.0208561	-0.255972	-0.290645	0.0754025	0.246299	0.426392	0.922477	0.452639	0.265065	0.567051	-0.23407
0.2982	-0.250028	-0.278679	-0.270535	0.098687	0.1007	0.431158	1.07796	0.229612	0.341572	0.311114	-0.0638242
0.2983	-0.560099	-0.264395	-0.2035	0.166893	-0.112479	0.472439	1.07625	0.101674	0.366392	0.150716	0.0176964
0.2984	-0.677987	-0.234146	-0.116404	0.19445	-0.316484	0.619271	0.909576	0.0501261	0.268584	0.184215	0.0127632
0.2985	-0.58983	-0.218092	-0.0933563	0.190205	-0.473869	0.774977	0.599875	0.00462066	0.0537765	0.301635	0.0139757
0.2986	-0.423486	-0.29075	-0.128987	0.214068	-0.499524	0.755661	0.232653	-0.0950181	-0.160853	0.39071	0.0274247
0.2987	-0.286448	-0.431583	-0.154863	0.276936	-0.297203	0.524027	-0.0700399	-0.255124	-0.223601	0.454978	-0.0119539
0.2988	-0.219286	-0.503186	-0.169424	0.318318	0.106356	0.238581	-0.207301	-0.406144	-0.10346	0.501612	-0.0698858
0.2989	-0.197515	-0.416529	-0.185403	0.312465	0.539039	0.110683	-0.140118	-0.453047	0.100633	0.511857	-0.0470164
0.299	-0.134758	-0.22373	-0.124724	0.313707	0.780956	0.23784	0.102197	-0.32511	0.287708	0.466305	0.0265343
0.2991	0.0252281	-0.0414419	0.057958	0.360138	0.740256	0.515164	0.408023	-0.0074157	0.424746	0.357417	0.0401013
0.2992	0.266415	0.0631261	0.316966	0.399023	0.563258	0.709191	0.607606	0.385141	0.471326	0.234791	-0.0305897
0.2993	0.554331	0.101475	0.617438	0.392392	0.439859	0.62572	0.597318	0.633511	0.375007	0.15099	-0.144339
0.2994	0.787296	0.117643	0.881422	0.357393	0.407171	0.300776	0.427715	0.627097	0.179859	0.0566357	-0.286852
0.2995	0.784265	0.155176	0.95194	0.299909	0.400872	0.0112551	0.22238	0.498701	-0.0098327	-0.108548	-0.424553
0.2996	0.518929	0.252811	0.789375	0.223863	0.325685	-0.0190639	0.0453023	0.441163	-0.144604	-0.282848	-0.487474
0.2997	0.223933	0.406726	0.565787	0.131455	0.155216	0.127816	-0.0918846	0.428803	-0.256428	-0.31509	-0.447922
0.2998	0.116508	0.53831	0.461347	0.0343445	0.00705356	0.229564	-0.150168	0.311052	-0.371507	-0.12333	-0.340716
0.2999	0.159113	0.568687	0.518127	-0.0276123	0.00130194	0.281185	-0.065955	0.112698	-0.450192	0.170775	-0.227789
0.3	0.216129	0.521344	0.695022	-0.0215696	0.0974309	0.42582	0.129065	-0.012568	-0.418034	0.345733	-0.159467
0.3001	0.258464	0.495807	0.894479	0.0608626	0.18791	0.60808	0.297069	-0.0675445	-0.245694	0.318	-0.156821
0.3002	0.277263	0.556948	0.96122	0.177318	0.250848	0.631471	0.388089	-0.129416	0.0219205	0.172775	-0.203476
0.3003	0.212801	0.667361	0.769801	0.210303	0.321741	0.45214	0.480422	-0.100427	0.290766	0.0163995	-0.228662
0.3004	0.108461	0.699455	0.412433	0.0796833	0.391369	0.162937	0.562633	0.128934	0.440875	-0.0959095	-0.132783
0.3005	0.136349	0.567796	0.166784	-0.12962	0.413773	-0.140399	0.515034	0.43997	0.424746	-0.10788	0.0683011
0.3006	0.388189	0.351411	0.158636	-0.25787	0.391968	-0.359472	0.352268	0.607352	0.316007	0.0230168	0.196183
0.3007	0.749187	0.190854	0.237781	-0.239461	0.358824	-0.429184	0.192077	0.528519	0.168707	0.243689	0.0891257
0.3008	1.00379	0.118905	0.249622	-0.105737	0.328972	-0.367227	0.0366565	0.275692	-0.0187328	0.411714	-0.192646
0.3009	0.998059	0.0744387	0.193485	0.085435	0.315847	-0.208674	-0.139759	0.0106069	-0.184717	0.426814	-0.407028
0.301	0.752712	0.00332183	0.110904	0.238676	0.295886	0.000571	-0.27895	-0.12747	-0.206671	0.273414	-0.402343
0.3011	0.42712	-0.0867808	0.0434289	0.238676	0.248469	0.16515	-0.353246	-0.103788	-0.0523165	0.00198815	-0.27005
0.3012	0.119338	-0.140765	0.0505851	0.086251	0.271415	0.187995	-0.385671	0.00551104	0.169746	-0.260517	-0.172691
0.3013	-0.138619	-0.104271	0.149476	-0.0988035	0.463027	0.0421271	-0.376787	0.0659782	0.354817	-0.382777	-0.169369
0.3014	-0.242646	0.0543558	0.309068	-0.211088	0.699272	-0.1704	-0.350831	0.00239378	0.46091	-0.341552	-0.263467
0.3015	-0.105168	0.291142	0.490465	-0.19569	0.731001	-0.288196	-0.352356	-0.128226	0.420346	-0.249356	-0.433273
0.3016	0.202587	0.454306	0.621975	-0.0679654	0.502323	-0.232282	-0.306189	-0.241035	0.169267	-0.235221	-0.587479
0.3017	0.52221	0.407524	0.622939	0.0706721	0.196349	-0.046639	-0.106457	-0.317155	-0.205394	-0.320097	-0.616001
0.3018	0.747035	0.169772	0.498512	0.102326	-0.0190991	0.135124	0.142913	-0.355944	-0.483123	-0.443269	-0.533579
0.3019	0.850638	-0.113357	0.345562	-0.0269629	-0.123518	0.211695	0.221306	-0.369743	-0.516896	-0.534113	-0.44556
0.302	0.839443	-0.301687	0.248076	-0.258597	-0.126852	0.214605	0.085229	-0.420595	-0.327857	-0.541121	-0.417638
0.3021	0.699299	-0.339072	0.210691	-0.43303	-0.0147168	0.220722	-0.125391	-0.522767	-0.0547036	-0.480579	-0.472736
0.3022	0.443727	-0.262317	0.195563	-0.431799	0.156419	0.240217	-0.291729	-0.580085	0.131532	-0.424739	-0.55927
0.3023	0.219895	-0.154617	0.165111	-0.282461	0.270633	0.199159	-0.420686	-0.521876	0.0993534	-0.419587	-0.573914
0.3024	0.180946	-0.0750255	0.0939945	-0.0884479	0.284357	0.0299213	-0.565717	-0.411584	-0.13183	-0.458397	-0.467296
0.3025	0.251043	-0.0277925	-0.0120525	0.0194151	0.260675	-0.173457	-0.675119	-0.324311	-0.371115	-0.501568	-0.27084
0.3026	0.236631	0.00398913	-0.13999	-0.07878	0.272983	-0.212441	-0.669527	-0.215996	-0.479678	-0.511343	-0.132012
0.3027	0.102343	0.0172624	-0.304734	-0.297847	0.341326	-0.0485154	-0.573096	-0.0464669	-0.499445	-0.465965	-0.178261
0.3028	-0.0250159	0.0391531	-0.473373	-0.392349	0.39195	0.154058	-0.460663	0.0609152	-0.502704	-0.359798	-0.273452
0.3029	-0.0948729	0.102663	-0.518209	-0.277069	0.259225	0.25598	-0.385581	-0.0478242	-0.47448	-0.256661	-0.20737
0.303	-0.220015	0.150776	-0.348403	-0.0868415	-0.11011	0.249482	-0.355279	-0.320564	-0.403072	-0.247724	-0.0222153
0.3031	-0.401138	0.139157	-0.0552629	0.0460467	-0.492628	0.185239	-0.348123	-0.540771	-0.327842	-0.30721	0.100231
0.3032	-0.438176	0.14387	0.136423	0.0938186	-0.627647	0.0515995	-0.347158	-0.596113	-0.254659	-0.293561	0.149907
0.3033	-0.220084	0.201554	0.105145	0.0419555	-0.549117	-0.208639	-0.347083	-0.535937	-0.16825	-0.145249	0.197495
0.3034	0.120587	0.213846	-0.0601431	-0.0775121	-0.510712	-0.537362	-0.349013	-0.403692	-0.119815	0.0180634	0.164334
0.3035	0.37714	0.139232	-0.183681	-0.131915	-0.636841	-0.789189	-0.361247	-0.233595	-0.151118	0.0636891	0.00461102
0.3036	0.47231	0.0818386	-0.164038	-0.0889197	-0.809434	-0.915445	-0.403014	-0.146498	-0.173624	-0.000906	-0.145953
0.3037	0.471676	0.109671	-0.07648	-0.116016	-0.869536	-0.924648	-0.460205	-0.225548	-0.0942228	-0.0713705	-0.161351
0.3038	0.454894	0.133867	-0.0846009	-0.302869	-0.773773	-0.811647	-0.414286	-0.366456	0.0175204	-0.0533267	-0.0289726
0.3039	0.431291	0.0501503	-0.210582	-0.543149	-0.598943	-0.627213	-0.160321	-0.433447	0.00865782	0.0543195	0.154216
0.304	0.360763	-0.127134	-0.333754	-0.736489	-0.46183	-0.4595	0.145229	-0.430883	-0.143916	0.162168	0.209382
0.3041	0.219203	-0.325536	-0.384532	-0.863679	-0.40115	-0.324555	0.205579	-0.427968	-0.321963	0.213837	0.0540631
0.3042	0.0557468	-0.468563	-0.375252	-0.905309	-0.374753	-0.19006	-0.0217827	-0.460296	-0.40387	0.228001	-0.206736
0.3043	-0.109973	-0.49443	-0.331363	-0.837309	-0.328162	-0.056022	-0.314909	-0.507713	-0.312278	0.236938	-0.431829
0.3044	-0.316144	-0.42122	-0.286411	-0.683469	-0.248612	0.0430918	-0.514317	-0.469729	-0.0622925	0.266499	-0.545647
0.3045	-0.474475	-0.330376	-0.268516	-0.523438	-0.205001	0.0805507	-0.61057	-0.272689	0.222618	0.334647	-0.49923
0.3046	-0.466716	-0.274445	-0.278365	-0.424022	-0.264705	0.0942745	-0.639908	0.0193772	0.410132	0.417519	-0.280082
0.3047	-0.388721	-0.235333	-0.295018	-0.378517	-0.401002	0.144602	-0.61896	0.293257	0.43947	0.444021	0.0455839
0.3048	-0.413272	-0.219131	-0.278805	-0.327859	-0.56876	0.210805	-0.50324	0.466413	0.327186	0.353542	0.381346
0.3049	-0.518799	-0.299761	-0.239555	-0.207893	-0.69789	0.195226	-0.235873	0.497681	0.129971	0.167973	0.611896
0.305	-0.544733	-0.478053	-0.246711	-0.0222503	-0.663177	0.0271474	0.0900135	0.414957	-0.0660755	0.0216654	0.625985
0.3051	-0.42699	-0.653333	-0.317154	0.0956099	-0.440823	-0.246208	0.254621	0.291934	-0.138321	0.0435453	0.456338
0.3052	-0.276085	-0.741957	-0.408672	0.00276181	-0.163811	-0.506492	0.214184	0.200125	-0.0020242	0.199702	0.259767
0.3053	-0.247025	-0.71529	-0.507197	-0.258477	0.0156574	-0.643476	0.177671	0.186036	0.296719	0.338488	0.12302
0.3054	-0.356196	-0.570901	-0.610276	-0.518119	0.0164734	-0.584982	0.292309	0.219095	0.570312	0.344531	0.0544527
0.3055	-0.438878	-0.383037	-0.687555	-0.659493	-0.156877	-0.383082	0.420755	0.21902	0.618996	0.228891	0.0540482
0.3056	-0.359328	-0.306477	-0.690836	-0.643379	-0.409481	-0.212663	0.370638	0.183067	0.381684	0.111545	0.0352154
0.3057	-0.184589	-0.373559	-0.554015	-0.478986	-0.576116	-0.193787	0.175544	0.175911	-0.0249823	0.103573	-0.100631
0.3058	-0.0954509	-0.429913	-0.287376	-0.232095	-0.516777	-0.260578	-0.0288574	0.182452	-0.36155	0.185538	-0.275295
0.3059	-0.151503	-0.401567	-0.0531698	0.0113864	-0.226566	-0.287987	-0.207616	0.120495	-0.450355	0.217632	-0.307098
0.306	-0.248083	-0.402399	0.00565481	0.196411	0.168774	-0.280407	-0.35958	0.0249652	-0.346906	0.114421	-0.141856
0.3061	-0.313024	-0.500309	-0.0772009	0.332441	0.474599	-0.314806	-0.447628	0.0380897	-0.2246	-0.0329257	0.0969342
0.3062	-0.391016	-0.595548	-0.167229	0.406314	0.523162	-0.347415	-0.457364	0.187292	-0.162949	-0.101599	0.267721
0.3063	-0.551498	-0.578252	-0.208213	0.312088	0.306014	-0.264737	-0.399064	0.356282	-0.133512	-0.10347	0.346798
0.3064	-0.760951	-0.484695	-0.266963	0.0394969	0.0139123	-0.0870877	-0.273056	0.451196	-0.119538	-0.110478	0.357086
0.3065	-0.863123	-0.437075	-0.375252	-0.193294	-0.1232	0.0814623	-0.0729475	0.451764	-0.155254	-0.137054	0.247806
0.3066	-0.761916	-0.499898	-0.446929	-0.203932	-0.0634911	0.177781	0.134629	0.361533	-0.237654	-0.121549	-0.0262909
0.3067	-0.561623	-0.645123	-0.394821	-0.0707484	0.0529646	0.157948	0.234761	0.201402	-0.309625	0.00497301	-0.349561
0.3068	-0.447537	-0.768413	-0.232913	0.0500543	0.108821	0.0337682	0.236589	0.039689	-0.379309	0.220919	-0.518724
0.3069	-0.514869	-0.767547	-0.0703913	0.107166	0.120392	-0.0950207	0.245353	-0.0670563	-0.412357	0.414534	-0.441969
0.307	-0.737126	-0.63579	-0.0479431	0.0936983	0.138975	-0.134356	0.284776	-0.139871	-0.266324	0.471869	-0.202341
0.3071	-0.960832	-0.451672	-0.196007	0.0322663	0.135053	-0.0821521	0.288731	-0.245652	0.0225984	0.386553	0.0119661
0.3072	-0.977336	-0.273629	-0.393983	-0.0072857	0.0790217	-0.00174	0.226625	-0.400432	0.195043	0.249366	0.0483115
0.3073	-0.743333	-0.107921	-0.526946	0.0109749	0.0457152	-0.0079421	0.131975	-0.531299	0.0919804	0.101102	-0.0606118
0.3074	-0.435752	0.0203662	-0.565781	0.0542206	0.113512	-0.175764	0.087325	-0.555386	-0.193862	-0.0649723	-0.147141
0.3075	-0.212009	0.0341537	-0.471306	0.085435	0.226571	-0.372952	0.15438	-0.483956	-0.451692	-0.193259	-0.105436
0.3076	-0.0693398	-0.0665284	-0.233877	0.0806481	0.271672	-0.3882	0.273408	-0.406311	-0.525017	-0.207571	0.041545
0.3077	0.0458919	-0.144174	-0.0019519	0.00336821	0.221435	-0.20638	0.33891	-0.401159	-0.396005	-0.139	0.201577
0.3078	0.147287	-0.119999	0.0364186	-0.100208	0.15978	0.00875023	0.31228	-0.462814	-0.157086	-0.102066	0.304141
0.3079	0.252251	-0.0480448	-0.126894	-0.10818	0.152322	0.141692	0.202337	-0.523806	0.0834268	-0.0939921	0.348802
0.308	0.374338	0.0175314	-0.357124	-0.0382783	0.148447	0.215496	-0.0069194	-0.545171	0.256143	0.0329064	0.339654
0.3081	0.490407	0.04087	-0.523198	-0.0311221	0.06428	0.300702	-0.284371	-0.520837	0.349442	0.288468	0.240366
0.3082	0.562892	-0.0059869	-0.567516	-0.0707214	-0.119121	0.420217	-0.451834	-0.438525	0.359042	0.461877	0.0988447
0.3083	0.572914	-0.104803	-0.542578	0.00339524	-0.339329	0.538236	-0.361971	-0.287892	0.283251	0.398515	0.0824392
0.3084	0.49795	-0.223804	-0.549734	0.178574	-0.487052	0.578377	-0.135822	-0.0805526	0.210641	0.157848	0.230869
0.3085	0.313906	-0.355839	-0.606162	0.24589	-0.470839	0.476645	-0.0016468	0.132626	0.256458	-0.0779734	0.391985
0.3086	0.078996	-0.454279	-0.636926	0.116252	-0.302448	0.300485	0.0176056	0.276969	0.396649	-0.153945	0.449792
0.3087	-0.0965614	-0.454804	-0.581132	-0.0557418	-0.111554	0.19315	0.0231765	0.330642	0.491374	-0.0658627	0.381861
0.3088	-0.164957	-0.391442	-0.43035	-0.0761428	-0.0246198	0.180144	0.0421107	0.321584	0.456751	0.0585652	0.178133
0.3089	-0.106013	-0.322769	-0.198422	0.0633063	-0.0600798	0.202669	0.0789482	0.277696	0.33121	0.121503	-0.0919685
0.309	0.0633428	-0.236987	0.0545034	0.218058	-0.130193	0.211028	0.118124	0.233709	0.207656	0.158373	-0.282303
0.3091	0.218439	-0.130251	0.167928	0.261155	-0.105858	0.143096	0.0933867	0.224825	0.124847	0.235973	-0.347844
0.3092	0.252638	-0.0646912	-0.000987	0.153874	0.0243846	-0.0111839	0.0106796	0.277285	0.0908239	0.328895	-0.369015
0.3093	0.22047	-0.13869	-0.357489	-0.0429638	0.139361	-0.142768	0.0050294	0.412864	0.180863	0.396678	-0.392824
0.3094	0.206626	-0.371116	-0.617323	-0.212943	0.146638	-0.170776	0.16408	0.58222	0.403731	0.446931	-0.39574
0.3095	0.199618	-0.610197	-0.633929	-0.265843	0.0132789	-0.136227	0.350603	0.66083	0.597272	0.45811	-0.341425
0.3096	0.183234	-0.684987	-0.494104	-0.193449	-0.23625	-0.0782931	0.371529	0.576103	0.645755	0.381989	-0.197724
0.3097	0.14614	-0.617306	-0.307029	-0.0817635	-0.44476	0.0332824	0.252629	0.391424	0.582685	0.220103	0.00908975
0.3098	0.0190932	-0.526827	-0.102754	-0.0212113	-0.469561	0.222652	0.130862	0.243701	0.436201	0.0305844	0.193307
0.3099	-0.211382	-0.435442	0.100779	-0.0212856	-0.418445	0.438672	0.0532002	0.223495	0.208244	-0.13505	0.298024
0.31	-0.434409	-0.297439	0.282776	-0.0809475	-0.436943	0.570256	0.0341236	0.289247	-0.0109611	-0.247334	0.334444
0.3101	-0.552445	-0.148162	0.408317	-0.187555	-0.431076	0.537637	0.100268	0.311943	-0.0952768	-0.253435	0.335483
0.3102	-0.551406	-0.10227	0.386426	-0.245442	-0.295664	0.393259	0.21754	0.262156	-0.0641639	-0.102929	0.30518
0.3103	-0.426363	-0.184041	0.187293	-0.18941	-0.124057	0.277317	0.272039	0.257911	-0.0708059	0.139884	0.221013
0.3104	-0.176966	-0.303407	-0.0503839	-0.0931073	-0.0276777	0.277392	0.180081	0.361047	-0.162222	0.270943	0.0622584
0.3105	0.102341	-0.419964	-0.181088	-0.061939	0.0166399	0.394447	-0.0135344	0.477577	-0.196395	0.174374	-0.181575
0.3106	0.241972	-0.543353	-0.184364	-0.0685008	0.0625852	0.547836	-0.193967	0.490006	-0.0999	-0.0097048	-0.493279
0.3107	0.183376	-0.571699	-0.109464	0.0214178	0.139379	0.620988	-0.286301	0.369526	-0.0108528	-0.106946	-0.797654
0.3108	0.0735626	-0.388972	-0.0481068	0.266251	0.28026	0.595132	-0.279024	0.148868	-0.0518837	-0.089619	-1.00138
0.3109	0.0760062	-0.0942238	-0.0681316	0.537735	0.443424	0.515906	-0.205814	-0.0968554	-0.163336	0.0354457	-1.03311
0.311	0.17028	0.0963795	-0.127178	0.647439	0.492696	0.356754	-0.149079	-0.242529	-0.224477	0.217694	-0.837024
0.3111	0.240553	0.085769	-0.113529	0.547653	0.336926	0.125914	-0.150033	-0.237918	-0.197826	0.271706	-0.41762
0.3112	0.222335	-0.0742839	0.035308	0.379465	0.046201	-0.0370121	-0.151962	-0.17745	-0.142363	0.0470711	0.0918131
0.3113	0.114338	-0.266069	0.236519	0.306753	-0.226566	-0.0778533	-0.165246	-0.136123	-0.13632	-0.367365	0.504735
0.3114	-0.0286893	-0.363673	0.362453	0.316665	-0.393165	-0.0964523	-0.279916	-0.0975361	-0.170418	-0.715823	0.709307
0.3115	-0.143106	-0.328858	0.420838	0.322462	-0.430024	-0.125966	-0.484196	-0.100918	-0.170418	-0.823257	0.690852
0.3116	-0.217619	-0.229719	0.476032	0.313451	-0.342074	-0.0880133	-0.645901	-0.208416	-0.136394	-0.66065	0.532459
0.3117	-0.241106	-0.0973169	0.500807	0.261925	-0.19539	0.0569431	-0.621641	-0.328848	-0.143402	-0.302816	0.343678
0.3118	-0.189171	0.121638	0.474851	0.118181	-0.0856863	0.25349	-0.399955	-0.332918	-0.205873	0.0700973	0.149596
0.3119	-0.0751063	0.391641	0.443757	-0.0603587	-0.0600054	0.414532	-0.115045	-0.254759	-0.260896	0.312452	-0.0321671
0.312	0.0551475	0.568133	0.381827	-0.174924	-0.0691263	0.426225	0.103812	-0.20203	-0.258967	0.429576	-0.0993343
0.3121	0.146956	0.575641	0.22534	-0.213924	-0.0239511	0.214064	0.223434	-0.203143	-0.18978	0.455957	0.038743
0.3122	0.155003	0.462947	0.0392789	-0.203297	0.0498474	-0.0911455	0.28934	-0.261915	-0.0713781	0.381841	0.343678
0.3123	0.100579	0.314842	-0.0641077	-0.130511	0.0437303	-0.22273	0.35152	-0.360475	0.0535747	0.222032	0.641531
0.3124	0.068034	0.188908	-0.122418	0.0152085	-0.0532147	-0.100624	0.377571	-0.382833	0.122163	0.0466775	0.744079
0.3125	0.107735	0.0797184	-0.200457	0.132178	-0.135271	0.0703309	0.271074	-0.233428	0.0843916	-0.0610971	0.587398
0.3126	0.185529	0.00321223	-0.244017	0.0738043	-0.129604	0.089253	0.0120771	0.00669253	-0.0151337	-0.043202	0.289105
0.3127	0.22523	0.0234105	-0.237699	-0.159437	-0.0593318	-0.0283905	-0.301429	0.171511	-0.0655734	0.100864	0.0700848
0.3128	0.191572	0.0957734	-0.266073	-0.418629	0.0129878	-0.172928	-0.552904	0.229747	-0.0131299	0.313281	0.0483428
0.3129	0.128136	0.103223	-0.338758	-0.553886	0.00157521	-0.268851	-0.656948	0.243386	0.101598	0.546347	0.1957
0.313	0.0916416	0.0121313	-0.340431	-0.515002	-0.111663	-0.269667	-0.589324	0.209786	0.203346	0.74415	0.451363
0.3131	0.0495446	-0.127155	-0.195401	-0.338831	-0.211391	-0.177858	-0.407111	0.112973	0.288084	0.795277	0.733432
0.3132	-0.0727158	-0.233613	0.0427022	-0.104608	-0.220083	-0.0416353	-0.18041	-0.0040073	0.357186	0.620145	0.946814
0.3133	-0.252047	-0.211283	0.262119	0.107982	-0.142278	0.0939443	0.0246483	-0.0594709	0.331559	0.303957	1.04888
0.3134	-0.394783	-0.0568543	0.347563	0.251361	0.00889083	0.182283	0.114916	0.0230357	0.213847	0.0662804	1.0364
0.3135	-0.469573	0.119959	0.239639	0.297426	0.140692	0.179516	0.0587639	0.203892	0.14668	0.0555251	0.888386
0.3136	-0.500316	0.24436	-0.0069745	0.223952	0.140252	0.124726	-0.0173755	0.313071	0.220855	0.224955	0.59904
0.3137	-0.477095	0.315006	-0.270684	0.0489939	0.0381544	0.132772	0.0669862	0.269724	0.361194	0.449974	0.295207
0.3138	-0.393453	0.321811	-0.488951	-0.142865	-0.0676474	0.22517	0.280085	0.205654	0.428378	0.65427	0.166904
0.3139	-0.264625	0.248936	-0.658959	-0.229348	-0.141838	0.327427	0.370987	0.260206	0.396135	0.770705	0.225865
0.314	-0.0694291	0.148169	-0.742676	-0.158884	-0.173471	0.406202	0.226625	0.404681	0.349232	0.734689	0.293683
0.3141	0.182412	0.0923288	-0.725979	-0.0258494	-0.157857	0.452836	0.048531	0.554499	0.356314	0.599973	0.263242
0.3142	0.376991	0.122504	-0.680953	0.0119218	-0.138632	0.448648	0.0840441	0.692667	0.433743	0.514281	0.175965
0.3143	0.406478	0.206085	-0.636014	-0.0894339	-0.142803	0.393847	0.298182	0.846958	0.533985	0.535106	0.0991358
0.3144	0.287128	0.190019	-0.553089	-0.22822	-0.108678	0.337419	0.445089	0.972048	0.549599	0.559302	0.115058
0.3145	0.12098	-0.0641026	-0.450587	-0.288322	0.0157496	0.351777	0.430758	0.942636	0.436875	0.480664	0.246192
0.3146	-0.0342922	-0.484656	-0.338016	-0.224212	0.134649	0.419384	0.401865	0.743503	0.279229	0.319593	0.377627
0.3147	-0.200891	-0.827961	-0.150987	-0.0590285	0.110914	0.420789	0.490278	0.510379	0.187345	0.139526	0.427075
0.3148	-0.356211	-0.913139	0.132121	0.147519	-0.0328881	0.330412	0.653023	0.357989	0.207805	-0.0143146	0.435047
0.3149	-0.395986	-0.711797	0.425375	0.339535	-0.175624	0.296314	0.752899	0.287917	0.26886	-0.0624273	0.423058
0.315	-0.286806	-0.339238	0.620936	0.47943	-0.284904	0.393773	0.71305	0.197473	0.268272	0.0406348	0.390148
0.3151	-0.109597	-0.024625	0.680725	0.572115	-0.406051	0.489902	0.564288	-0.0078082	0.232319	0.201997	0.417265
0.3152	0.0641588	0.0894792	0.644635	0.640061	-0.508297	0.477319	0.392022	-0.234556	0.225602	0.32853	0.541168
0.3153	0.0262881	-0.0273623	0.567752	0.730355	-0.292579	0.730823	0.648054	0.215049	0.811036	1.15615	1.40193
0.3154	-2.13321	-1.17496	0.498991	1.75976	2.19451	4.22446	5.17633	6.20055	7.70438	9.34052	10.2818
0.3155	-14.8575	-7.47799	0.490301	8.01819	15.3053	23.5546	30.8649	38.637	46.2135	53.8107	59.698
0.3156	-58.6381	-29.1702	0.516995	29.8254	59.3099	89.1693	118.495	148.239	177.376	204.686	228.562
0.3157	-152.327	-75.6452	0.486792	76.5881	152.798	228.884	305.134	381.316	456.428	525.985	589.275
0.3158	-274.277	-136.061	0.3764	137.444	274.034	409.885	546.809	682.978	816.966	941.837	1057.29
0.3159	-357.041	-176.877	0.262285	178.713	355.807	531.351	708.891	884.931	1057.22	1219.62	1371.13
0.316	-350.274	-173.187	0.186357	175.282	348.154	518.831	692.047	863.178	1029.25	1188.06	1337.04
0.3161	-269.185	-132.657	0.119294	134.746	266.52	395.995	527.928	657.626	781.561	902.651	1016.24
0.3162	-168.021	-82.3018	0.0348788	84.2068	165.247	244.26	325.276	404.351	477.485	551.809	620.562
0.3163	-89.2551	-43.2969	-0.0849133	44.8952	86.8408	126.951	168.6	208.831	243.374	281.405	315.003
0.3164	-44.546	-21.4295	-0.234252	22.5832	42.8016	61.0647	80.5187	99.088	112.484	129.984	143.694
0.3165	-25.433	-12.337	-0.310743	12.9625	24.3532	33.43	43.5004	53.0625	57.9142	66.7864	72.1478
0.3166	-19.2328	-9.52738	-0.167804	9.72363	18.6358	24.8138	32.0001	38.7816	41.1202	47.4359	50.2506
0.3167	-17.2734	-8.6162	0.19534	8.6661	17.0607	22.3543	28.9283	34.8384	36.5824	42.3632	44.6128
0.3168	-15.9049	-7.81829	0.541454	8.0163	16.0334	20.729	27.105	32.2861	33.7567	39.2678	41.3796
0.3169	-14.5336	-6.89474	0.639391	7.36394	14.7778	18.8884	24.9194	29.296	30.5044	35.4883	37.6236
0.317	-13.4622	-6.09923	0.518764	6.76514	13.4696	17.0947	22.5606	26.2953	27.3673	31.3858	33.8422
0.3171	-12.7368	-5.58533	0.358538	6.31757	12.3412	15.6164	20.354	23.7869	24.8989	27.6083	30.6421
0.3172	-12.0669	-5.30216	0.278378	6.00098	11.4275	14.4674	18.4139	21.9657	23.1127	24.5596	28.0667
0.3173	-11.2471	-5.16345	0.280843	5.68015	10.7078	13.5283	16.7871	20.7597	21.7485	22.3489	25.8604
0.3174	-10.3784	-5.09304	0.295493	5.28258	10.2087	12.7341	15.5781	19.8615	20.5855	20.8141	23.8617
0.3175	-9.67439	-4.98084	0.272648	4.88276	9.87036	12.0655	14.839	18.9739	19.5075	19.6669	22.1259
0.3176	-9.22198	-4.79339	0.23706	4.56233	9.5532	11.4376	14.4579	18.0489	18.4474	18.6633	20.7173
0.3177	-8.914	-4.60009	0.223862	4.33362	9.21219	10.7558	14.261	17.2029	17.4235	17.6671	19.5724
0.3178	-8.55404	-4.43036	0.207632	4.14601	8.85833	10.1097	14.1135	16.5056	16.5206	16.6499	18.6
0.3179	-8.10447	-4.22541	0.134862	3.88991	8.40269	9.68082	13.8801	15.9119	15.7637	15.6246	17.7307
0.318	-7.7145	-3.96441	0.0532938	3.52718	7.79312	9.44889	13.4394	15.3808	15.0981	14.5753	16.8553
0.3181	-7.44764	-3.73519	0.0823015	3.21079	7.18366	9.21244	12.8386	14.9372	14.4845	13.5298	15.9079
0.3182	-7.21792	-3.62231	0.15259	3.10555	6.72822	8.8149	12.2877	14.5583	13.9371	12.6643	14.9756
0.3183	-7.02102	-3.64367	0.0418308	3.16415	6.40508	8.21441	11.912	14.1377	13.4272	12.1591	14.1843
0.3184	-6.93063	-3.79329	-0.272465	3.23757	6.09972	7.49556	11.6231	13.6265	12.9037	11.9977	13.577
0.3185	-6.88167	-3.99955	-0.549175	3.25493	5.72785	6.88426	11.2943	13.0594	12.4334	12.0036	13.1699
0.3186	-6.75099	-4.08748	-0.603626	3.19169	5.31871	6.5825	10.8956	12.452	12.1413	12.0127	12.975
0.3187	-6.56966	-3.92745	-0.480905	3.00888	5.01164	6.57416	10.4289	11.8192	12.054	11.9735	12.9272
0.3188	-6.41924	-3.587	-0.287593	2.73774	4.91649	6.71667	9.91787	11.1912	12.0671	11.8673	12.8881
0.3189	-6.2781	-3.27306	-0.0942007	2.51748	4.96403	6.86681	9.40259	10.5723	12.0347	11.6395	12.7778
0.319	-6.1002	-3.13207	-0.0153455	2.4047	5.02186	6.84003	8.8586	9.96133	11.8668	11.2973	12.671
0.3191	-5.89967	-3.11873	-0.102754	2.30283	5.0633	6.51361	8.29645	9.41132	11.5234	10.924	12.6645
0.3192	-5.68838	-3.08936	-0.191128	2.16416	5.07406	6.01055	7.88777	9.05165	11.0133	10.5953	12.7657
0.3193	-5.43399	-2.97307	-0.120171	2.05122	4.97214	5.59268	7.75232	8.96584	10.4343	10.3894	12.9905
0.3194	-5.13992	-2.80304	0.0399192	2.04355	4.7593	5.39723	7.73424	9.09192	9.90516	10.3452	13.3487
0.3195	-4.90737	-2.66702	0.15803	2.15211	4.5707	5.34896	7.59761	9.28701	9.50926	10.3771	13.747
0.3196	-4.83527	-2.64212	0.222823	2.24048	4.47265	5.31128	7.27738	9.42211	9.35105	10.398	14.0591
0.3197	-4.85976	-2.71444	0.276538	2.14852	4.31813	5.243	6.8522	9.44526	9.51517	10.4325	14.2472
0.3198	-4.84315	-2.79917	0.314706	1.91992	3.96968	5.22858	6.44229	9.36001	9.87855	10.5038	14.3386
0.3199	-4.77159	-2.8318	0.294252	1.73555	3.56044	5.34846	6.12217	9.19386	10.1184	10.574	14.369
0.32	-4.68141	-2.8251	0.171714	1.64988	3.29457	5.53403	5.91036	9.0036	10.0142	10.6319	14.3602
0.3201	-4.563	-2.7962	-0.0657248	1.53958	3.15768	5.65101	5.80186	8.835	9.65182	10.7061	14.2882
0.3202	-4.45905	-2.69864	-0.353886	1.30135	3.0427	5.6169	5.76225	8.69954	9.27217	10.7848	14.0922
0.3203	-4.45608	-2.53631	-0.612177	0.992409	2.93696	5.4391	5.73804	8.59297	9.02509	10.7932	13.7792
0.3204	-4.53694	-2.39712	-0.800482	0.764154	2.88544	5.21827	5.66497	8.49147	8.93295	10.6693	13.5037
0.3205	-4.55494	-2.30978	-0.864092	0.706369	2.90024	5.01022	5.4759	8.37827	8.95648	10.4286	13.4587
0.3206	-4.39194	-2.22754	-0.747521	0.790206	2.93189	4.76542	5.1904	8.2484	9.01776	10.1379	13.7263
0.3207	-4.10121	-2.14081	-0.505395	0.948759	2.92474	4.49415	4.96693	8.07457	9.04517	9.88506	14.2609
0.3208	-3.83449	-2.10096	-0.312131	1.13709	2.86271	4.28472	4.93087	7.86139	9.04369	9.77805	14.8987
0.3209	-3.68926	-2.14162	-0.315586	1.29898	2.77783	4.11249	5.01985	7.68057	9.03705	9.82584	15.3311
0.321	-3.68405	-2.23254	-0.448071	1.37614	2.73112	3.92756	5.11033	7.5857	8.98112	9.89801	15.2208
0.3211	-3.76214	-2.32206	-0.51812	1.373	2.74334	3.84651	5.18027	7.54257	8.85573	9.90716	14.5143
0.3212	-3.81392	-2.38305	-0.459837	1.35731	2.77319	3.96138	5.27961	7.4696	8.75356	9.88842	13.579
0.3213	-3.82449	-2.37737	-0.33941	1.37597	2.80828	4.16677	5.41224	7.362	8.76989	9.86947	12.8677
0.3214	-3.86934	-2.26316	-0.241364	1.40146	2.9048	4.33603	5.50516	7.25683	8.86048	9.78235	12.5293
0.3215	-3.91801	-2.0839	-0.25259	1.42155	3.05111	4.43956	5.51985	7.10842	8.88589	9.58358	12.4331
0.3216	-3.84473	-1.93416	-0.421505	1.50858	3.11731	4.48297	5.52276	6.90735	8.72485	9.38233	12.3991
0.3217	-3.61366	-1.82995	-0.65254	1.70752	3.00761	4.44908	5.59187	6.77996	8.32259	9.35864	12.2992
0.3218	-3.30104	-1.7301	-0.752343	1.91149	2.76978	4.34968	5.71033	6.80964	7.77145	9.58593	12.1252
0.3219	-3.02969	-1.65951	-0.643979	1.95756	2.54676	4.24511	5.77095	6.91897	7.28101	9.96815	11.998
0.322	-2.92714	-1.65987	-0.416644	1.82349	2.43614	4.12566	5.69842	7.02761	6.99005	10.2833	12.0533
0.3221	-3.05532	-1.6995	-0.215827	1.66017	2.41606	3.96422	5.52423	7.18038	6.86887	10.305	12.3286
0.3222	-3.34602	-1.7423	-0.191158	1.60343	2.41148	3.85311	5.28252	7.40615	6.82985	9.99668	12.7177
0.3223	-3.59109	-1.78193	-0.393132	1.63044	2.39841	3.86369	4.97017	7.61884	6.86001	9.54748	13.0686
0.3224	-3.5787	-1.78326	-0.647902	1.64802	2.38185	3.91296	4.65617	7.7227	6.98104	9.15297	13.2997
0.3225	-3.286	-1.72086	-0.739548	1.63231	2.33674	3.9097	4.43407	7.60884	7.21547	8.89564	13.4
0.3226	-2.90778	-1.65743	-0.685314	1.57481	2.29145	3.86985	4.28456	7.22719	7.60107	8.79803	13.3798
0.3227	-2.69668	-1.65079	-0.632936	1.41522	2.30516	3.82415	4.14131	6.78048	8.08302	8.81297	13.2497
0.3228	-2.7356	-1.65689	-0.644512	1.19139	2.37413	3.76521	3.98043	6.52087	8.46801	8.85723	13.068
0.3229	-2.87051	-1.62434	-0.673569	1.05832	2.48193	3.69077	3.83265	6.44401	8.60311	8.9293	12.935
0.323	-2.90202	-1.60344	-0.653139	1.05673	2.60528	3.6127	3.78622	6.4007	8.52315	9.03752	12.8914
0.3231	-2.77267	-1.69578	-0.538401	1.08235	2.69292	3.57231	3.89276	6.28993	8.38025	9.09476	12.8866
0.3232	-2.60441	-1.89087	-0.339559	1.0682	2.76026	3.62977	4.05503	6.12124	8.28806	9.03244	12.8331
0.3233	-2.55918	-2.04994	-0.161019	1.0481	2.8455	3.72807	4.1332	6.0189	8.25988	8.91302	12.7031
0.3234	-2.63009	-2.09931	-0.0995478	1.0627	2.85623	3.68678	4.0834	6.07872	8.23561	8.83489	12.5821
0.3235	-2.6932	-2.07594	-0.106926	1.11259	2.71011	3.43689	3.95972	6.22336	8.14229	8.78848	12.5606
0.3236	-2.66894	-1.97367	-0.0525364	1.20584	2.48523	3.16497	3.86283	6.28222	8.03904	8.64593	12.5929
0.3237	-2.54562	-1.76257	0.0977047	1.2854	2.2686	3.08929	3.83586	6.17168	8.13243	8.3229	12.5321
0.3238	-2.39231	-1.52933	0.23459	1.21982	2.07222	3.18347	3.84487	5.96665	8.47847	7.94318	12.3884
0.3239	-2.32423	-1.42308	0.284854	1.04593	1.9317	3.26642	3.91549	5.76158	8.84639	7.72144	12.3996
0.324	-2.36341	-1.50789	0.291936	0.981412	1.9031	3.26777	4.13331	5.58835	8.97194	7.78123	12.6979
0.3241	-2.44165	-1.72198	0.270935	1.13247	1.97065	3.29028	4.4594	5.4876	8.82832	8.16252	13.1185
0.3242	-2.51495	-1.94196	0.194449	1.39446	2.07541	3.42014	4.70624	5.48178	8.62191	8.75808	13.4221
0.3243	-2.56602	-2.05514	0.0945938	1.63267	2.17611	3.62047	4.75452	5.52752	8.52598	9.29427	13.5143
0.3244	-2.57684	-2.00996	-0.0035661	1.79727	2.19828	3.82235	4.68974	5.60063	8.51936	9.60801	13.4996
0.3245	-2.53057	-1.83211	-0.130014	1.85162	2.07751	3.94581	4.64708	5.71452	8.50732	9.76331	13.5468
0.3246	-2.41635	-1.59249	-0.262489	1.7116	1.87495	3.88691	4.63447	5.82298	8.41399	9.83768	13.6984
0.3247	-2.27865	-1.36386	-0.324594	1.34083	1.67887	3.6121	4.59575	5.83902	8.21532	9.80961	13.9373
0.3248	-2.18632	-1.20293	-0.284003	0.864159	1.4936	3.23168	4.52045	5.7535	8.01859	9.67206	14.3025
0.3249	-2.14975	-1.17397	-0.17068	0.532595	1.30681	2.92462	4.41465	5.62597	7.97391	9.49485	14.7587
0.325	-2.1347	-1.29378	-0.0344573	0.526147	1.16259	2.82225	4.31055	5.52713	8.10951	9.35243	15.0604
0.3251	-2.10521	-1.49196	0.0777527	0.747981	1.1181	2.95731	4.29505	5.53715	8.34654	9.27799	14.9762
0.3252	-2.04503	-1.6886	0.111336	0.915506	1.17004	3.24552	4.3611	5.69819	8.53232	9.28146	14.6047
0.3253	-1.99673	-1.79585	0.0218223	0.895058	1.3051	3.54979	4.34737	5.89641	8.56497	9.36035	14.2434
0.3254	-2.05555	-1.72248	-0.164637	0.82099	1.50387	3.72358	4.19258	5.92523	8.4585	9.4759	14.0744
0.3255	-2.25625	-1.48488	-0.318026	0.853811	1.66097	3.64569	4.03582	5.76723	8.24671	9.55917	14.0785
0.3256	-2.50205	-1.23116	-0.325559	0.997322	1.68089	3.32913	3.99302	5.62837	8.03203	9.6265	14.1085
0.3257	-2.66679	-1.11798	-0.23948	1.16194	1.63754	2.95987	4.07045	5.62513	7.99852	9.76718	14.0682
0.3258	-2.71846	-1.19481	-0.198694	1.2824	1.66296	2.76535	4.22058	5.69813	8.19058	9.99303	14.0198
0.3259	-2.67669	-1.37845	-0.284095	1.3578	1.74216	2.79095	4.34582	5.79923	8.45246	10.2233	14.0557
0.326	-2.5527	-1.52321	-0.467883	1.38329	1.77352	2.90689	4.35194	5.92102	8.5964	10.3811	14.1727
0.3261	-2.41278	-1.5241	-0.608	1.34456	1.73374	3.02478	4.2488	6.03613	8.51374	10.4719	14.2883
0.3262	-2.3488	-1.3862	-0.563789	1.2803	1.65735	3.12867	4.1304	6.10442	8.2453	10.5606	14.2797
0.3263	-2.32027	-1.23012	-0.366967	1.2447	1.59778	3.19352	4.04043	6.10628	7.99741	10.6705	14.0897
0.3264	-2.25028	-1.20935	-0.197364	1.20872	1.63249	3.20172	3.97385	6.0514	7.96904	10.7563	13.7986
0.3265	-2.21529	-1.36378	-0.177598	1.10879	1.78826	3.17618	3.99369	5.98893	8.14804	10.7625	13.5238
0.3266	-2.28321	-1.58488	-0.236342	0.970124	1.99604	3.18282	4.17418	5.98192	8.35594	10.7	13.3417
0.3267	-2.36369	-1.7648	-0.226292	0.855311	2.17327	3.2677	4.49025	6.01402	8.45657	10.63	13.2668
0.3268	-2.34067	-1.85468	-0.115034	0.772999	2.31291	3.36987	4.83716	5.99986	8.43905	10.566	13.2245
0.3269	-2.15859	-1.79771	0.0277757	0.714774	2.42036	3.39124	5.08316	5.90701	8.33706	10.4666	13.1406
0.327	-1.85455	-1.56871	0.17064	0.683485	2.45693	3.32876	5.1372	5.77579	8.1536	10.326	13.0809
0.3271	-1.60569	-1.25484	0.315596	0.704216	2.45612	3.24626	4.99663	5.65642	7.91773	10.1995	13.1855
0.3272	-1.60377	-1.00529	0.409161	0.85352	2.47844	3.18527	4.76801	5.58545	7.73175	10.1094	13.4649
0.3273	-1.83861	-0.912961	0.415161	1.14417	2.46117	3.18394	4.57022	5.57129	7.64062	10.047	13.7466
0.3274	-2.08472	-0.987346	0.376251	1.42541	2.34595	3.26681	4.40063	5.58343	7.57476	10.0759	13.8513
0.3275	-2.13535	-1.16576	0.331764	1.53528	2.20427	3.36086	4.20225	5.5797	7.43177	10.2424	13.738
0.3276	-2.00209	-1.2957	0.278765	1.49186	2.1379	3.34669	3.99955	5.59098	7.15774	10.4602	13.4553
0.3277	-1.84122	-1.25838	0.225865	1.42635	2.17872	3.19278	3.87811	5.69715	6.83351	10.627	13.1136
0.3278	-1.76975	-1.13236	0.18024	1.37641	2.29519	2.97965	3.86438	5.83334	6.65586	10.7227	12.8826
0.3279	-1.815	-1.08796	0.134348	1.30064	2.43346	2.83193	3.89604	5.82626	6.72597	10.785	12.8424
0.328	-1.95129	-1.18545	0.111652	1.23456	2.50615	2.84114	3.91926	5.6588	6.91475	10.8668	12.9307
0.3281	-2.13351	-1.30402	0.140465	1.22244	2.39777	2.98204	3.94139	5.47725	7.02084	10.9737	13.1048
0.3282	-2.29161	-1.22279	0.202496	1.21058	2.12876	3.11703	4.01431	5.35176	6.97561	11.0444	13.4203
0.3283	-2.34649	-0.906979	0.261633	1.14536	1.8818	3.16189	4.20242	5.24586	6.86813	10.9847	13.865
0.3284	-2.249	-0.607287	0.271204	1.07662	1.74375	3.15004	4.47987	5.17245	6.78906	10.7554	14.2096
0.3285	-2.00461	-0.566531	0.176216	1.05473	1.65539	3.09314	4.66588	5.15761	6.71434	10.4406	14.2367
0.3286	-1.71306	-0.750817	-0.0048432	1.04668	1.59718	2.96773	4.59537	5.1323	6.6192	10.182	14.0371
0.3287	-1.52177	-0.923643	-0.135185	1.03119	1.63435	2.80315	4.30987	5.01648	6.56622	10.0471	13.8931
0.3288	-1.47251	-0.958069	-0.0957618	1.00118	1.80339	2.69543	3.96888	4.84873	6.56163	10.0026	13.9146
0.3289	-1.47379	-0.937536	0.0452202	0.905474	2.05905	2.73256	3.68299	4.76301	6.53911	9.99444	13.972
0.329	-1.44733	-0.933788	0.151838	0.757311	2.31869	2.86832	3.51216	4.86773	6.5282	10.0014	13.9436
0.3291	-1.40208	-0.916303	0.193485	0.676945	2.46661	2.9582	3.48988	5.17319	6.61491	10.0378	13.8292
0.3292	-1.36468	-0.858855	0.210319	0.727824	2.38249	2.9465	3.56249	5.54156	6.80173	10.1344	13.6715
0.3293	-1.34617	-0.797917	0.248892	0.829353	2.09735	2.90834	3.61363	5.74308	7.09861	10.2812	13.5177
0.3294	-1.3786	-0.806212	0.351679	0.881813	1.80263	2.8858	3.62491	5.68448	7.57727	10.3863	13.4482
0.3295	-1.44319	-0.905968	0.519877	0.908835	1.59928	2.84354	3.67991	5.5136	8.17669	10.3698	13.5097
0.3296	-1.45946	-1.07185	0.653703	0.998229	1.41284	2.77475	3.78293	5.43221	8.64414	10.3239	13.635
0.3297	-1.46936	-1.27637	0.601244	1.17447	1.19267	2.69811	3.8955	5.49071	8.83754	10.4509	13.7336
0.3298	-1.63151	-1.45484	0.339757	1.35923	1.06035	2.66523	4.08016	5.62708	8.85759	10.7644	13.8055
0.3299	-1.95324	-1.50781	0.0402223	1.41551	1.12229	2.75464	4.37896	5.79908	8.83288	11.0196	13.9111
0.33	-2.24325	-1.42893	-0.117613	1.26867	1.27934	2.94172	4.66106	5.99199	8.82392	11.0363	14.067
0.3301	-2.3456	-1.32188	-0.0866018	1.01452	1.38514	3.06701	4.77021	6.17351	8.88889	10.9021	14.2038
0.3302	-2.28998	-1.24805	0.0762709	0.838346	1.40624	3.03831	4.7205	6.32554	9.02289	10.7662	14.2484
0.3303	-2.15331	-1.18797	0.264002	0.817614	1.3886	2.93782	4.63091	6.47528	9.07428	10.6452	14.2024
0.3304	-1.94631	-1.13218	0.381889	0.875845	1.41868	2.87197	4.5279	6.60694	8.93337	10.5061	14.0889
0.3305	-1.69337	-1.07424	0.413994	0.896611	1.55131	2.84278	4.37779	6.63956	8.7349	10.3796	13.9245
0.3306	-1.47388	-0.980794	0.339718	0.840108	1.71371	2.83526	4.22645	6.52574	8.68429	10.3477	13.776
0.3307	-1.40245	-0.856486	0.108067	0.778528	1.81984	2.86318	4.14568	6.31237	8.76653	10.4098	13.7309
0.3308	-1.56631	-0.747334	-0.188536	0.779042	1.91935	2.90466	4.13292	6.12616	8.81182	10.4171	13.8166
0.3309	-1.92701	-0.640365	-0.343415	0.81359	2.08027	2.93318	4.1301	6.0971	8.74098	10.2392	13.9767
0.331	-2.26596	-0.534282	-0.284893	0.842112	2.23939	2.96163	4.12436	6.24365	8.59172	9.94405	14.1432
0.3311	-2.33493	-0.558559	-0.159682	0.875638	2.26231	3.00222	4.13992	6.43605	8.41413	9.74521	14.292
0.3312	-2.1163	-0.789034	-0.142901	0.932442	2.12108	3.02507	4.18439	6.55412	8.24753	9.75094	14.4017
0.3313	-1.82553	-1.11468	-0.241871	0.973622	1.95076	3.00133	4.31293	6.58231	8.11646	9.87544	14.4255
0.3314	-1.66802	-1.37589	-0.312058	0.941003	1.87161	2.95648	4.57611	6.52971	8.0727	10.0238	14.3418
0.3315	-1.69474	-1.49917	-0.225253	0.885174	1.86086	2.91986	4.87775	6.37407	8.18229	10.2044	14.2163
0.3316	-1.84769	-1.49834	-0.031049	0.915026	1.87272	2.91054	5.04867	6.12163	8.42725	10.4255	14.1402
0.3317	-2.04214	-1.42077	0.129433	1.01913	1.95888	2.98541	5.00427	5.84996	8.71159	10.633	14.1149
0.3318	-2.23196	-1.34517	0.222823	1.11161	2.16047	3.17006	4.80667	5.66418	8.90123	10.7767	14.0606
0.3319	-2.39618	-1.3083	0.30595	1.18267	2.38394	3.37784	4.60141	5.58185	8.91409	10.8334	13.9449
0.332	-2.46778	-1.24425	0.390826	1.28716	2.5039	3.52618	4.44936	5.52863	8.80474	10.8179	13.838
0.3321	-2.35974	-1.11081	0.417477	1.4331	2.51755	3.62085	4.324	5.51075	8.65664	10.8266	13.8014
0.3322	-2.06394	-0.978186	0.326033	1.52312	2.48634	3.64063	4.20225	5.59343	8.46239	10.9801	13.855
0.3323	-1.72872	-0.921217	0.132418	1.43972	2.43423	3.47828	4.07604	5.75524	8.23828	11.2286	14.0279
0.3324	-1.56824	-0.913684	-0.0503839	1.22206	2.37247	3.09433	3.99993	5.93634	8.10548	11.346	14.3091
0.3325	-1.61609	-0.905198	-0.1251	1.08895	2.2823	2.6488	4.0391	6.0963	8.13864	11.2192	14.6012
0.3326	-1.74285	-0.905124	-0.114811	1.19756	2.10332	2.36984	4.12427	6.16578	8.25685	10.9634	14.7926
0.3327	-1.84142	-0.911606	-0.0701504	1.46357	1.83527	2.3329	4.16213	6.09727	8.35459	10.7252	14.8413
0.3328	-1.85902	-0.905049	0.0120872	1.6891	1.60284	2.46931	4.17364	5.94246	8.42725	10.5526	14.8041
0.3329	-1.7928	-0.903194	0.141281	1.7689	1.55677	2.68125	4.17562	5.77772	8.54004	10.4598	14.7615
0.333	-1.67501	-0.896478	0.308029	1.73098	1.7193	2.83345	4.14705	5.63417	8.7223	10.4891	14.7223
0.3331	-1.58454	-0.838178	0.491355	1.61832	1.95261	2.80353	4.10822	5.54068	8.90619	10.6532	14.6921
0.3332	-1.60553	-0.727509	0.629057	1.45321	2.10929	2.60483	4.09918	5.53424	8.95014	10.8834	14.7129
0.3333	-1.69958	-0.605175	0.653317	1.29847	2.18595	2.34712	4.14753	5.60203	8.75882	11.0466	14.744
0.3334	-1.74745	-0.496345	0.575671	1.22832	2.27925	2.15551	4.27398	5.68615	8.42509	11.0092	14.691
0.3335	-1.68252	-0.388762	0.472975	1.25386	2.38394	2.15425	4.45538	5.7535	8.20065	10.7852	14.5063
0.3336	-1.52331	-0.310776	0.408632	1.30732	2.38498	2.3696	4.62003	5.77699	8.2079	10.5823	14.1633
0.3337	-1.34198	-0.369353	0.372652	1.29823	2.28759	2.65502	4.6708	5.73206	8.28483	10.5713	13.6959
0.3338	-1.20898	-0.599111	0.300645	1.20016	2.22645	2.85104	4.55607	5.64838	8.25428	10.7064	13.2993
0.3339	-1.16593	-0.884886	0.194084	1.04765	2.23814	2.95336	4.34933	5.59432	8.18769	10.8428	13.2025
0.334	-1.19803	-1.1011	0.096963	0.894699	2.24742	3.04365	4.14	5.6238	8.24209	10.935	13.3601
0.3341	-1.21879	-1.19737	-0.0149559	0.824256	2.23077	3.15286	3.95764	5.75591	8.38508	11.0325	13.4792
0.3342	-1.19036	-1.16491	-0.118458	0.877716	2.22496	3.23241	3.8699	5.9458	8.49088	11.1295	13.4034
0.3343	-1.16526	-0.990043	-0.0909749	0.967579	2.25006	3.21548	3.95334	6.11047	8.52448	11.122	13.2318
0.3344	-1.18031	-0.728087	0.0735191	0.973696	2.26999	3.1079	4.13759	6.21716	8.50096	10.9606	13.1275
0.3345	-1.27236	-0.547116	0.214309	0.90698	2.17899	3.00006	4.24821	6.23497	8.41076	10.7366	13.1658
0.3346	-1.46135	-0.555251	0.226103	0.892181	1.96305	2.94646	4.18957	6.10156	8.22266	10.5425	13.3053
0.3347	-1.66286	-0.708552	0.162646	0.978462	1.79893	2.9191	3.99338	5.87576	7.91068	10.3928	13.4361
0.3348	-1.78379	-0.956867	0.133639	1.08027	1.81763	2.86034	3.78032	5.75665	7.5161	10.3054	13.4752
0.3349	-1.82447	-1.23027	0.207336	1.12912	1.95745	2.73613	3.67689	5.84634	7.1833	10.3293	13.4687
0.335	-1.82021	-1.3788	0.370209	1.12808	2.10714	2.61023	3.7445	6.02463	7.05492	10.4733	13.5506
0.3351	-1.76862	-1.31559	0.516442	1.07207	2.19784	2.60411	3.92589	6.10681	7.14189	10.6806	13.7619
0.3352	-1.65376	-1.10247	0.514512	0.941077	2.1764	2.70576	4.0834	6.05048	7.3086	10.9004	13.957
0.3353	-1.51774	-0.868123	0.353967	0.788652	2.04585	2.78207	4.16629	5.9281	7.41578	11.1049	13.9991
0.3354	-1.43878	-0.743769	0.133383	0.731774	1.89201	2.78067	4.16717	5.8151	7.43334	11.2805	13.9609
0.3355	-1.45668	-0.825311	-0.0703451	0.809493	1.79252	2.72697	4.02732	5.76025	7.39106	11.4314	13.9811
0.3356	-1.56992	-1.06619	-0.189426	0.942879	1.74097	2.6441	3.79379	5.7617	7.33297	11.5483	14.039
0.3357	-1.72803	-1.25309	-0.1729	1.01075	1.66992	2.60411	3.64599	5.74161	7.31369	11.6005	14.0378
0.3358	-1.85387	-1.22608	-0.113048	0.958824	1.52152	2.6727	3.67383	5.62468	7.41267	11.5759	14.0047
0.3359	-1.88895	-1.07745	-0.183126	0.884262	1.34876	2.79809	3.79043	5.44284	7.66466	11.4926	14.0192
0.336	-1.82833	-1.01015	-0.370614	0.942914	1.29046	2.88961	3.87987	5.29734	7.95813	11.3344	14.0822
0.3361	-1.74361	-1.10218	-0.486704	1.17036	1.34672	2.93215	3.91525	5.25771	8.15518	11.0597	14.1677
0.3362	-1.69541	-1.30882	-0.443669	1.40845	1.3789	2.96953	3.92419	5.35804	8.25758	10.6952	14.2484
0.3363	-1.66554	-1.52224	-0.29101	1.48045	1.36625	3.03872	3.93231	5.5546	8.34883	10.3228	14.292
0.3364	-1.60209	-1.58553	-0.0821302	1.39231	1.3807	3.12263	3.96276	5.69588	8.46416	10.0236	14.2949
0.3365	-1.49888	-1.43922	0.120273	1.21989	1.42226	3.15332	4.04088	5.67851	8.56218	9.89379	14.2205
0.3366	-1.44811	-1.21306	0.22632	0.944284	1.46521	3.07004	4.17441	5.53876	8.55855	9.96994	14.0173
0.3367	-1.49932	-1.07136	0.222748	0.576622	1.50484	2.85827	4.35537	5.38863	8.37219	10.133	13.7907
0.3368	-1.57306	-1.05264	0.208024	0.267828	1.5081	2.56709	4.54191	5.32682	8.03811	10.2477	13.7358
0.3369	-1.62487	-1.09048	0.230344	0.172049	1.45793	2.31332	4.60482	5.38885	7.77337	10.3044	13.9009
0.337	-1.67397	-1.13918	0.228998	0.302742	1.43916	2.20256	4.45143	5.54084	7.7631	10.3801	14.1592
0.3371	-1.74635	-1.20114	0.164147	0.573579	1.51288	2.21329	4.19349	5.69275	7.88121	10.556	14.3564
0.3372	-1.87302	-1.24217	0.0552585	0.885007	1.56968	2.26303	3.9974	5.75471	7.89221	10.8383	14.4084
0.3373	-2.03298	-1.20351	-0.0453222	1.10736	1.50588	2.35815	3.86759	5.69171	7.842	11.1366	14.3022
0.3374	-2.15511	-1.12535	-0.0962124	1.10833	1.40975	2.51332	3.71342	5.53361	7.94067	11.3513	14.1045
0.3375	-2.16283	-1.11936	-0.0826904	0.89298	1.38875	2.6216	3.5295	5.35937	8.15859	11.4477	13.9284
0.3376	-1.98972	-1.22612	0.00319621	0.60896	1.41725	2.59679	3.40722	5.25771	8.26755	11.4707	13.8551
0.3377	-1.64571	-1.43585	0.0521355	0.394037	1.44488	2.49158	3.42042	5.29601	8.2181	11.51	13.8991
0.3378	-1.25829	-1.71873	-0.0918314	0.300813	1.48026	2.3769	3.5943	5.46561	8.19455	11.6154	14.0275
0.3379	-0.991818	-1.93566	-0.372469	0.336462	1.55027	2.3151	3.87175	5.6439	8.3065	11.7697	14.174
0.338	-0.943898	-1.91657	-0.593276	0.477746	1.64126	2.40565	4.07274	5.7311	8.4562	11.928	14.2418
0.3381	-1.12631	-1.7085	-0.677579	0.620248	1.70329	2.62949	4.06909	5.77327	8.56483	12.0116	14.1749
0.3382	-1.42009	-1.53993	-0.657994	0.666077	1.70426	2.82678	3.95831	5.84564	8.67456	11.9544	14.0344
0.3383	-1.6046	-1.53939	-0.549118	0.654824	1.64931	2.91328	3.89962	5.91438	8.8018	11.7621	13.9293
0.3384	-1.59234	-1.61077	-0.390291	0.633898	1.58491	2.88069	3.91198	5.92926	8.86353	11.5226	13.9322
0.3385	-1.54172	-1.63323	-0.321263	0.575598	1.5647	2.68666	3.95583	5.9079	8.79398	11.3736	14.0598
0.3386	-1.62132	-1.63953	-0.42291	0.479362	1.54698	2.39845	4.03098	5.85524	8.63814	11.3693	14.2944
0.3387	-1.81702	-1.7031	-0.563101	0.370135	1.43817	2.27891	4.13173	5.80238	8.46631	11.4436	14.59
0.3388	-2.02605	-1.79754	-0.598063	0.234279	1.28853	2.46092	4.23838	5.87352	8.29528	11.5843	14.8313
0.3389	-2.18452	-1.80605	-0.533311	0.0861157	1.24307	2.74795	4.37146	6.12439	8.1478	11.8109	14.8916
0.339	-2.24982	-1.66917	-0.38554	0.0449361	1.29736	2.90524	4.55286	6.43402	8.11635	11.9936	14.7818
0.3391	-2.17647	-1.46134	-0.15164	0.168913	1.35626	2.91397	4.70998	6.60177	8.28975	11.969	14.6673
0.3392	-2.03218	-1.3154	0.0871754	0.32596	1.4534	2.86281	4.69537	6.49449	8.62675	11.758	14.6769
0.3393	-2.02056	-1.3308	0.189773	0.370696	1.67813	2.82075	4.44345	6.17315	8.98721	11.5091	14.81
0.3394	-2.21879	-1.49404	0.0933668	0.306991	1.94471	2.83153	4.06844	5.85118	9.23663	11.3186	15.028
0.3395	-2.42249	-1.66872	-0.128344	0.245538	2.0798	2.91041	3.75597	5.70788	9.33277	11.2012	15.2954
0.3396	-2.43288	-1.73635	-0.336977	0.305228	2.1164	3.01799	3.6296	5.77327	9.34664	11.1538	15.571
0.3397	-2.32832	-1.70173	-0.465777	0.527613	2.21529	3.0638	3.71255	5.94795	9.34297	11.1589	15.8335
0.3398	-2.27638	-1.60417	-0.483661	0.812864	2.34544	3.02359	3.93446	6.11351	9.29234	11.2203	16.0987
0.3399	-2.30843	-1.44935	-0.327854	1.00248	2.32635	2.96067	4.19094	6.24033	9.18219	11.3341	16.3436
0.34	-2.37249	-1.24827	-0.0572668	1.0473	2.12027	2.90466	4.4036	6.33833	9.08935	11.4233	16.4407
0.3401	-2.39362	-1.0654	0.0969601	1.03803	1.88068	2.8357	4.52651	6.37481	9.05322	11.4496	16.2868
0.3402	-2.3007	-0.994354	-0.026457	1.08343	1.74227	2.7713	4.54003	6.32097	9.00972	11.4979	15.9627
0.3403	-2.13411	-1.0417	-0.377092	1.24142	1.67527	2.76414	4.4732	6.23104	8.90882	11.6536	15.668
0.3404	-1.98018	-1.1059	-0.788471	1.46587	1.59227	2.79816	4.38819	6.22448	8.77052	11.8469	15.5223
0.3405	-1.85462	-1.07995	-1.05392	1.58455	1.51272	2.79816	4.31568	6.32105	8.62779	11.9303	15.511
0.3406	-1.78715	-0.942821	-1.00359	1.46012	1.50255	2.76511	4.27695	6.38159	8.51196	11.8668	15.5663
0.3407	-1.83431	-0.767788	-0.657104	1.18827	1.58168	2.77823	4.30966	6.33296	8.45785	11.7152	15.6092
0.3408	-2.0119	-0.6384	-0.213127	0.988089	1.71149	2.86496	4.42745	6.2466	8.46831	11.5349	15.6547
0.3409	-2.27889	-0.615877	0.125986	0.926428	1.80226	2.97385	4.55247	6.14425	8.49373	11.4044	15.8238
0.341	-2.50479	-0.729918	0.289947	0.890643	1.80182	3.05448	4.56044	5.99422	8.51793	11.4105	16.1396
0.3411	-2.55286	-0.935866	0.326763	0.765414	1.73979	3.10879	4.47199	5.84288	8.61505	11.5643	16.4645
0.3412	-2.38973	-1.14224	0.270733	0.557412	1.64931	3.16806	4.44453	5.7621	8.81	11.7883	16.6341
0.3413	-2.03626	-1.29191	0.104456	0.347567	1.55235	3.23532	4.5335	5.75031	8.96443	11.9938	16.5885
0.3414	-1.57901	-1.37003	-0.145628	0.194092	1.48942	3.28415	4.61361	5.75554	8.97256	12.1713	16.3841
0.3415	-1.19521	-1.38516	-0.356248	0.145015	1.49032	3.25429	4.53742	5.78532	8.92052	12.3978	16.0881
0.3416	-1.04821	-1.37309	-0.409321	0.240555	1.55943	3.09418	4.30756	5.89041	8.93847	12.6914	15.7824
0.3417	-1.16713	-1.37682	-0.298092	0.400427	1.67686	2.87175	4.08841	6.0494	9.07781	12.9159	15.586
0.3418	-1.47812	-1.36554	-0.146558	0.491357	1.7957	2.71828	4.0596	6.18975	9.3125	12.9521	15.5346
0.3419	-1.88239	-1.25841	-0.0790724	0.526446	1.84292	2.68178	4.23956	6.23794	9.56551	12.8641	15.5773
0.342	-2.21079	-1.1161	-0.0903255	0.563746	1.7706	2.72683	4.45305	6.15319	9.75842	12.7807	15.7041
0.3421	-2.31589	-1.09892	-0.133131	0.577453	1.66356	2.77506	4.54294	6.05106	9.83739	12.7382	15.873
0.3422	-2.24231	-1.21059	-0.200241	0.565458	1.64714	2.73122	4.5154	6.14689	9.76356	12.6957	15.9239
0.3423	-2.10298	-1.29734	-0.264492	0.573431	1.69713	2.59643	4.42774	6.4782	9.52028	12.6103	15.7721
0.3424	-1.91702	-1.2566	-0.272613	0.623033	1.72867	2.52116	4.31754	6.86146	9.21587	12.5081	15.5183
0.3425	-1.72126	-1.1167	-0.243742	0.709929	1.7176	2.62861	4.25148	7.08352	9.05934	12.4882	15.2652
0.3426	-1.65067	-0.986084	-0.258991	0.846676	1.68154	2.8792	4.3262	7.04348	9.16711	12.5937	14.9912
0.3427	-1.74516	-0.951668	-0.303303	1.0224	1.67115	3.18325	4.56588	6.82589	9.48222	12.7737	14.6953
0.3428	-1.8555	-0.992774	-0.250917	1.1265	1.73858	3.42652	4.83613	6.65128	9.8096	12.9802	14.4707
0.3429	-1.85216	-1.0516	-0.0808744	1.07014	1.85672	3.44149	4.99244	6.63911	9.94496	13.1046	14.372
0.343	-1.75028	-1.16281	0.0535508	0.928345	1.91751	3.20068	5.06403	6.70249	9.83739	12.9842	14.399
0.3431	-1.61656	-1.38203	0.0342511	0.833357	1.84867	2.91913	5.14059	6.7301	9.57703	12.6497	14.525
0.3432	-1.50789	-1.64283	-0.112656	0.803816	1.70298	2.84043	5.19001	6.67531	9.27448	12.2987	14.6924
0.3433	-1.47715	-1.80402	-0.293163	0.790004	1.58067	2.97517	5.12477	6.50237	9.03132	12.0073	14.8814
0.3434	-1.53247	-1.75228	-0.432131	0.7934	1.55815	3.14312	4.93063	6.22119	8.90153	11.7135	15.0693
0.3435	-1.59397	-1.471	-0.497512	0.812626	1.66325	3.24356	4.68573	5.93002	8.85877	11.406	15.1668
0.3436	-1.59346	-1.1089	-0.504154	0.821562	1.82466	3.29631	4.51965	5.74766	8.85491	11.1587	15.1049
0.3437	-1.55987	-0.910205	-0.499076	0.846952	1.89988	3.29056	4.48979	5.74057	8.86905	11.0543	14.9174
0.3438	-1.5394	-0.984003	-0.478225	0.970306	1.81932	3.18666	4.54466	5.89159	8.87926	11.1131	14.7275
0.3439	-1.5414	-1.21983	-0.416718	1.20633	1.69728	3.01138	4.63225	6.10546	8.83388	11.2516	14.6164
0.344	-1.57604	-1.45985	-0.382769	1.45337	1.7404	2.85051	4.7169	6.25834	8.72535	11.3505	14.5301
0.3441	-1.66452	-1.61064	-0.450318	1.62544	1.9649	2.8201	4.73516	6.26727	8.63886	11.3272	14.427
0.3442	-1.77582	-1.57548	-0.560657	1.70679	2.18459	3.01309	4.65776	6.1579	8.62682	11.1751	14.3961
0.3443	-1.78848	-1.29616	-0.585304	1.70156	2.3164	3.37458	4.56339	6.06192	8.63639	10.9826	14.5082
0.3444	-1.63039	-0.879661	-0.45312	1.60326	2.3549	3.69094	4.56879	6.09043	8.61177	10.8713	14.6435
0.3445	-1.44201	-0.538232	-0.210142	1.41478	2.19329	3.74191	4.68185	6.19311	8.57192	10.9022	14.6261
0.3446	-1.40789	-0.410369	0.00765863	1.19183	1.79689	3.50994	4.78749	6.24485	8.55055	11.0679	14.4916
0.3447	-1.47408	-0.479152	0.0989075	1.0318	1.33655	3.18089	4.78512	6.26322	8.55152	11.3406	14.4225
0.3448	-1.48092	-0.639872	0.0995761	1.00238	1.0249	2.91673	4.69695	6.34518	8.581	11.6331	14.4896
0.3449	-1.42159	-0.774778	0.161572	1.08622	0.988113	2.74693	4.5866	6.46524	8.65712	11.8021	14.6567
0.345	-1.35463	-0.799606	0.369223	1.2144	1.22297	2.64744	4.51661	6.52478	8.77842	11.8056	14.9057
0.3451	-1.27407	-0.728251	0.607765	1.32145	1.56835	2.61178	4.56077	6.47678	8.91568	11.7573	15.2262
0.3452	-1.18066	-0.65157	0.735823	1.34487	1.81967	2.67419	4.63831	6.33422	9.03182	11.7536	15.5681
0.3453	-1.11411	-0.6535	0.71768	1.25838	1.89162	2.83562	4.54525	6.13064	9.09277	11.765	15.8803
0.3454	-1.10516	-0.742638	0.553752	1.11439	1.84517	3.00266	4.30742	5.93799	9.11286	11.7458	16.1237
0.3455	-1.17906	-0.859544	0.280694	0.971454	1.78522	3.12115	4.2277	5.87559	9.16539	11.722	16.245
0.3456	-1.35523	-0.92298	0.0170758	0.827903	1.75692	3.21207	4.43787	6.00614	9.27296	11.7182	16.2153
0.3457	-1.55443	-0.876967	-0.111302	0.711567	1.74895	3.22562	4.6562	6.24292	9.34536	11.702	16.0468
0.3458	-1.63872	-0.795601	-0.0933713	0.688272	1.7409	3.09611	4.6355	6.4341	9.29954	11.6833	15.7547
0.3459	-1.57536	-0.853535	-0.0479581	0.751559	1.71238	2.91533	4.4895	6.48524	9.15882	11.723	15.3891
0.346	-1.42374	-1.08117	-0.0850407	0.842112	1.65035	2.85419	4.3798	6.379	9.03006	11.7848	15.0806
0.3461	-1.24531	-1.29152	-0.211107	0.940563	1.58788	2.95128	4.30957	6.18031	9.00691	11.7703	14.9832
0.3462	-1.12804	-1.33272	-0.369283	1.04461	1.58788	3.10334	4.26108	5.99616	9.08367	11.6775	15.1359
0.3463	-1.18397	-1.27398	-0.479564	1.12993	1.64842	3.22219	4.24657	5.88444	9.17639	11.5467	15.4216
0.3464	-1.43343	-1.26066	-0.477104	1.17067	1.69628	3.29727	4.28202	5.81861	9.192	11.3975	15.7129
0.3465	-1.7184	-1.31813	-0.317062	1.13849	1.66591	3.31908	4.39394	5.74942	9.08673	11.2827	15.9528
0.3466	-1.8453	-1.37741	-0.0031156	1.05422	1.53662	3.2557	4.55904	5.69299	8.92961	11.247	16.1004
0.3467	-1.82589	-1.39066	0.318278	1.01363	1.36895	3.1023	4.65233	5.72329	8.86721	11.3138	16.0646
0.3468	-1.80272	-1.33176	0.485402	1.04668	1.29477	2.91062	4.60454	5.86196	8.96519	11.5384	15.7842
0.3469	-1.82209	-1.16605	0.510717	1.07222	1.38942	2.80594	4.54691	6.04432	9.12767	11.9293	15.3616
0.347	-1.86086	-0.920326	0.472099	1.02358	1.57124	2.89224	4.63159	6.20488	9.26733	12.3413	14.9979
0.3471	-1.91376	-0.719629	0.377702	0.911151	1.67729	3.1464	4.84665	6.31085	9.45016	12.5923	14.8322
0.3472	-1.97384	-0.660805	0.197805	0.788053	1.69526	3.44715	5.0751	6.34831	9.7052	12.6278	14.8905
0.3473	-2.04871	-0.709112	-0.0697106	0.724692	1.80378	3.61978	5.17712	6.35599	9.84964	12.4753	15.1177
0.3474	-2.16196	-0.770179	-0.331197	0.780606	2.09636	3.5871	5.05588	6.38688	9.68074	12.189	15.3656
0.3475	-2.26316	-0.806524	-0.418645	0.9107	2.42988	3.46371	4.79222	6.43463	9.24319	11.8606	15.4359
0.3476	-2.249	-0.85099	-0.285784	0.995952	2.58097	3.35327	4.63002	6.48838	8.78381	11.5726	15.2845
0.3477	-2.08711	-0.954668	-0.0916827	1.00871	2.45728	3.25542	4.71091	6.57584	8.51929	11.3761	15.0975
0.3478	-1.83653	-1.12391	-0.031581	1.00587	2.15943	3.20738	4.94165	6.71231	8.50848	11.305	15.036
0.3479	-1.58609	-1.26578	-0.14826	1.02377	1.87645	3.25445	5.16038	6.85671	8.65278	11.365	15.0417
0.348	-1.42613	-1.24885	-0.326747	1.0629	1.74919	3.34819	5.28049	6.92253	8.81215	11.5108	15.0301
0.3481	-1.42324	-1.07977	-0.418556	1.08735	1.79853	3.45343	5.26806	6.89419	8.94413	11.6404	15.0792
0.3482	-1.56195	-0.916971	-0.377181	1.07892	1.9352	3.61534	5.15264	6.88666	9.06631	11.6617	15.2789
0.3483	-1.72608	-0.867232	-0.311504	1.09594	2.08146	3.83925	5.05673	6.91359	9.15376	11.5698	15.5782
0.3484	-1.78334	-0.922256	-0.349349	1.19495	2.23389	4.03294	5.08839	6.81977	9.15931	11.4111	15.8805
0.3485	-1.7284	-1.03365	-0.446038	1.29332	2.33739	4.08327	5.1912	6.57811	9.09144	11.2289	16.1147
0.3486	-1.67538	-1.14031	-0.41379	1.21241	2.26932	3.97047	5.18732	6.34773	9.00443	11.0912	16.1995
0.3487	-1.68201	-1.17833	-0.157104	0.918307	2.05353	3.77834	4.9917	6.26104	8.91583	11.0679	16.0703
0.3488	-1.73048	-1.10382	0.183858	0.632422	1.87033	3.59508	4.70613	6.35689	8.80507	11.1536	15.7375
0.3489	-1.7911	-0.926855	0.371372	0.595882	1.83565	3.48203	4.49209	6.62161	8.64974	11.2899	15.2795
0.349	-1.79139	-0.721797	0.343842	0.828555	1.97802	3.43897	4.40832	6.9457	8.49105	11.4325	14.8365
0.3491	-1.69906	-0.584536	0.223639	1.18087	2.29475	3.38901	4.45866	7.13036	8.43617	11.5483	14.5617
0.3492	-1.5884	-0.553268	0.0966197	1.49751	2.6629	3.32043	4.68536	7.08773	8.5341	11.6005	14.4784
0.3493	-1.50201	-0.600097	0.00476732	1.70664	2.84846	3.34644	5.02044	6.9539	8.74961	11.5769	14.4539
0.3494	-1.39841	-0.654521	0.0269244	1.83039	2.71592	3.49877	5.24616	6.88183	8.99863	11.5036	14.3578
0.3495	-1.27109	-0.633971	0.166129	1.88388	2.33897	3.59631	5.2279	6.86214	9.15143	11.3969	14.179
0.3496	-1.20428	-0.547893	0.328367	1.83105	1.89394	3.50689	4.99759	6.82342	9.12351	11.2896	14.0137
0.3497	-1.25762	-0.535115	0.488223	1.67813	1.51668	3.38479	4.68847	6.75127	8.93652	11.2701	13.9238
0.3498	-1.3932	-0.716512	0.671228	1.45803	1.28472	3.43193	4.47282	6.64655	8.68943	11.3625	13.9029
0.3499	-1.56168	-1.01958	0.812309	1.16369	1.26618	3.59974	4.46478	6.49488	8.52234	11.439	13.9902
0.35	-1.69806	-1.19754	0.774109	0.834941	1.43691	3.69358	4.64326	6.3019	8.54005	11.353	14.2334
0.3501	-1.69452	-1.06588	0.516002	0.583218	1.59432	3.62626	4.85861	6.10086	8.77145	11.1269	14.5795
0.3502	-1.55272	-0.701622	0.140539	0.489944	1.56119	3.48785	4.9631	5.9253	9.12193	10.9565	14.9134
0.3503	-1.40403	-0.338184	-0.20089	0.558039	1.41675	3.42782	4.9655	5.82482	9.36025	10.9603	15.1597
0.3504	-1.33483	-0.115481	-0.367855	0.712365	1.36462	3.48948	4.97162	5.90493	9.34429	11.0432	15.2889
0.3505	-1.29707	-0.0367888	-0.307313	0.790203	1.46984	3.60453	4.99348	6.19365	9.15063	11.0707	15.2416
0.3506	-1.21939	-0.0900115	-0.0934456	0.681765	1.65235	3.68128	4.93481	6.52783	8.94459	11.0507	14.9376
0.3507	-1.12743	-0.248578	0.150873	0.474465	1.84643	3.63647	4.76063	6.68794	8.86921	11.0861	14.4383
0.3508	-1.06673	-0.4041	0.323955	0.337009	2.03669	3.46808	4.57163	6.60687	8.96341	11.2036	13.9756
0.3509	-1.04493	-0.486146	0.38367	0.359489	2.17536	3.30371	4.45218	6.42697	9.10965	11.2927	13.717
0.351	-1.09578	-0.533019	0.37095	0.544692	2.19873	3.27551	4.37896	6.32441	9.17535	11.2316	13.664
0.3511	-1.23244	-0.589749	0.346892	0.78989	2.114	3.37235	4.36894	6.29976	9.15598	11.0577	13.7719
0.3512	-1.38209	-0.616914	0.351679	0.936014	1.98479	3.49004	4.50587	6.24597	9.07571	10.9546	13.9307
0.3513	-1.46448	-0.52547	0.421951	0.967897	1.87161	3.58072	4.7783	6.1658	8.90396	11.0152	14.0011
0.3514	-1.48965	-0.33045	0.495151	1.01051	1.8249	3.65456	5.03567	6.15581	8.65735	11.1037	14.0036
0.3515	-1.53695	-0.172348	0.426928	1.10946	1.86364	3.66492	5.10789	6.23617	8.45658	11.0607	14.0476
0.3516	-1.62227	-0.131986	0.23573	1.17119	1.9474	3.56177	5.02425	6.34531	8.39872	10.9346	14.1512
0.3517	-1.65593	-0.197967	0.0893834	1.12912	2.00943	3.37486	4.9793	6.43277	8.4541	10.8464	14.2566
0.3518	-1.59346	-0.420131	0.00156993	1.03812	2.01644	3.19802	5.00197	6.51378	8.54265	10.7977	14.2963
0.3519	-1.49881	-0.826776	-0.170107	0.94905	1.98286	3.13723	4.93584	6.62074	8.63298	10.7852	14.2351
0.352	-1.45556	-1.2295	-0.407317	0.85917	1.953	3.17961	4.76123	6.69375	8.7015	10.8807	14.1107
0.3521	-1.49985	-1.40829	-0.467101	0.826186	1.93936	3.18718	4.60664	6.61834	8.69538	11.0695	14.0207
0.3522	-1.59868	-1.39411	-0.212944	0.931194	1.8815	3.09389	4.5151	6.40027	8.60454	11.2011	14.0213
0.3523	-1.67118	-1.33437	0.167839	1.15318	1.74895	2.96968	4.4401	6.17378	8.48144	11.1975	14.0833
0.3524	-1.63263	-1.2441	0.351478	1.39057	1.61736	2.88016	4.38786	6.03792	8.3976	11.1562	14.1738
0.3525	-1.49069	-1.08333	0.194134	1.52916	1.5694	2.85039	4.4343	6.00725	8.41904	11.188	14.2727
0.3526	-1.37707	-0.917194	-0.159183	1.50355	1.60641	2.89363	4.58937	6.08961	8.54451	11.2879	14.3526
0.3527	-1.37183	-0.866792	-0.442163	1.37868	1.73198	2.97192	4.74579	6.24196	8.6831	11.38	14.4318
0.3528	-1.40453	-0.952108	-0.513964	1.28312	1.98531	3.0109	4.8153	6.34258	8.76941	11.3669	14.5882
0.3529	-1.42545	-1.08132	-0.433928	1.23286	2.28953	2.97192	4.76224	6.31724	8.84412	11.1899	14.8509
0.353	-1.45845	-1.19309	-0.352095	1.18378	2.4867	2.89437	4.5291	6.18255	8.92937	10.9224	15.0921
0.3531	-1.48674	-1.26161	-0.346641	1.17337	2.52314	2.85643	4.16801	5.9913	8.93361	10.724	15.1526
0.3532	-1.45844	-1.23308	-0.378369	1.19674	2.3796	2.8996	3.87312	5.83613	8.79695	10.6714	15.0757
0.3533	-1.36282	-1.09457	-0.391688	1.11055	2.02061	2.98628	3.74309	5.82197	8.59324	10.7435	15.0396
0.3534	-1.28137	-0.911241	-0.363166	0.820289	1.55837	3.01411	3.68497	5.9146	8.45643	10.8854	15.0955
0.3535	-1.32546	-0.745532	-0.279695	0.397894	1.22821	2.89617	3.58497	5.95628	8.45978	11.0298	15.1346
0.3536	-1.51394	-0.623346	-0.177598	0.0112902	1.18649	2.70964	3.46732	5.87051	8.53891	11.1523	15.0662
0.3537	-1.79147	-0.569482	-0.155792	-0.174534	1.39209	2.64769	3.44171	5.71465	8.59033	11.2628	14.8592
0.3538	-2.04286	-0.585813	-0.248115	-0.109297	1.66695	2.74514	3.57575	5.609	8.63267	11.3498	14.5347
0.3539	-2.11987	-0.630839	-0.378295	0.104046	1.8482	2.86832	3.83386	5.65522	8.74032	11.3959	14.2263
0.354	-2.02635	-0.677182	-0.492069	0.3077	1.86318	2.94658	4.11564	5.83166	8.90865	11.3779	14.0917
0.3541	-1.91652	-0.739266	-0.575711	0.430979	1.74672	3.00022	4.3594	6.02919	9.0924	11.2979	14.1854
0.3542	-1.88904	-0.837671	-0.61406	0.486512	1.61432	3.02395	4.54511	6.16742	9.26677	11.1914	14.4725
0.3543	-1.93617	-1.02443	-0.649298	0.512978	1.54333	2.99522	4.65637	6.21514	9.39683	11.0915	14.8965
0.3544	-1.98866	-1.34928	-0.741182	0.566274	1.47987	2.93222	4.68638	6.21049	9.47702	11.0784	15.3582
0.3545	-1.95491	-1.71339	-0.844318	0.642019	1.35441	2.86311	4.62442	6.29932	9.53727	11.2417	15.6829
0.3546	-1.81613	-1.88572	-0.866723	0.70643	1.2588	2.80481	4.50365	6.56772	9.53666	11.5613	15.7067
0.3547	-1.68552	-1.75897	-0.809404	0.770995	1.33343	2.75854	4.38931	6.86375	9.37529	11.9307	15.407
0.3548	-1.71159	-1.50136	-0.741182	0.848006	1.53662	2.71433	4.29239	6.97639	9.08226	12.1873	14.9644
0.3549	-1.86354	-1.3661	-0.684361	0.939524	1.69853	2.70597	4.22219	6.8847	8.83272	12.1876	14.6227
0.355	-1.92409	-1.40356	-0.614358	1.02955	1.70997	2.79536	4.22194	6.69686	8.72228	11.9682	14.4887
0.3551	-1.82096	-1.47234	-0.541911	1.06306	1.587	3.00803	4.29063	6.47369	8.75036	11.6774	14.5357
0.3552	-1.71002	-1.4699	-0.50019	0.994023	1.43244	3.29735	4.37482	6.21703	8.95784	11.4559	14.6965
0.3553	-1.6829	-1.41569	-0.447922	0.839144	1.32255	3.53599	4.44121	6.00694	9.30269	11.4425	14.906
0.3554	-1.70307	-1.36074	-0.331587	0.67203	1.24261	3.58277	4.45858	5.9964	9.54647	11.6421	15.1548
0.3555	-1.73203	-1.35329	-0.216933	0.544167	1.16303	3.42146	4.39422	6.23401	9.48922	11.8892	15.4601
0.3556	-1.75402	-1.40875	-0.179967	0.43856	1.15215	3.19892	4.28918	6.57163	9.20044	12.0952	15.7377
0.3557	-1.81852	-1.44979	-0.203979	0.33863	1.29179	3.09629	4.28031	6.7855	8.9058	12.2941	15.8613
0.3558	-1.99903	-1.41769	-0.298528	0.270407	1.52419	3.175	4.45778	6.75281	8.72562	12.4406	15.8478
0.3559	-2.21758	-1.39783	-0.473926	0.255084	1.74976	3.31131	4.71831	6.5211	8.62197	12.3746	15.8188
0.356	-2.26081	-1.49769	-0.617827	0.307792	1.98034	3.2813	4.88678	6.24822	8.53668	12.0127	15.8465
0.3561	-2.02821	-1.69138	-0.607439	0.452135	2.23411	3.03267	4.89919	6.05492	8.44316	11.5171	15.9281
0.3562	-1.67225	-1.86384	-0.49587	0.66524	2.40643	2.78979	4.77866	5.96187	8.34598	11.1358	16.0712
0.3563	-1.44679	-1.91775	-0.43745	0.870649	2.39114	2.75663	4.60938	5.97643	8.28209	10.9783	16.278
0.3564	-1.45695	-1.80068	-0.484994	1.00623	2.23474	2.88448	4.51579	6.11231	8.27687	11.0413	16.4617
0.3565	-1.61886	-1.53082	-0.590622	1.02456	2.09008	3.01113	4.53461	6.28963	8.32461	11.2447	16.5295
0.3566	-1.82244	-1.2734	-0.716152	0.896314	2.0625	3.06336	4.55358	6.40526	8.41232	11.4508	16.4898
0.3567	-1.99745	-1.2299	-0.78272	0.688123	2.14666	3.06238	4.4597	6.4531	8.55712	11.601	16.377
0.3568	-2.11095	-1.35237	-0.665648	0.564586	2.27755	3.05385	4.2893	6.48526	8.77126	11.7132	16.209
0.3569	-2.19452	-1.40539	-0.382244	0.627131	2.40217	3.09858	4.16169	6.53219	8.98516	11.7851	16.032
0.357	-2.275	-1.3273	-0.166309	0.8127	2.48725	3.19793	4.14677	6.57736	9.12931	11.8157	15.8685
0.3571	-2.23848	-1.23563	-0.193765	0.987016	2.50383	3.24294	4.2594	6.59526	9.2117	11.8299	15.6733
0.3572	-1.92312	-1.14461	-0.343354	1.06113	2.41157	3.14104	4.47971	6.58638	9.24437	11.8593	15.456
0.3573	-1.43797	-0.978684	-0.4173	1.02232	2.22258	2.96035	4.69867	6.57777	9.22883	11.9205	15.3509
0.3574	-1.11018	-0.796863	-0.380673	0.909147	2.0215	2.87208	4.78824	6.62758	9.21153	11.9758	15.4388
0.3575	-1.07457	-0.764096	-0.263453	0.770031	1.87169	2.94047	4.77509	6.74508	9.22794	11.9484	15.5902
0.3576	-1.2372	-0.928299	-0.0812398	0.634646	1.78752	3.07961	4.81151	6.82066	9.23847	11.8309	15.6177
0.3577	-1.47102	-1.15904	0.0979427	0.501556	1.74813	3.20513	4.93049	6.75549	9.19152	11.7349	15.5301
0.3578	-1.61168	-1.29526	0.179612	0.348081	1.70441	3.24005	4.99676	6.65032	9.104	11.7685	15.4921
0.3579	-1.57283	-1.29384	0.170566	0.2221	1.60781	3.1143	4.91647	6.70346	9.02433	11.8893	15.5982
0.358	-1.50829	-1.23028	0.161682	0.245395	1.46798	2.90644	4.75284	6.90692	8.95662	11.9716	15.8353
0.3581	-1.61895	-1.21299	0.180091	0.425092	1.39523	2.84514	4.64176	7.06199	8.89326	12.0257	16.1179
0.3582	-1.86339	-1.27741	0.194449	0.636866	1.50211	3.03191	4.64307	7.04341	8.89275	12.179	16.2721
0.3583	-2.01456	-1.32004	0.184548	0.831548	1.72807	3.2727	4.73283	6.88039	8.98314	12.4352	16.1859
0.3584	-1.97899	-1.20486	0.119457	1.03029	1.87562	3.3539	4.88413	6.67822	9.07675	12.6712	15.9446
0.3585	-1.85485	-0.970065	-0.0471421	1.17701	1.854	3.25892	5.03472	6.54626	9.08499	12.847	15.6749
0.3586	-1.70844	-0.787703	-0.29101	1.22846	1.76052	3.07035	5.0539	6.52928	8.9763	12.9766	15.3967
0.3587	-1.54155	-0.724166	-0.477544	1.23465	1.71803	2.89396	4.86566	6.58124	8.77423	12.9709	15.1084
0.3588	-1.40811	-0.709187	-0.477544	1.20753	1.73466	2.83921	4.52838	6.57408	8.58856	12.7238	14.8914
0.3589	-1.37759	-0.706743	-0.29294	1.10872	1.77321	2.90489	4.23541	6.42569	8.55523	12.322	14.8487
0.359	-1.42589	-0.736446	-0.0641999	0.971089	1.82707	2.96116	4.2119	6.2559	8.72164	11.988	14.9973
0.3591	-1.45948	-0.784119	0.0383481	0.865287	1.8952	2.93229	4.4836	6.21876	9.00269	11.7949	15.197
0.3592	-1.4329	-0.834972	-0.0483298	0.825586	2.00366	2.89909	4.8292	6.29841	9.26756	11.646	15.2295
0.3593	-1.40685	-0.902155	-0.221139	0.885323	2.19419	2.94116	5.04554	6.42733	9.4922	11.5098	15.0425
0.3594	-1.47596	-0.9594	-0.287724	1.03252	2.36816	3.00467	5.12031	6.57543	9.68191	11.4412	14.7949
0.3595	-1.62331	-0.937143	-0.184964	1.14074	2.31055	3.03275	5.12816	6.68506	9.75537	11.4577	14.6532
0.3596	-1.72697	-0.835936	-0.0381308	1.12196	1.99374	3.07013	5.14139	6.7094	9.6334	11.516	14.6578
0.3597	-1.72988	-0.757252	0.0560958	1.03812	1.66956	3.15474	5.2176	6.66161	9.34215	11.5647	14.7514
0.3598	-1.71091	-0.77487	0.107165	0.957022	1.58792	3.27663	5.30533	6.60711	9.0008	11.5418	14.8978
0.3599	-1.78002	-0.85531	0.096978	0.895664	1.79622	3.44435	5.244	6.62766	8.74843	11.4111	15.1472
0.36	-1.92229	-0.934976	-0.0158746	0.922782	2.16301	3.6422	5.00652	6.71566	8.6633	11.2569	15.5223
0.3601	-2.00974	-1.00873	-0.178322	1.07706	2.48302	3.80791	4.80193	6.74164	8.72042	11.1901	15.8911
0.3602	-1.99335	-1.09442	-0.248786	1.2502	2.61965	3.91371	4.82268	6.60909	8.7985	11.2094	16.1086
0.3603	-1.97811	-1.1356	-0.134746	1.33562	2.61509	3.92541	4.96384	6.39263	8.78975	11.2916	16.1675
0.3604	-2.04488	-1.07313	0.119219	1.37063	2.61372	3.76871	4.97277	6.23304	8.75244	11.4775	16.1023
0.3605	-2.1207	-0.970065	0.356723	1.41263	2.69537	3.49708	4.76911	6.1701	8.82864	11.7839	15.9185
0.3606	-2.16964	-0.918248	0.432052	1.40807	2.80485	3.33288	4.43594	6.16825	9.01754	12.13	15.6737
0.3607	-2.25863	-0.899447	0.337679	1.32386	2.86167	3.4066	4.1036	6.21702	9.17064	12.4011	15.4455
0.3608	-2.32845	-0.847338	0.192059	1.25573	2.88871	3.60601	3.93672	6.31764	9.20372	12.5549	15.2066
0.3609	-2.23768	-0.77398	0.0992227	1.29021	2.92169	3.74049	4.05459	6.3958	9.16298	12.6303	14.9165
0.361	-2.0376	-0.758217	0.0894485	1.3873	2.88056	3.70281	4.37823	6.34555	9.07861	12.6721	14.6465
0.3611	-1.92227	-0.844948	0.184714	1.44471	2.6959	3.4546	4.67184	6.18843	8.91916	12.7215	14.508
0.3612	-1.93138	-0.981758	0.398582	1.45591	2.45261	3.06493	4.8071	6.07197	8.72422	12.7523	14.5336
0.3613	-1.91047	-1.09642	0.608325	1.50102	2.26727	2.76833	4.79666	6.11457	8.6313	12.6405	14.6551
0.3614	-1.78281	-1.17681	0.627111	1.55241	2.12664	2.77154	4.62941	6.29366	8.68004	12.3578	14.7612
0.3615	-1.65984	-1.2228	0.458811	1.49862	1.95767	3.00682	4.34799	6.49203	8.74624	12.0274	14.787
0.3616	-1.64328	-1.21135	0.298145	1.34337	1.80124	3.21794	4.13124	6.579	8.73403	11.7724	14.7516
0.3617	-1.7063	-1.12442	0.293507	1.18975	1.75386	3.26709	4.15008	6.42074	8.68654	11.6809	14.7445
0.3618	-1.76985	-0.980354	0.409221	1.08518	1.79669	3.19256	4.35513	6.03056	8.70062	11.8	14.8707
0.3619	-1.72266	-0.836975	0.524197	1.01698	1.82578	3.05614	4.47195	5.67289	8.80694	12.0893	15.1277
0.362	-1.51622	-0.722311	0.544964	0.95551	1.77352	2.95472	4.3535	5.59077	8.94226	12.4201	15.4628
0.3621	-1.26768	-0.646567	0.430601	0.851436	1.65124	3.02197	4.17077	5.74241	8.99488	12.6374	15.8728
0.3622	-1.08817	-0.644712	0.223862	0.69584	1.53293	3.23164	4.13601	5.89156	8.92373	12.6663	16.2847
0.3623	-0.941711	-0.707999	0.0111968	0.558856	1.52733	3.39734	4.27598	5.87184	8.85193	12.5521	16.5689
0.3624	-0.778142	-0.777112	-0.162559	0.513403	1.6604	3.42773	4.48114	5.75867	8.90019	12.3383	16.7094
0.3625	-0.646162	-0.834007	-0.291826	0.552214	1.82647	3.40772	4.60542	5.78044	9.02662	12.0323	16.749
0.3626	-0.624895	-0.903046	-0.368096	0.637466	1.96632	3.44323	4.55136	6.02071	9.14474	11.6888	16.7062
0.3627	-0.719499	-0.967446	-0.39243	0.740618	2.09783	3.49929	4.37339	6.31613	9.24215	11.4054	16.6197
0.3628	-0.89858	-0.976532	-0.377256	0.832878	2.14123	3.46943	4.25701	6.49014	9.31259	11.3184	16.5435
0.3629	-1.16089	-0.956672	-0.337555	0.901101	2.01837	3.3663	4.32149	6.53623	9.31363	11.5092	16.4776
0.363	-1.46953	-1.01453	-0.306812	0.923871	1.867	3.28186	4.51518	6.57954	9.25027	11.8498	16.373
0.3631	-1.67267	-1.17873	-0.293089	0.874582	1.87638	3.24633	4.72599	6.69886	9.18308	12.1023	16.22
0.3632	-1.65378	-1.319	-0.237158	0.780007	2.04162	3.23232	4.89959	6.79568	9.13939	12.1869	16.1025
0.3633	-1.52667	-1.29623	-0.119738	0.724617	2.23745	3.20895	5.02693	6.734	9.12209	12.2211	16.131
0.3634	-1.49102	-1.14	-0.0521307	0.786649	2.3736	3.16917	5.09	6.5808	9.16747	12.3086	16.3175
0.3635	-1.57125	-1.00218	-0.151859	0.933996	2.40619	3.14544	5.06259	6.51337	9.28398	12.4042	16.5329
0.3636	-1.67077	-1.00418	-0.340431	1.04081	2.33467	3.16209	4.93957	6.55889	9.40599	12.396	16.6295
0.3637	-1.74327	-1.15631	-0.383339	1.04384	2.24782	3.18139	4.79326	6.59689	9.50851	12.2626	16.5963
0.3638	-1.76758	-1.37026	-0.18129	0.971178	2.22973	3.17818	4.75364	6.58697	9.62441	12.0739	16.512
0.3639	-1.72273	-1.52217	0.0926089	0.842403	2.21741	3.21843	4.85677	6.6133	9.71666	11.8842	16.4103
0.364	-1.63807	-1.52306	0.177163	0.688198	2.12324	3.36518	5.01069	6.72937	9.71025	11.7108	16.2991
0.3641	-1.575	-1.37815	0.00856531	0.618645	2.01294	3.52378	5.13573	6.90036	9.62545	11.5949	16.241
0.3642	-1.56188	-1.19363	-0.221579	0.681556	1.96157	3.52282	5.23411	7.04346	9.52319	11.5706	16.3541
0.3643	-1.5712	-1.1089	-0.318626	0.785143	1.91895	3.35818	5.30559	7.09585	9.43697	11.6254	16.7046
0.3644	-1.54912	-1.18669	-0.306589	0.869595	1.8415	3.19087	5.31371	7.07944	9.39077	11.7093	17.1766
0.3645	-1.4963	-1.348	-0.312834	0.968937	1.75796	3.12516	5.27976	7.03389	9.37256	11.7559	17.5469
0.3646	-1.50461	-1.44798	-0.399916	1.08906	1.7039	3.16361	5.27783	6.95254	9.38118	11.7457	17.661
0.3647	-1.65784	-1.40988	-0.550443	1.18496	1.73198	3.29919	5.29866	6.8285	9.41849	11.73	17.526
0.3648	-1.90709	-1.27546	-0.667541	1.29677	1.883	3.48545	5.23894	6.677	9.40655	11.7527	17.3426
0.3649	-2.06417	-1.16088	-0.637338	1.5151	2.06571	3.6422	5.05961	6.50493	9.29197	11.7864	17.3219
0.365	-2.03483	-1.14111	-0.437432	1.77119	2.12054	3.76881	4.8544	6.32604	9.15054	11.7874	17.4408
0.3651	-1.98199	-1.14387	-0.169477	1.88921	2.05262	3.90837	4.71951	6.20334	9.084	11.7618	17.5616
0.3652	-2.0931	-1.06812	0.0431137	1.79174	2.06668	4.00269	4.67545	6.1905	9.12306	11.7784	17.6322
0.3653	-2.29598	-0.948774	0.154838	1.54869	2.30978	3.98664	4.75468	6.22968	9.23001	11.9129	17.6209
0.3654	-2.38834	-0.886594	0.193187	1.29833	2.69479	3.93673	4.98278	6.25053	9.34312	12.1644	17.4757
0.3655	-2.30693	-0.912206	0.202347	1.1318	3.01594	3.93781	5.2691	6.27801	9.41223	12.4485	17.2139
0.3656	-2.10917	-0.959623	0.208539	1.0735	3.09346	3.96174	5.45765	6.31801	9.42213	12.6313	16.9198
0.3657	-1.87399	-0.931101	0.224826	1.12472	2.90107	3.93331	5.49459	6.30392	9.40375	12.6146	16.6304
0.3658	-1.67575	-0.814571	0.242197	1.26891	2.642	3.78829	5.44769	6.20406	9.43788	12.4363	16.3582
0.3659	-1.54259	-0.726563	0.225266	1.48158	2.55951	3.51115	5.3867	6.04247	9.57288	12.1952	16.172
0.366	-1.44922	-0.79664	0.179725	1.71684	2.64352	3.20022	5.34991	5.84787	9.6727	11.9249	16.1165
0.3661	-1.40096	-1.01021	0.162795	1.90106	2.64808	2.96567	5.33627	5.66655	9.48078	11.6428	16.1518
0.3662	-1.43962	-1.21006	0.18113	1.9754	2.42793	2.82318	5.28252	5.57286	8.93867	11.4439	16.1893
0.3663	-1.52478	-1.2426	0.204425	1.92861	2.1033	2.80423	5.16007	5.65562	8.34773	11.4347	16.1511
0.3664	-1.56405	-1.0574	0.239064	1.77798	1.87033	2.96759	5.02256	5.95928	8.06928	11.6403	16.0812
0.3665	-1.55279	-0.758142	0.308029	1.53615	1.78521	3.23949	4.90703	6.38808	8.1508	11.9996	16.1086
0.3666	-1.53843	-0.558559	0.393869	1.2316	1.8127	3.43142	4.81798	6.75177	8.41739	12.3688	16.2938
0.3667	-1.5394	-0.561315	0.440652	0.955677	1.95807	3.42282	4.7636	6.91136	8.71793	12.5871	16.5832
0.3668	-1.55898	-0.665536	0.428434	0.811086	2.21446	3.27456	4.71081	6.83078	8.9395	12.588	16.8512
0.3669	-1.58445	-0.731755	0.399547	0.820583	2.43836	3.16018	4.637	6.56293	9.02871	12.4291	16.9751
0.367	-1.54743	-0.728325	0.369609	0.926502	2.47442	3.208	4.58535	6.28615	9.04161	12.3023	16.9402
0.3671	-1.38031	-0.720609	0.287372	1.0629	2.38597	3.40524	4.60238	6.21719	9.0369	12.3789	16.8702
0.3672	-1.13355	-0.774796	0.143306	1.18387	2.33435	3.63707	4.68378	6.37475	8.98208	12.595	16.893
0.3673	-0.927177	-0.889801	-0.0047689	1.25831	2.35373	3.78106	4.77193	6.58072	8.8657	12.8055	16.9793
0.3674	-0.819064	-1.02731	-0.101162	1.27531	2.41805	3.7785	4.85329	6.69249	8.80518	12.9313	16.9906
0.3675	-0.801243	-1.14836	-0.103734	1.2309	2.51778	3.69866	4.99402	6.68314	8.93625	12.8613	16.8301
0.3676	-0.874029	-1.2228	-0.0272268	1.12384	2.57442	3.63998	5.15062	6.57818	9.20713	12.5102	16.5311
0.3677	-1.05013	-1.2398	0.0442271	1.01556	2.48261	3.5684	5.14352	6.44939	9.3927	11.9875	16.2761
0.3678	-1.25223	-1.19635	0.021971	0.992334	2.28566	3.39435	4.8951	6.39283	9.3586	11.5182	16.2458
0.3679	-1.35872	-1.09541	-0.0936687	1.04861	2.11191	3.15556	4.56823	6.4485	9.17908	11.2236	16.4195
0.368	-1.39068	-1.00849	-0.180638	1.10879	1.96871	2.99365	4.43157	6.57229	8.99479	11.1096	16.6093
0.3681	-1.47581	-1.01789	-0.105408	1.13201	1.78996	3.0167	4.56083	6.66392	8.86204	11.1677	16.6813
0.3682	-1.64022	-1.06656	0.125336	1.12377	1.64218	3.23104	4.76724	6.67582	8.71086	11.3431	16.6431
0.3683	-1.80801	-1.03067	0.35157	1.11252	1.67896	3.51525	4.87761	6.65827	8.45462	11.5209	16.5347
0.3684	-1.96246	-0.910276	0.410761	1.14477	1.9005	3.70287	4.89155	6.6464	8.2037	11.629	16.3776
0.3685	-2.12435	-0.802353	0.30699	1.19963	2.17192	3.73159	4.83793	6.58773	8.20266	11.6753	16.2049
0.3686	-2.2336	-0.763353	0.212864	1.16314	2.36792	3.6474	4.74253	6.44906	8.44449	11.6706	16.0301
0.3687	-2.2093	-0.766447	0.246072	1.00267	2.41739	3.48352	4.68677	6.29322	8.65709	11.5774	15.9051
0.3688	-2.07135	-0.774817	0.326108	0.816575	2.37785	3.27775	4.71654	6.1885	8.6804	11.4037	15.954
0.3689	-1.88871	-0.791396	0.302042	0.704216	2.34806	3.12109	4.81784	6.12267	8.58393	11.2219	16.1805
0.369	-1.69587	-0.775622	0.11052	0.720579	2.27744	3.07833	4.95393	6.04551	8.52628	11.0693	16.3917
0.3691	-1.5455	-0.709414	-0.209177	0.85828	2.07966	3.10438	5.04735	5.95355	8.59613	10.9974	16.4371
0.3692	-1.51372	-0.689178	-0.551497	1.04757	1.815	3.10334	5.05842	5.89048	8.74812	11.0732	16.3856
0.3693	-1.60254	-0.78703	-0.779602	1.23561	1.60211	3.06828	5.03283	5.8834	8.89065	11.2093	16.348
0.3694	-1.68593	-0.966116	-0.802898	1.39654	1.48242	3.0682	4.98351	5.91602	8.93985	11.2326	16.2738
0.3695	-1.66161	-1.1125	-0.628656	1.46512	1.40854	3.10223	4.82019	5.93782	8.80463	11.1483	16.1101
0.3696	-1.5822	-1.09807	-0.345602	1.39146	1.30986	3.09618	4.49723	5.91401	8.50087	11.1175	15.9724
0.3697	-1.51707	-0.942434	-0.0928705	1.2214	1.18432	3.0408	4.13457	5.86627	8.21822	11.1993	15.9304
0.3698	-1.47132	-0.83217	0.0207088	1.04444	1.12274	3.01518	3.88719	5.80841	8.07989	11.3056	15.9319
0.3699	-1.46814	-0.895605	0.0321908	0.93307	1.19133	3.08333	3.77695	5.71181	7.99269	11.3714	16.017
0.37	-1.52434	-1.07521	0.0748763	0.894444	1.33816	3.22219	3.75321	5.58738	7.91241	11.395	16.2544
0.3701	-1.56641	-1.22816	0.193336	0.852475	1.46834	3.31535	3.84034	5.53095	7.96614	11.3532	16.5488
0.3702	-1.5414	-1.27062	0.281493	0.764953	1.52657	3.24005	4.0835	5.61672	8.21268	11.2601	16.7674
0.3703	-1.55385	-1.2436	0.213344	0.678222	1.51273	3.00326	4.42967	5.78994	8.52954	11.2423	16.9075
0.3704	-1.74406	-1.23756	0.00815387	0.643508	1.48115	2.75566	4.76257	5.94773	8.73371	11.4164	17.0083
0.3705	-2.11594	-1.24224	-0.175365	0.63605	1.48735	2.66385	5.00368	6.09639	8.72496	11.7466	17.051
0.3706	-2.55166	-1.16612	-0.245193	0.606124	1.5423	2.7733	5.12151	6.32837	8.56365	12.0775	17.0166
0.3707	-2.85792	-1.01273	-0.283819	0.565458	1.59776	2.95223	5.09326	6.63724	8.39656	12.257	16.9471
0.3708	-2.83648	-0.89568	-0.369188	0.542089	1.57632	3.01926	4.9603	6.87256	8.33138	12.2569	16.8892
0.3709	-2.49245	-0.896645	-0.463427	0.529855	1.48123	2.94546	4.88054	6.89928	8.4058	12.1937	16.8126
0.371	-2.06875	-1.01982	-0.566987	0.508563	1.42584	2.83922	4.9524	6.77274	8.61041	12.1786	16.6838
0.3711	-1.81413	-1.19554	-0.717887	0.481987	1.48831	2.76547	5.05707	6.69341	8.87726	12.2304	16.5427
0.3712	-1.81852	-1.31128	-0.873582	0.509995	1.60581	2.70829	5.02439	6.72983	9.07523	12.3052	16.4066
0.3713	-2.01979	-1.33137	-0.964284	0.633532	1.66687	2.6747	4.85393	6.7356	9.09313	12.3639	16.2346
0.3714	-2.30033	-1.33081	-0.971291	0.752357	1.63321	2.71112	4.66236	6.57275	8.93033	12.4397	15.988
0.3715	-2.5389	-1.39104	-0.90926	0.729587	1.55027	2.84927	4.54138	6.29411	8.69362	12.5614	15.671
0.3716	-2.59313	-1.52233	-0.811334	0.593832	1.48928	3.05448	4.52293	6.07397	8.53463	12.6692	15.3523
0.3717	-2.43138	-1.67432	-0.711918	0.488555	1.49032	3.2333	4.57548	6.02327	8.52813	12.7059	15.1425
0.3718	-2.22931	-1.75816	-0.60824	0.485846	1.55943	3.32197	4.65631	6.12855	8.62979	12.6532	15.1662
0.3719	-2.1616	-1.70879	-0.494991	0.56026	1.68169	3.34278	4.7975	6.32068	8.77149	12.4865	15.463
0.372	-2.22087	-1.55315	-0.421707	0.703372	1.83304	3.37412	4.99059	6.51138	8.91568	12.2267	15.8901
0.3721	-2.29673	-1.41585	-0.467975	0.916229	2.00415	3.44286	5.08753	6.62303	9.03883	11.9681	16.2479
0.3722	-2.30077	-1.45242	-0.64466	1.12322	2.17596	3.49877	4.98358	6.68142	9.12025	11.7781	16.4223
0.3723	-2.233	-1.69637	-0.842463	1.23875	2.27117	3.49885	4.76905	6.75105	9.16588	11.6721	16.3799
0.3724	-2.14968	-2.013	-0.948116	1.25735	2.23002	3.44479	4.5971	6.78603	9.18332	11.6631	16.2184
0.3725	-2.08572	-2.21717	-0.923856	1.21321	2.16487	3.3894	4.53426	6.71663	9.13891	11.7235	16.1669
0.3726	-2.06507	-2.20745	-0.760002	1.13902	2.24254	3.41277	4.61021	6.5902	9.03045	11.7803	16.3901
0.3727	-2.0729	-2.03906	-0.492988	1.04579	2.43756	3.52009	4.80226	6.49353	8.94493	11.7925	16.7939
0.3728	-2.01425	-1.84256	-0.253629	0.940638	2.61062	3.62014	4.95646	6.43864	8.93997	11.7822	17.1103
0.3729	-1.85546	-1.70538	-0.179116	0.842187	2.70103	3.63707	4.95977	6.41317	8.97895	11.801	17.1826
0.373	-1.70515	-1.66859	-0.279606	0.751633	2.68607	3.56319	4.87425	6.48372	9.02151	11.8556	17.0523
0.3731	-1.69299	-1.72906	-0.448521	0.688198	2.54941	3.44049	4.76027	6.73415	9.06035	11.9152	16.7749
0.3732	-1.88083	-1.81282	-0.591034	0.712458	2.36483	3.32176	4.62091	7.07504	9.05731	12.0158	16.4047
0.3733	-2.20792	-1.85201	-0.672307	0.836765	2.21996	3.16589	4.56994	7.26769	8.98403	12.178	16.1016
0.3734	-2.50329	-1.83927	-0.696492	1.01496	2.10187	2.9139	4.7526	7.193	8.92023	12.2622	16.0269
0.3735	-2.58516	-1.77993	-0.674311	1.24033	1.97092	2.67925	5.07116	6.95518	8.95611	12.1065	16.1894
0.3736	-2.42745	-1.66828	-0.606162	1.47136	1.82529	2.63637	5.28377	6.69906	9.02714	11.7789	16.4483
0.3737	-2.20606	-1.47742	-0.512424	1.51664	1.6808	2.79072	5.29195	6.47238	9.06275	11.4929	16.6499
0.3738	-2.05727	-1.22124	-0.428182	1.25451	1.55861	3.03379	5.12866	6.29311	9.15614	11.3066	16.7118
0.3739	-1.93957	-1.01052	-0.331899	0.851665	1.48331	3.2893	4.83389	6.1915	9.36325	11.1388	16.6028
0.374	-1.81598	-0.963664	-0.152026	0.580679	1.46098	3.47485	4.49836	6.20436	9.56896	10.9856	16.3624
0.3741	-1.73687	-1.09609	0.115137	0.54066	1.49032	3.50787	4.30378	6.38603	9.64949	10.8794	16.1761
0.3742	-1.73841	-1.27752	0.34434	0.669949	1.58884	3.42348	4.35724	6.69962	9.60644	10.8186	16.2386
0.3743	-1.82728	-1.31887	0.386426	0.907128	1.75588	3.3495	4.56827	6.963	9.5405	10.8744	16.4881
0.3744	-1.97386	-1.1428	0.25216	1.19808	1.93921	3.33306	4.73402	7.04859	9.51804	11.0994	16.7026
0.3745	-2.08322	-0.826805	0.125152	1.42244	2.07647	3.28662	4.71102	6.99391	9.50563	11.3749	16.794
0.3746	-2.07372	-0.558484	0.11118	1.45901	2.12865	3.20015	4.52827	6.88321	9.48118	11.5627	16.8089
0.3747	-2.00185	-0.492801	0.16841	1.34308	2.08644	3.19102	4.33268	6.74696	9.46304	11.6662	16.7815
0.3748	-1.98571	-0.581175	0.291846	1.22713	1.99476	3.28416	4.28038	6.63159	9.45065	11.6914	16.7065
0.3749	-2.03595	-0.664572	0.474252	1.1978	1.95265	3.40793	4.41629	6.60644	9.42139	11.59	16.5923
0.375	-2.06679	-0.705629	0.614819	1.23777	2.06546	3.52729	4.59945	6.65556	9.36025	11.402	16.4844
0.3751	-2.01896	-0.771827	0.605066	1.26278	2.3126	3.60282	4.70218	6.68922	9.30389	11.2487	16.4403
0.3752	-1.90661	-0.88257	0.416438	1.17215	2.49242	3.59915	4.79034	6.66264	9.32623	11.2125	16.4915
0.3753	-1.78447	-0.997898	0.10397	0.986143	2.42899	3.55047	4.91509	6.63756	9.4284	11.2607	16.6207
0.3754	-1.72819	-1.08117	-0.208937	0.868723	2.17991	3.51778	5.00242	6.71375	9.51513	11.3005	16.7665
0.3755	-1.81255	-1.14701	-0.369859	0.933123	1.93744	3.54906	5.0358	6.89051	9.53497	11.2989	16.827
0.3756	-2.00564	-1.24561	-0.316399	1.12681	1.81351	3.61925	5.06551	7.06136	9.56014	11.334	16.728
0.3757	-2.16045	-1.37623	-0.137022	1.33666	1.81366	3.59909	5.07869	7.14102	9.66895	11.514	16.498
0.3758	-2.20069	-1.45305	0.0229357	1.50222	1.93863	3.41461	5.03914	7.12622	9.81114	11.8451	16.219
0.3759	-2.18936	-1.39572	0.092881	1.59596	2.19092	3.15163	4.98278	7.06612	9.85607	12.1755	15.9686
0.376	-2.17313	-1.20963	0.121779	1.57982	2.48955	2.94003	4.98174	7.00424	9.77616	12.3181	15.838
0.3761	-2.10139	-0.994205	0.155877	1.46452	2.70036	2.8311	5.03205	6.97632	9.66902	12.238	15.9161
0.3762	-1.96835	-0.896279	0.121826	1.32	2.76806	2.81417	5.04846	7.00431	9.59423	12.0326	16.2115
0.3763	-1.93105	-0.951218	-0.0324535	1.16902	2.70036	2.895	4.99042	7.06627	9.52804	11.7641	16.6599
0.3764	-2.13078	-1.04483	-0.198586	0.989498	2.49058	3.10759	4.92344	7.12734	9.45184	11.4608	17.177
0.3765	-2.46652	-1.08852	-0.254591	0.811572	2.19912	3.40629	4.90888	7.14914	9.36644	11.2212	17.6282
0.3766	-2.69477	-1.07828	-0.219528	0.7034	1.97423	3.65962	4.93297	7.09592	9.29778	11.1814	17.8811
0.3767	-2.7265	-1.03528	-0.162559	0.718575	1.90407	3.79278	5.00608	6.97398	9.29689	11.374	17.9449
0.3768	-2.68617	-0.997412	-0.061399	0.843151	1.93624	3.83113	5.14281	6.80803	9.35735	11.6798	17.9434
0.3769	-2.68765	-1.00893	0.109094	0.982633	1.98597	3.81692	5.26717	6.62398	9.40426	11.9303	17.9541
0.377	-2.70633	-1.08693	0.229601	1.07699	2.05965	3.77125	5.28063	6.4771	9.36776	12.0367	17.9281
0.3771	-2.66379	-1.18838	0.17164	1.18723	2.17519	3.71915	5.1583	6.4104	9.21518	12.0202	17.7819
0.3772	-2.51636	-1.21283	0.000632	1.36392	2.26361	3.67377	4.92348	6.36895	8.99879	11.9739	17.53
0.3773	-2.32319	-1.14096	-0.133369	1.49975	2.28184	3.6277	4.62182	6.28335	8.8602	12.0025	17.2845
0.3774	-2.23138	-1.09177	-0.205365	1.45497	2.29556	3.60422	4.35724	6.21034	8.86288	12.1199	17.1374
0.3775	-2.28528	-1.15609	-0.2231	1.25983	2.36601	3.62577	4.25023	6.26431	8.90604	12.215	17.0956
0.3776	-2.36577	-1.28267	-0.120387	1.10456	2.45192	3.6576	4.30971	6.44275	8.88938	12.1724	17.0653
0.3777	-2.35676	-1.38731	0.103822	1.14538	2.49827	3.64616	4.39206	6.64744	8.85341	12.0119	16.9063
0.3778	-2.23158	-1.47966	0.326924	1.35379	2.51783	3.57324	4.39007	6.81315	8.91481	11.8309	16.6076
0.3779	-2.04871	-1.60881	0.452932	1.56491	2.54885	3.48607	4.35641	6.911	9.12098	11.6685	16.2983
0.378	-1.90355	-1.71258	0.489352	1.64301	2.61539	3.46579	4.33638	6.90496	9.38282	11.5489	16.0975
0.3781	-1.81628	-1.6183	0.467021	1.54236	2.68682	3.47091	4.30853	6.7847	9.56703	11.4886	16.0407
0.3782	-1.74105	-1.26465	0.386787	1.30389	2.67399	3.37992	4.29742	6.58356	9.6148	11.4127	16.106
0.3783	-1.68276	-0.832318	0.250317	1.07002	2.51822	3.24283	4.35114	6.36426	9.57748	11.2915	16.3076
0.3784	-1.70398	-0.574726	0.103732	0.954113	2.28856	3.22937	4.46535	6.18961	9.53489	11.2177	16.6784
0.3785	-1.79907	-0.563393	0.0410137	0.928432	2.10059	3.36236	4.59561	6.06168	9.49571	11.2359	17.0945
0.3786	-1.85446	-0.663756	0.123169	0.940786	1.97974	3.53445	4.68645	5.9636	9.46549	11.3113	17.3104
0.3787	-1.79006	-0.716627	0.27296	0.961553	1.92454	3.6798	4.68741	5.92905	9.48633	11.3852	17.2135
0.3788	-1.6584	-0.661454	0.324664	0.950777	1.96224	3.72732	4.60454	5.99802	9.51835	11.3627	16.9075
0.3789	-1.5414	-0.546854	0.176739	0.89333	2.04637	3.59766	4.51093	6.15193	9.4753	11.1795	16.5586
0.379	-1.45808	-0.499585	-0.131972	0.826349	2.07855	3.38292	4.49524	6.31293	9.34327	10.9513	16.2596
0.3791	-1.44453	-0.619991	-0.511356	0.809419	2.03885	3.26637	4.60342	6.41846	9.16977	10.9506	16.0469
0.3792	-1.56659	-0.877567	-0.839779	0.848229	1.96149	3.30092	4.78275	6.48437	9.0463	11.2895	15.9655
0.3793	-1.74974	-1.1356	-0.920684	0.903104	1.89387	3.44361	4.9395	6.56153	9.07386	11.7716	16.0728
0.3794	-1.8065	-1.28998	-0.66224	0.92402	1.89305	3.61024	5.07215	6.65541	9.25839	12.1509	16.3403
0.3795	-1.75037	-1.35954	-0.249547	0.873618	1.95545	3.6629	5.2321	6.73072	9.46061	12.3089	16.6091
0.3796	-1.83508	-1.36146	0.0226948	0.770995	2.01844	3.52862	5.351	6.78246	9.50539	12.2207	16.7593
0.3797	-2.1779	-1.24314	0.0301691	0.679112	2.05301	3.325	5.29278	6.82924	9.36441	12.0023	16.809
0.3798	-2.54874	-1.04923	-0.112428	0.645512	2.08235	3.2517	5.05954	6.85298	9.17537	11.8729	16.8189
0.3799	-2.64738	-0.926131	-0.256229	0.653108	2.12398	3.32505	4.79842	6.83028	9.07608	11.9262	16.8191
0.38	-2.42172	-0.943427	-0.353116	0.688123	2.15294	3.40136	4.64803	6.79058	9.11452	12.0624	16.8121
0.3801	-2.03774	-1.06499	-0.361454	0.808979	2.15153	3.4284	4.62101	6.77018	9.28272	12.2058	16.7827
0.3802	-1.70735	-1.21343	-0.271134	1.01519	2.14445	3.44375	4.63051	6.77726	9.48186	12.3913	16.7126
0.3803	-1.55466	-1.3024	-0.168586	1.18629	2.11644	3.45179	4.61989	6.82812	9.57412	12.5981	16.6127
0.3804	-1.54982	-1.3218	-0.119663	1.23786	2.02456	3.47287	4.63983	6.93685	9.54918	12.7394	16.5051
0.3805	-1.60559	-1.37354	-0.120703	1.18823	1.91442	3.53534	4.76185	7.05247	9.50928	12.7442	16.363
0.3806	-1.67701	-1.47623	-0.177672	1.09384	1.86453	3.57637	4.96086	7.10686	9.54166	12.583	16.138
0.3807	-1.79	-1.50466	-0.315749	1.00891	1.8669	3.53727	5.13082	7.1321	9.67811	12.319	15.852
0.3808	-2.00893	-1.40875	-0.498551	0.963887	1.9011	3.48607	5.18389	7.20926	9.8752	12.0457	15.6304
0.3809	-2.30055	-1.29634	-0.629696	0.987108	2.01995	3.50265	5.11422	7.34181	10.0156	11.8185	15.609
0.381	-2.51746	-1.2841	-0.659108	1.08518	2.21393	3.54852	5.02106	7.45617	9.99158	11.7324	15.7918
0.3811	-2.55306	-1.35186	-0.602229	1.22326	2.33843	3.53778	5.02925	7.50952	9.79256	11.8735	16.0806
0.3812	-2.43846	-1.37882	-0.497147	1.36503	2.29933	3.48703	5.15987	7.52812	9.52564	12.1667	16.3771
0.3813	-2.29975	-1.33623	-0.361311	1.47474	2.16755	3.50929	5.32814	7.54698	9.3211	12.4207	16.5685
0.3814	-2.25215	-1.30771	-0.158144	1.50362	2.0729	3.60682	5.43592	7.56886	9.24491	12.4816	16.5834
0.3815	-2.31038	-1.28111	0.124148	1.43221	2.10008	3.64845	5.42696	7.55993	9.298	12.3618	16.4911
0.3816	-2.3572	-1.18886	0.392994	1.29772	2.2222	3.61033	5.3284	7.49351	9.42139	12.246	16.4221
0.3817	-2.25623	-1.10716	0.530577	1.10215	2.30081	3.63099	5.25615	7.34871	9.5132	12.29	16.4463
0.3818	-2.02657	-1.12482	0.49964	0.820821	2.26324	3.78631	5.29496	7.11313	9.52588	12.4526	16.5749
0.3819	-1.78358	-1.17506	0.358207	0.552575	2.18816	3.97203	5.40627	6.85961	9.51559	12.6454	16.7433
0.382	-1.60218	-1.17284	0.208173	0.45289	2.19833	4.05639	5.46688	6.69268	9.53393	12.8794	16.8218
0.3821	-1.55415	-1.14007	0.0988925	0.567994	2.35876	4.00748	5.40233	6.6321	9.55162	13.1048	16.7361
0.3822	-1.68276	-1.12475	-0.0157719	0.858805	2.60439	3.88483	5.2656	6.63302	9.53408	13.1743	16.5424
0.3823	-1.89095	-1.14104	-0.124575	1.23798	2.8099	3.7931	5.13239	6.64663	9.51567	13.0715	16.355
0.3824	-2.01405	-1.17888	-0.111376	1.57548	2.91365	3.77849	5.0317	6.61521	9.52692	12.9253	16.2342
0.3825	-1.98136	-1.19353	0.0499115	1.81514	2.92444	3.7775	5.03411	6.51102	9.52124	12.7991	16.1785
0.3826	-1.8425	-1.1333	0.265492	2.00145	2.87576	3.72159	5.1927	6.35762	9.45595	12.6854	16.1764
0.3827	-1.71292	-0.987996	0.453971	2.15286	2.82668	3.65294	5.34728	6.20652	9.38117	12.5787	16.1631
0.3828	-1.68172	-0.777186	0.559869	2.19959	2.8158	3.68601	5.24263	6.15121	9.33599	12.4598	15.9942
0.3829	-1.72391	-0.556088	0.569405	2.09016	2.74465	3.80149	4.8672	6.27057	9.28212	12.3351	15.6156
0.383	-1.73324	-0.429731	0.544017	1.90472	2.49177	3.81383	4.50157	6.52615	9.2225	12.2974	15.1911
0.3831	-1.65183	-0.484606	0.550134	1.72607	2.16613	3.63006	4.39032	6.77194	9.18456	12.4024	14.944
0.3832	-1.53807	-0.670614	0.597111	1.52291	1.99025	3.34313	4.52925	6.88263	9.14744	12.5135	14.8941
0.3833	-1.47132	-0.822525	0.614151	1.28253	2.00915	3.12416	4.80293	6.87794	9.15815	12.4411	14.9165
0.3834	-1.4481	-0.850458	0.479058	1.08489	2.10922	3.12078	5.07546	6.85054	9.29488	12.2171	14.957
0.3835	-1.46002	-0.795435	0.158029	0.959249	2.16253	3.31374	5.19307	6.79415	9.48267	11.9969	14.9951
0.3836	-1.50543	-0.70785	-0.216983	0.869295	2.07891	3.50165	5.12843	6.65564	9.56622	11.8277	14.9571
0.3837	-1.47436	-0.623197	-0.462341	0.870801	1.8958	3.47642	5.0172	6.50032	9.50882	11.7419	14.8209
0.3838	-1.24433	-0.606866	-0.481583	1.06621	1.79261	3.22204	4.98456	6.43157	9.37954	11.8293	14.696
0.3839	-0.89443	-0.698427	-0.311263	1.41367	1.91487	2.9233	5.01688	6.43671	9.23695	12.1043	14.7081
0.384	-0.637729	-0.853554	-0.0717144	1.71868	2.23874	2.76378	5.0302	6.46104	9.11316	12.4557	14.8172
0.3841	-0.553865	-0.998614	0.162519	1.80908	2.59586	2.78142	5.0022	6.51485	9.02351	12.7218	14.9089
0.3842	-0.582387	-1.11302	0.373694	1.6641	2.80112	2.89176	4.95373	6.65788	8.94157	12.7685	14.9996
0.3843	-0.737293	-1.21696	0.476831	1.3891	2.79172	2.96728	4.91552	6.89128	8.82735	12.5768	15.1318
0.3844	-1.07226	-1.2872	0.379869	1.14538	2.62456	2.97057	4.96194	7.0684	8.72414	12.2672	15.2281
0.3845	-1.48606	-1.24836	0.124372	1.06933	2.40451	3.01467	5.10548	7.05131	8.72125	11.9884	15.1813
0.3846	-1.80725	-1.13956	-0.139972	1.16442	2.24277	3.18319	5.25348	6.90943	8.80403	11.7653	15.0108
0.3847	-1.97019	-1.07619	-0.270968	1.31537	2.20016	3.39824	5.34847	6.77526	8.8362	11.5144	14.8366
0.3848	-1.98814	-1.05466	-0.216909	1.42617	2.23225	3.54471	5.37092	6.67359	8.73202	11.2348	14.748
0.3849	-1.9125	-1.01421	-0.0333439	1.46572	2.25354	3.55827	5.29046	6.60844	8.57759	11.0426	14.7776
0.385	-1.83236	-0.986233	0.134255	1.39802	2.25818	3.43659	5.10736	6.62773	8.48144	10.9717	14.9432
0.3851	-1.81376	-1.0552	0.151037	1.21529	2.28184	3.29236	4.88329	6.71566	8.42655	10.9344	15.2164
0.3852	-1.82384	-1.20254	0.0096044	1.01466	2.29825	3.26541	4.70724	6.74068	8.39968	10.895	15.4781
0.3853	-1.77874	-1.30331	-0.188446	0.893809	2.26872	3.38432	4.60484	6.60298	8.49299	10.9214	15.5933
0.3854	-1.70591	-1.28498	-0.33175	0.850233	2.20933	3.57608	4.49259	6.3703	8.76266	11.0648	15.5246
0.3855	-1.72007	-1.1797	-0.389461	0.834214	2.16679	3.71718	4.30875	6.1943	9.0914	11.2979	15.3774
0.3856	-1.85448	-1.0566	-0.388571	0.804653	2.21084	3.73448	4.14351	6.15345	9.28361	11.5033	15.3302
0.3857	-2.04117	-0.987198	-0.323629	0.743513	2.37239	3.65463	4.1211	6.21528	9.25285	11.5559	15.4862
0.3858	-2.21498	-1.01982	-0.150987	0.688123	2.5057	3.51294	4.23949	6.31252	9.06104	11.4778	15.7759
0.3859	-2.319	-1.10409	0.118106	0.715606	2.42287	3.34686	4.39155	6.43862	8.88219	11.3794	16.0416
0.386	-2.26642	-1.14424	0.362691	0.833027	2.1426	3.21394	4.48896	6.60034	8.8967	11.3159	16.1778
0.3861	-2.0881	-1.13911	0.453418	0.929081	1.83087	3.15549	4.52441	6.73821	9.08688	11.3342	16.1414
0.3862	-2.00016	-1.14805	0.370298	0.895498	1.61216	3.16932	4.52441	6.78374	9.22417	11.4999	15.9534
0.3863	-2.13315	-1.19579	0.185417	0.778528	1.52099	3.2009	4.48896	6.74493	9.15218	11.7863	15.7567
0.3864	-2.37986	-1.27045	0.00348047	0.723578	1.52123	3.19374	4.39147	6.66161	8.93415	12.0382	15.733
0.3865	-2.5666	-1.36254	-0.073357	0.779042	1.52872	3.13075	4.23852	6.57069	8.67185	12.1424	15.9059
0.3866	-2.5757	-1.45886	-0.0485182	0.867649	1.47646	3.04072	4.11306	6.52309	8.40192	12.1401	16.0849
0.3867	-2.34982	-1.51356	-0.0238468	0.894607	1.37369	2.9778	4.1079	6.5333	8.17543	12.1045	16.0904
0.3868	-1.95734	-1.47635	-0.0727322	0.831988	1.28277	2.97168	4.21716	6.54899	8.07188	12.0598	15.9645
0.3869	-1.61998	-1.31143	-0.187886	0.741069	1.25529	3.01138	4.35789	6.52622	8.11831	12.0362	15.8795
0.387	-1.51045	-1.05152	-0.332403	0.673435	1.28329	3.06164	4.48756	6.4916	8.25976	12.0579	15.9471
0.3871	-1.58153	-0.841404	-0.484792	0.622217	1.34481	3.10179	4.5798	6.48548	8.45485	12.0915	16.1436
0.3872	-1.70934	-0.835213	-0.641543	0.605886	1.43572	3.13067	4.55747	6.4977	8.64279	12.0905	16.3207
0.3873	-1.85789	-1.0213	-0.802174	0.664828	1.50713	3.12971	4.41941	6.48792	8.6714	12.0489	16.3414
0.3874	-2.00349	-1.23813	-0.934723	0.801298	1.52086	3.09374	4.26504	6.47784	8.51174	11.9905	16.2823
0.3875	-2.09879	-1.37726	-0.963684	0.971253	1.53909	3.02611	4.14185	6.55235	8.41662	11.9149	16.3203
0.3876	-2.14574	-1.47243	-0.872326	1.08487	1.62646	2.92083	4.05624	6.70227	8.61595	11.7945	16.4631
0.3877	-2.19033	-1.59122	-0.741256	1.0621	1.73411	2.85007	4.06731	6.81841	9.02663	11.6629	16.5848
0.3878	-2.23428	-1.71214	-0.621365	0.932442	1.77248	2.93754	4.22373	6.86678	9.43069	11.598	16.6058
0.3879	-2.18233	-1.77188	-0.517322	0.787089	1.7327	3.19948	4.45967	6.93157	9.69051	11.6193	16.5206
0.388	-1.98287	-1.75772	-0.453436	0.69617	1.64834	3.50005	4.67173	7.05615	9.77699	11.6605	16.3543
0.3881	-1.77478	-1.63826	-0.451357	0.711567	1.55131	3.66348	4.84566	7.14616	9.7536	11.6623	16.1632
0.3882	-1.72196	-1.38924	-0.50019	0.821711	1.48138	3.61593	4.97615	7.0842	9.69977	11.6979	15.9883
0.3883	-1.85238	-1.14039	-0.539365	0.948085	1.45286	3.40537	5.02983	6.9052	9.67192	11.8574	15.8317
0.3884	-2.11096	-1.08633	-0.498626	1.06561	1.45286	3.08802	5.03476	6.78874	9.69291	12.0353	15.6933
0.3885	-2.38027	-1.28091	-0.409197	1.18907	1.48034	2.75066	5.02998	6.85033	9.72256	12.0464	15.6076
0.3886	-2.50929	-1.61533	-0.362734	1.21645	1.54326	2.56511	4.97927	7.0218	9.6952	11.8238	15.6316
0.3887	-2.48827	-1.93191	-0.399228	1.02664	1.61378	2.61371	4.86913	7.13826	9.55104	11.4334	15.7756
0.3888	-2.45033	-2.10704	-0.551372	0.701517	1.64931	2.77083	4.77821	7.0822	9.28309	11.0723	15.9791
0.3889	-2.43994	-2.05723	-0.794716	0.434719	1.67635	2.88872	4.75624	6.89322	9.01363	10.9365	16.1686
0.389	-2.38186	-1.77417	-0.959735	0.323069	1.73367	2.95351	4.7706	6.72006	8.89206	10.9893	16.2394
0.3891	-2.27969	-1.39887	-0.919669	0.340708	1.75341	3.01205	4.80375	6.60293	8.91167	11.0433	16.0694
0.3892	-2.23078	-1.14843	-0.740217	0.401101	1.68265	3.08563	4.83815	6.4445	8.96397	11.0428	15.686
0.3893	-2.29274	-1.11342	-0.566792	0.430365	1.64807	3.2132	4.83056	6.237	8.98502	11.0781	15.3372
0.3894	-2.43168	-1.23459	-0.49082	0.444014	1.80719	3.44138	4.79273	6.09585	8.96979	11.176	15.2931
0.3895	-2.53377	-1.43116	-0.512573	0.504243	2.14007	3.67957	4.71742	6.09231	8.93088	11.2377	15.5873
0.3896	-2.49915	-1.61542	-0.547607	0.621103	2.5039	3.75338	4.54676	6.23086	8.90643	11.1966	15.9972
0.3897	-2.36713	-1.69598	-0.472494	0.765769	2.76046	3.61621	4.33399	6.47739	8.91486	11.1127	16.2789
0.3898	-2.24627	-1.67188	-0.261434	0.918158	2.83135	3.37227	4.21874	6.77427	8.89784	11.055	16.3164
0.3899	-2.13699	-1.59709	-0.0619793	1.07587	2.70744	3.15541	4.23949	7.04126	8.79787	11.0474	16.1158
0.39	-1.99203	-1.44882	-0.0089946	1.24262	2.4556	3.01077	4.29503	7.15068	8.69049	11.1542	15.8266
0.3901	-1.86489	-1.21738	-0.0448944	1.39847	2.19107	2.9277	4.3086	7.02182	8.72878	11.4097	15.6441
0.3902	-1.83701	-1.00775	-0.0511318	1.47325	1.97369	2.92505	4.33989	6.74984	8.90396	11.6681	15.6037
0.3903	-1.89973	-0.891879	0.0109737	1.42795	1.81173	2.98809	4.47997	6.52245	9.00621	11.7331	15.6403
0.3904	-1.99292	-0.809116	0.109318	1.32186	1.76258	3.05641	4.70447	6.43454	8.93905	11.6513	15.735
0.3905	-2.10797	-0.713899	0.160123	1.2196	1.86557	3.10798	4.89303	6.43789	8.85901	11.6281	15.8672
0.3906	-2.2666	-0.666003	0.0821258	1.15193	2.02693	3.16098	4.99104	6.46716	8.91614	11.7099	15.9572
0.3907	-2.42557	-0.677622	-0.0808353	1.12411	2.1525	3.20783	5.02894	6.53814	9.09453	11.8088	15.9497
0.3908	-2.44797	-0.672469	-0.159272	1.04236	2.28036	3.23209	5.01658	6.70756	9.32943	11.877	15.8592
0.3909	-2.27173	-0.644637	-0.0793564	0.83503	2.42744	3.24633	4.98464	6.9647	9.57703	11.8904	15.7087
0.391	-2.04139	-0.680018	0.0613593	0.618719	2.52185	3.28372	5.0212	7.20394	9.78429	11.8423	15.5644
0.3911	-1.91848	-0.80645	0.1561	0.537543	2.56321	3.38232	5.1598	7.31791	9.89954	11.7769	15.5673
0.3912	-1.94294	-0.937143	0.187219	0.60673	2.62047	3.54138	5.33226	7.25935	9.8834	11.6803	15.7974
0.3913	-2.07068	-0.988886	0.180017	0.808163	2.68764	3.68822	5.44023	7.05795	9.74956	11.4975	16.1733
0.3914	-2.15014	-0.982135	0.168838	1.09158	2.67502	3.72888	5.37662	6.77597	9.58859	11.3258	16.5157
0.3915	-1.99493	-0.98645	0.199162	1.28645	2.52723	3.63327	5.07019	6.44394	9.51724	11.3138	16.6874
0.3916	-1.61503	-1.0552	0.241792	1.25347	2.33503	3.48181	4.65564	6.1462	9.62569	11.4605	16.672
0.3917	-1.25445	-1.20114	0.161602	1.07358	2.25074	3.39945	4.4184	6.01932	9.89426	11.7218	16.5132
0.3918	-1.16615	-1.32512	-0.0711895	0.922034	2.3042	3.42841	4.47519	6.11568	10.1701	12.0871	16.2531
0.3919	-1.38058	-1.29616	-0.274376	0.858205	2.40516	3.54914	4.72339	6.35962	10.3488	12.426	15.9514
0.392	-1.74528	-1.13106	-0.279163	0.842261	2.43203	3.7078	5.0302	6.61803	10.4605	12.5425	15.6641
0.3921	-2.07319	-0.955707	-0.123823	0.83414	2.29257	3.74488	5.29554	6.82298	10.5309	12.4372	15.4124
0.3922	-2.19655	-0.854033	0.0353645	0.810696	2.06449	3.5167	5.46503	6.99397	10.5179	12.2761	15.2776
0.3923	-2.06545	-0.830887	0.0729871	0.763914	1.96464	3.11386	5.5296	7.16353	10.3958	12.1734	15.3541
0.3924	-1.84786	-0.880626	-0.0554117	0.712696	2.01896	2.80981	5.50361	7.32468	10.1894	12.1282	15.5575
0.3925	-1.76365	-1.01266	-0.284077	0.674399	2.01612	2.78195	5.42132	7.41664	9.95387	12.0826	15.6868
0.3926	-1.84658	-1.18014	-0.441124	0.66064	1.87896	2.98703	5.32675	7.39387	9.75993	11.9779	15.683
0.3927	-1.96222	-1.30196	-0.379019	0.725582	1.77548	3.27729	5.30257	7.28513	9.63379	11.7997	15.6441
0.3928	-1.98955	-1.38383	-0.130014	0.914061	1.84785	3.47724	5.40024	7.14247	9.51535	11.6142	15.6612
0.3929	-1.93401	-1.4649	0.113854	1.17156	2.06402	3.45252	5.50039	6.9982	9.33106	11.5023	15.7822
0.393	-1.87198	-1.51735	0.217908	1.36056	2.31357	3.27419	5.43224	6.87698	9.13589	11.438	16.0124
0.3931	-1.83749	-1.50153	0.221709	1.39557	2.50286	3.16018	5.21877	6.80682	9.06581	11.3468	16.2693
0.3932	-1.80815	-1.42993	0.20839	1.3331	2.57995	3.21037	5.0794	6.79781	9.13334	11.2775	16.4461
0.3933	-1.76845	-1.39068	0.202421	1.23509	2.54837	3.39148	5.15867	6.82424	9.21822	11.3392	16.5009
0.3934	-1.75173	-1.45233	0.194524	1.07415	2.46557	3.66432	5.3546	6.82372	9.25839	11.4988	16.4371
0.3935	-1.79586	-1.54735	0.165037	0.850308	2.40458	3.94239	5.48213	6.76117	9.31803	11.5897	16.3311
0.3936	-1.86915	-1.56074	0.0949592	0.656618	2.40465	4.10018	5.47145	6.69773	9.43436	11.5614	16.3143
0.3937	-1.89095	-1.46782	-0.0020765	0.60629	2.46572	4.14102	5.3715	6.68916	9.53964	11.5285	16.3922
0.3938	-1.82655	-1.30912	-0.0854734	0.720054	2.55052	4.16476	5.2584	6.67821	9.56481	11.5404	16.4554
0.3939	-1.72944	-1.12683	-0.118092	0.919272	2.59723	4.14904	5.18228	6.56656	9.47567	11.5201	16.4222
0.394	-1.63948	-0.989201	-0.0484544	1.13194	2.58501	4.01052	5.14393	6.32917	9.26873	11.4246	16.2543
0.3941	-1.54856	-0.965906	0.1395	1.31217	2.55516	3.81365	5.10221	6.08106	9.08236	11.279	15.965
0.3942	-1.50849	-1.04967	0.356336	1.43489	2.52007	3.68363	5.01688	6.01866	9.11228	11.1	15.6303
0.3943	-1.58505	-1.17373	0.494562	1.51219	2.42258	3.59184	4.91463	6.20563	9.34693	10.8874	15.3171
0.3944	-1.74501	-1.27262	0.520243	1.54913	2.26727	3.40279	4.89186	6.48405	9.61276	10.6876	15.0596
0.3945	-1.91992	-1.31419	0.483639	1.54973	2.15652	3.08322	4.97517	6.67813	9.80588	10.6018	14.8795
0.3946	-2.05659	-1.33705	0.468787	1.54884	2.13121	2.75053	5.06274	6.77234	9.90366	10.6856	14.771
0.3947	-2.08121	-1.37726	0.492349	1.54219	2.11048	2.51615	5.0547	6.82806	9.87013	10.8702	14.7538
0.3948	-1.97564	-1.37062	0.527998	1.48197	2.01666	2.39396	4.93152	6.85387	9.68888	11.017	14.8964
0.3949	-1.84137	-1.27226	0.550716	1.35713	1.88686	2.4087	4.76378	6.8364	9.43331	11.0291	15.1656
0.395	-1.79723	-1.14723	0.481877	1.1779	1.80958	2.57618	4.68259	6.81195	9.25051	10.9288	15.4128
0.3951	-1.87503	-1.05571	0.243675	0.943081	1.83191	2.81507	4.74687	6.79991	9.23686	10.8227	15.5512
0.3952	-1.99574	-1.01177	-0.0506219	0.696393	1.95508	3.06813	4.85056	6.74745	9.33098	10.7784	15.6108
0.3953	-2.04346	-0.996191	-0.150672	0.558617	2.1084	3.35506	4.81922	6.6348	9.41431	10.7973	15.6331
0.3954	-1.95105	-0.938182	0.0193708	0.597793	2.1784	3.62008	4.62502	6.54812	9.4488	10.8841	15.6101
0.3955	-1.72988	-0.805634	0.302447	0.745516	2.15146	3.71211	4.411	6.5888	9.45862	11.0516	15.5889
0.3956	-1.48512	-0.673085	0.506661	0.91026	2.11884	3.58821	4.30012	6.79111	9.47383	11.2817	15.7036
0.3957	-1.34697	-0.615151	0.478182	1.05889	2.13106	3.37935	4.32357	7.04674	9.53273	11.4959	15.9449
0.3958	-1.35018	-0.603431	0.173421	1.16956	2.14593	3.21468	4.48928	7.14459	9.66999	11.6254	16.1231
0.3959	-1.42597	-0.586777	-0.23564	1.20142	2.11511	3.12615	4.76949	7.04959	9.84764	11.6978	16.17
0.396	-1.48696	-0.606792	-0.486868	1.15415	2.04882	3.09224	5.06059	6.93873	9.96257	11.7756	16.1955
0.3961	-1.49679	-0.737741	-0.49459	1.12817	1.97766	3.07156	5.24295	6.9046	9.97365	11.8669	16.2504
0.3962	-1.48638	-0.979368	-0.374663	1.21916	1.96081	3.01999	5.251	6.89343	9.92758	11.9227	16.2743
0.3963	-1.55796	-1.26921	-0.248857	1.37435	2.06874	2.91994	5.10706	6.84008	9.84764	11.9005	16.2465
0.3964	-1.80339	-1.51494	-0.163388	1.43702	2.24386	2.84711	4.92164	6.7194	9.70512	11.8006	16.2559
0.3965	-2.13	-1.59254	-0.178197	1.29332	2.33807	2.91533	4.8308	6.61402	9.5348	11.6993	16.3624
0.3966	-2.31944	-1.47757	-0.307327	0.970415	2.2974	3.10416	4.88722	6.68793	9.45612	11.6985	16.524
0.3967	-2.32147	-1.32575	-0.424598	0.640855	2.1519	3.26426	5.01591	6.95963	9.54085	11.7944	16.7111
0.3968	-2.27353	-1.29215	-0.416186	0.497551	1.97103	3.32773	5.12253	7.2087	9.72746	11.8813	16.8919
0.3969	-2.24045	-1.35798	-0.291085	0.56942	1.86051	3.36415	5.17439	7.24372	9.88838	11.9081	16.96
0.397	-2.17529	-1.39414	-0.110578	0.737544	1.86364	3.40525	5.16125	7.12205	9.95936	11.9636	16.8299
0.3971	-2.06558	-1.34749	0.0483404	0.902214	1.91388	3.39509	5.10665	7.01678	9.99727	12.1477	16.5596
0.3972	-1.9583	-1.26845	0.111262	1.0294	1.92515	3.32453	5.09475	6.99909	10.074	12.3993	16.3441
0.3973	-1.91441	-1.19394	0.0493051	1.10141	1.9133	3.28767	5.17068	7.0076	10.1598	12.5195	16.3296
0.3974	-1.96546	-1.13403	-0.103645	1.11565	1.953	3.397	5.26841	6.98307	10.1982	12.3599	16.4493
0.3975	-2.09388	-1.08043	-0.264567	1.1064	2.01076	3.63527	5.31761	6.94787	10.1784	11.9584	16.517
0.3976	-2.23531	-1.00602	-0.370099	1.13041	1.98807	3.82985	5.356	6.96016	10.0896	11.5592	16.4221
0.3977	-2.2869	-0.919362	-0.436006	1.19836	1.91627	3.87195	5.37433	7.09288	9.91078	11.4013	16.1938
0.3978	-2.20069	-0.872505	-0.513165	1.25402	1.91318	3.83516	5.27915	7.39931	9.64124	11.4488	15.9229
0.3979	-2.06299	-0.882793	-0.605123	1.25331	2.0142	3.83161	5.11891	7.74482	9.36383	11.5073	15.709
0.398	-1.94265	-0.899446	-0.667229	1.19199	2.14773	3.86514	5.05673	7.86269	9.20515	11.5217	15.6741
0.3981	-1.80912	-0.881829	-0.668193	1.10833	2.1932	3.85982	5.12531	7.6729	9.15723	11.5675	15.888
0.3982	-1.67157	-0.865349	-0.611315	1.06949	2.09264	3.80975	5.21026	7.32058	9.10505	11.6209	16.2298
0.3983	-1.60122	-0.892695	-0.53468	1.11549	1.95269	3.80018	5.25139	6.96203	9.05873	11.5822	16.4688
0.3984	-1.65901	-0.960006	-0.468848	1.22341	1.91615	3.88877	5.31715	6.6788	9.13574	11.4909	16.5503
0.3985	-1.87362	-1.09177	-0.362716	1.33851	2.00288	4.03273	5.45485	6.52572	9.3397	11.4927	16.6583
0.3986	-2.15852	-1.33608	-0.164786	1.42082	2.16262	4.17392	5.59564	6.53418	9.55774	11.5983	16.9174
0.3987	-2.31944	-1.59165	0.0653239	1.48054	2.35997	4.30313	5.63348	6.64143	9.75235	11.6959	17.169
0.3988	-2.29206	-1.64756	0.248285	1.55488	2.56446	4.35792	5.5246	6.75312	9.94216	11.7808	17.2041
0.3989	-2.19645	-1.46066	0.353367	1.63549	2.76248	4.2235	5.32043	6.8436	10.0443	11.9193	17.0811
0.399	-2.10917	-1.19066	0.363269	1.66002	2.95908	3.90158	5.12121	6.89357	9.96172	12.0472	16.9995
0.3991	-1.98351	-1.00418	0.309958	1.60907	3.11718	3.51896	5.00095	6.86521	9.71644	12.053	17.0082
0.3992	-1.76183	-0.96791	0.283531	1.56353	3.15997	3.21112	4.99291	6.81151	9.40382	11.9783	17.0378
0.3993	-1.46439	-1.05175	0.347491	1.58062	3.01879	3.07111	5.07481	6.80087	9.14498	11.9275	17.1083
0.3994	-1.1953	-1.18693	0.480114	1.59195	2.70304	3.12599	5.17028	6.75497	9.03848	11.8863	17.3057
0.3995	-1.07329	-1.32051	0.606562	1.55181	2.39956	3.32557	5.19917	6.63436	9.06342	11.7875	17.5944
0.3996	-1.12327	-1.39179	0.703609	1.52241	2.33397	3.56326	5.1437	6.56763	9.11829	11.6629	17.8105
0.3997	-1.25826	-1.30895	0.795492	1.54876	2.45813	3.75489	5.08316	6.6176	9.15471	11.6079	17.7904
0.3998	-1.395	-1.0277	0.837562	1.56877	2.54692	3.84109	5.09172	6.74838	9.20329	11.6699	17.4619
0.3999	-1.52227	-0.645602	0.775166	1.4754	2.56903	3.73633	5.1618	6.93758	9.31803	11.8159	16.9566
0.4	-1.62123	-0.328311	0.671139	1.27419	2.65077	3.48277	5.27984	7.1123	9.49035	11.9445	16.5771
0.4001	-1.66242	-0.171606	0.611275	1.0899	2.76523	3.30154	5.42982	7.12528	9.61209	11.9606	16.4861
0.4002	-1.65079	-0.125634	0.555979	0.979575	2.77451	3.33034	5.51163	6.90692	9.62441	11.8545	16.5523
0.4003	-1.59757	-0.0364112	0.403416	0.890973	2.65235	3.48568	5.38377	6.64099	9.61219	11.6917	16.5627
0.4004	-1.50825	0.0995281	0.156827	0.80256	2.48597	3.61224	5.02916	6.59036	9.61777	11.579	16.4742
0.4005	-1.35902	0.0251082	-0.0645935	0.758275	2.3307	3.6341	4.62429	6.74225	9.5529	11.6019	16.3587
0.4006	-1.13881	-0.428394	-0.156754	0.788053	2.16314	3.55088	4.36915	6.87978	9.37179	11.7315	16.2192
0.4007	-0.958033	-1.05345	-0.10906	0.878606	2.00267	3.39969	4.31748	6.91279	9.15942	11.8769	16.0221
0.4008	-0.986406	-1.47932	0.0136864	1.00968	1.94764	3.27454	4.45165	6.88747	8.99319	11.9668	15.7998
0.4009	-1.23638	-1.53543	0.105248	1.12948	2.04557	3.26825	4.74494	6.83722	8.86392	11.9453	15.6531
0.401	-1.52284	-1.32425	0.118106	1.16963	2.26011	3.36963	5.0692	6.78357	8.78021	11.8148	15.6753
0.4011	-1.69331	-1.04797	0.108609	1.13097	2.50494	3.47563	5.22479	6.73087	8.75631	11.659	15.8662
0.4012	-1.80832	-0.829848	0.133234	1.05369	2.64958	3.51917	5.14315	6.65556	8.75005	11.5473	16.0995
0.4013	-2.01064	-0.679536	0.171154	0.986069	2.63981	3.49684	4.96494	6.56375	8.74872	11.453	16.2277
0.4014	-2.2952	-0.608697	0.179321	0.983323	2.56313	3.40918	4.87575	6.50068	8.77849	11.3128	16.2363
0.4015	-2.54985	-0.659123	0.126613	1.03349	2.50251	3.28998	4.90363	6.4936	8.82713	11.1484	16.2438
0.4016	-2.71737	-0.8111	-0.0097576	1.05086	2.46669	3.2418	4.96398	6.52622	8.88507	11.0376	16.3017
0.4017	-2.72967	-0.995131	-0.183474	0.998937	2.45775	3.30844	5.01355	6.54803	8.98359	10.9579	16.314
0.4018	-2.48092	-1.18345	-0.272007	0.955252	2.45103	3.36427	5.05939	6.52615	9.12218	10.8486	16.2404
0.4019	-2.06991	-1.38038	-0.179599	0.987473	2.40071	3.30039	5.07587	6.49353	9.23454	10.7937	16.1901
0.402	-1.77952	-1.46995	0.0831296	1.06278	2.32653	3.20619	5.02393	6.49964	9.26575	10.9062	16.2483
0.4021	-1.73257	-1.30315	0.384333	1.17515	2.30176	3.20032	4.91591	6.55652	9.19096	11.1525	16.3477
0.4022	-1.8165	-0.953089	0.584002	1.33562	2.34298	3.29184	4.80702	6.62422	8.98917	11.4414	16.3782
0.4023	-1.9121	-0.715274	0.642301	1.44665	2.33866	3.46586	4.74687	6.64841	8.74024	11.6753	16.3097
0.4024	-1.95009	-0.798718	0.559869	1.43511	2.1705	3.66492	4.72606	6.64076	8.63621	11.7408	16.1635
0.4025	-1.85527	-1.03974	0.380036	1.37779	1.88597	3.74965	4.66917	6.66838	8.76481	11.6228	16.0048
0.4026	-1.64515	-1.16181	0.215531	1.34263	1.64955	3.65836	4.55264	6.79091	8.96851	11.4339	15.9421
0.4027	-1.4758	-1.15146	0.162309	1.27268	1.58244	3.47034	4.49211	7.01845	9.05031	11.3117	16.0072
0.4028	-1.47373	-1.12356	0.224975	1.11691	1.70883	3.27478	4.62415	7.25595	9.04749	11.3324	16.1508
0.4029	-1.61691	-1.12049	0.287758	0.944587	1.95371	3.11199	4.90308	7.35593	9.12458	11.488	16.345
0.403	-1.84517	-1.1473	0.206263	0.863883	2.13514	2.97427	5.12418	7.24179	9.28511	11.6571	16.5759
0.4031	-2.13247	-1.20919	-0.0253717	0.872039	2.08455	2.86559	5.18152	6.95955	9.37013	11.681	16.7668
0.4032	-2.39236	-1.27166	-0.252645	0.873841	1.85011	2.86862	5.13454	6.65091	9.31938	11.5675	16.8435
0.4033	-2.53111	-1.27166	-0.317952	0.826019	1.63858	3.00849	5.05211	6.47163	9.24699	11.4614	16.8413
0.4034	-2.54985	-1.20919	-0.237476	0.742548	1.50208	3.14249	4.9757	6.45109	9.23591	11.4282	16.8332
0.4035	-2.48524	-1.14619	-0.191098	0.659601	1.35737	3.11883	4.93639	6.48099	9.23855	11.4204	16.8514
0.4036	-2.37851	-1.11066	-0.286464	0.648497	1.25902	2.96252	4.88706	6.49451	9.18548	11.4208	16.8954
0.4037	-2.29289	-1.07521	-0.46543	0.755307	1.33536	2.82277	4.73731	6.5002	9.08359	11.4628	16.9343
0.4038	-2.28573	-1.01221	-0.664096	0.918793	1.55078	2.81061	4.50303	6.47336	8.99879	11.5571	16.9289
0.4039	-2.34023	-0.9487	-0.870322	1.00431	1.75928	2.90489	4.3282	6.41025	8.99268	11.7015	16.8723
0.404	-2.37278	-0.941618	-1.02557	0.955213	1.86332	2.98961	4.33057	6.37134	9.05426	11.8731	16.8035
0.4041	-2.33211	-0.974677	-1.02475	0.861804	1.83957	3.0023	4.48875	6.39686	9.11718	12.0201	16.7743
0.4042	-2.24917	-0.967595	-0.863315	0.846803	1.76341	2.99998	4.72555	6.47127	9.15271	12.081	16.7675
0.4043	-2.19422	-0.906089	-0.635649	0.925389	1.75275	3.05385	4.95409	6.58401	9.19009	11.9841	16.7359
0.4044	-2.21469	-0.858147	-0.402509	1.0264	1.82507	3.16105	5.05387	6.71463	9.26629	11.7395	16.6828
0.4045	-2.3013	-0.889488	-0.218174	1.07834	1.89771	3.25996	4.99908	6.78088	9.38347	11.4786	16.6159
0.4046	-2.35101	-1.02779	-0.172108	1.06887	1.88761	3.2685	4.90451	6.74069	9.51353	11.3413	16.5312
0.4047	-2.24477	-1.23904	-0.288543	1.05229	1.81663	3.1268	4.85566	6.71344	9.65298	11.3651	16.491
0.4048	-2.04654	-1.43922	-0.501999	1.06701	1.80617	2.87212	4.84873	6.87098	9.83659	11.4744	16.5577
0.4049	-1.96367	-1.56052	-0.771559	1.06321	1.90763	2.65581	4.86727	7.21691	10.037	11.5348	16.6689
0.405	-2.06821	-1.57468	-1.07393	0.956639	2.02069	2.62124	4.89363	7.55106	10.1236	11.4722	16.7016
0.4051	-2.24267	-1.51414	-1.30549	0.726529	2.0322	2.74529	4.86562	7.65342	10.0447	11.3458	16.6069
0.4052	-2.39789	-1.45129	-1.30981	0.452209	1.95912	2.89773	4.74015	7.48942	9.90308	11.2421	16.4676
0.4053	-2.50724	-1.41673	-1.02475	0.246874	1.91516	3.02656	4.61006	7.22251	9.80029	11.1559	16.4289
0.4054	-2.48889	-1.38546	-0.581225	0.172361	1.93312	3.1537	4.59525	6.98295	9.73461	11.0471	16.5302
0.4055	-2.3298	-1.3316	-0.216575	0.238827	1.95126	3.31298	4.68198	6.78038	9.65649	10.9679	16.6709
0.4056	-2.20049	-1.25604	-0.0657382	0.413786	1.97118	3.54795	4.81791	6.63897	9.55552	11.02	16.7462
0.4057	-2.226	-1.16388	-0.107241	0.612652	2.06582	3.81555	4.99035	6.6074	9.4508	11.1913	16.7518
0.4058	-2.32691	-1.06756	-0.263587	0.726618	2.26511	3.95892	5.15288	6.6566	9.32995	11.3666	16.7816
0.4059	-2.43124	-1.01093	-0.443549	0.712068	2.49489	3.88571	5.2498	6.6963	9.19128	11.4632	16.9414
0.406	-2.52767	-1.03494	-0.566746	0.620139	2.59095	3.6764	5.27099	6.69206	9.0994	11.4701	17.2478
0.4061	-2.54063	-1.15101	-0.560895	0.548784	2.445	3.48792	5.21523	6.70667	9.0988	11.4021	17.6206
0.4062	-2.43064	-1.32239	-0.386753	0.589158	2.1583	3.37783	5.06359	6.8066	9.15375	11.2818	17.9483
0.4063	-2.27576	-1.49805	-0.132497	0.746407	1.96733	3.2972	4.8759	6.96671	9.21481	11.1437	18.1466
0.4064	-2.15064	-1.62874	0.0150528	0.928649	1.9979	3.24335	4.8081	7.12018	9.24363	11.0224	18.1912
0.4065	-2.05419	-1.63103	-0.0350106	1.12005	2.15689	3.2815	4.91604	7.21722	9.22271	10.9471	18.1369
0.4066	-1.99784	-1.48287	-0.197532	1.40609	2.25634	3.40025	5.07891	7.21811	9.19209	10.9229	18.067
0.4067	-2.05466	-1.30554	-0.332864	1.7265	2.18459	3.46183	5.19165	7.12726	9.21238	10.939	17.9931
0.4068	-2.2482	-1.20399	-0.391465	1.85212	2.02688	3.39691	5.23366	6.99619	9.32712	10.9858	17.844
0.4069	-2.46266	-1.15064	-0.405629	1.69367	1.95792	3.28906	5.21267	6.87683	9.52692	11.045	17.5531
0.407	-2.54702	-1.11656	-0.406594	1.42322	1.99708	3.19451	5.16707	6.80972	9.70869	11.1207	17.1558
0.4071	-2.46922	-1.12405	-0.398696	1.23622	2.01292	3.10206	5.12241	6.82195	9.77028	11.242	16.784
0.4072	-2.30643	-1.10433	-0.361237	1.16346	1.96313	3.05467	5.07659	6.93469	9.70824	11.3797	16.5534
0.4073	-2.16243	-0.953431	-0.256595	1.14132	1.96589	3.10102	5.05293	7.12637	9.55766	11.4651	16.5074
0.4074	-2.095	-0.713825	-0.0732677	1.11884	2.09651	3.18751	5.07273	7.27357	9.38298	11.4722	16.6138
0.4075	-2.04742	-0.52243	0.1255	1.09219	2.26992	3.26158	5.09215	7.2508	9.3018	11.4182	16.7245
0.4076	-1.93854	-0.470322	0.231667	1.12116	2.32861	3.34293	5.0343	7.08563	9.37115	11.3577	16.6802
0.4077	-1.81875	-0.569482	0.177555	1.25178	2.19172	3.43756	4.8686	6.90424	9.49106	11.3648	16.5118
0.4078	-1.82053	-0.738763	-0.0339715	1.39905	1.93357	3.51294	4.68818	6.7812	9.47806	11.4577	16.4132
0.4079	-1.9507	-0.853792	-0.351839	1.43832	1.70785	3.56468	4.63182	6.72254	9.27497	11.595	16.5004
0.408	-2.09001	-0.874598	-0.660311	1.36503	1.65015	3.61243	4.70954	6.75767	9.05094	11.7366	16.6932
0.4081	-2.15623	-0.879364	-0.804302	1.25879	1.79557	3.64324	4.84345	6.89142	9.01457	11.8473	16.877
0.4082	-2.11875	-0.956598	-0.725252	1.18267	2.00898	3.64899	4.94439	6.96995	9.18601	11.8833	17.0265
0.4083	-1.99077	-1.11059	-0.527449	1.13635	2.13342	3.6694	4.94026	6.85582	9.45273	11.8432	17.1765
0.4084	-1.87182	-1.26361	-0.32431	1.05717	2.13774	3.69634	4.85997	6.65707	9.7154	11.793	17.3951
0.4085	-1.86835	-1.33361	-0.158236	0.869128	2.07693	3.63944	4.76956	6.54515	9.90752	11.7542	17.6797
0.4086	-1.983	-1.30808	-0.0869021	0.598684	2.07439	3.47338	4.69175	6.54617	9.9928	11.7035	17.8667
0.4087	-2.14074	-1.25172	-0.14633	0.441123	2.23361	3.31992	4.6405	6.60084	9.99771	11.6914	17.7991
0.4088	-2.29503	-1.23763	-0.258524	0.572707	2.48254	3.29288	4.66489	6.69258	10.0115	11.7599	17.5339
0.4089	-2.39959	-1.23717	-0.304342	0.914559	2.62752	3.35349	4.80702	6.83922	10.0964	11.8574	17.2722
0.409	-2.40004	-1.15377	-0.259431	1.23322	2.56304	3.4284	4.99871	6.99745	10.1925	11.9139	17.1491
0.4091	-2.33063	-1.02369	-0.213816	1.41694	2.34283	3.48984	5.11851	7.14284	10.1925	11.9204	17.1208
0.4092	-2.23866	-1.02929	-0.224866	1.50296	2.07811	3.46876	5.09864	7.32058	10.0945	11.9213	17.0586
0.4093	-2.1061	-1.21252	-0.213863	1.51957	1.87756	3.33778	4.98063	7.49276	9.99646	11.9219	16.9402
0.4094	-1.94429	-1.38195	-0.133057	1.47868	1.83974	3.21335	4.90511	7.55164	9.93106	11.893	16.8192
0.4095	-1.81307	-1.41492	-0.0747736	1.44182	1.95656	3.19331	4.91313	7.46937	9.82038	11.8543	16.6931
0.4096	-1.76178	-1.38995	-0.103496	1.40621	2.08002	3.25542	4.90077	7.35233	9.64176	11.847	16.5537
0.4097	-1.80599	-1.37435	-0.136703	1.2788	2.10603	3.3683	4.89678	7.34636	9.49221	11.9049	16.4627
0.4098	-1.91376	-1.34845	-0.0946334	1.07677	2.06818	3.51197	5.09271	7.43907	9.44928	12.0555	16.472
0.4099	-2.02694	-1.29414	-0.0330528	0.922257	2.00916	3.62708	5.48172	7.47374	9.46753	12.2354	16.5777
0.41	-2.09508	-1.18125	-0.0181696	0.858205	1.94805	3.67253	5.77972	7.35663	9.43272	12.2684	16.7961
0.4101	-2.09694	-1.02972	-0.0344573	0.84419	1.95549	3.65656	5.79827	7.11652	9.32248	12.0753	17.1241
0.4102	-2.0411	-0.961735	-0.0718631	0.849268	2.08351	3.5901	5.58262	6.85309	9.26363	11.803	17.447
0.4103	-1.97155	-1.06428	-0.117329	0.877567	2.28545	3.50465	5.21318	6.65966	9.40203	11.6373	17.6451
0.4104	-1.93609	-1.27366	-0.11282	0.940563	2.50263	3.45866	4.7864	6.53449	9.70119	11.6052	17.7261
0.4105	-1.90712	-1.43369	-0.0567878	1.01108	2.69279	3.47524	4.45084	6.42269	9.94704	11.61	17.7758
0.4106	-1.83757	-1.47475	-0.0239212	1.04757	2.80975	3.51212	4.27101	6.29574	9.96204	11.5719	17.8532
0.4107	-1.77317	-1.46446	-0.06476	1.08363	2.82317	3.52021	4.2091	6.20512	9.73094	11.4813	17.9129
0.4108	-1.76838	-1.45338	-0.148498	1.18259	2.76062	3.46847	4.24539	6.23408	9.38098	11.3572	17.8158
0.4109	-1.78671	-1.39496	-0.207808	1.31321	2.68651	3.33822	4.35885	6.36559	9.11325	11.2639	17.5389
0.411	-1.7969	-1.25708	-0.194362	1.39057	2.61243	3.1849	4.46856	6.51906	9.05361	11.2726	17.2941
0.4111	-1.84124	-1.10849	-0.0788314	1.36727	2.51701	3.12287	4.52835	6.64648	9.16484	11.323	17.2733
0.4112	-1.92029	-1.03398	0.132344	1.23798	2.42597	3.1863	4.57804	6.73443	9.32294	11.2995	17.3972
0.4113	-1.93065	-1.04162	0.354407	1.0633	2.33641	3.31841	4.67939	6.81876	9.45065	11.2275	17.4206
0.4114	-1.82236	-1.06337	0.487406	0.961645	2.15726	3.47138	4.84568	6.98435	9.5623	11.2245	17.2331
0.4115	-1.68261	-1.0145	0.489866	0.999416	1.88701	3.62374	5.02096	7.23504	9.68456	11.3283	16.9904
0.4116	-1.62244	-0.839657	0.40648	1.13209	1.6701	3.71883	5.12366	7.38823	9.79538	11.4803	16.8946
0.4117	-1.68269	-0.591543	0.33848	1.23329	1.61498	3.64412	5.09052	7.29618	9.85375	11.5945	16.9615
0.4118	-1.82051	-0.465711	0.309582	1.20245	1.70412	3.37555	4.93906	7.06923	9.85943	11.6274	17.0666
0.4119	-1.91552	-0.584536	0.273613	1.09683	1.87792	3.06708	4.79133	6.86762	9.85332	11.6144	17.1405
0.412	-1.85535	-0.81121	0.232057	1.08042	2.07751	2.87364	4.73798	6.7415	9.82538	11.648	17.1984
0.4121	-1.68061	-0.952466	0.210542	1.19392	2.19917	2.81513	4.75297	6.7142	9.7335	11.8011	17.2393
0.4122	-1.57136	-1.00061	0.211507	1.29449	2.184	2.85962	4.75695	6.78969	9.62335	12.0436	17.2331
0.4123	-1.61059	-1.04029	0.240029	1.27643	2.11176	3.00914	4.71642	6.87674	9.57057	12.3197	17.1694
0.4124	-1.66649	-1.08818	0.309068	1.203	2.06613	3.24529	4.69285	6.84113	9.55266	12.5901	17.0721
0.4125	-1.63107	-1.13299	0.399986	1.15222	2.04077	3.49766	4.70977	6.65556	9.50667	12.7762	16.9818
0.4126	-1.60301	-1.17977	0.462018	1.10968	1.98725	3.68621	4.69554	6.4552	9.45564	12.8317	16.9225
0.4127	-1.66874	-1.20955	0.461053	1.03267	1.87925	3.75718	4.61712	6.42265	9.47958	12.7944	16.9425
0.4128	-1.75111	-1.20919	0.390975	0.917342	1.77361	3.70423	4.49901	6.60829	9.58812	12.7437	17.1144
0.4129	-1.79787	-1.20919	0.263562	0.800482	1.76988	3.58785	4.35551	6.87866	9.69604	12.7302	17.4231
0.413	-1.88571	-1.20963	0.0959983	0.71277	1.89909	3.52546	4.26617	7.03862	9.74867	12.6922	17.7177
0.4131	-2.06328	-1.17977	-0.0934456	0.638945	2.09991	3.57803	4.38606	7.02054	9.76992	12.5582	17.8658
0.4132	-2.22667	-1.13114	-0.253477	0.56026	2.22389	3.65187	4.71066	6.94155	9.80634	12.3661	17.9242
0.4133	-2.24385	-1.07417	-0.317438	0.548493	2.1399	3.58596	5.01238	6.95964	9.88892	12.2058	18.0179
0.4134	-2.11118	-0.983688	-0.262563	0.678147	1.9133	3.33217	5.1227	7.12594	9.975	12.1951	18.0592
0.4135	-1.95688	-0.880626	-0.139025	0.858929	1.73802	3.04604	5.0938	7.38566	9.92671	12.4134	17.8101
0.4136	-1.9423	-0.857781	-0.0491459	0.922964	1.69786	2.96671	5.05964	7.62405	9.66051	12.739	17.2838
0.4137	-2.11906	-0.943022	-0.04966	0.849045	1.72966	3.16168	5.08457	7.69989	9.30881	12.8952	16.7996
0.4138	-2.38082	-1.04475	-0.112656	0.798422	1.7794	3.44162	5.15383	7.57856	9.12794	12.7289	16.5927
0.4139	-2.59059	-1.09746	-0.210217	0.936722	1.85544	3.55551	5.25324	7.40555	9.22354	12.3615	16.6188
0.414	-2.68712	-1.12475	-0.337555	1.22905	1.9553	3.45699	5.38677	7.33819	9.45428	12.0257	16.7301
0.4141	-2.65859	-1.18639	-0.475707	1.44723	2.05486	3.32485	5.54726	7.40472	9.65814	11.837	16.8134
0.4142	-2.49207	-1.33185	-0.589995	1.40746	2.16047	3.32118	5.70124	7.51026	9.79596	11.7669	16.7963
0.4143	-2.20985	-1.54407	-0.633883	1.14506	2.28981	3.41745	5.7708	7.55374	9.86049	11.7109	16.6817
0.4144	-1.90459	-1.74336	-0.572937	0.87662	2.43512	3.50793	5.70833	7.52807	9.83243	11.5961	16.5444
0.4145	-1.66629	-1.85854	-0.392891	0.806766	2.57882	3.57087	5.57585	7.44612	9.70216	11.4929	16.4227
0.4146	-1.54223	-1.84844	-0.0899209	0.948833	2.69568	3.63983	5.44984	7.26704	9.52854	11.4923	16.3115
0.4147	-1.59965	-1.73307	0.268087	1.11971	2.75591	3.69819	5.32487	6.99119	9.43379	11.5604	16.2172
0.4148	-1.8968	-1.58347	0.500438	1.11763	2.76971	3.68302	5.19948	6.72403	9.50211	11.6118	16.1418
0.4149	-2.32725	-1.42014	0.45462	0.932442	2.79816	3.61026	5.16442	6.59281	9.7108	11.6324	16.0916
0.415	-2.67789	-1.24964	0.156842	0.73259	2.85362	3.59553	5.28788	6.6459	9.92962	11.6982	16.0898
0.4151	-2.8662	-1.1902	-0.204972	0.672562	2.85876	3.68882	5.46777	6.82528	10.0075	11.8612	16.1777
0.4152	-2.9308	-1.33104	-0.41768	0.795809	2.7571	3.81811	5.52691	6.98471	9.89962	12.069	16.4028
0.4153	-2.85234	-1.53459	-0.404111	1.03163	2.61587	3.9248	5.41662	7.01965	9.66238	12.2383	16.6896
0.4154	-2.57839	-1.60237	-0.281815	1.2251	2.56812	3.9771	5.21378	6.98756	9.41239	12.3405	16.8012
0.4155	-2.2243	-1.54363	-0.190243	1.26248	2.62583	3.93121	4.9932	6.97468	9.27343	12.3433	16.584
0.4156	-1.99986	-1.50373	-0.112968	1.18156	2.63668	3.80866	4.83384	6.97668	9.27752	12.1965	16.1758
0.4157	-1.96038	-1.56584	0.0179812	1.12906	2.46763	3.66572	4.83899	7.00388	9.36233	11.996	15.843
0.4158	-1.99178	-1.6968	0.202273	1.19876	2.16158	3.50073	5.01464	7.09375	9.46593	11.9031	15.7181
0.4159	-1.95224	-1.76144	0.381964	1.34567	1.88361	3.34573	5.24744	7.18973	9.59276	11.8945	15.8006
0.416	-1.79199	-1.62121	0.480324	1.47681	1.77667	3.30578	5.41802	7.18273	9.75279	11.8506	16.0491
0.4161	-1.57797	-1.29877	0.4349	1.54212	1.85059	3.41417	5.47033	7.05726	9.87922	11.752	16.3609
0.4162	-1.4321	-0.948774	0.292468	1.55577	1.94701	3.58413	5.42452	6.90424	9.88444	11.6599	16.5758
0.4163	-1.45547	-0.655202	0.26709	1.57914	1.927	3.72478	5.30188	6.80578	9.77616	11.6183	16.5767
0.4164	-1.6552	-0.428898	0.490107	1.62032	1.89634	3.79286	5.09312	6.76228	9.64154	11.5875	16.3688
0.4165	-1.92841	-0.314296	0.799213	1.62032	2.04201	3.7653	4.81142	6.72579	9.53421	11.5108	16.0844
0.4166	-2.15511	-0.331564	0.95707	1.57736	2.31483	3.63527	4.52113	6.66368	9.48069	11.4189	15.8899
0.4167	-2.27022	-0.38912	0.862584	1.54175	2.50107	3.45859	4.34445	6.60726	9.51775	11.3572	15.8326
0.4168	-2.2336	-0.334731	0.514364	1.48433	2.5039	3.34276	4.38858	6.62959	9.59655	11.3283	15.8549
0.4169	-2.06432	-0.137057	0.00411498	1.34478	2.40339	3.32461	4.62086	6.73176	9.61269	11.3508	15.9571
0.417	-1.88778	0.0573958	-0.484403	1.18238	2.35709	3.33933	4.88795	6.81752	9.55544	11.4263	16.1701
0.4171	-1.81106	0.0864035	-0.79889	1.08518	2.47153	3.33792	5.0597	6.83028	9.49519	11.5196	16.4185
0.4172	-1.80115	-0.118363	-0.890334	1.02636	2.70484	3.34679	5.11934	6.82507	9.47487	11.6234	16.5926
0.4173	-1.76369	-0.49345	-0.744963	0.972128	2.90901	3.39177	5.1061	6.85866	9.50339	11.7437	16.6867
0.4174	-1.65995	-0.854921	-0.369649	0.95584	2.98373	3.49693	5.04607	6.8876	9.5929	11.8444	16.7621
0.4175	-1.54708	-1.04116	0.0822895	0.987473	2.952	3.70782	4.98375	6.83176	9.71637	11.8521	16.8122
0.4176	-1.50789	-1.0695	0.365032	1.06234	2.86867	3.96898	4.98375	6.73519	9.77175	11.7014	16.7518
0.4177	-1.54759	-1.06777	0.420927	1.205	2.76978	4.10873	5.04622	6.73519	9.68084	11.4041	16.5368
0.4178	-1.63485	-1.0811	0.389401	1.38329	2.68473	4.01596	5.10825	6.83169	9.4943	11.0679	16.2333
0.4179	-1.7541	-1.0761	0.377837	1.49847	2.58933	3.73372	5.13573	6.88768	9.34135	10.8388	15.9372
0.418	-1.91838	-1.04677	0.421114	1.50937	2.41558	3.40653	5.13662	6.86073	9.30493	10.8014	15.7294
0.4181	-2.17657	-1.0391	0.513661	1.46252	2.16881	3.20598	5.11429	6.84117	9.35331	10.9188	15.6916
0.4182	-2.49096	-1.06612	0.560578	1.37435	1.96804	3.23159	5.06662	6.90416	9.39198	11.0777	15.8145
0.4183	-2.68457	-1.03715	0.42591	1.19552	1.90922	3.41753	5.00832	7.02077	9.37968	11.2046	15.9603
0.4184	-2.64451	-0.905124	0.110208	0.927467	1.95849	3.59789	4.94254	7.07519	9.35588	11.3101	16.0269
0.4185	-2.43661	-0.780622	-0.24929	0.696006	2.02664	3.69582	4.87094	6.98227	9.34505	11.411	16.0141
0.4186	-2.19414	-0.760586	-0.514038	0.657023	2.09143	3.73976	4.88157	6.7835	9.30046	11.4882	15.9292
0.4187	-2.02629	-0.821727	-0.629398	0.847991	2.19311	3.74878	5.04996	6.58396	9.22062	11.5471	15.7708
0.4188	-1.98086	-0.924634	-0.641469	1.14141	2.32674	3.74945	5.24644	6.4559	9.20493	11.6224	15.5853
0.4189	-2.00064	-1.01958	-0.653337	1.34639	2.37113	3.77841	5.25539	6.41312	9.29718	11.7072	15.509
0.419	-1.97727	-0.991493	-0.716077	1.36519	2.20221	3.81804	5.05045	6.40891	9.42132	11.7408	15.6573
0.4191	-1.90347	-0.798478	-0.715923	1.26584	1.91571	3.83143	4.79222	6.38883	9.51179	11.6788	15.9739
0.4192	-1.88675	-0.592068	-0.473054	1.16026	1.7804	3.79494	4.63657	6.34434	9.54865	11.5543	16.2766
0.4193	-1.96587	-0.545605	-0.0089415	1.08511	1.91107	3.67497	4.64194	6.27511	9.53578	11.4634	16.4009
0.4194	-2.03826	-0.699154	0.42001	1.05025	2.16015	3.47435	4.81671	6.24862	9.53176	11.4549	16.366
0.4195	-2.01993	-1.00276	0.627099	1.06189	2.33545	3.29058	5.10535	6.3895	9.59895	11.4733	16.3575
0.4196	-1.94117	-1.30991	0.652982	1.10647	2.41755	3.21483	5.34296	6.65573	9.71121	11.4368	16.4372
0.4197	-1.87584	-1.42759	0.580122	1.18351	2.47629	3.21803	5.38029	6.81929	9.75143	11.3117	16.4737
0.4198	-1.86171	-1.33033	0.395146	1.24377	2.4815	3.23135	5.20333	6.74532	9.65723	11.1592	16.3863
0.4199	-1.91957	-1.20431	0.0889908	1.18	2.37657	3.22838	4.88538	6.54223	9.54645	11.0973	16.2231
0.42	-2.07819	-1.222	-0.254368	0.984774	2.18153	3.19464	4.54242	6.37924	9.57534	11.1597	16.0892
0.4201	-2.2945	-1.34993	-0.504952	0.763428	1.96917	3.11131	4.30513	6.29752	9.72545	11.2838	16.0751
0.4202	-2.42609	-1.42765	-0.57592	0.62094	1.81597	3.01526	4.23747	6.2588	9.83586	11.4032	16.2044
0.4203	-2.39303	-1.3783	-0.460944	0.589821	1.72161	3.01578	4.27845	6.25254	9.77795	11.4802	16.4696
0.4204	-2.27657	-1.29111	-0.253644	0.643657	1.62108	3.14781	4.31439	6.2661	9.58374	11.5176	16.8484
0.4205	-2.19414	-1.29923	-0.124138	0.727494	1.50378	3.30269	4.29058	6.29403	9.39437	11.5552	17.2404
0.4206	-2.18721	-1.42477	-0.163388	0.773163	1.43009	3.40496	4.23322	6.3775	9.26276	11.6323	17.5061
0.4207	-2.23934	-1.5778	-0.303139	0.755793	1.4136	3.48455	4.19959	6.47908	9.14251	11.7547	17.5944
0.4208	-2.28661	-1.67528	-0.430424	0.709727	1.43009	3.53736	4.28739	6.46877	9.06782	11.898	17.5602
0.4209	-2.22867	-1.70977	-0.475376	0.658232	1.50556	3.49213	4.57768	6.33574	9.14193	12.0346	17.4681
0.421	-2.03699	-1.70366	-0.410765	0.583793	1.63406	3.34493	4.94738	6.23684	9.35116	12.1201	17.383
0.4211	-1.83476	-1.64587	-0.277453	0.49731	1.77105	3.22036	5.13959	6.31966	9.53584	12.098	17.3983
0.4212	-1.79796	-1.50868	-0.198403	0.452209	1.90653	3.21475	5.06683	6.56508	9.5581	11.9672	17.499
0.4213	-1.97543	-1.33296	-0.277088	0.47587	1.99259	3.28707	4.8465	6.81559	9.41924	11.8126	17.5458
0.4214	-2.26493	-1.23027	-0.44084	0.545057	1.94338	3.35265	4.6406	6.98168	9.23463	11.7088	17.4673
0.4215	-2.53841	-1.26192	-0.524163	0.643508	1.78537	3.37748	4.59175	7.07273	9.1429	11.6473	17.2862
0.4216	-2.71271	-1.37419	-0.489175	0.768992	1.66086	3.3756	4.73986	7.09139	9.19224	11.582	17.0447
0.4217	-2.75185	-1.4489	-0.406594	0.89298	1.66696	3.38747	4.914	7.09337	9.29442	11.4994	16.8579
0.4218	-2.7029	-1.4451	-0.317154	0.949408	1.75139	3.46668	4.89727	7.18464	9.35124	11.4393	16.8863
0.4219	-2.65698	-1.45882	-0.24775	0.866976	1.81806	3.57645	4.72838	7.34945	9.38529	11.5084	17.1404
0.422	-2.6381	-1.55115	-0.24775	0.687084	1.8678	3.60868	4.62922	7.42707	9.44961	11.7528	17.4322
0.4221	-2.5775	-1.64587	-0.316264	0.585952	1.90786	3.59553	4.6819	7.34008	9.49176	12.0098	17.5613
0.4222	-2.43264	-1.66119	-0.400625	0.666758	1.87234	3.69025	4.78289	7.16995	9.45877	12.1079	17.4694
0.4223	-2.25736	-1.58481	-0.466844	0.836435	1.73575	3.92261	4.86012	7.0061	9.43087	12.0762	17.2548
0.4224	-2.13419	-1.46828	-0.484388	0.969398	1.57552	4.14022	4.93005	6.88502	9.49519	12.0329	17.1202
0.4225	-2.13286	-1.42925	-0.417921	1.03764	1.51028	4.15567	4.98009	6.83631	9.5984	12.0152	17.214
0.4226	-2.27776	-1.53657	-0.297929	1.01929	1.6401	3.92509	4.97607	6.86982	9.64829	11.9636	17.4483
0.4227	-2.46466	-1.69909	-0.222011	0.902193	1.93936	3.61066	4.98034	6.9393	9.6539	11.8604	17.5638
0.4228	-2.53466	-1.77709	-0.22494	0.799482	2.1973	3.44086	5.06043	6.99619	9.65619	11.798	17.4378
0.4229	-2.47414	-1.72843	-0.205891	0.837867	2.24648	3.50528	5.11987	7.06383	9.6349	11.839	17.1882
0.423	-2.42157	-1.61262	-0.0965629	0.944284	2.17663	3.69849	5.07048	7.1481	9.59387	11.9229	16.9693
0.4231	-2.46983	-1.5495	0.0237517	0.959533	2.18209	3.82099	5.03396	7.15228	9.5929	11.9845	16.8142
0.4232	-2.57808	-1.59771	0.0575004	0.869595	2.29129	3.76441	5.15555	7.01175	9.62685	12.0213	16.647
0.4233	-2.69257	-1.66453	0.0252577	0.794546	2.39273	3.60021	5.37582	6.78261	9.61984	12.0383	16.4035
0.4234	-2.80201	-1.62465	0.0109737	0.826477	2.44859	3.45851	5.51983	6.5494	9.55737	12.0844	16.1363
0.4235	-2.88798	-1.51108	0.0347831	0.963813	2.4774	3.37679	5.47909	6.36647	9.50428	12.2555	15.9705
0.4236	-2.92607	-1.46405	0.0750831	1.16947	2.46066	3.31663	5.28282	6.29859	9.51844	12.5841	15.9966
0.4237	-2.8744	-1.50056	0.134348	1.38329	2.37387	3.26785	5.05106	6.40192	9.63133	12.9895	16.1826
0.4238	-2.7143	-1.47451	0.214656	1.532	2.23681	3.23932	4.90803	6.64696	9.82301	13.3077	16.3653
0.4239	-2.51279	-1.30122	0.316195	1.59173	2.12092	3.21692	4.91768	6.93831	9.97021	13.391	16.4476
0.424	-2.362	-1.08476	0.401263	1.55053	2.06024	3.19962	5.02596	7.15735	9.9484	13.2035	16.5027
0.4241	-2.27312	-0.965757	0.377177	1.34216	2.01144	3.22453	5.14571	7.23933	9.79032	12.8086	16.5961
0.4242	-2.1896	-0.951218	0.232745	1.00135	1.92007	3.3056	5.26979	7.22378	9.63833	12.3713	16.6922
0.4243	-2.095	-0.974385	0.0552585	0.7667	1.80346	3.41204	5.3951	7.15704	9.58151	12.1419	16.7148
0.4244	-2.01848	-0.989035	-0.116815	0.810937	1.77556	3.51306	5.43113	7.03879	9.59639	12.2364	16.6372
0.4245	-1.95983	-0.946155	-0.267641	1.00563	1.92239	3.53795	5.31282	6.91533	9.63461	12.5058	16.5368
0.4246	-1.88539	-0.8501	-0.355787	1.12539	2.14906	3.43763	5.14818	6.88786	9.68672	12.7458	16.5218
0.4247	-1.80591	-0.810034	-0.368244	1.11295	2.26038	3.31799	5.09836	7.01088	9.73858	12.864	16.6064
0.4248	-1.78926	-0.890765	-0.331363	1.00804	2.1974	3.3132	5.15427	7.21221	9.77616	12.813	16.7278
0.4249	-1.87688	-0.998412	-0.293419	0.85001	2.05479	3.38604	5.20692	7.31335	9.78555	12.5779	16.8053
0.425	-2.02174	-1.04335	-0.298893	0.717684	1.91555	3.42273	5.22725	7.21013	9.71262	12.2328	16.7588
0.4251	-2.17097	-1.06284	-0.353595	0.689162	1.86096	3.40407	5.20617	6.99279	9.54309	11.899	16.5751
0.4252	-2.33861	-1.09333	-0.406338	0.752598	1.95516	3.35951	5.11526	6.79863	9.40218	11.6498	16.3469
0.4253	-2.50801	-1.12776	-0.363479	0.850159	2.08232	3.287	5.00712	6.64432	9.42567	11.4994	16.1622
0.4254	-2.60758	-1.15752	-0.180325	0.978022	2.09367	3.20767	4.96946	6.51185	9.59012	11.4584	16.043
0.4255	-2.64274	-1.16985	0.0816116	1.15311	2.06976	3.19102	5.01456	6.47775	9.76523	11.5532	15.9752
0.4256	-2.67259	-1.18738	0.285606	1.34448	2.12809	3.27671	5.114	6.61723	9.86997	11.7627	15.8993
0.4257	-2.68385	-1.23904	0.332048	1.51026	2.17465	3.40837	5.21957	6.86722	9.91419	11.962	15.7855
0.4258	-2.63013	-1.27874	0.229178	1.62448	2.09382	3.50682	5.22978	7.10409	9.95189	12.0155	15.7122
0.4259	-2.51495	-1.27315	0.0409462	1.64185	1.98218	3.5708	5.09305	7.24364	10.0209	11.9507	15.7599
0.426	-2.37762	-1.24619	-0.17415	1.52699	1.99034	3.6408	4.88329	7.22941	10.1069	11.9029	15.9158
0.4261	-2.2564	-1.22424	-0.361851	1.31904	2.10809	3.70334	4.72608	7.13243	10.1545	11.9374	16.1104
0.4262	-2.1802	-1.23964	-0.431127	1.10043	2.22497	3.69634	4.70486	7.17404	10.1495	12.0125	16.2983
0.4263	-2.14982	-1.27785	-0.300334	0.904172	2.262	3.60638	4.82423	7.42516	10.1489	12.0379	16.4532
0.4264	-2.14267	-1.26747	-0.0562736	0.733447	2.22335	3.4894	5.04578	7.67256	10.1812	11.9455	16.5014
0.4265	-2.1417	-1.19594	0.132702	0.622	2.23315	3.4279	5.29762	7.71468	10.1593	11.7448	16.3993
0.4266	-2.14066	-1.15199	0.191913	0.576913	2.41541	3.49	5.46562	7.57206	10.0013	11.5335	16.245
0.4267	-2.13455	-1.23096	0.076098	0.559295	2.70429	3.64339	5.50264	7.33988	9.73365	11.3948	16.1508
0.4268	-2.11318	-1.39399	-0.221606	0.604407	2.87572	3.77446	5.47718	7.07536	9.45133	11.3295	16.1081
0.4269	-2.0796	-1.47146	-0.510603	0.748665	2.81601	3.83232	5.45581	6.83839	9.29713	11.3214	16.124
0.427	-2.08012	-1.38447	-0.532933	0.903395	2.66746	3.84641	5.44083	6.69365	9.38	11.3493	16.2825
0.4271	-2.14871	-1.21434	-0.289606	0.993583	2.63181	3.84834	5.39637	6.66256	9.627	11.3893	16.5389
0.4272	-2.23448	-1.05048	-0.0144488	1.03044	2.73349	3.84656	5.26835	6.71718	9.83483	11.4416	16.6849
0.4273	-2.27986	-0.928447	0.132776	1.01705	2.87166	3.8324	5.03824	6.80634	9.86932	11.4935	16.6191
0.4274	-2.28944	-0.874583	0.153799	0.980916	2.95793	3.77454	4.7844	6.86902	9.75271	11.532	16.4187
0.4275	-2.27173	-0.890914	0.0936971	1.00739	2.91685	3.64629	4.60872	6.87531	9.60177	11.5475	16.1501
0.4276	-2.19798	-0.934976	-0.0031156	1.15287	2.71434	3.51221	4.50728	6.8364	9.51047	11.4969	15.8388
0.4277	-2.0493	-0.972307	-0.09352	1.39998	2.42694	3.52329	4.40264	6.79244	9.49638	11.368	15.5627
0.4278	-1.91012	-0.987921	-0.155551	1.66245	2.25514	3.72719	4.28225	6.77637	9.5261	11.256	15.4272
0.4279	-1.87221	-0.937143	-0.155026	1.83986	2.34137	3.9583	4.24292	6.79959	9.5356	11.281	15.4801
0.428	-1.86354	-0.805559	-0.0599201	1.89301	2.54716	4.02408	4.35025	6.86685	9.47003	11.4596	15.7132
0.4281	-1.76369	-0.673085	0.0807212	1.81677	2.59922	3.91983	4.5118	6.95158	9.36798	11.694	16.0705
0.4282	-1.59845	-0.616115	0.161087	1.66531	2.43153	3.73179	4.58465	6.99031	9.37729	11.9052	16.401
0.4283	-1.49406	-0.608583	0.117655	1.56284	2.18795	3.48649	4.52074	6.94257	9.61904	12.0742	16.5169
0.4284	-1.52302	-0.601061	0.0185804	1.57209	1.97444	3.21691	4.39657	6.82127	9.9811	12.1598	16.384
0.4285	-1.66659	-0.608069	0.00977096	1.63475	1.82171	3.03918	4.39589	6.6546	10.1581	12.1563	16.1615
0.4286	-1.84597	-0.644928	0.116205	1.63506	1.8171	3.05287	4.63174	6.46523	10.0114	12.1649	16.0333
0.4287	-1.91493	-0.713602	0.242317	1.49057	2.05125	3.20098	4.99863	6.3052	9.76375	12.243	16.0661
0.4288	-1.79087	-0.826925	0.281567	1.22341	2.44187	3.30931	5.28904	6.24317	9.64682	12.3355	16.212
0.4289	-1.60397	-0.938034	0.166293	0.96261	2.75859	3.23916	5.32807	6.31124	9.61658	12.4327	16.371
0.429	-1.51394	-0.975493	-0.0149288	0.846541	2.81778	3.00415	5.04679	6.48555	9.58805	12.5604	16.4703
0.4291	-1.51303	-0.977073	-0.0626017	0.909132	2.62449	2.76371	4.59473	6.6791	9.59201	12.6701	16.5139
0.4292	-1.53358	-1.04804	0.0380641	1.03588	2.37653	2.70228	4.26916	6.77702	9.62774	12.714	16.5533
0.4293	-1.56799	-1.18014	0.0864458	1.05753	2.27211	2.88888	4.22983	6.74493	9.62789	12.6907	16.6395
0.4294	-1.63889	-1.26458	-0.0129428	0.938634	2.30136	3.19329	4.36622	6.66817	9.59387	12.594	16.8064
0.4295	-1.73793	-1.26832	-0.137668	0.814057	2.30007	3.40769	4.45513	6.63285	9.60184	12.4341	17.0858
0.4296	-1.83645	-1.22191	-0.194123	0.780007	2.17722	3.44507	4.4355	6.66691	9.67139	12.2793	17.487
0.4297	-1.93498	-1.11379	-0.237551	0.784252	1.98679	3.34315	4.44638	6.81159	9.75583	12.2021	17.9098
0.4298	-2.03587	-0.937944	-0.31604	0.764062	1.82471	3.22021	4.58794	7.10644	9.82494	12.2002	18.1565
0.4299	-2.12011	-0.775423	-0.407633	0.739214	1.79989	3.21431	4.81208	7.46347	9.8618	12.2016	18.1064
0.43	-2.20746	-0.766025	-0.496256	0.727345	1.96224	3.31789	5.03005	7.63334	9.86748	12.1816	17.8451
0.4301	-2.34472	-0.962938	-0.551571	0.676641	2.17183	3.40933	5.20366	7.46443	9.8828	12.2441	17.542
0.4302	-2.49296	-1.24848	-0.49757	0.575434	2.23954	3.47287	5.32495	7.11545	9.89449	12.4534	17.2619
0.4303	-2.53273	-1.41172	-0.32431	0.528092	2.17283	3.5778	5.36666	6.85992	9.82924	12.6507	16.993
0.4304	-2.4296	-1.31789	-0.18908	0.6331	2.09644	3.70423	5.30759	6.83434	9.72466	12.6244	16.7419
0.4305	-2.27858	-1.05416	-0.268481	0.87145	2.06195	3.76641	5.19637	7.04168	9.74886	12.3842	16.5594
0.4306	-2.17189	-0.862547	-0.492058	1.13321	2.04801	3.7309	5.15719	7.40878	9.97412	12.0943	16.5718
0.4307	-2.13954	-0.869236	-0.616958	1.28332	2.02367	3.63476	5.25944	7.76482	10.2299	11.8491	16.8103
0.4308	-2.18104	-0.995742	-0.529435	1.27517	1.97874	3.52202	5.40574	7.90904	10.2554	11.6793	17.015
0.4309	-2.21986	-1.15631	-0.276727	1.20485	1.94169	3.41521	5.4683	7.87099	9.98586	11.6215	16.9076
0.431	-2.15288	-1.37966	0.0110302	1.16831	1.96222	3.37579	5.44977	7.90128	9.62181	11.6571	16.5283
0.4311	-2.04139	-1.66605	0.168506	1.18556	2.08475	3.47404	5.43027	8.08655	9.4452	11.6662	16.1256
0.4312	-2.03837	-1.86114	0.133472	1.25097	2.32026	3.67634	5.48582	8.19544	9.5634	11.5576	15.9299
0.4313	-2.18094	-1.82719	0.0300233	1.3295	2.5933	3.89448	5.60094	7.99725	9.78427	11.4166	16.0645
0.4314	-2.37189	-1.64119	0.0337088	1.34687	2.78568	4.09032	5.62169	7.58126	9.82214	11.379	16.4774
0.4315	-2.48595	-1.46635	0.165164	1.26554	2.80924	4.26042	5.445	7.22423	9.63156	11.4577	16.9387
0.4316	-2.4792	-1.35573	0.312349	1.14284	2.64025	4.36734	5.1781	7.04477	9.43556	11.58	17.2096
0.4317	-2.42104	-1.28857	0.415235	1.03156	2.37376	4.40267	5.0126	7.009	9.41851	11.6717	17.2422
0.4318	-2.42776	-1.23926	0.476107	0.87621	2.17648	4.42587	5.00956	7.06857	9.52429	11.6848	17.1657
0.4319	-2.54526	-1.17792	0.506409	0.654672	2.13189	4.44192	5.05576	7.14677	9.59058	11.6447	17.0653
0.432	-2.66319	-1.0866	0.527034	0.502703	2.23762	4.37476	5.04545	7.21642	9.58575	11.6163	16.9249
0.4321	-2.63938	-0.928281	0.530166	0.572632	2.45775	4.19864	4.97601	7.35671	9.59984	11.5893	16.7891
0.4322	-2.49461	-0.665462	0.449333	0.851124	2.68099	3.93956	4.8633	7.55486	9.66424	11.5259	16.7991
0.4323	-2.3448	-0.364789	0.250317	1.16603	2.77952	3.63067	4.72743	7.60561	9.72642	11.4848	16.9959
0.4324	-2.2061	-0.200512	0.0383673	1.3771	2.75258	3.36101	4.64899	7.39402	9.75486	11.5249	17.1966
0.4325	-2.01488	-0.301279	-0.042263	1.51592	2.68958	3.24576	4.70286	7.09912	9.76284	11.5803	17.1891
0.4326	-1.81367	-0.595384	0.00744899	1.69965	2.6186	3.3234	4.88515	6.93553	9.77281	11.5738	16.9867
0.4327	-1.72827	-0.864155	0.0685898	1.95364	2.48662	3.51412	5.12865	6.90972	9.81453	11.5258	16.7629
0.4328	-1.78455	-0.986808	0.104495	2.17489	2.27583	3.68926	5.33016	6.93916	9.92638	11.5012	16.6595
0.4329	-1.90772	-1.03792	0.176884	2.25829	2.10499	3.76441	5.39554	6.98822	10.0825	11.5699	16.7064
0.433	-2.02605	-1.11552	0.31793	2.16588	2.12236	3.73365	5.33875	7.02874	10.1294	11.7448	16.8011
0.4331	-2.09405	-1.19153	0.507523	1.90829	2.29337	3.656	5.26263	7.03163	9.93142	11.9099	16.8287
0.4332	-2.08793	-1.17828	0.695037	1.55896	2.46796	3.60736	5.17072	7.01132	9.54933	11.9393	16.7954
0.4333	-1.99849	-0.99788	0.81999	1.23845	2.59029	3.59841	4.98039	7.03926	9.15242	11.8503	16.7812
0.4334	-1.85262	-0.61268	0.818575	1.04707	2.64914	3.54196	4.73769	7.15868	8.89543	11.7674	16.8049
0.4335	-1.74763	-0.165947	0.651461	1.02583	2.58432	3.38387	4.59585	7.26548	8.88657	11.7628	16.8444
0.4336	-1.76512	0.0390947	0.372138	1.12503	2.40272	3.26646	4.59061	7.23447	9.09991	11.8006	16.8954
0.4337	-1.81707	-0.156936	0.0875934	1.23105	2.27063	3.36297	4.65035	7.10457	9.37774	11.8363	16.9413
0.4338	-1.71243	-0.568288	-0.10229	1.27635	2.29905	3.59878	4.76308	6.96491	9.5713	11.8446	16.9574
0.4339	-1.44058	-0.861821	-0.117344	1.26547	2.37277	3.7536	4.90912	6.86114	9.62997	11.7636	16.9324
0.434	-1.22232	-0.911376	0.00655862	1.21425	2.38252	3.70108	5.01046	6.85156	9.58873	11.5585	16.8518
0.4341	-1.24065	-0.841682	0.135625	1.14102	2.40318	3.48293	5.08123	6.90514	9.49563	11.3252	16.7155
0.4342	-1.46536	-0.802974	0.207768	1.06382	2.51048	3.25117	5.20761	6.90092	9.4095	11.212	16.5706
0.4343	-1.72519	-0.886154	0.233037	1.03068	2.66314	3.12906	5.36666	6.78493	9.41967	11.2683	16.5213
0.4344	-1.87375	-1.0866	0.19474	1.12124	2.80864	3.14236	5.42316	6.59442	9.50511	11.4204	16.657
0.4345	-1.89029	-1.22168	0.101601	1.31522	2.87566	3.20149	5.30574	6.42586	9.54261	11.5808	16.928
0.4346	-1.85143	-1.11242	0.0244416	1.46913	2.77147	3.19182	5.12577	6.40663	9.51754	11.7133	17.1398
0.4347	-1.84934	-0.839684	-0.0400602	1.50422	2.51971	3.11518	5.0548	6.56279	9.47858	11.8056	17.1249
0.4348	-1.95875	-0.620881	-0.165544	1.47765	2.23702	3.0037	5.10028	6.74261	9.40084	11.8464	16.8797
0.4349	-2.1644	-0.542769	-0.326449	1.45113	2.03381	2.85075	5.08887	6.77105	9.29785	11.8072	16.4998
0.435	-2.34515	-0.585649	-0.394221	1.42283	2.01466	2.74217	4.88906	6.65916	9.26234	11.6944	16.134
0.4351	-2.44562	-0.742272	-0.313415	1.38031	2.20434	2.79737	4.60093	6.55936	9.32936	11.5918	15.9418
0.4352	-2.53901	-0.9594	-0.176357	1.34233	2.46845	2.98911	4.45338	6.54932	9.4067	11.5614	15.9616
0.4353	-2.68422	-1.09807	-0.0562629	1.2992	2.5981	3.24493	4.53606	6.58749	9.38289	11.5799	16.0841
0.4354	-2.79761	-1.09442	0.0755108	1.1703	2.50383	3.54562	4.71145	6.6319	9.28161	11.5624	16.2029
0.4355	-2.76635	-1.04611	0.202585	0.93363	2.30161	3.78019	4.78036	6.68394	9.20433	11.4287	16.3084
0.4356	-2.62865	-1.04848	0.241643	0.688272	2.16539	3.77415	4.67132	6.72975	9.19918	11.1853	16.4143
0.4357	-2.45232	-1.08221	0.155061	0.530535	2.14029	3.51821	4.43498	6.74404	9.26039	10.9358	16.5068
0.4358	-2.2502	-1.10172	-0.0012605	0.509769	2.14994	3.19087	4.194	6.70665	9.35124	10.8383	16.5731
0.4359	-2.08235	-1.0936	-0.141388	0.664664	2.13933	2.96424	4.09861	6.58154	9.42027	10.9633	16.5837
0.436	-2.00021	-1.0376	-0.187645	0.984139	2.1583	2.90513	4.22968	6.36663	9.44872	11.1877	16.4878
0.4361	-2.01386	-0.91361	-0.0868036	1.36101	2.27034	3.00936	4.53461	6.17966	9.44872	11.3893	16.2996
0.4362	-2.18364	-0.787703	0.089282	1.61904	2.4187	3.20187	4.83947	6.17966	9.42028	11.604	16.1418
0.4363	-2.51577	-0.780622	0.196617	1.65405	2.43323	3.36175	4.97143	6.36663	9.35124	11.8603	16.1282
0.4364	-2.83105	-0.877116	0.208659	1.52254	2.20125	3.41768	4.88387	6.58064	9.25839	12.0675	16.2513
0.4365	-2.95862	-0.938182	0.177122	1.30517	1.84274	3.39065	4.67746	6.6995	9.18316	12.1415	16.491
0.4366	-2.94384	-0.927454	0.124223	1.01219	1.62981	3.30776	4.52466	6.71351	9.13238	12.1036	16.8385
0.4367	-2.90039	-0.926221	0.0580996	0.69035	1.63725	3.17722	4.51205	6.65438	9.09365	11.997	17.1645
0.4368	-2.83405	-0.978403	-0.0390955	0.467248	1.67139	3.08401	4.58533	6.56876	9.10544	11.8533	17.2779
0.4369	-2.71368	-1.07469	-0.191081	0.436797	1.60462	3.10013	4.66403	6.514	9.22151	11.7292	17.1287
0.437	-2.60463	-1.17313	-0.311835	0.572689	1.50968	3.15294	4.73867	6.4878	9.40696	11.6431	16.8323
0.4371	-2.62218	-1.20955	-0.275745	0.743055	1.46784	3.17118	4.83048	6.40496	9.57903	11.5514	16.5018
0.4372	-2.73002	-1.21768	-0.136858	0.77693	1.49321	3.21843	4.89399	6.22119	9.7239	11.468	16.1966
0.4373	-2.80582	-1.28358	-0.103477	0.599333	1.60308	3.37412	4.87122	6.02847	9.85361	11.4714	16.0039
0.4374	-2.82629	-1.39328	-0.254278	0.365017	1.81374	3.5664	4.79286	5.94411	9.92988	11.5288	15.9881
0.4375	-2.78378	-1.50012	-0.398541	0.332473	2.06939	3.64464	4.7334	6.00002	9.95184	11.5078	16.075
0.4376	-2.65516	-1.57483	-0.33142	0.553104	2.22278	3.56596	4.73694	6.15401	9.95236	11.447	16.128
0.4377	-2.53456	-1.57661	-0.0921898	0.823548	2.1603	3.40308	4.80085	6.32902	9.90343	11.5121	16.0844
0.4378	-2.54921	-1.51525	0.149018	0.948518	1.94681	3.25909	4.85145	6.49338	9.80334	11.7171	15.9587
0.4379	-2.64847	-1.4603	0.308387	0.929399	1.73943	3.19262	4.77514	6.69558	9.76018	11.9029	15.7778
0.438	-2.65715	-1.4603	0.344722	0.877344	1.6415	3.15213	4.62511	6.94138	9.87625	11.9393	15.5853
0.4381	-2.51592	-1.51533	0.226845	0.856127	1.68662	3.07265	4.6281	7.10759	10.1148	11.8583	15.502
0.4382	-2.35961	-1.57587	0.0324882	0.87056	1.7954	3.02197	4.86178	7.07504	10.3352	11.8029	15.6298
0.4383	-2.33639	-1.56871	-0.129033	0.902214	1.79846	3.11467	5.14851	6.89419	10.4263	11.8533	15.9228
0.4384	-2.44165	-1.47683	-0.229944	0.895498	1.62524	3.3088	5.28384	6.73512	10.3696	11.928	16.2719
0.4385	-2.54293	-1.34665	-0.313597	0.803614	1.38033	3.46228	5.21742	6.67173	10.2052	11.9229	16.5896
0.4386	-2.53958	-1.23244	-0.428924	0.67203	1.19326	3.52626	5.04362	6.63724	10.0008	11.8974	16.8129
0.4387	-2.49687	-1.17961	-0.538252	0.580587	1.09488	3.5422	4.88418	6.60837	9.82473	11.98	16.9292
0.4388	-2.54809	-1.19602	-0.562512	0.546987	1.08833	3.55032	4.78065	6.66704	9.75607	12.1478	16.9676
0.4389	-2.67684	-1.24201	-0.513314	0.554143	1.19526	3.57183	4.72751	6.84727	9.8461	12.2676	16.9213
0.439	-2.72619	-1.2935	-0.481586	0.61901	1.40773	3.60542	4.73194	7.05859	10.0367	12.2208	16.7182
0.4391	-2.60491	-1.36891	-0.522325	0.786574	1.73176	3.60682	4.79551	7.21581	10.1968	11.9605	16.4015
0.4392	-2.40362	-1.46247	-0.606237	1.03849	2.17686	3.5524	4.89279	7.30054	10.207	11.6279	16.2236
0.4393	-2.24924	-1.53795	-0.666338	1.26152	2.60912	3.52546	4.98302	7.25213	10.0138	11.431	16.3717
0.4394	-2.12278	-1.59145	-0.660147	1.36101	2.77243	3.6183	5.04426	7.03775	9.69947	11.3715	16.7772
0.4395	-1.98279	-1.65064	-0.57482	1.34159	2.53211	3.79055	5.03937	6.8093	9.44196	11.3169	17.2777
0.4396	-1.91831	-1.72175	-0.436155	1.28008	2.02204	3.93329	4.93145	6.7504	9.3155	11.2641	17.724
0.4397	-1.98107	-1.79698	-0.308816	1.24374	1.51229	4.01219	4.77628	6.82572	9.27856	11.3151	17.9549
0.4398	-2.07765	-1.87061	-0.211695	1.20164	1.20982	4.0511	4.67768	6.85037	9.32741	11.4528	17.8936
0.4399	-2.13559	-1.92813	-0.120777	1.08034	1.21902	4.01165	4.63655	6.75223	9.46586	11.5447	17.6106
0.44	-2.1861	-1.93501	-0.0857887	0.909058	1.51475	3.8338	4.58437	6.62855	9.62871	11.5453	17.2469
0.4401	-2.29356	-1.87325	-0.175668	0.802816	1.94733	3.58667	4.53245	6.57777	9.76187	11.5518	16.9428
0.4402	-2.48315	-1.81007	-0.33368	0.824622	2.35639	3.41992	4.55727	6.58556	9.88877	11.6077	16.7902
0.4403	-2.70425	-1.80325	-0.41952	0.940712	2.60912	3.35453	4.67193	6.58833	10.0204	11.6048	16.7907
0.4404	-2.85012	-1.80567	-0.374361	1.06514	2.5958	3.31052	4.80315	6.54996	10.0768	11.4662	16.861
0.4405	-2.82167	-1.74462	-0.288329	1.10007	2.34179	3.26792	4.9016	6.47828	9.98497	11.2573	16.9069
0.4406	-2.60765	-1.60625	-0.246949	1.03805	2.03508	3.24633	4.96698	6.46143	9.79232	11.1043	16.9015
0.4407	-2.33124	-1.42485	-0.181804	0.978022	1.84293	3.2473	5.01421	6.5698	9.61897	11.0903	16.9012
0.4408	-2.17836	-1.2719	-0.0150423	0.964178	1.79037	3.27485	5.06043	6.71892	9.55702	11.1854	16.936
0.4409	-2.23383	-1.22841	0.166165	0.986143	1.85446	3.33295	5.08488	6.79186	9.63856	11.2762	16.9367
0.441	-2.41747	-1.30882	0.225624	1.07477	2.02227	3.36903	5.06847	6.80286	9.81601	11.3122	16.8746
0.4411	-2.5827	-1.39534	0.116563	1.19956	2.19313	3.26747	5.05189	6.80072	9.93572	11.3566	16.8502
0.4412	-2.6142	-1.31811	-0.111766	1.23314	2.21617	3.0025	5.07556	6.76347	9.86694	11.4637	16.9356
0.4413	-2.4555	-1.0718	-0.370099	1.13105	2.0976	2.77803	5.11533	6.70586	9.71229	11.6262	17.1229
0.4414	-2.14871	-0.810474	-0.586062	0.991221	1.97714	2.83162	5.13863	6.73004	9.72698	11.8238	17.3815
0.4415	-1.85813	-0.641294	-0.71005	0.924037	1.94174	3.12748	5.15182	6.85068	9.97842	12.0264	17.592
0.4416	-1.73639	-0.59466	-0.675034	0.954876	2.01579	3.45431	5.18116	6.98988	10.2541	12.2092	17.5707
0.4417	-1.77761	-0.689327	-0.423634	1.02358	2.21848	3.67116	5.24134	7.18155	10.3664	12.339	17.3232
0.4418	-1.8713	-0.905049	-0.0411737	1.02768	2.47449	3.73374	5.28965	7.46194	10.3245	12.3252	17.0827
0.4419	-1.93041	-1.12755	0.271294	0.904509	2.606	3.66253	5.23179	7.63532	10.2032	12.106	17.0348
0.442	-1.95815	-1.226	0.39022	0.722688	2.53139	3.54995	5.04107	7.53506	10.0837	11.7477	17.1819
0.4421	-2.04639	-1.1981	0.307713	0.646053	2.35559	3.48329	4.84689	7.336	10.0365	11.3962	17.4305
0.4422	-2.24716	-1.13091	0.0653238	0.706128	2.1904	3.46199	4.84175	7.29211	10.0477	11.2128	17.6788
0.4423	-2.46355	-1.05273	-0.227998	0.73307	2.03469	3.48904	5.08138	7.4553	10.071	11.2903	17.8246
0.4424	-2.5541	-0.944062	-0.429602	0.63561	1.89416	3.60229	5.37869	7.72167	10.1126	11.5517	17.7658
0.4425	-2.49864	-0.85882	-0.509353	0.548418	1.82208	3.75302	5.44817	7.90835	10.211	11.8242	17.4686
0.4426	-2.3765	-0.888598	-0.528652	0.604578	1.81999	3.83276	5.24215	7.85236	10.365	12.0175	17.0424
0.4427	-2.26333	-1.02018	-0.462423	0.780971	1.81342	3.83703	5.02868	7.59583	10.4946	12.109	16.6903
0.4428	-2.20961	-1.17269	-0.27933	0.999775	1.75796	3.83128	5.03111	7.3454	10.5089	12.0524	16.569
0.4429	-2.21701	-1.29206	-0.108119	1.17631	1.73287	3.7749	5.16656	7.19242	10.3867	11.8242	16.7078
0.443	-2.21653	-1.34062	-0.0638237	1.20165	1.83892	3.61547	5.25918	7.09553	10.1528	11.5156	16.9904
0.4431	-2.12077	-1.30808	-0.114585	1.05986	2.06195	3.45649	5.31098	7.09607	9.85728	11.2821	17.2397
0.4432	-1.89199	-1.24568	-0.209401	0.883245	2.30738	3.43594	5.37194	7.28948	9.61792	11.2073	17.3595
0.4433	-1.58416	-1.2182	-0.330473	0.780971	2.4815	3.56052	5.39087	7.62181	9.57185	11.2675	17.3451
0.4434	-1.35651	-1.22064	-0.447259	0.72326	2.5483	3.73298	5.37128	7.86091	9.74138	11.4199	17.216
0.4435	-1.33276	-1.2334	-0.527964	0.68312	2.56402	3.85786	5.37172	7.78464	10.0003	11.6068	17.0343
0.4436	-1.47147	-1.31456	-0.572377	0.724692	2.602	3.87432	5.36242	7.3929	10.1967	11.7317	16.9032
0.4437	-1.6566	-1.498	-0.582913	0.886504	2.67215	3.79146	5.30365	6.91012	10.2435	11.7317	16.8738
0.4438	-1.78624	-1.68897	-0.509879	1.10961	2.76077	3.74291	5.25514	6.57816	10.1232	11.6067	16.9297
0.4439	-1.82202	-1.75996	-0.337629	1.29809	2.83656	3.80298	5.25992	6.47841	9.92111	11.4188	17.0248
0.444	-1.87631	-1.65247	-0.175303	1.3975	2.81318	3.80095	5.22562	6.52144	9.81193	11.2593	17.1081
0.4441	-2.07804	-1.39239	-0.110727	1.41166	2.622	3.59752	5.099	6.55331	9.87864	11.1669	17.1397
0.4442	-2.3365	-1.12318	-0.0695942	1.37204	2.35731	3.34039	4.99465	6.48407	9.99554	11.1523	17.064
0.4443	-2.45847	-0.994428	0.0156471	1.31671	2.25514	3.19943	5.00033	6.39308	10.0155	11.2128	16.8518
0.4444	-2.45129	-0.985766	0.0534764	1.26324	2.41085	3.15181	5.0262	6.395	9.95996	11.2771	16.583
0.4445	-2.47594	-0.975864	-0.0622704	1.23629	2.6386	3.14959	4.97537	6.43707	9.90634	11.2899	16.3764
0.4446	-2.57676	-0.932681	-0.293014	1.32633	2.69678	3.21186	4.87705	6.46472	9.87753	11.3061	16.288
0.4447	-2.62058	-0.90312	-0.476728	1.54219	2.53235	3.3377	4.76478	6.55146	9.89293	11.3803	16.2964
0.4448	-2.47986	-0.868995	-0.468533	1.70729	2.27412	3.46936	4.62698	6.7092	9.93911	11.4371	16.3404
0.4449	-2.25968	-0.776221	-0.245505	1.69567	2.07498	3.52573	4.53297	6.8459	9.9604	11.3738	16.3857
0.445	-2.19676	-0.665038	0.0949592	1.58333	2.00782	3.49826	4.54982	6.9198	9.95199	11.2526	16.4359
0.4451	-2.31879	-0.608069	0.408317	1.48762	2.04808	3.44189	4.60795	6.95047	9.92198	11.2184	16.4685
0.4452	-2.4193	-0.581991	0.574391	1.42194	2.08106	3.36473	4.64222	6.92917	9.81926	11.3341	16.432
0.4453	-2.3426	-0.555123	0.535655	1.33681	2.02649	3.26346	4.70702	6.85873	9.64169	11.5946	16.2948
0.4454	-2.11826	-0.616657	0.331562	1.20643	1.96693	3.12715	4.84657	6.78261	9.49125	11.892	16.0957
0.4455	-1.88591	-0.825886	0.0642698	1.03356	2.04209	2.93796	5.00153	6.70235	9.44412	12.0531	15.9421
0.4456	-1.79791	-1.02508	-0.17213	0.826938	2.24342	2.83029	5.0982	6.58845	9.45421	12.0498	15.9153
0.4457	-1.8666	-1.01486	-0.310161	0.642454	2.39257	2.98936	5.1285	6.487	9.43756	11.9813	16.0155
0.4458	-1.92468	-0.849586	-0.365779	0.566976	2.32627	3.34135	5.11422	6.49941	9.43569	11.9243	16.2184
0.4459	-1.85506	-0.76999	-0.441683	0.606326	2.07611	3.59965	5.07748	6.64792	9.55494	11.9381	16.534
0.446	-1.70442	-0.89657	-0.56759	0.691404	1.87981	3.61085	5.06799	6.84694	9.80827	12.0861	16.9178
0.4461	-1.60056	-1.14528	-0.622163	0.793326	1.95132	3.45499	5.14154	6.99031	10.12	12.3415	17.2096
0.4462	-1.65296	-1.35364	-0.521793	0.910112	2.20332	3.2523	5.28297	7.05092	10.3638	12.557	17.2641
0.4463	-1.85077	-1.42305	-0.321536	1.01093	2.34283	3.07929	5.38765	7.07224	10.4053	12.5892	17.1159
0.4464	-2.08285	-1.36907	-0.0883217	1.07506	2.25674	2.97995	5.35071	7.10358	10.2218	12.4703	16.9376
0.4465	-2.22763	-1.24701	0.124461	1.14462	2.09503	2.95136	5.16924	7.17284	9.9576	12.3896	16.8794
0.4466	-2.23136	-1.13629	0.239565	1.23702	2.00273	2.97884	4.91797	7.2628	9.8219	12.4932	16.9426
0.4467	-2.17657	-1.13078	0.215979	1.27672	1.98167	3.06924	4.7346	7.31871	9.89481	12.7255	16.9845
0.4468	-2.17805	-1.2538	0.0825763	1.22861	2.03812	3.20268	4.79801	7.29735	10.0654	12.9014	16.8979
0.4469	-2.21118	-1.43325	-0.100796	1.13716	2.22653	3.30873	5.14426	7.20077	10.2163	12.9419	16.7344
0.447	-2.19762	-1.52461	-0.219299	1.01913	2.49147	3.37323	5.57387	7.10522	10.3678	12.9118	16.6303
0.4471	-2.14074	-1.44727	-0.137041	0.889621	2.68099	3.47176	5.81608	7.09049	10.5751	12.8725	16.6629
0.4472	-2.07856	-1.31159	0.103566	0.840349	2.74453	3.60571	5.75975	7.14267	10.7864	12.8288	16.836
0.4473	-2.04266	-1.26081	0.253357	0.960606	2.75154	3.6749	5.47838	7.24867	10.8542	12.7648	17.138
0.4474	-2.0361	-1.28364	0.148465	1.21529	2.71749	3.66328	5.1201	7.40746	10.723	12.6392	17.4969
0.4475	-2.01466	-1.28894	-0.131239	1.45304	2.59215	3.64796	4.83198	7.51503	10.5062	12.4773	17.7373
0.4476	-1.98063	-1.28418	-0.41614	1.52916	2.40569	3.64517	4.69889	7.50257	10.3101	12.4002	17.728
0.4477	-2.00908	-1.35933	-0.636765	1.44204	2.28723	3.6306	4.69933	7.49554	10.1383	12.4032	17.5258
0.4478	-2.11407	-1.50661	-0.777233	1.3247	2.34315	3.65391	4.80435	7.65736	9.95658	12.3521	17.3057
0.4479	-2.21311	-1.60037	-0.732279	1.29021	2.5273	3.78498	5.05673	7.92935	9.75078	12.2116	17.1799
0.448	-2.27568	-1.55262	-0.402342	1.31633	2.66794	3.97292	5.44061	8.09022	9.57846	12.0375	17.1435
0.4481	-2.36705	-1.3763	0.0529515	1.30925	2.65733	4.06391	5.79426	8.02511	9.54667	11.8865	17.1619
0.4482	-2.47063	-1.14908	0.32153	1.25282	2.54427	4.00897	5.93603	7.78321	9.65641	11.8526	17.2148
0.4483	-2.46266	-0.964942	0.313465	1.22109	2.44184	3.9214	5.82838	7.47711	9.74346	12.0106	17.2407
0.4484	-2.32266	-0.8807	0.188941	1.26787	2.38385	3.901	5.56294	7.24235	9.67286	12.2819	17.1422
0.4485	-2.14066	-0.876825	0.0951407	1.37508	2.30941	3.9561	5.24515	7.19085	9.48722	12.4736	16.9178
0.4486	-1.95552	-0.869144	0.0582271	1.48197	2.22949	4.03905	4.9917	7.3014	9.32088	12.4632	16.6896
0.4487	-1.80743	-0.805634	0.0429253	1.52603	2.24173	4.0786	4.90632	7.47717	9.28326	12.3006	16.5464
0.4488	-1.81851	-0.743088	0.0145768	1.47577	2.36801	4.03697	4.96309	7.61712	9.42059	12.1257	16.4846
0.4489	-2.03643	-0.745458	-0.0396556	1.35364	2.52207	3.93704	5.00407	7.5829	9.69476	12.0248	16.4844
0.449	-2.3254	-0.79224	-0.0664239	1.23726	2.62664	3.80202	4.91551	7.36784	9.99295	12.007	16.4924
0.4491	-2.52135	-0.864458	0.025811	1.2468	2.69344	3.59989	4.73875	7.21781	10.2108	12.0718	16.4117
0.4492	-2.56631	-0.971268	0.226157	1.44287	2.77768	3.32564	4.58005	7.27549	10.3074	12.2104	16.2423
0.4493	-2.43213	-1.05032	0.404158	1.75534	2.89809	3.09136	4.4836	7.3454	10.2728	12.305	16.1087
0.4494	-2.14252	-0.99821	0.49232	2.05887	3.02126	3.04007	4.46179	7.26446	10.0839	12.206	16.1348
0.4495	-1.85628	-0.826925	0.543943	2.2051	3.07761	3.18638	4.54757	7.13649	9.76105	11.9419	16.3427
0.4496	-1.72827	-0.65068	0.629075	2.06237	2.99325	3.4004	4.74768	7.00685	9.4269	11.6699	16.6534
0.4497	-1.74208	-0.547002	0.771959	1.66112	2.7992	3.55791	4.99252	6.8077	9.18616	11.482	16.9866
0.4498	-1.77889	-0.508728	0.941839	1.19944	2.63731	3.61098	5.15158	6.61343	9.03988	11.4016	17.2954
[truncated: 2,302 more rows]
