# Supplementary material for: Parasites trigger epithelial cell crosstalk to drive gut–brain signalling
Source: Nature. 2026 Mar 25;653(8114):465–73. doi: 10.1038/s41586-026-10281-5 (PMC13171452; doi:10.1038/s41586-026-10281-5)
Supplement: Supplementary file 11 — Source Data Extended Data Fig. 3 [file 41586_2026_10281_MOESM11_ESM.xlsx]

## Sheet: 3b
Sucnr1	Duo villus	Duo crypt	Jeju villus	Jeju crypt	Ileum villus	Ileum crypt	Chat	Duo villus	Duo crypt	Jeju villus	Jeju crypt	Ileum villus	Ileum crypt
	58	4	91	7	95	8		75	12	86	27	75	38
	13	31	5	42	4	30		4	10	1	12	1	5

## Sheet: 3d
Atropine	Time (sec)	Mean1	Mean2	Mean3	Mean4	Mean5	Mean6	Mean7	Mean8	Mean9	Mean10	Mean11	Mean12	Mean13	Mean14	Mean15	Mean16	Mean17	Mean18	Mean19	Mean20	Mean21	Mean22	Mean23	Mean24	Mean25	Mean26	Mean27	Mean28	Mean29	Mean30	Average	Pou2f3 null	Time (sec)	Rec 1	Rec 2	Rec 3	Rec 4	Rec 7	Rec 8	Rec 9	Rec 10	Rec 11	Rec 13	Rec 14	Rec 15	Rec 16	Rec 17	Rec 18
	1	0	0	0	0	0	0	0	0	0	0	0	0	0	0	0	0	0	0	0	0	0	0	0	0	0	0	0	0	0	0	0		0	0	0	0	0	0	0	0	0	0	0	0	0	0	0	0
	2	-0.064564	-0.0045637	0.128595	-0.009789	0.00427132	-0.0088257	0.00214419	0.0046173	0.00827612	-0.0111001	0.0103185	0.00185432	0.0318509	0.0256245	0.0179958	-0.0111784	0.0165523	0.0205229	6.8612e-05	-0.0084649	0.0169951	0.0278683	0.00462324	0.0106534	-0.0084379	0.00432254	0.0812805	0.0200965	0.0209376	-0.0667244	0.00886069		1	0.0690743	0.0988101	0.0716096	0.136114	0.111939	0.0824996	-0.0658832	-0.0658832	-0.0292383	0.205698	0.100138	0.0700816	0.0449496	0.0758186	0.0175363
	3	0.0415383	0.0158674	0.0446101	-0.0209487	-0.016182	-0.0147868	1.5361e-05	-0.0072815	-0.0300747	-0.0188399	0.0320543	-0.0044403	0.00668899	-0.0119591	-0.0283743	0.00684683	0.00934626	0.0109017	-0.0294806	-0.0191632	0.0196747	0.0268029	-0.0060984	0.0136508	-0.0576023	0.0213787	0.0348848	0.0171608	0.00572662	-0.0143854	0.00091772		2	0.0295866	0.0140266	0.0562873	0.0805059	0.00620975	-0.177163	-0.125734	-0.125734	0.006442	-0.0563331	-0.00253644	-0.092296	0.0103746	0.07422	-0.0399879
	4	0.00220795	0.00449318	0.0625622	-0.0381966	-0.0091999	0.0148481	-0.0191021	-0.044155	-0.0437435	-0.0049904	0.0195171	0.00754833	-0.023168	-0.01321	-0.0209739	0.00296649	-0.0012903	0.0346944	-0.030693	-0.0197247	0.0113557	0.00557623	-0.0284322	0.0149379	-0.0485943	0.0125029	0.0515334	-0.009112	0.0140365	-0.0303196	-0.0042042		3	0.0805016	0.0117069	0.119796	0.0611464	0.0656156	-0.0767534	-0.00484596	-0.00484596	-0.0422635	0.174868	0.0627569	-0.0519349	0.208851	0.114377	0.0482913
	5	0.110672	0.00061906	0.0740908	-0.0149107	-0.016182	-0.0322043	0.00832873	-0.0471033	-0.0316403	-0.0062563	0.0254052	0.00181188	0.00248374	-0.0030283	-0.0259506	0.00168388	-0.0070607	0.00836701	-0.0360792	-0.0062399	0.0275615	0.0118284	-0.0042087	0.0172058	-0.0223728	0.00691552	0.0877503	0.0128483	0.00297736	0.0289061	0.00587396		4	0.100233	0.0430228	0.13077	0.115928	0.0624728	0.00723405	-0.133822	-0.133822	-0.00897901	0.16993	0.0524483	0.0291018	0.168223	0.0914312	-0.000978643
	6	-0.0245806	-0.006365	-0.0046591	-0.0417539	-0.0189748	-0.0100435	-0.007577	-0.0363108	-0.0289741	-0.025288	-0.0037367	-0.0209396	-0.025755	-0.0315754	-0.0178894	-0.0078672	-0.0053017	0.00729279	-0.0376499	0.00491085	-0.0163811	0.00811436	-0.0196788	0.0206536	-0.0472067	0.0192752	0.0492556	-0.011531	-0.0021649	0.00262342	-0.0113359		5	0.243729	0.319437	0.163929	0.202214	0.159439	0.191711	0.0762009	0.0762009	-0.0299394	0.250648	0.246479	0.106885	0.31466	0.136491	0.089039
	7	0.0397	0.0116281	0.101732	-0.036646	-0.0392639	-0.0038873	-0.0110877	-0.0234063	-0.0457984	-0.0066633	-0.0010261	-0.0214713	-0.0041484	-0.0152925	-0.0007495	-0.0033985	-0.0268648	-0.0013246	-0.0630881	-0.0141303	0.0164024	0.0146619	-0.0025572	0.0588896	-0.0424137	0.0296369	0.0733339	0.00796013	0.0215774	-0.0318659	-0.000652		6	0.127356	0.12115	-0.0320782	0.0270805	0.0930832	-0.0801714	-0.0461767	-0.0461767	-0.00845589	0.174994	0.0466826	-0.00759207	0.176524	0.0312361	-0.0339305
	8	-0.0186404	-0.0186579	-0.0171914	-0.0340473	-0.0430424	0.0103772	0.0237109	-0.0324361	-0.0405761	-0.0156383	-0.0126788	-0.0337707	0.014615	-0.023171	-0.0085487	-0.0265021	-0.0205891	-0.0079354	-0.049267	-0.0027178	0.0177777	0.00861655	-0.0245267	0.00381862	-0.040984	0.0154619	0.0689436	-0.0085578	-0.0175667	-0.0587057	-0.013081		7	0.216534	-0.0476496	-0.066843	0.0132393	-0.0185505	-0.169436	-0.165494	-0.165494	-0.109411	0.0642196	-0.0342405	-0.045719	0.275761	0.0699226	-0.0241235
	9	-0.0480482	-0.0187423	0.0106491	-0.0617676	-0.0339248	-0.0166949	-0.0059576	-0.0408559	-0.0505465	-0.0122676	0.0152584	0.00341115	0.00478323	-0.0131705	-0.0016008	-0.0079563	-0.0011077	-0.0263523	-0.0748009	-0.0208272	0.015843	0.0143305	-0.0163996	0.0239968	-0.0510423	0.00797883	0.00182237	-0.0234741	-0.0075409	-0.0164215	-0.0150475		8	0.106944	0.00696325	0.119783	0.0517121	0.0596107	0.0379877	-0.00611165	-0.00611165	-0.0311797	0.116239	-0.0519018	0.041642	0.274378	0.103289	0.0142593
	10	-0.02262	-0.0118143	0.00474969	-0.0637016	-0.0086247	0.0036762	0.0112227	0.00015194	-0.0389489	0.00507892	0.00861126	0.0134489	0.00584471	-0.0084661	0.0161754	-0.0076013	-0.0211928	-0.0097364	-0.0432031	-0.0079184	0.0284774	0.0130194	-0.0192576	0.0298013	0.00162358	0.0114341	0.023414	0.00089533	0.0115087	-0.004884	-0.0026279		9	0.0660741	0.0924143	-0.0142984	0.0792622	0.0463489	-0.146017	-0.0766662	-0.0766662	-0.0708005	-0.0531269	0.0326729	-0.0266945	0.285269	0.0904586	0.0128477
	11	-0.0028513	-0.0315208	0.0279076	-0.0807714	-0.0381143	-0.0153048	0.00634935	-0.0352173	-0.0686105	-0.0041063	0.00986979	-0.0008627	-0.0115717	-0.0515194	-0.0274546	-0.0116044	-0.0184532	-0.0371699	-0.0654321	-0.0223925	0.00688336	-0.0185314	-0.0411855	0.0356648	-0.0515299	0.00878395	0.0602389	-0.0159212	0.00620623	-0.028642	-0.0172288		10	0.156259	-0.0676236	0.034697	0.15811	0.0659981	0.106972	0.00440349	0.00440349	-0.0267725	0.110345	-0.0359517	0.0635193	0.417184	0.120302	0.0927062
	12	-0.0426944	-0.0279674	-0.0152637	-0.0971186	-0.0308854	-0.0348626	-0.0286828	-0.0286862	-0.0633652	-0.0156788	-0.0057828	-0.0105855	-0.030086	-0.0348339	-0.0174993	-0.0287803	-0.0415713	-0.044434	-0.0692058	-0.0495918	0.00412258	-0.0043555	-0.0286842	0.00388079	-0.0173045	0.0120874	0.0330133	-0.0346223	0.0042566	-0.0414516	-0.0262211		11	0.212816	-0.0223834	0.0486455	0.043106	0.0551901	0.00690739	-0.0355682	-0.0355682	0.0138541	0.0947869	0.179574	0.00222355	0.444328	0.0863598	0.0698548
	13	0.0769127	-0.0318961	-0.0164462	-0.0234717	-0.0345818	-0.0231343	0.0004282	-0.0122929	-0.0636403	-0.0039567	0.0162071	-0.0118103	-0.0135538	-0.0485923	-0.0277221	-0.0195802	-0.034863	-0.0526618	-0.0780402	-0.0201324	0.00812535	0.0127259	-0.0284352	-0.0025454	-0.0025562	0.0334722	0.0450868	-0.0099647	0.00987849	-0.0388527	-0.0131964		12	0.226107	0.0798667	0.128611	0.0796578	0.0819672	0.121066	0.00644835	0.00644835	-0.0114251	0.0569576	0.201946	0.0546899	0.302212	0.165282	0.024547
	14	-0.0835713	-0.0416496	0.130969	-0.0963429	-0.0326105	-0.0109112	-0.0141721	-0.0304745	-0.0673406	-0.007449	0.00338749	-0.008405	-0.0246589	-0.0294181	-0.0383844	-0.0021307	-0.021815	-0.0489278	-0.0673428	-0.0388853	0.0130295	-0.0245257	0.0170267	-0.0056808	-0.0363728	0.0152477	0.113243	-0.0083869	-0.0467218	-0.0167693	-0.0170015		13	0.264656	-0.074687	0.131191	0.0617483	0.12073	0.0431875	0.0261918	0.0261918	0.0827292	0.195175	-0.0861782	0.0317709	0.332815	0.186588	0.0916276
	15	0.00435615	-0.0343587	0.0939464	-0.0545054	-0.0390997	-0.0140305	-0.0105987	-0.0335192	-0.0530981	0.0181985	0.0122876	-0.029351	-0.0201507	-0.0365756	0.00410009	-0.0098491	-0.0244908	-0.0593882	-0.0575704	-0.0220655	0.0380128	-0.0208854	-0.0227843	-0.0170155	-0.0350882	0.0314801	0.0911504	-0.0134607	0.0120621	-0.0160134	-0.0106102		14	0.204552	0.0711052	0.0602961	0.0109597	0.0729226	0.0298568	0.00201136	0.00201136	-0.000629955	0.145919	0.176756	0.0697564	0.195367	0.166923	0.0682354
	16	0.00046271	-0.0423183	0.189524	-0.0656513	-0.0481354	-0.0316759	-0.0180272	-0.0625594	-0.0398059	-0.0051635	-0.0077683	-0.0301297	0.00090648	-0.0221318	-0.0162877	-0.0014438	-0.0114357	-0.0613832	-0.059938	-0.0431602	0.0205829	-0.0211532	-0.0367907	-0.0278728	-0.0348764	0.0366066	0.035916	-0.024333	0.0129971	-0.0118054	-0.0142284		15	0.0931539	0.0597049	-0.0540039	-0.154194	0.00807482	-0.0325116	-0.105774	-0.105774	-0.103042	-0.0344664	0.0224167	-0.0385605	0.0300844	0.144831	-0.053064
	17	-0.0048036	-0.0196465	0.234163	-0.0007296	-0.0082143	-0.0080971	-0.0007364	-0.0341467	-0.0327765	0.0056466	0.0319162	-0.0136298	-0.0004287	-0.0084706	0.00533975	0.0266198	0.00152354	-0.0589411	-0.0629475	-0.012501	0.0185511	-0.0098428	-0.0226483	0.0157268	-0.0033144	0.0381585	0.0749134	-0.0060326	0.022174	0.00822869	0.00583515		16	0.187427	0.055948	0.106162	-0.00540444	0.0883059	0.0911947	-0.0595794	-0.0595794	0.0467272	0.168812	0.0179124	0.063206	0.220955	0.165937	0.0184451
	18	0.054226	-0.0176526	0.18069	-0.0415749	-0.0162643	-0.0172172	-0.0470316	-0.0329514	-0.0360355	0.00196437	0.00556072	-0.0102667	-0.0100479	-0.0007739	-0.0378336	0.0227012	-0.0155526	-0.0534552	-0.0767268	-0.0468205	-0.0009918	-0.0098465	-0.0354019	0.0132679	-0.0316455	0.0521106	0.0299355	-0.0045721	0.0244005	-0.0260494	-0.0061285		17	0.277999	0.159358	0.155778	0.117209	0.158623	0.162	-0.0867742	-0.0867742	0.0655657	0.190512	0.231768	0.125456	0.285271	0.229998	0.0198266
	19	-0.0021107	-0.0120378	0.199869	-0.0332912	-0.0050928	-0.008464	-0.0267419	-0.0278231	-0.0404426	-0.0106736	0.0119892	0.00534277	0.00069432	-0.0087626	-0.0076444	0.0112132	-0.0279236	-0.0542509	-0.0527453	-0.0111377	-0.0055066	-0.0245852	0.0147587	0.00446124	-0.0527363	0.0322882	0.054546	-0.0006091	0.0181884	0.00086588	-0.0019454		18	0.311409	0.0985202	0.139223	0.101503	0.126299	-0.109722	-0.020445	-0.020445	0.0822981	0.155575	0.21	0.0371077	0.304635	0.151658	0.0299144
	20	0.0509509	-0.0213597	0.187535	-0.0242278	-0.0236568	-0.00327	-0.0028178	-0.0161423	-0.0545117	5.118e-05	0.0130699	-0.0064621	0.00577881	-0.0042264	-0.0011908	0.0278301	-0.0133618	-0.0507217	-0.0484666	-0.0299551	0.0204781	0.0204145	-0.0072928	0.00363909	0.0305017	0.0155507	0.0795135	-0.0103338	-0.004373	0.0127732	0.00485722		19	0.258628	0.0382082	0.241913	0.0715227	0.126325	0.0313119	0.0744839	0.0744839	0.0871192	0.36003	0.265457	0.121768	0.268327	0.270887	0.0936468
	21	0.0507619	-0.025871	0.118619	-0.051892	-0.0227535	0.00811907	-0.030466	-0.0443101	-0.0574672	-0.0112976	0.0275056	-0.0188526	-0.0008954	-0.02944	-0.0301747	0.00672751	-0.0229935	-0.0730844	-0.0379933	-0.014019	0.0171502	0.00458655	-0.0242736	0.00196497	-0.0223633	0.0223378	-0.0040135	-0.008976	0.00830375	-0.0083136	-0.0091125		20	0.199609	0.0351896	0.0102348	-0.0126929	0.143265	-0.0296756	-0.0620878	-0.0620878	0.086418	0.077373	-0.0220662	0.0291243	0.257088	0.24152	0.0291832
	22	0.0353577	-0.0290869	0.13618	-0.0133572	-0.0088713	0.00468763	-0.0318207	-0.0427751	-0.0515429	-0.016204	0.0335116	-0.0408099	-0.006649	-0.0139664	-0.0185859	0.0211475	-0.0546834	-0.0823429	-0.0465025	-0.0297301	0.00746981	0.00906437	-0.0039996	0.00306213	-0.022481	0.0502292	0.0908843	0.00403545	0.00129177	-0.0019864	-0.0039491		21	0.315696	0.211749	0.149619	0.0859857	0.153946	-0.0721742	-0.0560185	-0.0560185	-0.0700085	0.112282	0.10905	0.080701	0.391252	0.262959	0.0611866
	23	0.0403892	-0.0232886	0.11862	-0.0027894	-0.010925	-0.0092315	-0.0127374	-0.026878	-0.0416752	-0.0206156	0.0462309	-0.0258143	0.0129695	-0.0215749	-0.0114516	0.00662604	-0.0374425	-0.057821	-0.064145	-0.0297644	0.0347844	0.0119592	-0.0214083	0.0191223	0.00952025	0.0201911	0.0735473	-0.013557	0.011539	0.00059612	-0.0008341		22	0.194926	0.130854	0.0522092	0.00984837	0.126377	-0.0560965	-0.121829	-0.121829	-0.0337535	0.0646342	-0.00817512	0.00681211	0.186722	0.209027	0.0256826
	24	-0.0665524	-0.0216019	0.0496472	-0.0568661	-0.0267783	-0.0020078	-0.0337063	-0.0584985	-0.07888	-0.0250119	0.0193572	-0.0450258	0.020069	-0.0447105	-0.0247485	0.00156455	-0.030856	-0.0581096	-0.0921807	-0.0055199	-0.0046288	-0.0100449	0.00935988	-0.0383425	-0.0138577	0.0255786	-0.0061912	-0.0276719	0.00258354	-0.0409039	-0.0228178		23	0.257349	0.186162	0.0811962	-0.00971746	0.116462	-0.0208202	-0.13195	-0.13195	0.0671117	0.0961271	0.0218371	-0.027768	0.253457	0.262419	0.0314435
	25	0.0255519	-0.0240943	0.128556	-0.0513296	-0.0228354	0.0183685	-0.0386594	-0.0433677	-0.0581154	-0.0246833	0.0468552	-0.0550793	0.0497445	-0.0277999	-0.0145257	0.00536222	-0.0263448	-0.060577	-0.0573882	-0.0240095	-0.0001198	0.00307778	0.00301942	0.0224584	-0.0308332	0.00790432	0.038459	-0.0075428	0.0203043	0.00862107	-0.0063008		24	0.299202	0.132581	0.128747	0.0339734	0.0855455	0.16129	0.0671876	0.0671876	0.0781955	0.167138	0.0699549	0.0357738	0.262795	0.249669	0.0798458
	26	0.0693093	-0.0117963	0.0769909	-0.0572653	0.0270249	0.0261483	-0.0163413	-0.0302138	-0.0453082	-0.0319718	0.0388846	-0.0614139	0.0251199	-0.029648	-0.0255066	0.00799912	-0.0087058	-0.0699612	-0.0464069	-0.0356522	0.0554838	-0.0057856	-0.018246	0.00049735	0.0237457	0.00236943	0.0100431	-0.0045635	0.00793471	0.0296625	-0.0032524		25	0.300967	0.18506	0.0726094	0.0244438	0.14605	-0.0145305	0.0270238	0.0270238	-0.0136736	0.0779798	0.154011	0.024319	0.4981	0.200183	-0.0170795
	27	-0.0250294	-0.0392224	0.059791	-0.0330139	0.0183175	0.010805	-0.0300721	-0.0733254	-0.058693	-0.019857	0.0331827	-0.0621018	0.0250425	-0.0364565	-0.0010315	-0.0030066	-0.0088019	-0.044293	-0.0465083	-0.022807	-0.0085094	-0.0084564	-0.0186112	0.0142899	-0.010115	0.00230151	0.0375839	-0.0127657	0.00872821	-0.0204353	-0.0124357		26	0.139177	0.0227735	0.0437708	0.00628952	0.0818412	-0.142525	-0.194917	-0.194917	-0.128393	-0.16733	-0.0910303	-0.08927	0.0454705	0.159061	-0.0489797
	28	-0.0575206	-0.0235535	0.134999	0.00294084	-0.0068179	0.00904244	-0.0178044	-0.0399279	-0.0437313	-0.0225283	0.0201334	-0.0672781	0.0279748	-0.020673	-0.039052	0.0303607	-0.0186613	-0.0534205	-0.0620549	-0.0348045	0.0165898	0.00786235	0.00529189	0.0069058	0.00433164	0.0282285	0.0506834	-0.019038	0.0276914	-0.012055	-0.0055295		27	0.352369	0.105598	0.148134	-0.00979287	0.126887	0.0307298	-0.0514634	-0.0514634	-0.00467861	0.117951	0.0679043	0.0167798	0.271956	0.23041	-0.0328504
	29	0.0912651	-0.0171673	0.0201352	-0.0227313	0.00394294	0.0146034	-0.017285	-0.0226082	-0.0601032	-0.0171012	0.0526735	-0.0621187	-0.0018365	-0.0287592	-0.0141197	0.0255791	-0.014238	-0.0470805	-0.0449052	-0.03652	0.00169657	-0.009604	0.0193683	-0.002548	-0.0229318	0.0334983	0.00969398	-0.0069126	0.0150573	0.0116331	-0.0049808		28	0.196312	0.0192918	0.0245993	-0.0575121	0.0286164	0.0196739	-0.0964308	-0.0964308	-0.00368886	0.0280768	-0.173383	-0.0451558	0.0375183	0.135951	-0.0551831
	30	0.0104881	-0.0248107	0.0563074	-0.0234461	-0.0110894	0.0174615	-0.0176755	-0.0501169	-0.0361195	-0.019568	0.0250168	-0.0601518	0.00017988	-0.0054382	-0.0150611	0.0289322	-0.0077838	-0.0378041	-0.0505243	-0.0383866	-0.0064133	0.0209655	0.0476858	-0.0203114	0.0248376	0.00753393	-0.0067252	0.00607649	0.0397961	-0.0024084	-0.0049518		29	0.332318	0.102219	0.194214	0.124308	0.10913	0.00125319	0.00448634	0.00448634	0.0433441	0.179905	0.207163	0.0978178	0.159406	0.283652	0.0553306
	31	-0.0658216	-0.0303035	0.00807783	-0.0701014	-0.0122393	0.0030917	-0.0207426	-0.0732574	-0.0398541	-0.0349833	0.0122544	-0.0585311	-0.0228005	-0.0309964	-0.0470698	0.0317567	-0.0053302	-0.0380149	-0.0751206	-0.0406009	-0.0134633	-0.0196533	0.00473557	-0.0020246	-0.0090006	0.0187508	0.00474476	-0.0248561	0.0185942	-0.0550636	-0.0229274		30	0.289852	0.240614	0.0238704	0.0269283	0.149475	0.011347	-0.00848263	-0.00848263	0.0399978	0.0388382	-0.107013	0.0359576	0.271958	0.181465	-0.0385303
	32	0.0834226	-0.0214789	0.0529613	-0.0304261	0.00377849	-0.0282341	-0.039976	-0.0422568	-0.0485733	-0.0079319	0.00884862	-0.0570312	-0.0251222	-0.0281404	-0.0505579	0.050355	-0.0049859	-0.0525546	-0.0613143	-0.0365675	0.0248036	-0.0151072	0.0295816	-0.023699	0.017677	0.0226667	-0.0222943	-0.0047706	-0.0045761	-0.0024706	-0.0104658		31	0.26015	0.0711782	0.064279	0.0287938	0.103712	-0.0369126	0.000266184	0.000266184	-0.044243	0.0885086	0.0566738	0.0199049	0.340595	0.209653	-0.00855242
	33	0.0630119	-0.0419295	0.0613976	-0.0129767	-0.0042713	0.0175172	-0.0206684	-0.0740401	-0.0331976	-0.0287834	0.0393364	-0.060434	-0.0019401	0.00314806	-0.0133476	0.0270955	-0.0099345	-0.0569867	-0.0648616	-0.0551492	-0.0018458	-0.0237582	0.00414011	-0.0203174	-0.0251544	0.0232848	0.0262417	-0.0286605	0.0308958	0.0326419	-0.0083182		32	0.274374	0.157979	0.126438	0.124534	0.175179	0.0652608	0.0648643	0.0648643	-0.0483997	0.0781062	0.119456	0.0562525	0.301694	0.232755	0.0671679
	34	0.00806894	-0.0187095	0.112147	-0.0375289	0.00837845	0.0158319	-0.0108233	-0.046269	-0.0261499	-0.00388	0.0498973	-0.0341463	-0.0015235	-0.0199526	0.00987796	0.0333588	0.00104194	-0.0277267	-0.0675459	-0.0326094	0.0522974	0.00936671	-0.0030838	-0.0143058	0.0352894	0.0253122	-0.0209425	0.00196587	0.0442738	-0.0041779	0.00125775		33	0.305767	0.0969681	0.185977	0.140841	0.157318	0.16167	-0.0462049	-0.0462049	0.0364711	0.0571093	-0.0923799	0.104922	0.372579	0.222156	0.0699119
	35	0.059113	-0.0176683	0.17292	-0.0260556	0.0148679	0.0130795	0.00037475	-0.0156049	-0.0337396	-0.0030577	0.0383416	-0.0412457	0.0181289	0.00297544	-0.0221999	0.0394248	0.00787633	-0.0448779	-0.0488851	-0.0344257	0.0529809	-0.0042857	0.043099	0.00731497	0.0480631	0.0635997	0.0292945	0.0108471	0.0300839	0.0089512	0.0123097		34	0.280874	0.128171	0.156884	0.0344999	0.07668	-0.0492218	-0.05131	-0.05131	0.0235711	0.0578704	0.124606	0.0725127	0.450209	0.220238	0.00306916
	36	0.0539926	-0.0264848	0.119374	-0.0531338	-0.0068999	0.00983759	-0.0048807	-0.0543075	-0.0380515	-0.0068415	0.0252934	-0.061631	-0.0275975	-0.0243114	-0.0343291	0.0356137	0.0188086	-0.0573132	-0.0609142	-0.0335897	0.0343042	-0.0242149	-0.0034926	0.00242204	-0.027098	0.0567001	-0.0072287	-0.0063622	0.0252925	-0.0407681	-0.0072604		35	0.278595	0.257396	0.218867	0.137829	0.187673	0.0456226	0.0496918	0.0496918	0.0633872	0.318797	0.0901471	0.0891179	0.164074	0.229024	-0.0100656
	37	0.0296246	0.00119636	0.114884	-0.0140287	0.0182357	0.0239238	-0.0046714	-0.0507472	-0.0484287	0.00188475	0.047428	-0.0334919	0.0152289	-0.0054865	-0.0033732	0.0294576	0.0158535	-0.0548543	-0.065545	-0.0327317	0.0616358	0.00124867	0.0137338	0.0146385	0.0328745	0.0350926	0.0450484	-0.0146616	0.0269656	0.0169762	0.00726368		36	0.229386	0.108151	0.146514	0.16681	0.183943	0.0650411	-0.146664	-0.146664	0.0341858	0.0860863	0.132968	-0.00538042	0.362897	0.22928	0.00861586
	38	0.104154	-0.0059797	0.0971808	0.0202123	-0.001232	0.0198867	0.0164062	-0.0415829	-0.0391182	-0.014695	0.0538565	-0.0264777	0.00445238	0.00767506	-0.0099214	0.0449387	-0.0032046	-0.0404872	-0.0447913	-0.0392921	0.0663839	-0.0008762	0.0235712	0.0235943	0.048752	0.0495127	0.0167156	0.0191021	0.0520181	-0.0501733	0.011686		37	0.267026	0.181274	0.152549	0.120957	0.150522	-0.0947375	-0.0731741	-0.0731741	-0.0439188	0.0804021	0.0729909	0.0260547	0.29599	0.19367	-0.0351138
	39	0.0631217	-0.0080372	0.0745173	0.0120574	-0.0061606	0.0236734	-0.0034345	-0.0457549	-0.0624557	-0.0118478	0.0701116	-0.0237199	0.0135185	-0.0074142	-0.0198749	0.0479977	-0.0180493	-0.0621292	-0.0563073	-0.0272803	0.0266818	-0.022788	0.0385063	-0.000569	0.00101776	0.0190167	0.048219	-0.0021929	0.0223831	-0.028757	0.00180165		38	0.311543	0.254367	0.224388	0.190765	0.267215	0.188566	0.027253	0.027253	0.0546612	0.262241	0.215848	0.120607	0.422719	0.278012	0.0921843
	40	0.0233286	0.00389908	0.0306602	-0.0276367	0	0.0293457	0.0192391	-0.048648	-0.0777056	-0.0061245	0.0377066	-0.0366743	-0.0043724	-0.007684	-0.0006024	0.0431563	-0.0036536	-0.0703222	-0.0426298	-0.0305004	0.0507269	-0.0397658	0.017616	0.0026723	0.0384441	0.0493334	0.0138244	0.00878643	0.0410386	-0.0052481	0.00027366		39	0.256306	0.083753	0.148323	0.106624	0.0843953	-0.123252	0.014626	0.014626	-0.0482744	0.0757117	0.0086112	-0.0461976	0.168223	0.269018	-0.0424734
	41	0.14811	-0.0147122	0.0798535	0.00993653	-0.0017251	0.0419029	-0.0270616	-0.0312237	-0.0489831	-0.0163929	0.0539602	-0.0268176	-0.0025261	0.0059598	-0.0083047	0.0458699	0.029042	-0.0485982	-0.0636374	-0.0148981	0.0658999	0.0171883	0.0264603	0.0129327	0.00318988	0.0267156	-0.003092	0.0315877	0.0317631	0.00945614	0.0110619		40	0.299462	0.23097	0.159003	0.202083	0.186652	0.0317663	-0.0398641	-0.0398641	0.026522	0.157497	-0.0482586	0.121497	0.330742	0.239083	0.0167258
	42	0.0476327	-0.0045343	0.0263182	-0.0179469	-0.0114178	0.0440885	-0.0375425	-0.0471636	-0.0656867	-0.0118604	0.0419493	-0.0208962	-9.818e-05	-0.0089792	0.00235668	0.0333318	0.0140968	-0.0516656	-0.076064	-0.0026423	0.0313459	-0.0051901	0.0274649	0.00362323	0.0334057	0.032245	0.00539656	0.022361	0.0153834	-0.0014148	0.00059657		41	0.37069	0.271585	0.32955	0.267165	0.225081	0.116523	0.167419	0.167419	0.121612	0.237995	0.179888	0.0832074	0.419781	0.333436	0.0641082
	43	0.0934647	-0.0177229	0.0712555	0.0023745	-0.0114999	0.0604544	-0.0108137	-0.0314308	-0.0525936	-0.0102911	0.0673606	-0.0357619	0.0115075	-0.0138645	-0.0171729	0.0268161	-0.0040106	-0.0546346	-0.0663484	-0.0070629	0.0491516	-0.0120444	0.0348652	0.0168369	0.0367569	0.0418544	0.0614711	0.0122177	0.0532112	-0.0136233	0.00935743		42	0.375448	0.225778	0.25154	0.198316	0.18241	0.143309	-0.00304966	-0.00304966	0.0891712	0.187566	0.0308706	0.106572	0.372409	0.238089	0.0518268
	44	0.106958	-0.0254589	0.0613281	-0.0221384	-0.0312141	0.0683792	0.0102694	-0.0319512	-0.053919	-0.0140717	0.044034	-0.0376665	0.00975979	-0.0039038	-0.0024372	0.0465252	0.0196389	-0.0598149	-0.0824533	-0.0054234	0.0653298	-0.0193278	0.0364314	0.00485709	0.0614873	0.0413925	0.0851922	0.0441052	0.0391196	0.052232	0.0135753		43	0.330257	0.261996	0.16528	0.21148	0.142065	-0.00956521	0.0244801	0.0244801	0.0880733	0.170041	0.11791	0.0429323	0.0845439	0.262796	0.0347886
	45	0.0635719	-0.0362109	0.048121	-0.0375358	-0.0198784	0.0597262	-0.023732	-0.0212819	-0.0787359	-0.0097247	0.0300887	-0.0402926	-0.0107033	-0.0191214	-0.0143288	0.0415757	-0.0001351	-0.0546	-0.0642434	-0.013411	0.0502105	-0.0168172	0.0283721	0.0166374	0.047792	0.0557127	-0.003918	0.0165278	0.0375448	0.00158336	0.00109313		44	0.267278	0.0980424	0.191566	0.167018	0.12704	-0.0899029	-0.0329046	-0.0329046	0.0289313	-0.0105263	-0.130446	0.0214767	0.238415	0.177075	0.0291388
	46	0.137132	-0.0035001	0.0421622	0.00352587	0.0216034	0.0752473	0.0271701	-0.0211206	-0.0463137	-0.0018427	0.0747008	-0.0261122	0.00688636	-0.0334234	-0.0063015	0.0544657	0.0162423	-0.048683	-0.0740516	0.00567237	0.0560644	-0.0031042	0.0436298	0.030331	0.0294692	0.0393486	0.161132	0.0550683	0.00555422	0.0844079	0.023512		45	0.377683	0.249709	0.295849	0.252476	0.236374	0.0106194	0.033957	0.033957	0.137516	0.215699	0.208684	0.148071	0.475968	0.259556	0.026195
	47	0.0430835	-0.0191267	0.0202688	-0.0227156	0.00262863	0.0547213	-0.0185143	-0.0193513	-0.0702976	-0.0327039	0.0191305	-0.0287852	0.0119446	-0.0186262	-0.0195174	0.0485781	-0.0146568	-0.0577909	-0.0753383	0.00478185	0.0292348	-0.0081482	0.0420223	0.0254058	0.0138997	0.0351036	0.0507182	0.0345026	0.00687077	-0.013546	0.00079255		46	0.392137	0.231129	0.359427	0.123612	0.244091	0.118376	0.0910578	0.0910578	0.13327	0.245229	0.287277	0.055873	0.412001	0.246742	0.0409824
	48	0.0373489	-0.0250249	0.0526184	-0.0031994	-0.0053393	0.0415968	-0.0111904	-0.0275422	-0.0410322	-0.0180509	0.0492207	-0.0398859	0.0125919	-0.0019098	-0.0161387	0.0387368	0.0116711	-0.0439761	-0.0708271	0.012932	0.0171859	8.1922e-05	0.0560662	0.0489445	0.0322866	0.0333243	0.0321927	0.00228313	0.0260367	0.00178018	0.0067594		47	0.322338	0.136236	0.199602	0.150956	0.180444	-0.0404584	0.0581603	0.0581603	-0.0666966	0.153418	0.0608663	0.0660152	0.198998	0.253149	0.0453522
	49	0.0358038	-0.0212178	0.0842744	-0.0137564	0.0101032	0.0672504	-0.0151124	-0.0321614	-0.0570233	-0.0290766	0.040614	-0.035915	-0.0014058	-0.0270707	-0.003624	0.0287845	0.0153904	-0.0340395	-0.0855375	-0.0075587	0.0372911	-0.0071846	0.026134	0.00637705	-0.0169456	0.0294587	0.0537558	0.00121966	0.00551132	0.00991015	0.00214165		48	0.364603	0.353918	0.224295	0.227055	0.251425	0.0598977	0.17786	0.17786	0.0789163	0.322921	0.335108	0.0827196	0.577976	0.285721	0.0729144
	50	0.0216765	-0.0043063	0.0765816	-0.0532144	0.00394267	0.0724888	-0.0068956	-0.0559151	-0.049904	-0.0314867	0.0021843	-0.0435645	0.00052889	-0.0231089	-0.0264503	0.0341597	0.00134477	-0.0381517	-0.0828265	-0.0042821	0.0534278	-0.0144962	0.0412845	0.00231166	-0.0163408	0.0130595	0.027756	-0.0020334	0.0324457	-0.0377743	-0.0035853		49	0.339068	0.213954	0.240509	0.198824	0.233614	0.0797705	0.0891857	0.0891857	0.130158	0.221216	0.21732	0.0979368	0.450381	0.27772	0.0567216
	51	0.0888431	-0.020224	0.0410171	-0.0626072	0.0267786	0.0595652	0.00031395	-0.0452726	-0.056087	-0.0292479	0.031488	-0.0253328	0.00671219	0.0250857	-0.0071415	0.0244822	0.011604	-0.0443799	-0.0685785	0.00180254	0.0579378	-0.0122737	0.0590565	0.0307104	-0.011406	0.0403495	0.069732	0.00792024	0.0101492	-0.0054279	0.0068523		50	0.293737	0.223471	0.227387	0.184287	0.202136	-0.116704	0.112569	0.112569	0.0129368	0.151676	-0.0377016	0.0467726	0.318984	0.198969	-0.00833036
	52	0.0756802	-0.0141892	0.0335634	0.0315509	0.0122393	0.0958014	0.0166306	-0.0482493	-0.0335521	-0.004217	0.0461317	-0.0370538	0.0139724	0.0257264	0.00090293	0.0304748	0.0306283	-0.0330232	-0.0754008	-0.001414	0.0519737	-0.0113071	0.0149379	0.0223341	0.0246952	0.0501676	-0.020355	0.025896	0.00396137	0.0129027	0.0113803		51	0.285061	0.193532	0.188882	0.172612	0.177096	-0.0670812	0.0551265	0.0551265	-0.0123424	0.188464	-0.104618	0.0404377	0.271266	0.191453	0.033239
	53	0.00469658	-0.0017933	-0.0324402	-0.0515233	0.0270246	0.0804581	-0.0434032	-0.0406029	-0.0528456	-0.0478579	0.0209699	-0.0268824	-0.0067061	-0.0279592	-0.0209177	0.0329122	-0.0014337	-0.0373299	-0.0723437	0.00939045	0.0649318	-0.0372508	0.0402155	0.01343	-0.0156	0.019014	0.0544317	0.00127182	0.0118281	-0.029733	-0.0055349		52	0.348367	0.268292	0.195066	0.216828	0.198099	0.104267	0.0532015	0.0532015	0.0638735	0.191205	0.122356	0.101517	0.605117	0.242451	0.0773556
	54	0.0566299	-0.0119388	-0.0333689	-0.0047156	0.0459173	0.10858	-0.0033929	-0.027874	-0.0439017	0.00959511	0.0302566	-0.0259868	0.0111703	0.00446522	0.02482	0.0571876	0.0257761	-0.0393626	-0.0475236	0.00091602	0.0963603	-0.0009801	0.0428266	0.00890662	0.00655368	0.0421525	0.0664891	0.00305451	0.0323658	-0.0262757	0.0136234		53	0.289701	0.296286	0.152103	0.211593	0.205483	0.08579	0.108391	0.108391	0.0259448	0.221992	0.0252733	0.187836	0.422027	0.267036	0.0656515
	55	0.0934383	-0.02465	0.0379405	-0.0107536	0.0506817	0.0862193	0.00496811	-0.0511	-0.0542249	-0.0183239	0.0585433	-0.0290861	-0.0066554	0.0199392	-0.0048618	0.0404395	0.0103335	-0.0497192	-0.0725826	0.00205354	0.0806303	0.00046582	0.0303559	0.0425684	-0.0061086	0.0551672	0.0524209	0.00590282	0.0284663	-0.0011199	0.0123783		54	0.327533	0.216391	0.163715	0.147716	0.212177	0.0182366	0.0683722	0.0683722	0.0369917	0.153332	0.0871966	0.0961469	0.371888	0.264741	0.048258
	56	0.13522	0.0016003	-0.0270157	-0.0356775	0.0440283	0.0716825	0.00554096	-0.0467209	-0.0481945	0.010813	0.00810678	-0.0486552	-0.0088768	0.00787376	-0.0262525	0.0280717	0.00404067	-0.0411899	-0.0750429	-0.0136113	0.10825	-0.0228141	0.0248037	0.0363043	0.0396068	0.0431375	0.0179799	0.0295144	-0.0036659	0.0142817	0.00777129		55	0.332822	0.214839	0.216085	0.16845	0.259805	0.160087	0.0691919	0.0691919	-0.00579362	0.0448005	0.0461279	0.0627169	0.397131	0.188036	0.0494794
	57	0.163116	0.00065098	0.0261284	-0.0036625	0.0625926	0.0826049	0.0138278	-0.0448398	-0.0566123	-0.0070695	0.0104895	-0.0334493	0.00328801	-0.0069321	0.0116078	0.0459696	0.0105639	-0.0463987	-0.0995794	-0.0136228	0.084991	-0.0167768	0.0182763	0.0354552	0.0209767	0.0512645	0.107069	0.0263491	0.00757793	-0.0020437	0.0150604		56	0.322733	0.275065	0.241305	0.146869	0.244754	0.0881182	0.0262359	0.0262359	0.0738595	0.239654	0.0795846	0.0307728	0.362553	0.231966	0.0479598
	58	0.15885	0.0129561	-0.0317654	-0.0314939	0.037046	0.109064	0.0347563	-0.0457821	-0.0494069	-0.0024312	0.0188833	-0.0232663	0.0309098	0.00444291	0.00066849	0.0317793	-0.0001028	-0.0480153	-0.0830685	-0.0107232	0.108686	0.0214005	0.0534128	0.0369529	0.0370927	0.0307492	0.12188	0.0246576	0.0285401	0.00122431	0.0192632		57	0.286415	0.203294	0.284078	0.0822007	0.226384	0.0627159	0.0355893	0.0355893	0.0767919	-0.0862102	-0.148264	0.0865375	0.363936	0.229721	0.00889819
	59	0.15721	0.0154413	-0.0281428	-0.0379458	0.0424674	0.105055	0.0344027	-0.0504157	-0.0366086	-0.0057331	0.0221528	-0.0331868	0.0212297	-0.0059643	0.0200768	0.0591809	0.012398	-0.0554365	-0.0895356	-0.0021698	0.0976593	-0.0033243	0.0327788	0.0831928	0.0419792	0.0479263	0.049128	0.0211714	0.00365973	-0.0201026	0.0166181		58	0.399628	0.186264	0.318451	0.133346	0.264532	0.154617	0.0703783	0.0703783	0.0842224	0.282007	-0.0101237	0.0892488	0.27922	0.244113	0.0682782
	60	0.199809	0.0425782	-0.0058119	0.0204895	0.0551178	0.097737	0.0174089	-0.0465072	-0.0347582	-0.0062153	0.0128154	-0.0362417	0.014071	-0.0142224	-0.0107859	0.0654373	0.00591153	-0.0610204	-0.0712418	0.00528236	0.0982201	0.0434262	0.0256916	0.0548708	0.00593157	0.0315408	0.126789	0.00522289	0.0178009	0.0425514	0.0233966		59	0.281411	0.265797	0.248312	0.0742719	0.201216	0.100502	-0.0788028	-0.0788028	0.0636574	0.0544392	0.0465805	-0.00622648	0.30446	0.213765	0.0423291
	61	0.0928783	0.00450573	-0.0866035	-0.0055484	0.0465746	0.134935	0.01605	-0.0555328	-0.0466302	-0.0205928	0.0103792	-0.0447949	-0.0020574	0.0195192	-0.0185678	0.0406596	-0.0161096	-0.0643024	-0.101051	-0.0149868	0.0932691	0.0127865	0.015932	0.0391124	0.0506871	0.0128838	0.0641507	0.00817338	0.00486544	0.00861353	0.0066399		60	0.242359	0.267755	0.128382	0.115608	0.192478	0.166582	0.00244149	0.00244149	0.0848352	0.0578022	0.114959	0.0317709	0.0316395	0.223711	0.0601366
	62	0.0687896	0.0369133	0.0163127	-0.0357985	0.0608673	0.12269	0.0275851	-0.0671013	-0.0370757	-0.0161422	0.0173359	-0.0373947	0.0137021	0.0150718	0.0166941	0.0521802	-0.0032797	-0.0546361	-0.0820204	0.00549787	0.146459	0.0243468	0.0137603	0.0554294	0.0933315	0.0413578	0.0718767	0.00308703	0.0246221	-0.0191229	0.0191779		61	0.265623	0.0713952	0.161177	0.0274562	0.161867	0.10152	-0.0171292	-0.0171292	-0.0258552	0.090319	0.00759	0.0168564	0.439142	0.185834	0.00954851
	63	0.00719354	0.0433927	-0.0955804	-0.0578848	0.046739	0.0885884	0.00663674	-0.0643112	-0.0401752	-0.0086531	-0.0033829	-0.0459687	-0.011674	-0.0052257	-0.02165	0.0404812	-0.0020983	-0.0540186	-0.076479	-0.0272823	0.0612546	0.00731093	-0.006275	0.0178063	0.0244698	0.0251137	0.00036251	0.00227546	0.00205435	-0.0089965	-0.0051992		62	0.289584	0.220832	0.154723	0.0638401	0.163605	0.0712268	0.00356792	0.00356792	0.0480227	0.135494	0.0415904	0.00869988	0.456088	0.212544	-0.0420452
	64	0.0714283	0.034286	-0.0846134	-0.0387708	0.0561852	0.102991	-0.0015185	-0.040995	-0.0298503	-0.0127136	0.0113729	-0.0510027	0.0082797	0.00551297	-0.0419649	0.0539424	-0.0004728	-0.0550523	-0.0864839	-0.0269071	0.0845969	0.00381913	-0.0063252	0.0740575	0.0456981	0.0238422	0.0300454	0.0106087	0.0120312	-0.0346931	0.00391115		63	0.142288	0.224718	0.157587	0.0898278	0.147763	0.0380055	0.0233396	0.0233396	-0.0136196	0.145618	-0.012064	0.0276715	0.223203	0.241571	0.00381147
	65	0.0217321	0.0338224	-0.0558739	-0.0667614	0.0589781	0.103058	0.00198833	-0.0611876	-0.0622857	-0.0229024	-0.0027788	-0.0389766	0.0001234	-0.0135508	-0.0299041	0.0554538	0.0140418	-0.0493484	-0.0814532	0.00454635	0.110491	0.016728	0.00322988	0.0234975	0.0599457	0.0181363	0.0345723	0.0125798	-0.0073072	0.00995857	0.00301846		64	0.345374	0.205919	0.278718	0.171368	0.255104	-0.00141949	0.109426	0.109426	0.0785909	0.189875	0.299129	0.0355345	0.375345	0.267627	0.0370488
	66	0.0691675	0.0356602	-0.0379311	-0.0488558	0.0468211	0.11972	0.00030627	-0.0383595	-0.0566746	-0.000363	0.0150321	-0.0235975	0.0193306	-0.0168797	0.00628025	0.0557197	0.0173944	-0.0197608	-0.0529453	0.00165653	0.107159	0.0363923	0.0364245	0.0534889	0.0421893	0.050686	0.106211	0.0239724	0.0364993	0.00729993	0.0197348		65	0.291339	0.15882	0.153683	0.14329	0.191863	0.012036	0.0615255	0.0615255	0.0315591	-0.00978035	0.173226	0.0279306	0.206257	0.279227	0.00433648
	67	-0.0292855	0.00269379	-0.079017	-0.102909	0.0372107	0.0840286	0.00572178	-0.0856023	-0.0614699	-0.0097872	-0.0232194	-0.0357547	0.0264318	-0.0319336	-0.0048107	0.0356654	-0.0095878	-0.043328	-0.0649298	-0.0056936	0.0784714	-0.019582	0.0100028	0.0111596	0.0246563	0.0353352	0.0647578	0.0144898	0.00670478	-0.0331386	-0.0067573		66	0.228487	0.165956	0.186842	0.0880747	0.185195	0.135523	0.102742	0.102742	-0.00483948	0.0508007	-0.0556471	0.0130703	0.262792	0.249483	0.00284552
	68	0.119867	0.0420823	-0.0211131	-0.0079042	0.0500247	0.081587	0.0121323	-0.0345388	-0.0456618	-0.0121051	0.00378779	-0.0280481	0.0501654	-0.0118088	0.00330849	0.0444053	0.0145458	-0.0450593	-0.0464606	-0.0066764	0.0948342	0.00388305	0.0220673	0.0833022	0.0602846	0.0376149	0.101508	0.0234582	0.0252062	0.00237944	0.0205689		67	0.209419	0.229896	0.297336	0.188148	0.197665	0.142216	0.041842	0.041842	0.0782679	0.194206	0.112299	0.0691496	0.539075	0.31741	0.0452713
	69	0.104103	0.0187605	0.00611891	-0.0518802	0.0556924	0.0832947	0.00845994	-0.0837542	-0.0499113	-0.0105361	0.029583	-0.0150601	0.046098	-0.0004863	0.0219143	0.0343789	0.0164183	-0.0379338	-0.0763205	-0.0172704	0.101536	0.0240132	0.0215295	0.0592556	0.0762829	0.0311924	0.0806073	0.0207722	-0.0087647	-0.003095	0.0161666		68	0.215103	0.258558	0.0754846	0.151915	0.106982	0.102028	-0.0206478	-0.0206478	0.00131394	-0.0316319	-0.0957168	-0.0041761	0.269364	0.300694	-0.0179582
	70	0.0123542	0.0368053	-0.0510172	-0.0315883	0.030475	0.112796	-0.0534706	-0.0764979	-0.039487	-0.0111537	0.00350236	-0.0283764	0.0333115	-0.0064193	-0.0064251	0.0385522	-0.0111784	-0.0461072	-0.0769505	-0.0317477	0.081038	-0.0098649	-0.0053962	0.0339622	0.0429391	0.0136325	0.0117771	0.0315831	-0.021054	-0.0347666	-0.0019591		69	0.0796194	0.0578776	0.0534379	0.0473052	0.0317091	-0.12063	-0.0961699	-0.0961699	0.0378206	0.02238	-0.114866	-0.0663721	0.245159	0.158051	-0.0978738
	71	-0.0578277	0.0309709	-0.0827927	-0.0730265	0.0500247	0.0840506	-0.0212351	-0.0567973	-0.0539696	-0.0324881	-7.441e-05	-0.0389753	0.0137613	-0.0326276	-0.0426764	0.00118595	-0.0151238	-0.0403119	-0.089783	-0.035284	0.0754252	0.00111348	-0.0109902	0.00772573	0.0501496	0.0126586	0.0373839	0.00803622	-0.0167178	0.0185237	-0.0103231		70	0.257669	0.175573	0.161043	0.140221	0.146332	0.0109491	0.0824553	0.0824553	0.00872727	0.159226	0.126689	0.119534	0.258299	0.239141	-0.0120356
	72	0.0858376	0.0223234	-0.0320458	-0.0332224	0.0568425	0.101207	0.00527662	-0.0625815	-0.039337	-0.025157	0.0270229	-0.041968	0.0179585	-0.0098368	0.00545155	0.00541925	0.0281687	-0.0348545	-0.0499835	-0.0139808	0.0882929	0.04043	0.0101159	0.0446727	0.0548433	0.020146	0.0724794	0.0292214	-0.0086786	0.00412944	0.0122731		71	0.256811	0.0326968	0.280419	0.0724263	0.154356	0.0143107	-0.0207606	-0.0207606	0.0253885	0.0564064	0.106735	0.000347678	0.156468	0.247374	0.0361463
	73	0.150568	0.040833	-0.0005155	-0.0360197	0.072614	0.148404	-0.0117041	-0.0384023	-0.0249252	-0.0168542	0.046161	-0.0351969	0.0686598	0.0145676	0.026195	0.049388	0.0221422	-0.028271	-0.0571942	0.00060526	0.142602	0.0313249	0.00397683	0.0459211	0.0482859	0.0228905	0.109548	0.0381499	0.048475	0.0196184	0.0300616		72	0.263757	0.140008	0.207324	0.204814	0.233257	0.0831737	0.0143334	0.0143334	0.06686	0.190815	0.208708	0.0354156	0.421508	0.312899	0.0806706
	74	0.0684505	0.0184818	-0.0347467	-0.0248364	0.0478889	0.123601	-0.0437171	-0.045725	-0.0303817	-0.0376995	0.020225	-0.0311553	0.0499855	-0.009218	-0.0058277	0.0158166	0.00226846	-0.0289616	-0.101622	-0.0339885	0.11076	0.0392078	0.00595385	0.05957	0.0757553	0.0239324	0.0359625	0.0121278	0.0226168	0.00333336	0.0102686		73	0.220988	0.158936	0.239389	0.134027	0.215551	0.0329511	0.0764917	0.0764917	0.0515495	0.0729885	0.148797	0.0822966	0.30377	0.338913	-0.0141483
	75	0.0789636	0.0316141	-0.0401767	-0.0184218	0.0371284	0.144989	-0.0187578	-0.0593771	-0.0262259	-0.0383184	0.0270633	-0.0381106	0.0493416	-0.0021796	-0.003146	0.0328013	0.00198552	-0.0375075	-0.0931332	-0.0463095	0.10931	0.0217943	0.0120498	0.0373034	0.048681	0.0153934	0.0357089	0.0149565	0.00479776	-0.0176484	0.00881898		74	0.24537	0.329054	0.355067	0.130485	0.282673	0.14727	0.174671	0.174671	0.061517	0.223861	0.250887	0.0521742	0.348376	0.306783	0.0845328
	76	0.116044	0.0320014	-0.0247435	-0.0556342	0.0655496	0.126387	-0.0228545	-0.0777772	-0.0547934	-0.0290281	0.0133866	-0.0412542	0.0538956	0.00316557	-0.026525	0.0339891	0.0141421	-0.0357591	-0.0833281	-0.0377285	0.0910575	0.0141465	0.00063005	0.0318117	0.0812282	0.0113744	0.0559647	0.00404557	0.011859	0.017527	0.00962602		75	0.365367	0.274529	0.329077	0.154345	0.215551	0.213078	0.110634	0.110634	-0.0123056	0.10122	0.083363	0.13856	0.488072	0.279071	0.039758
	77	0.122354	0.0277261	-0.0660801	-0.0461883	0.0314606	0.133144	-0.0323971	-0.0864021	-0.0434389	-0.026149	0.00438081	-0.0380337	0.0604178	-0.0147488	-0.0181555	0.0287306	-0.0266849	-0.0479361	-0.0886217	-0.0454115	0.0815868	0.0179065	-0.0144963	0.028177	0.0626385	0.00881997	0.0690535	0.0123076	-0.0009347	-0.0261349	0.00222968		76	0.377508	0.199506	0.292407	0.146396	0.25311	-0.0148928	0.132753	0.132753	0.0975374	0.163624	-0.0599555	0.0397648	0.34388	0.288681	0.0248229
	78	0.0482316	0.0321351	-0.0242421	-0.0247224	0.0418925	0.16036	-0.0134169	-0.0632961	-0.0572914	-0.0415541	0.026107	-0.0359043	0.0636338	0.00749831	0.00573442	0.0476411	4.034e-05	-0.0251801	-0.0761654	-0.0412929	0.116319	-0.0073363	0.00732897	0.0292171	0.0724661	0.0158628	0.0807448	0.00669445	0.00160566	0.0120324	0.0121715		77	0.312645	0.206311	0.228615	0.127246	0.298465	0.103376	0.0418103	0.0418103	-0.00296803	0.141785	0.167192	0.0572069	0.303251	0.258442	0.100531
	79	0.0733264	0.0344453	0.0268641	-0.0118755	0.0565139	0.177244	-0.0224762	-0.0671145	-0.0415111	-0.0278327	0.0183944	-0.0405732	0.0704223	-0.0232108	-0.0368908	0.0348913	-0.0078108	-0.0255261	-0.0853675	-0.048748	0.0960825	-0.0097102	-0.0158642	0.0613586	0.0778849	0.0213048	0.0611363	0.0272789	0.010518	0.0416905	0.0141615		78	0.332604	0.350234	0.213629	0.0925584	0.248512	0.116594	0.0701826	0.0701826	-0.0333938	0.137939	0.401773	0.110238	0.280257	0.256282	0.0549119
	80	0.0649503	0.00851238	-0.0683726	-0.10118	0.0494498	0.156479	-0.0542089	-0.104253	-0.0591643	-0.0463015	0.00066933	-0.0502969	0.054562	-0.0180599	-0.0320245	0.0133554	0.0067211	-0.0393853	-0.0904607	-0.035406	0.0784632	-0.0223935	-0.0258881	0.0373342	0.0536726	-0.0050537	0.0599559	0.014491	-0.0166256	-0.066105	-0.0078855		79	0.395063	0.263855	0.251796	0.214042	0.279556	0.0583713	0.133275	0.133275	0.0198638	0.250044	0.131862	0.101398	0.374829	0.262789	0.102083
	81	0.109476	0.0268034	-0.0738182	-0.035183	0.0518318	0.161945	-0.050295	-0.0997018	-0.0594048	-0.0366302	-0.0135	-0.0412542	0.0406383	-0.0078164	-0.0217564	0.027118	0.00686063	-0.0442882	-0.0728899	-0.0411226	0.104075	-0.0049888	-0.0194458	0.0608118	0.0389154	-0.008768	0.0576451	-0.0005192	0.00931254	-0.029506	0.0011515		80	0.286112	0.245998	0.189517	0.118583	0.227457	-0.00705587	-0.116904	-0.116904	0.0442442	0.0154215	0.142532	0.0482043	0.252767	0.187354	0.0278207
	82	0.0379339	0.0308489	-0.0589247	0.00913127	0.045671	0.176388	-0.0326806	-0.0923429	-0.0353788	-0.0269033	-0.0020958	-0.0414707	0.0263834	-0.0313145	0.012131	0.0255958	0.00876216	-0.0338901	-0.0825757	-0.0314182	0.088617	0.0253225	-0.0113372	0.0272454	0.0921619	0.0256105	0.096263	0.0246702	0.00758434	-0.0524678	0.00758399		81	0.323457	0.276429	0.247381	0.187093	0.299768	0.240808	0.0560238	0.0560238	-0.0360916	0.129365	0.26302	0.0517948	0.386759	0.251232	0.109289
	83	0.081562	0.0212042	-0.0507352	-0.025855	0.053639	0.168151	-0.0268753	-0.0792441	-0.0490005	-0.0431337	0.00487613	-0.0462421	0.0372639	-0.0056283	-0.0078512	0.0250729	0.0136398	-0.0457646	-0.0912073	-0.0264776	0.0886494	-0.0072771	-0.0128555	0.0640626	0.0813464	0.0153041	0.0530209	0.0417309	-0.0087524	-0.0037911	0.00729441		82	0.315957	0.290529	0.224807	0.054329	0.175665	0.0342221	0.0478673	0.0478673	-0.00192548	0.0551725	0.153721	0.0146977	0.261412	0.244433	0.0431428
	84	0.167009	0.0282808	0.00705619	-0.0226704	0.0442749	0.17597	-0.0369066	-0.0918277	-0.0743993	-0.0355146	-0.0001973	-0.0469506	0.0322816	-0.0117158	-0.024701	0.0271432	0.0108831	-0.0484652	-0.0995462	-0.0018005	0.0955371	0.0227054	-0.0104428	0.051025	0.106504	0.0161364	0.0694427	0.0522074	-0.0148601	-0.0254042	0.0120352		83	0.269448	0.114954	0.223835	0.140315	0.209699	0.084026	0.0584371	0.0584371	-0.00106098	0.169973	-0.0408701	0.0272907	0.270573	0.264976	-0.0194127
	85	0.041052	0.0219244	-0.0749476	-0.0740422	0.0619353	0.186786	-0.0337825	-0.117754	-0.0405843	-0.0403401	-0.01998	-0.0522924	0.0254349	-0.0208102	-0.0139332	0.00890084	-0.015696	-0.0532754	-0.107871	-0.0250995	0.103903	0.0126263	-0.025609	0.0722978	0.0668225	0.018549	0.0416581	0.0325116	-0.0360932	-0.0487371	-0.0035482		84	0.329132	0.323353	0.182428	0.141916	0.269515	0.0964658	0.138028	0.138028	0.0631723	0.110651	0.292549	0.102786	0.483748	0.265445	0.0814304
	86	0.043228	0.0204731	-0.0742579	-0.0890208	0.0496139	0.168852	-0.0453931	-0.0894121	-0.0531525	-0.0387387	-0.000717	-0.0503901	0.0054994	-0.0294754	-0.0186556	-0.0168507	0.00835489	-0.0434257	-0.114436	-0.0254658	0.0731721	0.00729146	-0.0271196	0.0486882	0.0853355	0.0134007	0.0491485	0.0126872	-0.0171423	-0.0248722	-0.0057593		85	0.303835	0.332043	0.22921	0.061071	0.192631	0.0190027	-0.106028	-0.106028	-0.0871548	0.104274	0.0716523	0.108383	0.395922	0.214704	0.0371012
	87	0.0925837	0.0300233	0.00170117	0.00473131	0.0569246	0.200395	-0.0349925	-0.073695	-0.0431517	-0.0389575	0.00914703	-0.0469905	0.0243855	0.0232596	0.0253595	-0.0014173	0.0213812	-0.0431759	-0.0859164	-0.0256763	0.124357	0.033356	-0.0315262	0.0350574	0.123217	0.0311526	0.101568	0.0753959	-0.0080144	-0.0208843	0.0186533		86	0.344088	0.314057	0.234879	0.115946	0.2688	0.176783	0.0548374	0.0548374	-0.0166428	0.132381	0.133603	0.0527598	0.529393	0.187397	0.0323238
	88	0.148277	0.0292305	0.00715304	0.0193264	0.0671102	0.227383	-0.0151236	-0.0450799	-0.0474262	-0.0186352	0.0129314	-0.0412708	0.0330848	-0.0004334	0.00785439	-0.0042931	0.00940235	-0.0368681	-0.0894876	-0.0132318	0.106805	0.0105977	-0.0078566	0.0654671	0.133931	0.0577379	0.170242	0.0686204	-0.0288105	-0.0015437	0.0275031		87	0.409145	0.164043	0.267741	0.148413	0.264891	0.249319	0.114554	0.114554	0.0740756	0.17108	0.202421	0.108481	0.481156	0.219094	-0.000374327
	89	0.100457	0.020081	-0.0420544	-0.0522676	0.0451784	0.190335	-0.0326691	-0.0541179	-0.0287089	-0.0190809	-0.0114756	-0.0443159	0.0197842	-0.0121935	-0.0035271	-0.0074801	0.00997016	-0.0577468	-0.110626	-0.0343512	0.071006	-0.0071614	-0.0565917	0.0621636	0.0846288	0.0241172	0.157372	0.0519242	-0.0066182	-0.0163662	0.0079888		88	0.271734	0.107761	0.191702	0.0478886	0.290722	0.113904	0.0538485	0.0538485	-0.0248298	0.0421152	-0.0544244	0.110997	0.19675	0.185642	-0.0060844
	90	0.00043909	0.0270262	0.00767324	-0.040401	0.0446032	0.181564	-0.0135177	-0.0602977	-0.0399203	-0.026413	-0.000941	-0.0253665	0.0512656	-0.0284191	-0.0098608	0.0169586	0.0268319	-0.0378091	-0.102852	-0.0408919	0.0813168	0.0182099	-0.0216837	0.0556121	0.114709	0.0454747	0.106395	0.0592746	-0.0182065	-0.0174666	0.0117769		89	0.322077	0.318436	0.364518	0.134629	0.247745	0.117669	0.0306182	0.0306182	0.0806428	0.229226	0.145126	0.148094	0.412001	0.280264	0.0871071
	91	0.0492154	0.0193479	-0.0892568	-0.0632837	0.0398391	0.162846	-0.0237621	-0.0791474	-0.0307281	-0.0506003	-0.0143101	-0.0609717	0.0337509	-0.0138113	-0.0467756	-0.0121419	0.00888622	-0.042332	-0.106435	-0.0404191	0.0943497	0.00174168	-0.0368172	0.0486048	0.114003	0.015182	0.0271551	0.0349171	-0.0316274	-0.0016469	-0.0031409		90	0.268414	0.17154	0.297646	0.103047	0.222501	0.0488773	-0.0353337	-0.0353337	0.040645	0.0265849	-0.0324797	0.0596803	0.245679	0.189947	0.00170985
	92	0.11951	0.0170005	-0.0047841	-0.0515616	0.0241497	0.198371	-0.0396735	-0.0744873	-0.0295092	-0.0296106	-0.0162681	-0.0503831	0.0215561	-0.0118043	-0.0050686	0.00402556	0.0137066	-0.0426769	-0.0986147	-0.0417111	0.128598	0.00970762	-0.0312328	0.0682761	0.0785349	0.052919	0.0618202	0.0263666	-0.0253538	0.0174975	0.00964331		91	0.287405	0.253858	0.251971	0.11685	0.262616	-0.0404435	-0.0199074	-0.0199074	-1.84197e-05	0.0952269	0.157753	0.119305	0.379322	0.221602	0.0254542
	93	0.136641	0.0312615	-0.0321887	-0.0412741	0.0517497	0.197169	-0.0288352	-0.0832766	-0.0330061	-0.0251051	-0.0005839	-0.045993	0.0474127	-0.0258767	0.037691	-0.0134777	0.0209953	-0.0534933	-0.0867823	-0.0079009	0.117421	0.0227961	-0.0331608	0.0346679	0.0908309	0.0427657	0.00938237	0.0332068	-0.017782	0.0141584	0.0119805		92	0.372379	0.26365	0.302425	0.148243	0.282367	0.200602	0.125891	0.125891	0.0378022	0.178921	0.255951	0.0994663	0.395229	0.237805	0.1156
	94	0.0953127	0.0203241	-0.0372633	-0.0194867	0.0432068	0.226382	-0.0384046	-0.0876133	-0.024087	-0.0257563	0.0279357	-0.0356535	0.0257617	-0.0239051	0.00154517	0.0144976	0.0212027	-0.0547762	-0.0984775	-0.0265191	0.124328	-0.0074634	-0.0003947	0.0365371	0.0724231	0.02969	0.0677963	0.056052	-0.0262027	0.0291073	0.01287		93	0.428404	0.187699	0.181077	0.0944595	0.220455	0.0112371	0.0302745	0.0302745	-0.11589	0.176155	0.0381846	0.0377145	0.428424	0.247466	0.0319478
	95	0.125444	0.00411058	-0.048617	-0.0499835	0.0253001	0.231103	-0.0594778	-0.0924346	-0.0477071	-0.0387859	-0.0085056	-0.0505235	0.0350007	-0.0265573	-0.0043277	0.0188033	0.00986212	-0.055715	-0.098755	-0.058674	0.086062	-0.0196463	-0.0252404	0.0431682	0.0996387	0.0232301	0.0969372	0.0283012	-0.022272	0.0216074	0.00471155		94	0.361743	0.20451	0.279379	0.148939	0.313487	0.216095	0.0261706	0.0261706	0.0250631	0.226872	0.226767	0.143103	0.594399	0.213489	0.120687
	96	0.102906	0.0218095	-0.0607111	-0.0603537	0.0233285	0.195329	-0.0590916	-0.110501	-0.0366389	-0.0440634	0.0168142	-0.0709966	0.027381	-0.0243911	-0.0164574	0.0136621	0.0424505	-0.037519	-0.106196	-0.0735475	0.098067	-0.0157144	-0.0190168	0.0386991	0.11686	0.0277006	0.0399983	0.034621	0.00407807	0.0119507	0.00268191		95	0.235701	0.115044	0.21668	0.0807321	0.233693	-0.00323691	-0.0178519	-0.0178519	-0.06846	0.0173583	0.189543	0.0543872	0.305499	0.227228	-0.0300033
	97	0.172241	0.0149854	-0.0414952	-0.0159175	0.0542139	0.226683	-0.0274155	-0.113085	-0.0248019	-0.0370391	0.028737	-0.051109	0.0329446	-0.0312926	-0.0182162	0.0126339	0.0296549	-0.0407662	-0.0876155	-0.0437999	0.0851635	0.0161464	0.0120034	0.0308975	0.12967	0.0428328	0.0657569	0.0415376	-0.0124982	0.0230398	0.015803		96	0.271449	0.206718	0.297255	0.0517306	0.223421	-0.0224742	-0.0633095	-0.0633095	-0.0671473	0.145216	0.130893	0.0971674	0.350105	0.242288	0.055218
	98	0.241061	0.0190629	-0.0239664	-0.0114832	0.0457534	0.258598	-0.0409332	-0.0909187	-0.0298924	-0.0396132	0.0155847	-0.0544798	0.0283322	-0.0220876	-0.0271342	0.0108497	0.0361782	-0.0418114	-0.0983105	-0.0391753	0.10473	0.00652587	0.0125691	0.071768	0.0953197	0.0478815	0.0791537	0.0598156	-0.0216509	0.0210088	0.0204245		97	0.51168	0.379069	0.407829	0.139864	0.254312	0.15718	0.0603955	0.0603955	0.0264127	0.23332	0.276806	0.182901	0.460235	0.239148	0.0657134
	99	0.0227923	0.0213452	-0.0577305	-0.0644616	0.0309675	0.223596	-0.0404915	-0.110755	-0.0216045	-0.035235	0.00306771	-0.0526894	0.0221082	-0.0660822	-0.0209123	0.0144955	0.0180471	-0.0533788	-0.0842207	-0.0771434	0.0988877	-0.0141222	0.00575867	0.03155	0.0340657	0.0194905	0.0731455	0.0257214	-0.0103517	0.00772187	-0.0018806		98	0.443244	0.259835	0.146986	0.0994499	0.270868	0.0923529	0.00145079	0.00145079	0.0310373	0.104911	-0.0434175	0.187728	0.36428	0.201455	0.120278
	100	0.134125	0.0346978	-0.0482272	-0.0515646	0.0505996	0.275125	-0.0308977	-0.0874093	-0.027053	-0.0188772	0.00639109	-0.042587	0.0575541	-0.0255229	-0.0111665	0.0269437	0.0282753	-0.0531803	-0.100466	-0.0435364	0.104712	0.0217572	0.0185125	0.0533883	0.126319	0.0478705	0.0915522	0.0470836	-0.0233424	0.0631678	0.0208081		99	0.425504	0.316667	0.254699	0.053387	0.265784	0.255829	0.0887027	0.0887027	-0.0485974	0.226045	0.209873	0.17059	0.442083	0.280293	0.0931963
	101	0.149116	-0.0004289	-0.0538626	-0.0528261	0.0219318	0.254771	-0.0211724	-0.107149	-0.0230646	-0.0333596	0.0133569	-0.0450059	0.0572959	-0.0129272	-0.017258	0.0130908	0.0297856	-0.0349908	-0.11472	-0.0549604	0.0686877	0.00097535	0.00049493	0.0497914	0.113386	0.0569212	0.0711624	0.022195	-0.0148297	0.0176804	0.0118029		100	0.486079	0.226051	0.29897	0.127228	0.250582	0.0546236	0.0209668	0.0209668	-0.0119102	0.17682	0.274498	0.126475	0.393846	0.251316	0.0032595
	102	0.146951	0.00782176	-0.0401095	-0.043156	0.0197963	0.238872	-0.0439226	-0.114099	-0.0254996	-0.0289582	-0.0091066	-0.0533708	0.0180136	-0.0349221	-0.0025771	0.020287	0.0150953	-0.0402402	-0.109889	-0.0496225	0.0708132	0.00775985	0.0134415	0.0324901	0.065779	0.0302823	-0.0180272	0.0190331	-0.0418872	-0.0073584	0.00145636		101	0.410448	0.0978255	0.256144	0.0596594	0.218693	0.020348	-0.0760175	-0.0760175	-0.00653041	0.144455	0.258168	0.0547018	0.290457	0.228414	0.0709349
	103	0.0824486	-0.023142	-0.0443695	0.00859541	0.0237392	0.230781	-0.0223712	-0.081805	-0.034626	-0.0316254	-0.0220613	-0.0558443	0.0611107	-0.0087139	-0.0350714	0.0319184	-0.0176221	-0.0674009	-0.113537	-0.0496215	0.0671076	-0.0203326	0.0366902	0.0296462	0.0477063	0.0153074	-0.0298141	-0.0129152	-0.0504675	0.0510065	-0.0011761		102	0.391926	0.183074	0.32855	0.0635199	0.252753	-0.00581753	-0.0190806	-0.0190806	0.0103826	0.208922	0.189626	0.0783479	0.481328	0.221353	0.161213
	104	0.0563937	-0.0335291	-0.0382475	-0.0312697	0.0226712	0.196663	-0.0371392	-0.0818481	-0.0451002	-0.045733	-0.0140697	-0.0627291	0.0277586	-0.0288213	-0.0149213	0.00151852	-0.0045778	-0.0900511	-0.113323	-0.0686737	0.077099	-0.0268019	-0.0060244	0.0377865	0.0829017	0.00178814	0.00867699	0.00660179	-0.0769716	0.008938	-0.0097011		103	0.344096	-0.0406134	0.150295	0.0636892	0.127654	-0.131796	-0.104076	-0.104076	-0.0904114	0.0590335	-0.0175536	-0.0389836	0.0435691	0.17503	0.100316
	105	-0.047177	-0.0378204	-0.142422	-0.0677299	-0.0010678	0.168568	-0.0321023	-0.0985212	-0.065416	-0.0602194	-0.0194103	-0.0818584	0.0202859	-0.0558343	-0.0807616	-0.0291912	-0.0481195	-0.104416	-0.15623	-0.085126	0.0113006	-0.0581759	-0.0445787	0.0185935	0.00984497	-0.0104888	-0.0569969	-0.0237027	-0.0833564	0.00122682	-0.0420301		104	0.330804	0.228244	0.298497	0.032522	0.195212	0.0448059	-0.0629622	-0.0629622	0.0106527	0.177414	0.0606427	0.0849537	0.302561	0.188086	0.0922747
	106	0.0244333	-0.0609751	-0.124191	-0.0857535	-0.0085429	0.193182	-0.0625795	-0.108191	-0.070887	-0.0311364	-0.035119	-0.0734446	0.00994707	-0.0594508	-0.069138	-0.0122342	-0.037474	-0.119573	-0.130876	-0.0920304	0.0207771	-0.0292577	-0.040156	0.00213372	0.00592632	0.00178731	-0.0216961	-0.0029161	-0.0717436	-0.012399	-0.0367193		105	0.259856	-0.0258191	0.19825	0.0863628	0.196158	-0.133013	-0.0592056	-0.0592056	-0.0691624	0.20166	0.0145148	0.0167375	0.0942256	0.232215	-0.0957642
	107	0.037977	-0.0821566	-0.177734	-0.0612966	-0.0463283	0.163041	-0.0599499	-0.113448	-0.0648628	-0.0689857	-0.0401737	-0.108617	0.00155642	-0.0842262	-0.040288	-0.0418432	-0.049273	-0.149632	-0.143568	-0.140807	0.0140865	-0.0358996	-0.0027728	-0.0135753	0.0381814	-0.0066499	-0.0640257	-0.0104252	-0.113495	-0.0455112	-0.0503568		106	0.456157	0.157309	0.274436	0.102162	0.213787	0.178689	-0.0249984	-0.0249984	0.0792749	0.386513	0.364049	0.110421	0.606328	0.304714	0.109924
	108	-0.0821401	-0.114446	-0.114886	-0.0870602	-0.0917527	0.137532	-0.047591	-0.119812	-0.0790639	-0.0841036	-0.0523148	-0.141316	-0.0085665	-0.078576	-0.0535016	-0.0729433	-0.0574663	-0.16963	-0.163429	-0.145903	-0.0279344	-0.0449967	-0.0235821	0.00614677	-0.0209236	-0.0662072	-0.0749563	-0.0213932	-0.113508	-0.0740689	-0.0696131		107	0.215641	0.0590228	0.175339	0.0154236	0.121241	-0.194547	-0.200262	-0.200262	-0.0844373	-0.0631095	0.0458795	-0.020164	0.215769	0.120885	0.0267374
	109	-0.0698915	-0.147066	-0.235812	-0.0945534	-0.102431	0.142198	-0.149655	-0.13547	-0.0916866	-0.0731513	-0.0705836	-0.147925	-0.0142223	-0.102627	-0.120394	-0.108518	-0.10682	-0.162378	-0.167017	-0.167275	-0.012133	-0.0603842	-0.045787	-0.0139604	-0.0493247	-0.0816922	-0.0736937	-0.0315177	-0.126849	-0.101723	-0.0907448		108	0.221938	0.0164506	0.159125	-0.113028	0.100187	-0.031692	-0.161073	-0.161073	-0.0853914	0.101882	0.0506322	-0.00139864	0.201764	0.120665	-0.00239347
	110	-0.115429	-0.143037	-0.21025	-0.0876609	-0.111385	0.13072	-0.132957	-0.113952	-0.0964664	-0.0946484	-0.0789095	-0.138549	-0.0374767	-0.109312	-0.0845635	-0.109912	-0.0941799	-0.185725	-0.161309	-0.175196	0.00618918	-0.042179	-0.0523154	-0.017863	-0.0261054	-0.089428	-0.0419715	0.00037341	-0.125484	-0.0704413	-0.0869808		109	0.209983	-0.102872	0.146946	-0.0502806	0.0724886	-0.143051	-0.272382	-0.272382	-0.0559383	0.0397788	0.0836418	0.0184944	0.3833	0.0970803	-0.0256573
	111	-0.235072	-0.165575	-0.286392	-0.147366	-0.137342	0.0978808	-0.124923	-0.115231	-0.103075	-0.0965863	-0.0838073	-0.150336	-0.0879814	-0.158908	-0.13681	-0.110525	-0.128523	-0.194511	-0.192958	-0.186449	-0.0434972	-0.0875861	-0.0674804	-0.0435761	-0.0851358	-0.0949725	-0.0448439	-0.0259583	-0.169954	-0.110758	-0.117275		110	0.0792567	-0.22943	0.034955	-0.225699	0.0236343	-0.301579	-0.370211	-0.370211	-0.227532	-0.162337	-0.187244	-0.168258	0.1454	-0.0155933	-0.125019
	112	-0.202291	-0.191663	-0.259	-0.136014	-0.146624	0.074124	-0.115839	-0.143125	-0.134473	-0.0944882	-0.127589	-0.174659	-0.0677174	-0.157762	-0.115638	-0.115126	-0.136241	-0.20265	-0.197687	-0.188188	-0.0120315	-0.086542	-0.093827	-0.0451224	-0.0474405	-0.113521	-0.0719464	-0.0328248	-0.173682	-0.166267	-0.122528		111	0.0787956	-0.167854	-0.0489825	-0.136981	0.0793616	-0.334162	-0.344179	-0.344179	-0.0906632	0.0131129	-0.142057	-0.0341782	0.0587832	0.0254808	-0.0138406
	113	-0.19544	-0.189058	-0.340926	-0.160486	-0.156563	0.112751	-0.142317	-0.142435	-0.124115	-0.0787082	-0.124018	-0.171137	-0.0914567	-0.150238	-0.117189	-0.115272	-0.151736	-0.207278	-0.198579	-0.189925	-0.0277474	-0.0863326	-0.0968965	-0.0483044	-0.0470443	-0.11093	-0.123582	-0.0366719	-0.17057	-0.1841	-0.128877		112	0.117392	-0.0669144	0.0435418	-0.104158	0.0784161	-0.236244	-0.283186	-0.283186	-0.129905	0.00253106	-0.332312	-0.0794755	0.172719	0.0150598	-0.0890914
	114	-0.189404	-0.202763	-0.339492	-0.169944	-0.160177	0.0654822	-0.164478	-0.144214	-0.105199	-0.0947371	-0.142262	-0.181015	-0.110196	-0.15843	-0.132431	-0.150663	-0.187768	-0.221767	-0.199114	-0.162202	-0.0574765	-0.0776837	-0.107669	-0.058823	-0.086792	-0.131753	-0.10322	-0.0369575	-0.182582	-0.174021	-0.138925		113	0.0108049	-0.258587	-0.109372	-0.223776	-0.0704703	-0.484417	-0.442715	-0.442715	-0.246352	-0.238271	-0.387371	-0.240671	-0.0824679	-0.127825	-0.195941
	115	-0.263039	-0.219426	-0.309822	-0.191562	-0.199031	0.0373038	-0.170773	-0.155927	-0.130549	-0.129404	-0.1528	-0.196272	-0.104338	-0.18012	-0.144028	-0.168463	-0.183256	-0.228531	-0.221408	-0.197754	-0.0577992	-0.118399	-0.1225	-0.0867371	-0.0810007	-0.14679	-0.225977	-0.0752311	-0.20101	-0.208892	-0.161118		114	-0.0119361	-0.27125	-0.0760377	-0.33848	-0.10338	-0.550987	-0.419523	-0.419523	-0.2624	-0.399391	-0.419299	-0.235226	-0.194502	-0.114348	-0.230592
	116	-0.263645	-0.216198	-0.299051	-0.164222	-0.201166	0.0534642	-0.152651	-0.150821	-0.125634	-0.127216	-0.155605	-0.191561	-0.118973	-0.188626	-0.155448	-0.135374	-0.174548	-0.222038	-0.22998	-0.206166	-0.074003	-0.0921767	-0.10751	-0.0758027	-0.0411747	-0.161376	-0.125448	-0.0569881	-0.187589	-0.179214	-0.150891		115	0.0982658	-0.19646	0.00545522	-0.182252	-0.043156	-0.318743	-0.334152	-0.334152	-0.183468	-0.0807182	-0.201334	-0.166478	0.242395	-0.0524462	-0.125707
	117	-0.274316	-0.252477	-0.355482	-0.207145	-0.206998	0.0254865	-0.194509	-0.188969	-0.142906	-0.132269	-0.186425	-0.199012	-0.135886	-0.207818	-0.122974	-0.151427	-0.175802	-0.230267	-0.226881	-0.19954	-0.0782106	-0.116618	-0.149385	-0.0798865	-0.131308	-0.148968	-0.168096	-0.0648881	-0.193438	-0.193752	-0.169672		116	-0.0629602	-0.241208	-0.0221273	-0.224869	-0.0973491	-0.53793	-0.491425	-0.491425	-0.292286	-0.29849	-0.330195	-0.18252	0.0475464	-0.144254	-0.229028
	118	-0.305818	-0.231928	-0.303929	-0.1483	-0.202481	0.00161837	-0.173661	-0.167708	-0.154852	-0.140985	-0.18215	-0.211613	-0.137352	-0.199847	-0.137434	-0.204269	-0.18068	-0.236714	-0.243589	-0.212906	-0.0803714	-0.118685	-0.171289	-0.10311	-0.0910963	-0.15255	-0.180737	-0.0570578	-0.208649	-0.180365	-0.170617		117	-0.0968595	-0.277472	-0.103243	-0.228071	-0.156527	-0.484325	-0.409557	-0.409557	-0.319941	-0.244936	-0.30745	-0.22465	-0.034924	-0.111856	-0.153346
	119	-0.257234	-0.267322	-0.313362	-0.239798	-0.221866	0.0157935	-0.148543	-0.199894	-0.167879	-0.157497	-0.203045	-0.216791	-0.1739	-0.200271	-0.158089	-0.186548	-0.197929	-0.249734	-0.2609	-0.221619	-0.0870465	-0.1451	-0.168513	-0.0811282	-0.0991448	-0.171925	-0.146921	-0.0818691	-0.239976	-0.185156	-0.181107		118	0.0394324	-0.0702333	0.0197939	-0.191103	-0.0462472	-0.127614	-0.348692	-0.348692	-0.191528	-0.148023	-0.0511925	-0.228458	0.0572282	-0.0389914	-0.166127
	120	-0.226727	-0.230586	-0.32801	-0.213658	-0.20782	0.0100155	-0.151345	-0.181104	-0.153132	-0.159936	-0.209659	-0.191554	-0.131331	-0.193578	-0.131076	-0.167522	-0.193276	-0.243719	-0.250193	-0.204797	-0.0866147	-0.13378	-0.167805	-0.0827488	-0.0848988	-0.165987	-0.093588	-0.0536826	-0.19505	-0.150969	-0.165804		119	-0.0462888	-0.188018	-0.130501	-0.287108	-0.0327305	-0.483018	-0.438022	-0.438022	-0.264614	-0.339392	-0.336632	-0.209356	-0.100967	-0.137833	-0.223467
	121	-0.318406	-0.248296	-0.334696	-0.219203	-0.236406	-0.0122572	-0.200265	-0.218152	-0.188014	-0.158901	-0.236292	-0.216661	-0.18037	-0.238638	-0.170805	-0.179823	-0.218506	-0.262665	-0.269117	-0.234443	-0.105977	-0.153008	-0.214002	-0.144326	-0.0921666	-0.173674	-0.188863	-0.0922372	-0.214265	-0.217765	-0.19794		120	-0.0537123	-0.167057	-0.102054	-0.230179	-0.0659222	-0.35002	-0.580253	-0.580253	-0.285287	-0.364551	-0.183076	-0.285306	-0.0833327	-0.180583	-0.208205
	122	-0.353095	-0.258672	-0.377666	-0.279146	-0.243141	-0.016255	-0.170836	-0.203528	-0.189493	-0.186965	-0.223967	-0.215223	-0.206056	-0.215887	-0.193761	-0.187201	-0.218011	-0.280258	-0.276885	-0.231836	-0.13021	-0.160935	-0.214003	-0.140101	-0.118033	-0.201159	-0.220819	-0.102223	-0.258779	-0.205704	-0.209328		121	-0.0472156	-0.302467	-0.120052	-0.283494	-0.134529	-0.464981	-0.434881	-0.434881	-0.363951	-0.381911	-0.416887	-0.209541	-0.177561	-0.109526	-0.235875
	123	-0.338865	-0.24567	-0.333851	-0.274844	-0.227616	-0.0160551	-0.180622	-0.2308	-0.190145	-0.192817	-0.256532	-0.222905	-0.200692	-0.233929	-0.2067	-0.207359	-0.217875	-0.269474	-0.279098	-0.23067	-0.145181	-0.140591	-0.243087	-0.105859	-0.125151	-0.185754	-0.209574	-0.0582986	-0.238561	-0.245388	-0.208465		122	0.135602	-0.0957228	-0.0374383	-0.165776	-0.0555755	-0.344766	-0.329178	-0.329178	-0.21904	-0.194067	0.0501105	-0.192837	-0.0121041	-0.108538	-0.126805
	124	-0.275154	-0.250234	-0.293855	-0.208407	-0.231313	-0.0172504	-0.173098	-0.198892	-0.196863	-0.182303	-0.237516	-0.217787	-0.167014	-0.228168	-0.153498	-0.206659	-0.213794	-0.251459	-0.266886	-0.221025	-0.0980462	-0.139431	-0.221911	-0.108254	-0.0871566	-0.161615	-0.183723	-0.0645411	-0.227366	-0.174428	-0.188588		123	0.171444	-0.135537	-0.0483342	-0.270198	-0.0672257	-0.325764	-0.398729	-0.398729	-0.323737	-0.320663	-0.294696	-0.215593	0.239972	-0.125445	-0.146387
	125	-0.336283	-0.247104	-0.310198	-0.252782	-0.23813	-0.0669448	-0.193411	-0.24022	-0.207138	-0.201472	-0.257428	-0.222795	-0.199141	-0.244491	-0.185223	-0.209468	-0.214911	-0.259269	-0.283729	-0.238903	-0.12878	-0.172561	-0.231752	-0.156777	-0.10957	-0.186194	-0.232649	-0.0732299	-0.257118	-0.181906	-0.211319		124	0.00994724	-0.205353	-0.0279066	-0.272476	0.0182683	-0.169258	-0.333301	-0.333301	-0.220101	-0.0792946	0.0211664	-0.242961	0.143845	-0.162718	-0.196419
	126	-0.32622	-0.259185	-0.351156	-0.236055	-0.233038	-0.0638474	-0.179655	-0.213441	-0.2076	-0.183708	-0.253839	-0.23312	-0.191449	-0.26562	-0.181403	-0.211958	-0.224786	-0.266691	-0.27991	-0.235971	-0.136503	-0.160209	-0.25393	-0.119433	-0.122714	-0.22146	-0.199616	-0.0607839	-0.229101	-0.181338	-0.209458		125	-0.0328203	-0.343312	0.0301351	-0.171895	-0.0034236	-0.325381	-0.550505	-0.550505	-0.253189	-0.4208	-0.272975	-0.252201	0.100279	-0.205596	-0.245051
	127	-0.322478	-0.266419	-0.349018	-0.215912	-0.235338	-0.01997	-0.193299	-0.231828	-0.208091	-0.187561	-0.246937	-0.245137	-0.224883	-0.266327	-0.123821	-0.210201	-0.221027	-0.269594	-0.290656	-0.23757	-0.139052	-0.154909	-0.267469	-0.126686	-0.113915	-0.205002	-0.151813	-0.0824508	-0.254904	-0.242372	-0.210155		126	0.0991742	-0.198607	0.00551005	-0.132763	0.0150753	-0.265447	-0.380546	-0.380546	-0.160204	-0.170567	-0.202126	-0.232113	-0.0286988	-0.112352	-0.23138
	128	-0.354387	-0.266832	-0.367675	-0.276961	-0.244291	-0.0314761	-0.177575	-0.222218	-0.209191	-0.191934	-0.261922	-0.251717	-0.195286	-0.262052	-0.15512	-0.217116	-0.22005	-0.280143	-0.286706	-0.264282	-0.159181	-0.187317	-0.270046	-0.130575	-0.149608	-0.220288	-0.156159	-0.0931221	-0.24633	-0.207752	-0.218577		127	0.00793689	-0.0970703	-0.0483342	-0.170805	-0.0413167	-0.306381	-0.419654	-0.419654	-0.25614	-0.274634	-0.305441	-0.164548	-0.0791834	-0.132186	-0.152192
	129	-0.385411	-0.269515	-0.391806	-0.271622	-0.237145	-0.0385328	-0.162478	-0.231206	-0.202163	-0.200911	-0.281889	-0.246909	-0.218566	-0.274373	-0.182173	-0.23097	-0.227673	-0.295574	-0.298729	-0.264772	-0.156398	-0.198411	-0.28359	-0.116105	-0.149811	-0.205574	-0.227432	-0.0943626	-0.256435	-0.225985	-0.227551		128	0.0447872	-0.105498	-0.0196988	-0.20359	-0.026982	-0.292614	-0.333777	-0.333777	-0.248133	-0.0615368	0.024771	-0.0923832	-0.0416676	-0.119705	-0.176563
	130	-0.385646	-0.277074	-0.371738	-0.280823	-0.26458	-0.0727453	-0.19569	-0.240673	-0.230739	-0.219347	-0.271905	-0.247658	-0.244377	-0.276049	-0.207282	-0.221779	-0.233732	-0.287158	-0.283672	-0.259178	-0.142381	-0.20111	-0.307189	-0.179151	-0.12099	-0.220386	-0.203671	-0.123628	-0.254129	-0.246522	-0.2357		129	0.114777	-0.0768773	0.0811156	-0.144175	-0.00825388	-0.280539	-0.351618	-0.351618	-0.307058	-0.262848	-0.163282	-0.104662	0.100451	-0.0747879	-0.154595
	131	-0.305466	-0.266963	-0.325039	-0.248686	-0.239527	-0.0429929	-0.187521	-0.228446	-0.229787	-0.201489	-0.261183	-0.243348	-0.214539	-0.264395	-0.148077	-0.218198	-0.229621	-0.285599	-0.291067	-0.247752	-0.16855	-0.188174	-0.287488	-0.123363	-0.151922	-0.210373	-0.111335	-0.0958005	-0.249811	-0.200835	-0.215578		130	0.039852	-0.327125	-0.165577	-0.326993	-0.131001	-0.431664	-0.555942	-0.555942	-0.286078	-0.345834	-0.243981	-0.209953	-0.0746877	-0.225365	-0.322119
	132	-0.370021	-0.268753	-0.372508	-0.262735	-0.247166	-0.0383277	-0.201751	-0.231234	-0.230268	-0.19904	-0.245817	-0.25114	-0.247382	-0.271973	-0.171697	-0.231957	-0.233429	-0.285793	-0.304408	-0.226275	-0.126089	-0.193865	-0.301542	-0.159058	-0.156495	-0.203065	-0.168058	-0.108251	-0.256786	-0.204973	-0.225662		131	0.118193	-0.186915	-0.00747896	-0.210124	-0.0785952	-0.413662	-0.518389	-0.518389	-0.370013	-0.345698	-0.298185	-0.186849	0.0117577	-0.143935	-0.179512
	133	-0.37263	-0.2735	-0.364809	-0.279359	-0.261212	-0.0687134	-0.202468	-0.238758	-0.248062	-0.211434	-0.264561	-0.259012	-0.252651	-0.276911	-0.187901	-0.233043	-0.240995	-0.297118	-0.317509	-0.246291	-0.16782	-0.207088	-0.291076	-0.179525	-0.191244	-0.235432	-0.258716	-0.107818	-0.269506	-0.24699	-0.241738		132	0.0598694	-0.136801	-0.0818299	-0.171274	-0.0731533	-0.335872	-0.5064	-0.5064	-0.326022	-0.329447	-0.392331	-0.243828	-0.124826	-0.134665	-0.199534
	134	-0.378637	-0.27196	-0.319867	-0.309949	-0.274437	-0.0433879	-0.214984	-0.237158	-0.248886	-0.225431	-0.282807	-0.249831	-0.236821	-0.28047	-0.162919	-0.229099	-0.248433	-0.279568	-0.304187	-0.23625	-0.163453	-0.165223	-0.325012	-0.169757	-0.167737	-0.225267	-0.219967	-0.126193	-0.256915	-0.206288	-0.235363		133	-0.0348215	-0.272904	-0.0783871	-0.234605	-0.0603255	-0.376075	-0.452225	-0.452225	-0.245811	-0.378781	-0.254345	-0.195309	-0.0646595	-0.112905	-0.235826
	135	-0.313533	-0.272015	-0.346144	-0.302303	-0.252834	-0.0748471	-0.205301	-0.253073	-0.232474	-0.217189	-0.268014	-0.258366	-0.221731	-0.295413	-0.168784	-0.236185	-0.237203	-0.297248	-0.307859	-0.229688	-0.152289	-0.160562	-0.299277	-0.125435	-0.183832	-0.238645	-0.257927	-0.10982	-0.287245	-0.211427	-0.233889		134	0.0444598	-0.210153	-0.132905	-0.243984	-0.168153	-0.351475	-0.526122	-0.526122	-0.307077	-0.343291	-0.187647	-0.191372	0.0100281	-0.162092	-0.323089
	136	-0.396873	-0.274446	-0.350367	-0.275491	-0.268359	-0.0400013	-0.203218	-0.2382	-0.242985	-0.216074	-0.25448	-0.249785	-0.229636	-0.298623	-0.173704	-0.249995	-0.236167	-0.295045	-0.295346	-0.237137	-0.163882	-0.172259	-0.301174	-0.145217	-0.21633	-0.225239	-0.225287	-0.115991	-0.275632	-0.222467	-0.236314		135	0.0106865	-0.294067	-0.0800755	-0.223174	-0.148888	-0.512456	-0.497494	-0.497494	-0.34567	-0.413955	-0.399422	-0.234521	-0.109093	-0.172067	-0.261775
	137	-0.363675	-0.292833	-0.371878	-0.276931	-0.258584	-0.0472972	-0.182135	-0.2565	-0.239523	-0.232356	-0.291196	-0.274292	-0.249925	-0.292933	-0.160558	-0.232462	-0.24625	-0.293185	-0.312893	-0.238225	-0.172113	-0.178942	-0.318826	-0.150853	-0.151959	-0.2345	-0.146943	-0.125617	-0.245302	-0.22522	-0.235463		136	0.0472586	-0.0596319	0.00252524	-0.237299	-0.0952047	-0.226682	-0.467142	-0.467142	-0.269904	-0.242311	-0.219428	-0.152866	0.101659	-0.113923	-0.20168
	138	-0.325551	-0.285992	-0.293047	-0.285184	-0.274684	-0.0450114	-0.163656	-0.240171	-0.252275	-0.221379	-0.238313	-0.258055	-0.253215	-0.323452	-0.173341	-0.256781	-0.251113	-0.286358	-0.315061	-0.241669	-0.133632	-0.172332	-0.31427	-0.168728	-0.160017	-0.229242	-0.23895	-0.133395	-0.283616	-0.205924	-0.234147		137	-0.0738327	-0.326052	-0.108035	-0.252345	-0.187854	-0.491292	-0.63878	-0.63878	-0.213858	-0.419946	-0.447948	-0.26703	-0.116702	-0.22104	-0.285956
	139	-0.418511	-0.290844	-0.358208	-0.332657	-0.279448	-0.0705484	-0.189343	-0.25859	-0.251634	-0.240765	-0.26272	-0.26727	-0.265587	-0.326874	-0.182132	-0.262697	-0.248366	-0.288268	-0.312508	-0.238	-0.192422	-0.203964	-0.3264	-0.156747	-0.253563	-0.245548	-0.278152	-0.131746	-0.2726	-0.238121	-0.254808		138	0.0799637	-0.204364	-0.170316	-0.244492	-0.134323	-0.391241	-0.428914	-0.428914	-0.254502	-0.233816	-0.241726	-0.137191	0.0556731	-0.137265	-0.260435
	140	-0.405819	-0.292478	-0.322503	-0.304416	-0.254313	-0.07378	-0.192518	-0.266147	-0.261215	-0.227603	-0.27689	-0.262366	-0.258088	-0.318461	-0.132831	-0.240747	-0.238938	-0.285815	-0.320277	-0.259474	-0.187338	-0.193939	-0.313094	-0.177132	-0.175678	-0.210567	-0.202309	-0.159762	-0.285424	-0.243463	-0.24478		139	0.0181854	-0.344372	-0.143855	-0.268144	-0.145361	-0.63327	-0.60866	-0.60866	-0.342413	-0.342641	-0.297001	-0.265674	-0.217496	-0.210796	-0.293683
	141	-0.304679	-0.288444	-0.333859	-0.234041	-0.266798	-0.0646258	-0.197184	-0.24815	-0.257489	-0.217236	-0.25836	-0.261952	-0.255893	-0.328267	-0.159723	-0.233534	-0.231297	-0.294932	-0.318644	-0.235519	-0.155995	-0.20663	-0.304171	-0.147784	-0.158299	-0.226224	-0.237283	-0.150547	-0.275817	-0.175505	-0.234296		140	0.140815	-0.239905	-0.104188	-0.223588	-0.174592	-0.29547	-0.396736	-0.396736	-0.306393	-0.258853	-0.332889	-0.158365	-0.0983749	-0.162129	-0.202422
	142	-0.258435	-0.296312	-0.314868	-0.255713	-0.236981	-0.0550442	-0.182764	-0.254899	-0.258219	-0.21334	-0.243028	-0.256716	-0.249227	-0.307939	-0.139181	-0.225157	-0.222197	-0.286209	-0.30505	-0.233896	-0.136419	-0.167404	-0.280495	-0.151101	-0.145237	-0.226947	-0.221682	-0.148383	-0.258164	-0.20407	-0.224503		141	0.0648215	-0.284335	-0.139522	-0.324734	-0.187981	-0.484218	-0.440046	-0.440046	-0.403336	-0.383874	-0.320171	-0.241638	0.049099	-0.124664	-0.306628
	143	-0.399351	-0.302466	-0.351614	-0.264539	-0.249384	-0.0967411	-0.224953	-0.277842	-0.250871	-0.242034	-0.293087	-0.284099	-0.252994	-0.324615	-0.151289	-0.250357	-0.264631	-0.308823	-0.321805	-0.225431	-0.150077	-0.193242	-0.30345	-0.141696	-0.199451	-0.248056	-0.232932	-0.146516	-0.297351	-0.26422	-0.250464		142	0.118411	-0.110356	-0.132796	-0.187112	-0.151673	-0.314378	-0.483187	-0.483187	-0.181956	-0.24177	-0.323326	-0.160621	-0.174792	-0.113184	-0.178771
	144	-0.448269	-0.300176	-0.378751	-0.328686	-0.272548	-0.111462	-0.221037	-0.267902	-0.262907	-0.240861	-0.280969	-0.2929	-0.307939	-0.335199	-0.203398	-0.234002	-0.271852	-0.313803	-0.341036	-0.224232	-0.203809	-0.197235	-0.32047	-0.17486	-0.225733	-0.245563	-0.275176	-0.165626	-0.281537	-0.217065	-0.264833		143	0.10902	-0.225544	-0.0983826	-0.232025	-0.128063	-0.247808	-0.469478	-0.469478	-0.22906	-0.439903	-0.168266	-0.160566	0.0428788	-0.148269	-0.331585
	145	-0.385639	-0.287415	-0.414857	-0.317119	-0.276737	-0.10183	-0.208528	-0.293131	-0.254206	-0.229064	-0.297603	-0.260463	-0.294723	-0.349404	-0.178927	-0.261391	-0.277719	-0.300145	-0.329249	-0.23757	-0.200135	-0.186658	-0.340995	-0.139554	-0.213239	-0.258114	-0.26358	-0.16944	-0.306257	-0.225402	-0.26197		144	0.0217173	-0.137582	-0.0293643	-0.208862	-0.100084	-0.455867	-0.496428	-0.496428	-0.274942	-0.293678	-0.270717	-0.272507	-0.122232	-0.139104	-0.242642
	146	-0.38754	-0.293555	-0.351023	-0.223979	-0.279366	-0.0707988	-0.203861	-0.249235	-0.235832	-0.210123	-0.250427	-0.270141	-0.275175	-0.326463	-0.130104	-0.226865	-0.249873	-0.302222	-0.326481	-0.216366	-0.178309	-0.175658	-0.31484	-0.13498	-0.161822	-0.273179	-0.231283	-0.152867	-0.258649	-0.20676	-0.238926		145	0.130903	-0.156629	0.00170123	-0.164552	-0.0841403	-0.273848	-0.398525	-0.398525	-0.306051	-0.258618	-0.233223	-0.143342	-0.0480648	-0.0888676	-0.191084
	147	-0.391307	-0.293381	-0.415785	-0.260873	-0.272713	-0.0960906	-0.196353	-0.290982	-0.253552	-0.21818	-0.269678	-0.277212	-0.281457	-0.349824	-0.141668	-0.237345	-0.249765	-0.301591	-0.339108	-0.214953	-0.170083	-0.20848	-0.336839	-0.156947	-0.213133	-0.260843	-0.232195	-0.157322	-0.286569	-0.250067	-0.254143		146	0.0765747	-0.10763	0.00642597	-0.213891	-0.111072	-0.406372	-0.44171	-0.44171	-0.324907	-0.455878	-0.237109	-0.237309	-0.0274902	-0.143823	-0.301127
	148	-0.437657	-0.297068	-0.41167	-0.370637	-0.290537	-0.099055	-0.240469	-0.296044	-0.275224	-0.215408	-0.286646	-0.290945	-0.307555	-0.345571	-0.119502	-0.258909	-0.26888	-0.320618	-0.335955	-0.22496	-0.210568	-0.221261	-0.311204	-0.178485	-0.208585	-0.266872	-0.304589	-0.188966	-0.308133	-0.275735	-0.272257		147	0.0842518	-0.0594567	-0.0574193	-0.164043	-0.119631	-0.289395	-0.457983	-0.457983	-0.256877	-0.293651	-0.11661	-0.166218	0.113071	-0.092917	-0.181123
	149	-0.178966	-0.284827	-0.351388	-0.244244	-0.272877	-0.0882275	-0.204673	-0.237702	-0.246853	-0.202611	-0.263525	-0.271952	-0.265786	-0.347131	-0.102586	-0.235872	-0.251269	-0.3021	-0.31097	-0.202688	-0.161417	-0.172297	-0.299932	-0.144248	-0.177396	-0.24304	-0.221268	-0.12266	-0.278265	-0.219294	-0.230202		148	0.0330002	-0.250639	-0.170613	-0.298313	-0.122927	-0.472924	-0.448871	-0.448871	-0.334623	-0.243472	-0.158926	-0.226798	0.0273157	-0.138899	-0.2951
	150	-0.477553	-0.311121	-0.458731	-0.358394	-0.298998	-0.129007	-0.25837	-0.293398	-0.270089	-0.226651	-0.297651	-0.303166	-0.314588	-0.377924	-0.121338	-0.248969	-0.263831	-0.324336	-0.348322	-0.226319	-0.2141	-0.202447	-0.325796	-0.17497	-0.214976	-0.259626	-0.272966	-0.170599	-0.314985	-0.280014	-0.277975		149	0.0882033	-0.204598	-0.0924952	-0.261214	-0.135855	-0.223623	-0.478918	-0.478918	-0.297756	-0.274924	-0.273232	-0.20672	-0.141598	-0.114604	-0.335595
	151	-0.375305	-0.296269	-0.353096	-0.231507	-0.284377	-0.103509	-0.229963	-0.278002	-0.262171	-0.224337	-0.267214	-0.286702	-0.292056	-0.329995	-0.154443	-0.239043	-0.272402	-0.299681	-0.325854	-0.217377	-0.174924	-0.192834	-0.328288	-0.172292	-0.214616	-0.247768	-0.24592	-0.1556	-0.282607	-0.262593	-0.253358		150	0.188141	-0.0375677	-0.0299449	-0.143045	-0.0636488	-0.22337	-0.486722	-0.486722	-0.183127	-0.0673575	-0.250909	-0.181068	0.0904227	-0.137379	-0.265712
	152	-0.327699	-0.300749	-0.359483	-0.266777	-0.279366	-0.0882716	-0.209579	-0.258007	-0.266095	-0.227393	-0.235689	-0.275319	-0.264494	-0.321847	-0.115049	-0.236693	-0.243664	-0.297874	-0.308647	-0.223934	-0.197214	-0.187659	-0.29907	-0.164144	-0.171297	-0.242283	-0.211337	-0.148942	-0.30074	-0.259019	-0.242944		151	0.00771095	-0.193081	-0.0441352	-0.234586	-0.109436	-0.331109	-0.4639	-0.4639	-0.30517	-0.226819	-0.201345	-0.280513	-0.110305	-0.193236	-0.287613
	153	-0.41626	-0.319962	-0.386411	-0.263514	-0.289634	-0.122	-0.214313	-0.269092	-0.275536	-0.232145	-0.267784	-0.289577	-0.274771	-0.339306	-0.0555872	-0.265273	-0.245725	-0.305416	-0.330166	-0.228807	-0.188506	-0.197657	-0.307832	-0.15363	-0.188223	-0.273892	-0.162532	-0.140296	-0.274673	-0.284758	-0.252109		152	0.0947523	-0.127502	-0.0893492	-0.188881	-0.105322	-0.30745	-0.400023	-0.400023	-0.264218	-0.203734	0.0279201	-0.173637	0.00933785	-0.128186	-0.208836
	154	-0.427586	-0.310063	-0.425032	-0.258061	-0.291194	-0.0977979	-0.188872	-0.284308	-0.278898	-0.22234	-0.283583	-0.285334	-0.287861	-0.342131	-0.0652493	-0.251997	-0.265383	-0.327038	-0.346193	-0.236057	-0.209455	-0.208015	-0.324719	-0.166975	-0.224231	-0.27064	-0.268437	-0.170225	-0.301121	-0.2475	-0.26221		153	0.0728414	-0.239688	-0.0578386	-0.302776	-0.0985008	-0.514695	-0.472944	-0.472944	-0.314904	-0.246251	-0.283557	-0.226842	-0.181882	-0.14042	-0.255207
	155	-0.341087	-0.304613	-0.343047	-0.251152	-0.272548	-0.110855	-0.190864	-0.280039	-0.256785	-0.220603	-0.277463	-0.274307	-0.242896	-0.329633	-0.0384075	-0.234783	-0.240209	-0.316359	-0.315499	-0.218433	-0.182077	-0.19253	-0.305791	-0.166426	-0.194169	-0.227969	-0.211518	-0.162204	-0.299313	-0.228467	-0.241002		154	0.147861	-0.197113	0.00611636	-0.196848	-0.176099	-0.333835	-0.423347	-0.423347	-0.265064	-0.304081	-0.122842	-0.191318	-0.131916	-0.114342	-0.302147
	156	-0.37945	-0.315889	-0.377025	-0.274745	-0.291112	-0.114064	-0.201741	-0.287406	-0.283174	-0.226831	-0.276771	-0.292609	-0.260449	-0.334828	-0.0745221	-0.257472	-0.25084	-0.319169	-0.345512	-0.233578	-0.187605	-0.21582	-0.323277	-0.168213	-0.215007	-0.274125	-0.175281	-0.178184	-0.308822	-0.230742	-0.255809		155	0.0176905	-0.269335	-0.18221	-0.261722	-0.212306	-0.540204	-0.528319	-0.528319	-0.276994	-0.339141	-0.20246	-0.205278	-0.244294	-0.170305	-0.405697
	157	-0.341433	-0.326495	-0.425408	-0.274112	-0.317151	-0.12027	-0.220565	-0.276777	-0.26842	-0.235645	-0.276616	-0.302856	-0.280035	-0.343117	-0.117218	-0.251877	-0.26178	-0.328117	-0.333375	-0.245435	-0.200469	-0.233182	-0.3025	-0.148808	-0.23361	-0.276888	-0.212255	-0.172117	-0.302782	-0.214516	-0.261461		156	0.143288	-0.183479	-0.0903893	-0.230369	-0.109283	-0.458124	-0.532925	-0.532925	-0.256121	-0.204442	-0.263348	-0.225898	-0.0988933	-0.132428	-0.278418
	158	-0.422754	-0.316918	-0.39514	-0.307129	-0.29563	-0.134012	-0.229651	-0.288304	-0.270816	-0.23161	-0.29672	-0.302619	-0.307695	-0.343161	-0.0827227	-0.238645	-0.261264	-0.342103	-0.327415	-0.233763	-0.199402	-0.214286	-0.324758	-0.167652	-0.219249	-0.288823	-0.301525	-0.177687	-0.328683	-0.267506	-0.270588		157	-0.00968288	-0.274034	-0.281633	-0.359949	-0.249328	-0.763991	-0.707979	-0.707979	-0.336331	-0.544564	-0.515438	-0.372136	-0.210753	-0.193527	-0.299179
	159	-0.380969	-0.312187	-0.410507	-0.346637	-0.308116	-0.103304	-0.196762	-0.282283	-0.268639	-0.244916	-0.276882	-0.29927	-0.29327	-0.330645	-0.127835	-0.238904	-0.255446	-0.331747	-0.342177	-0.222942	-0.187588	-0.218778	-0.311208	-0.193918	-0.223601	-0.270631	-0.295931	-0.152779	-0.32172	-0.242631	-0.266407		158	0.0997798	-0.123353	0.0640501	-0.144326	-0.11562	-0.303435	-0.380373	-0.380373	-0.258137	-0.236458	-0.222428	-0.153614	-0.0715776	-0.172699	-0.134494
	160	-0.302935	-0.313962	-0.323001	-0.297356	-0.276655	-0.0999442	-0.19236	-0.289197	-0.264228	-0.22625	-0.264498	-0.298105	-0.262353	-0.308248	-0.106272	-0.237525	-0.246785	-0.332691	-0.322528	-0.220054	-0.180976	-0.201393	-0.298671	-0.136115	-0.17482	-0.239624	-0.2108	-0.145491	-0.295173	-0.195725	-0.242124		159	0.0482684	-0.227372	-0.116609	-0.277295	-0.170528	-0.557188	-0.549791	-0.549791	-0.357652	-0.371547	-0.413854	-0.34363	-0.279218	-0.225088	-0.245244
	161	-0.408449	-0.328321	-0.370161	-0.30287	-0.313701	-0.132026	-0.226145	-0.283844	-0.273928	-0.23934	-0.263098	-0.307359	-0.291963	-0.339448	-0.0873239	-0.256125	-0.259207	-0.337196	-0.331793	-0.21128	-0.200128	-0.217137	-0.322867	-0.161601	-0.242118	-0.267778	-0.247278	-0.15806	-0.309966	-0.253805	-0.264811		160	0.0625437	-0.15058	-0.0873658	-0.286523	-0.111532	-0.410407	-0.47533	-0.47533	-0.348548	-0.160344	-0.321532	-0.225171	-0.135891	-0.212935	-0.249245
	162	-0.52738	-0.333003	-0.394223	-0.316162	-0.327501	-0.154899	-0.226887	-0.299689	-0.296439	-0.245347	-0.289262	-0.323	-0.278237	-0.338921	-0.12829	-0.246521	-0.268169	-0.337344	-0.363719	-0.224648	-0.209447	-0.240385	-0.335929	-0.166868	-0.200245	-0.284318	-0.306913	-0.177031	-0.315988	-0.292356	-0.281637		161	0.108354	-0.243109	-0.0752282	-0.262024	-0.19286	-0.441321	-0.563772	-0.563772	-0.272476	-0.282765	-0.227915	-0.309104	-0.123096	-0.139226	-0.217302
	163	-0.400487	-0.315116	-0.35104	-0.259194	-0.298341	-0.154727	-0.229246	-0.295238	-0.277592	-0.233455	-0.281034	-0.319851	-0.267479	-0.360749	-0.121637	-0.254105	-0.243363	-0.331091	-0.32326	-0.203544	-0.187891	-0.216766	-0.324084	-0.189525	-0.235765	-0.275722	-0.284256	-0.168606	-0.298181	-0.26179	-0.265438		162	0.0127553	-0.229228	-0.119579	-0.167244	-0.192426	-0.571225	-0.475362	-0.475362	-0.230501	-0.285408	-0.33884	-0.263342	-0.0907666	-0.172998	-0.264747
	164	-0.528222	-0.332052	-0.44228	-0.321929	-0.32783	-0.161934	-0.245399	-0.306561	-0.289511	-0.265207	-0.318933	-0.332156	-0.302894	-0.366478	-0.17645	-0.267783	-0.275104	-0.337043	-0.3528	-0.241436	-0.248416	-0.267958	-0.338474	-0.194841	-0.252875	-0.263256	-0.330162	-0.157996	-0.332681	-0.293891	-0.295752		163	0.165273	-0.102146	-0.0800077	-0.123121	0.00702625	-0.31387	-0.291815	-0.291815	-0.297234	-0.183374	-0.0749616	-0.171923	-0.0478903	-0.0975054	-0.231656
	165	-0.379868	-0.317119	-0.409812	-0.273754	-0.305158	-0.150478	-0.200348	-0.29231	-0.268708	-0.221854	-0.268304	-0.320803	-0.275135	-0.325442	-0.118249	-0.254641	-0.243423	-0.334222	-0.333038	-0.213138	-0.203736	-0.234094	-0.293537	-0.174454	-0.220749	-0.2638	-0.243752	-0.158112	-0.331421	-0.281074	-0.263684		164	0.10305	-0.0587036	-0.202746	-0.215453	-0.155837	-0.418936	-0.600211	-0.600211	-0.278396	-0.333209	-0.256291	-0.295384	-0.275761	-0.158115	-0.256577
	166	-0.532863	-0.326273	-0.401475	-0.386209	-0.312141	-0.166289	-0.200464	-0.308318	-0.292536	-0.260459	-0.314445	-0.340342	-0.313597	-0.369534	-0.187952	-0.268236	-0.257555	-0.336046	-0.354003	-0.223634	-0.244393	-0.277567	-0.329063	-0.199591	-0.219336	-0.287371	-0.33282	-0.172733	-0.320176	-0.297642	-0.294435		165	0.0742631	-0.23799	-0.122603	-0.277071	-0.144007	-0.536914	-0.590923	-0.590923	-0.324961	-0.462559	-0.414314	-0.310884	-0.0492734	-0.146976	-0.286634
	167	-0.529934	-0.324948	-0.446741	-0.346071	-0.321505	-0.183239	-0.233162	-0.31685	-0.284994	-0.258673	-0.329893	-0.322964	-0.312443	-0.374061	-0.191044	-0.2621	-0.281539	-0.347456	-0.344407	-0.240077	-0.232542	-0.238	-0.328342	-0.180468	-0.229748	-0.288285	-0.30504	-0.162244	-0.316117	-0.275731	-0.293621		166	0.0824274	-0.134957	-0.00523753	-0.223984	-0.148428	-0.346492	-0.434749	-0.434749	-0.347055	-0.369294	-0.217435	-0.228187	0.12742	-0.159841	-0.23462
	168	-0.433488	-0.331282	-0.435152	-0.315367	-0.30483	-0.158247	-0.228026	-0.301442	-0.296312	-0.243745	-0.312621	-0.317294	-0.289551	-0.351446	-0.145826	-0.250653	-0.266521	-0.343399	-0.347587	-0.212088	-0.24925	-0.253729	-0.334039	-0.168751	-0.235611	-0.282455	-0.263291	-0.149476	-0.333026	-0.278641	-0.281105		167	0.165988	0.0193064	-0.0848276	-0.156962	-0.0549094	-0.263449	-0.363815	-0.363815	-0.142787	-0.136887	-0.0635655	-0.147431	0.190181	-0.076862	-0.202137
	169	-0.33472	-0.314974	-0.365397	-0.238423	-0.279448	-0.125987	-0.238779	-0.266555	-0.265342	-0.223153	-0.281574	-0.306088	-0.255643	-0.323461	-0.134901	-0.23365	-0.20942	-0.324582	-0.328798	-0.208348	-0.168798	-0.204013	-0.290566	-0.139301	-0.139013	-0.234348	-0.22769	-0.125805	-0.30897	-0.22463	-0.244079		168	0.126154	-0.138889	-0.0884187	-0.130824	-0.0630343	-0.249426	-0.418921	-0.418921	-0.170316	-0.0966934	-0.193244	-0.13295	0.0866198	-0.107103	-0.174777
	170	-0.406018	-0.327452	-0.373199	-0.316856	-0.308362	-0.148259	-0.224415	-0.308074	-0.274326	-0.241978	-0.301459	-0.330074	-0.267472	-0.354793	-0.156025	-0.234689	-0.251614	-0.338579	-0.348546	-0.218661	-0.210482	-0.227302	-0.29049	-0.167406	-0.259485	-0.27186	-0.247473	-0.132405	-0.319838	-0.282293	-0.27133		169	0.0526072	-0.249361	-0.170721	-0.222006	-0.128777	-0.459668	-0.44006	-0.44006	-0.292034	-0.268755	-0.272089	-0.231744	-0.178941	-0.129905	-0.251581
	171	-0.405256	-0.320494	-0.42143	-0.311145	-0.295959	-0.140163	-0.245079	-0.300761	-0.273947	-0.235855	-0.268462	-0.323447	-0.267523	-0.353745	-0.179027	-0.252033	-0.267329	-0.332617	-0.348707	-0.213675	-0.217267	-0.243459	-0.308509	-0.166821	-0.190252	-0.274398	-0.230367	-0.155139	-0.342578	-0.277188	-0.272088		170	0.169241	0.00734082	-0.073635	-0.0844034	-0.108133	-0.266721	-0.351498	-0.351498	-0.209179	-0.276818	-0.319873	-0.178475	0.094572	-0.0829792	-0.189013
	172	-0.328002	-0.331698	-0.381683	-0.260056	-0.293248	-0.140819	-0.245814	-0.284578	-0.258822	-0.221737	-0.285348	-0.312415	-0.280506	-0.348776	-0.126676	-0.246144	-0.234852	-0.333166	-0.3232	-0.208958	-0.200623	-0.217323	-0.290245	-0.181333	-0.183118	-0.258163	-0.175359	-0.132112	-0.286956	-0.244908	-0.253888		171	-0.0496101	-0.223802	-0.160757	-0.211876	-0.136162	-0.319453	-0.466694	-0.466694	-0.245218	-0.404549	-0.316409	-0.198629	-0.0363071	-0.162157	-0.306318
	173	-0.432692	-0.331153	-0.34505	-0.338592	-0.28298	-0.134524	-0.248426	-0.316119	-0.279358	-0.243811	-0.308931	-0.340108	-0.288162	-0.339501	-0.173626	-0.261454	-0.251927	-0.332461	-0.356944	-0.222066	-0.233491	-0.221265	-0.304053	-0.167168	-0.253619	-0.248573	-0.223513	-0.136604	-0.321893	-0.288678	-0.274225		172	0.0451068	-0.114579	-0.0255039	-0.184381	-0.0791582	-0.287559	-0.488086	-0.488086	-0.3126	-0.130055	-0.133835	-0.159276	-0.122234	-0.131994	-0.262896
	174	-0.43806	-0.321782	-0.428585	-0.335264	-0.308198	-0.162429	-0.259501	-0.324926	-0.30092	-0.255261	-0.315652	-0.355301	-0.287094	-0.363516	-0.159506	-0.256285	-0.243485	-0.349552	-0.385655	-0.231305	-0.23406	-0.228651	-0.307893	-0.177489	-0.22512	-0.272531	-0.250014	-0.134773	-0.330159	-0.299584	-0.284752		173	0.0268723	-0.270088	-0.164658	-0.359647	-0.131256	-0.535711	-0.499195	-0.499195	-0.307633	-0.319002	-0.286695	-0.192727	-0.00380291	-0.199763	-0.359263
	175	-0.444673	-0.338672	-0.408839	-0.321732	-0.304173	-0.168013	-0.255077	-0.292478	-0.284979	-0.25468	-0.315064	-0.357234	-0.292144	-0.374971	-0.183565	-0.256812	-0.247044	-0.349787	-0.358312	-0.236283	-0.226871	-0.23822	-0.27622	-0.1992	-0.2355	-0.289354	-0.240149	-0.166857	-0.331875	-0.315996	-0.285492		174	0.00715611	-0.274571	-0.163673	-0.228108	-0.152642	-0.461268	-0.494078	-0.494078	-0.289407	-0.380925	-0.227576	-0.337393	-0.148167	-0.163506	-0.269346
	176	-0.483774	-0.338601	-0.376417	-0.305495	-0.320273	-0.154143	-0.230367	-0.300257	-0.280345	-0.258734	-0.291211	-0.342676	-0.31447	-0.358251	-0.18509	-0.248151	-0.253628	-0.357131	-0.347103	-0.222257	-0.24279	-0.224995	-0.286077	-0.158364	-0.225957	-0.262331	-0.291919	-0.138893	-0.317858	-0.270441	-0.2796		175	0.0776428	-0.121106	0.0091947	-0.272551	-0.0702926	-0.288379	-0.404793	-0.404793	-0.179385	-0.182256	-0.230388	-0.257354	-0.24222	-0.0967464	-0.334683
	177	-0.523589	-0.33967	-0.434176	-0.302371	-0.300723	-0.142181	-0.233512	-0.302415	-0.288587	-0.258154	-0.292152	-0.336678	-0.293817	-0.376297	-0.169987	-0.27158	-0.267464	-0.346849	-0.366176	-0.24436	-0.216465	-0.221144	-0.2892	-0.177669	-0.233361	-0.259084	-0.296589	-0.155584	-0.312863	-0.284594	-0.284576		176	0.0338901	-0.261518	-0.0624698	-0.147735	-0.0537863	-0.304798	-0.310897	-0.310897	-0.182299	-0.225464	-0.225727	-0.183682	-0.0408029	-0.107487	-0.249759
	178	-0.39769	-0.346287	-0.404992	-0.307508	-0.300723	-0.142236	-0.241591	-0.29249	-0.30284	-0.24531	-0.292582	-0.334673	-0.282015	-0.354988	-0.129585	-0.261389	-0.250387	-0.347076	-0.362345	-0.245981	-0.226928	-0.21367	-0.283623	-0.184389	-0.232684	-0.273469	-0.22946	-0.133794	-0.319524	-0.253243	-0.273116		177	0.0960142	-0.125789	-0.0908343	-0.240103	-0.212766	-0.431483	-0.469266	-0.469266	-0.280284	-0.363484	-0.312349	-0.298474	-0.163899	-0.123334	-0.350667
	179	-0.445051	-0.339763	-0.359777	-0.266462	-0.318137	-0.139462	-0.229111	-0.264498	-0.300463	-0.238305	-0.293801	-0.325281	-0.270201	-0.369661	-0.17898	-0.239796	-0.239113	-0.359436	-0.348381	-0.229472	-0.217988	-0.193376	-0.271859	-0.121316	-0.244709	-0.257125	-0.221962	-0.144851	-0.305273	-0.22799	-0.265387		178	-0.0158215	-0.188483	-0.126505	-0.292154	-0.213506	-0.582736	-0.462818	-0.462818	-0.298026	-0.387082	-0.321854	-0.23067	-0.0549778	-0.170269	-0.315006
	180	-0.491862	-0.341575	-0.426664	-0.350642	-0.308115	-0.147348	-0.245606	-0.281171	-0.282504	-0.260826	-0.299891	-0.343971	-0.305213	-0.359152	-0.184356	-0.262165	-0.260538	-0.360549	-0.359151	-0.245924	-0.242022	-0.225293	-0.297944	-0.208175	-0.233215	-0.292761	-0.257523	-0.15216	-0.33783	-0.289845	-0.288466		179	0.0612065	-0.198375	-0.0680991	-0.18214	-0.145158	-0.354584	-0.469094	-0.469094	-0.239281	-0.133777	-0.198557	-0.224629	0.00224786	-0.126332	-0.315651
	181	-0.481712	-0.345527	-0.457382	-0.325368	-0.303598	-0.162868	-0.247929	-0.298894	-0.293834	-0.267656	-0.323936	-0.346266	-0.322835	-0.395693	-0.174956	-0.275035	-0.266117	-0.366406	-0.381069	-0.22434	-0.257472	-0.243182	-0.309541	-0.21474	-0.244659	-0.281556	-0.216546	-0.132822	-0.357334	-0.321677	-0.294698		180	0.115165	-0.0585722	-0.106415	-0.175323	-0.0927766	-0.357292	-0.3694	-0.3694	-0.275643	-0.196044	-0.210442	-0.242895	0.0350985	-0.153235	-0.291731
	182	-0.420605	-0.33812	-0.42568	-0.281438	-0.312715	-0.149094	-0.212342	-0.281155	-0.288518	-0.254983	-0.309731	-0.334358	-0.306345	-0.362269	-0.200035	-0.256515	-0.235575	-0.357811	-0.365525	-0.243407	-0.221829	-0.2208	-0.279445	-0.177525	-0.225655	-0.265283	-0.276557	-0.155162	-0.337423	-0.256585	-0.278416		181	0.0416102	-0.237524	-0.11677	-0.220613	-0.163528	-0.42892	-0.357735	-0.357735	-0.233541	-0.294758	-0.224948	-0.203976	-0.225621	-0.0936696	-0.27191
	183	-0.411308	-0.33141	-0.399415	-0.269996	-0.32323	-0.160455	-0.238205	-0.28122	-0.292336	-0.259351	-0.313115	-0.343486	-0.313999	-0.372725	-0.172982	-0.2548	-0.256037	-0.359754	-0.360781	-0.245764	-0.254026	-0.221976	-0.289066	-0.18547	-0.232576	-0.299821	-0.19898	-0.143758	-0.324064	-0.266716	-0.279227		182	0.0687146	-0.228473	-0.161702	-0.25048	-0.174489	-0.292049	-0.451894	-0.451894	-0.272134	-0.324964	-0.252024	-0.264892	-0.180671	-0.147139	-0.283024
	184	-0.483472	-0.339501	-0.391099	-0.34473	-0.325119	-0.134084	-0.253608	-0.293429	-0.291646	-0.270077	-0.314607	-0.350511	-0.298362	-0.385317	-0.184943	-0.282504	-0.257908	-0.376579	-0.410012	-0.267415	-0.257532	-0.229139	-0.296361	-0.209144	-0.262684	-0.282813	-0.265711	-0.139015	-0.316646	-0.2654	-0.292646		183	0.0793412	-0.0809243	0.0196456	-0.251797	-0.252472	-0.376004	-0.45594	-0.45594	-0.248546	-0.347038	-0.13529	-0.238502	0.00933785	-0.19477	-0.288183
	185	-0.425379	-0.335432	-0.36948	-0.291013	-0.306473	-0.133089	-0.254978	-0.283522	-0.30005	-0.272774	-0.289453	-0.336724	-0.296042	-0.39083	-0.176831	-0.249489	-0.244235	-0.35832	-0.36789	-0.240933	-0.244538	-0.212994	-0.288377	-0.217649	-0.213141	-0.29609	-0.284972	-0.126024	-0.29048	-0.227636	-0.277494		184	0.0846207	-0.120787	-0.0154046	-0.238051	-0.090605	-0.288905	-0.483954	-0.483954	-0.187625	-0.21249	-0.120181	-0.252386	0.102352	-0.0661931	-0.259125
	186	-0.359588	-0.340254	-0.389795	-0.307768	-0.331526	-0.114621	-0.256275	-0.278368	-0.291073	-0.262726	-0.316634	-0.346486	-0.309143	-0.383469	-0.162992	-0.271787	-0.254207	-0.372194	-0.353009	-0.243126	-0.241386	-0.201293	-0.304342	-0.207986	-0.233999	-0.296019	-0.246306	-0.144951	-0.328609	-0.274751	-0.280823		185	0.0932046	-0.179605	-0.0665592	-0.229294	-0.166491	-0.394971	-0.600629	-0.600629	-0.299591	-0.273885	-0.199468	-0.288528	-0.225967	-0.180839	-0.250969
	187	-0.452685	-0.338176	-0.355996	-0.307141	-0.321094	-0.121828	-0.255185	-0.296528	-0.301099	-0.276896	-0.279516	-0.359545	-0.318151	-0.359709	-0.180851	-0.268491	-0.240814	-0.34586	-0.371631	-0.244754	-0.237768	-0.222843	-0.272898	-0.188572	-0.303717	-0.277146	-0.232501	-0.1406	-0.318405	-0.277895	-0.282276		186	0.00279266	-0.233246	-0.106442	-0.264698	-0.228019	-0.523058	-0.523206	-0.523206	-0.246693	-0.431258	-0.376155	-0.330147	-0.263139	-0.135147	-0.355473
	188	-0.393484	-0.342602	-0.335958	-0.241485	-0.314934	-0.136592	-0.238319	-0.274496	-0.305019	-0.274582	-0.294835	-0.339712	-0.300682	-0.36372	-0.157229	-0.276224	-0.235774	-0.352134	-0.378651	-0.239588	-0.20192	-0.232188	-0.283708	-0.178073	-0.241353	-0.269692	-0.285123	-0.129404	-0.326623	-0.240727	-0.272828		187	0.107807	-0.171643	-0.130516	-0.24807	-0.134068	-0.437303	-0.397159	-0.397159	-0.26429	-0.200237	-0.316773	-0.336884	-0.11186	-0.168777	-0.327274
	189	-0.383028	-0.349017	-0.378662	-0.327501	-0.326597	-0.142943	-0.256389	-0.288987	-0.309788	-0.280753	-0.310887	-0.33877	-0.336526	-0.37253	-0.160957	-0.269409	-0.241695	-0.357007	-0.37857	-0.225434	-0.240014	-0.221059	-0.27416	-0.185243	-0.246634	-0.276315	-0.251494	-0.126377	-0.323387	-0.252236	-0.281079		188	0.14528	-0.195649	-0.0980714	-0.411133	-0.16634	-0.316089	-0.51838	-0.51838	-0.245398	-0.307608	-0.238693	-0.303009	-0.167358	-0.122618	-0.330194
	190	-0.454651	-0.361981	-0.364653	-0.343547	-0.311976	-0.128845	-0.241059	-0.280532	-0.283943	-0.256551	-0.300978	-0.335514	-0.309492	-0.380847	-0.199821	-0.265047	-0.23785	-0.360023	-0.369463	-0.239957	-0.24152	-0.218431	-0.261049	-0.196534	-0.246936	-0.279494	-0.224062	-0.151741	-0.322674	-0.241566	-0.280358		189	-0.0152405	-0.264359	-0.0971394	-0.273756	-0.183509	-0.586172	-0.502213	-0.502213	-0.358966	-0.353041	-0.172762	-0.360606	-0.20695	-0.238763	-0.39567
	191	-0.35073	-0.335244	-0.363279	-0.249109	-0.313537	-0.114793	-0.243544	-0.263622	-0.296533	-0.271202	-0.29337	-0.348893	-0.303411	-0.369878	-0.177476	-0.254565	-0.213084	-0.361328	-0.363802	-0.231502	-0.22973	-0.211841	-0.284986	-0.189619	-0.228247	-0.303944	-0.247815	-0.126848	-0.339343	-0.246083	-0.270912		190	0.0782223	-0.169828	-0.125723	-0.271779	-0.0997528	-0.336493	-0.528167	-0.528167	-0.185591	-0.174107	-0.103213	-0.34541	-0.194156	-0.138644	-0.241963
	192	-0.515536	-0.355144	-0.379003	-0.308519	-0.338426	-0.117662	-0.250835	-0.263078	-0.307555	-0.268456	-0.30826	-0.349873	-0.316714	-0.380904	-0.170515	-0.26995	-0.244426	-0.358111	-0.351113	-0.236456	-0.239276	-0.212061	-0.274375	-0.185404	-0.242416	-0.26306	-0.278867	-0.160956	-0.324925	-0.260472	-0.284412		191	0.0978708	-0.129375	-0.168939	-0.323095	-0.199147	-0.455124	-0.534656	-0.534656	-0.287537	-0.336694	-0.338677	-0.38294	-0.112206	-0.185024	-0.308
	193	-0.447852	-0.360403	-0.403878	-0.267276	-0.321834	-0.124803	-0.264444	-0.281541	-0.305743	-0.251864	-0.294149	-0.343837	-0.324091	-0.388513	-0.179984	-0.257503	-0.221612	-0.358544	-0.370129	-0.237279	-0.242378	-0.227014	-0.28801	-0.185112	-0.26275	-0.283452	-0.244942	-0.1447	-0.328117	-0.272193	-0.282798		192	0.110752	-0.228241	-0.0401377	-0.338537	-0.155683	-0.455412	-0.546095	-0.546095	-0.291333	-0.232073	-0.186993	-0.325657	-0.0755524	-0.237399	-0.290852
	194	-0.386626	-0.353956	-0.355843	-0.238277	-0.317972	-0.11784	-0.274483	-0.262014	-0.301083	-0.265309	-0.304645	-0.35227	-0.305887	-0.364878	-0.139609	-0.271434	-0.21204	-0.358106	-0.365376	-0.237172	-0.24998	-0.226107	-0.292528	-0.187152	-0.202481	-0.288185	-0.228175	-0.154173	-0.297972	-0.273077	-0.272822		193	0.0641821	-0.258631	-0.0211968	-0.24711	-0.235761	-0.44634	-0.535486	-0.535486	-0.32165	-0.420886	-0.358386	-0.337839	-0.0639692	-0.14986	-0.381569
	195	-0.414674	-0.353951	-0.393521	-0.32427	-0.313701	-0.152269	-0.262362	-0.272276	-0.287335	-0.274311	-0.307009	-0.348549	-0.320499	-0.377911	-0.153671	-0.272913	-0.224707	-0.364417	-0.367236	-0.235704	-0.223777	-0.228697	-0.291783	-0.166499	-0.23755	-0.266568	-0.217607	-0.149873	-0.33043	-0.290313	-0.280813		194	0.104194	-0.219943	-0.0436482	-0.294471	-0.269616	-0.371021	-0.619045	-0.619045	-0.235898	-0.333485	-0.324954	-0.268971	-0.158713	-0.137386	-0.369394
	196	-0.456637	-0.36553	-0.352559	-0.241075	-0.311976	-0.138305	-0.22713	-0.285721	-0.27881	-0.261492	-0.279079	-0.353245	-0.322208	-0.373928	-0.16155	-0.267738	-0.213411	-0.3681	-0.352397	-0.264708	-0.221122	-0.216106	-0.276761	-0.183426	-0.210895	-0.282825	-0.258054	-0.156699	-0.320183	-0.234153	-0.274527		195	0.136738	-0.0621999	-0.0963444	-0.241498	-0.120883	-0.346875	-0.523034	-0.523034	-0.221126	-0.343956	-0.227551	-0.261379	-0.236342	-0.155324	-0.184862
	197	-0.471859	-0.367125	-0.369012	-0.332293	-0.32093	-0.170999	-0.202301	-0.290275	-0.307815	-0.261317	-0.296513	-0.351577	-0.318625	-0.406733	-0.152893	-0.270319	-0.212287	-0.367382	-0.379543	-0.267084	-0.244463	-0.243591	-0.31386	-0.204153	-0.209408	-0.29788	-0.253702	-0.165033	-0.35039	-0.284581	-0.289465		196	-0.0215544	-0.316507	-0.131501	-0.260142	-0.196055	-0.599211	-0.478054	-0.478054	-0.283451	-0.309487	-0.332914	-0.31391	-0.142806	-0.183887	-0.337291
	198	-0.403515	-0.344705	-0.357793	-0.301881	-0.319287	-0.156279	-0.229237	-0.279309	-0.301175	-0.281481	-0.315308	-0.352436	-0.336104	-0.390352	-0.162111	-0.284123	-0.227537	-0.364768	-0.376793	-0.272606	-0.245861	-0.229425	-0.315734	-0.181764	-0.227839	-0.291832	-0.263188	-0.171877	-0.301976	-0.22396	-0.283675		197	0.0485865	-0.192705	0.0032541	-0.249765	-0.123721	-0.418336	-0.525399	-0.525399	-0.30517	-0.214953	-0.106577	-0.273744	-0.263141	-0.178275	-0.320216
	199	-0.425875	-0.361501	-0.37607	-0.3152	-0.322819	-0.159504	-0.242204	-0.280346	-0.301802	-0.2764	-0.305615	-0.355966	-0.309533	-0.402983	-0.155215	-0.286596	-0.239407	-0.363964	-0.371135	-0.259234	-0.246733	-0.243722	-0.294872	-0.222492	-0.203709	-0.276567	-0.286838	-0.174332	-0.353336	-0.256691	-0.289022		198	0.0809043	-0.170946	-0.112641	-0.285056	-0.134119	-0.534277	-0.459779	-0.459779	-0.419188	-0.268949	-0.248472	-0.253233	0.0821241	-0.148476	-0.269498
	200	-0.458061	-0.379787	-0.408862	-0.310826	-0.314605	-0.161945	-0.242927	-0.31091	-0.308883	-0.279369	-0.318598	-0.365137	-0.344517	-0.386824	-0.16203	-0.291776	-0.250797	-0.369852	-0.394624	-0.274783	-0.242025	-0.273553	-0.288174	-0.190969	-0.248573	-0.283734	-0.281927	-0.170904	-0.356337	-0.237927	-0.296975		199	0.0875117	-0.248086	-0.0697326	-0.327351	-0.129316	-0.401498	-0.366502	-0.366502	-0.269563	-0.315616	-0.278672	-0.299864	-0.268327	-0.156744	-0.28389
	201	-0.393049	-0.369425	-0.326361	-0.328656	-0.339905	-0.165654	-0.265772	-0.274696	-0.283529	-0.280458	-0.30253	-0.376173	-0.309677	-0.381231	-0.126235	-0.285745	-0.245497	-0.366227	-0.375739	-0.250419	-0.26514	-0.236541	-0.292836	-0.201783	-0.268542	-0.287303	-0.239349	-0.154971	-0.307106	-0.275181	-0.285858		200	0.0856135	-0.224094	-0.166158	-0.302795	-0.220124	-0.298452	-0.479223	-0.479223	-0.223735	-0.347511	-0.389207	-0.188313	-0.118257	-0.147729	-0.350747
	202	-0.435519	-0.363103	-0.385889	-0.288034	-0.33284	-0.16189	-0.270078	-0.307782	-0.308744	-0.274469	-0.332128	-0.372453	-0.354354	-0.378848	-0.134236	-0.276817	-0.242298	-0.368081	-0.379158	-0.255	-0.23654	-0.256723	-0.304895	-0.201789	-0.23814	-0.292542	-0.241677	-0.158701	-0.326758	-0.284497	-0.292133		201	0.10621	-0.0553368	-0.149228	-0.274585	-0.0950772	-0.188367	-0.398671	-0.398671	-0.217959	-0.304994	-0.124148	-0.135532	0.068465	-0.147686	-0.29771
	203	-0.377993	-0.375439	-0.368274	-0.311066	-0.335551	-0.161116	-0.244771	-0.300462	-0.310486	-0.275631	-0.337366	-0.371347	-0.328697	-0.396131	-0.145046	-0.283446	-0.231067	-0.360488	-0.37459	-0.264014	-0.248782	-0.237561	-0.282591	-0.216373	-0.250226	-0.281538	-0.180055	-0.168253	-0.309413	-0.27315	-0.286697		202	0.131458	-0.106063	-0.0205744	-0.246431	-0.0734856	-0.270157	-0.407647	-0.407647	-0.192231	-0.241161	-0.24137	-0.154004	-0.111341	-0.17419	-0.253932
	204	-0.39973	-0.362161	-0.361685	-0.284782	-0.334483	-0.159771	-0.262403	-0.291749	-0.308851	-0.277354	-0.322597	-0.374889	-0.31732	-0.402586	-0.135047	-0.28745	-0.260861	-0.38129	-0.388719	-0.278622	-0.262483	-0.260119	-0.293255	-0.228025	-0.273467	-0.28993	-0.29374	-0.176618	-0.351103	-0.272946	-0.296468		203	0.215735	-0.118477	0.0845728	-0.169182	-0.0834241	-0.0293668	-0.323602	-0.323602	-0.28588	-0.0643966	-0.0352728	-0.136041	0.0905972	-0.0919927	-0.239227
	205	-0.481587	-0.361211	-0.422294	-0.302923	-0.33933	-0.180091	-0.257554	-0.298297	-0.335644	-0.287386	-0.336097	-0.376048	-0.34111	-0.404097	-0.133253	-0.296597	-0.253504	-0.376088	-0.408457	-0.285683	-0.266347	-0.262562	-0.309498	-0.212767	-0.262017	-0.271275	-0.290017	-0.158189	-0.346318	-0.304714	-0.305365		204	0.206022	-0.125777	-0.043703	-0.0996391	-0.0156125	-0.0886468	-0.354365	-0.354365	-0.294716	-0.303332	-0.0641451	-0.148061	0.0292197	-0.154869	-0.233589
	206	-0.372711	-0.351356	-0.33064	-0.296459	-0.33284	-0.189289	-0.267116	-0.290457	-0.314424	-0.268081	-0.312973	-0.380829	-0.327986	-0.367177	-0.133483	-0.293407	-0.237714	-0.364143	-0.374118	-0.267366	-0.256007	-0.261973	-0.297397	-0.223587	-0.289554	-0.265887	-0.274525	-0.179732	-0.327188	-0.24342	-0.289728		205	0.345013	0.0822886	0.0847196	-0.169202	-0.0578989	-0.155888	-0.297509	-0.297509	-0.20407	-0.109915	0.0548412	-0.0736826	0.320542	-0.0784316	-0.176325
	207	-0.379606	-0.357924	-0.34048	-0.29259	-0.323066	-0.129368	-0.244495	-0.295898	-0.309541	-0.296015	-0.332135	-0.373845	-0.335489	-0.39743	-0.120287	-0.27923	-0.232316	-0.370027	-0.379767	-0.266758	-0.284404	-0.250169	-0.293397	-0.227221	-0.253472	-0.281066	-0.262244	-0.166286	-0.334446	-0.23716	-0.288204		206	0.109043	-0.057064	0.0129342	-0.18071	-0.0452774	-0.156126	-0.396827	-0.396827	-0.3264	-0.230569	-0.11847	-0.129806	0.230635	-0.118235	-0.193678
	208	-0.37122	-0.366673	-0.339618	-0.330514	-0.324708	-0.163286	-0.266686	-0.286453	-0.312612	-0.291084	-0.302935	-0.371448	-0.339075	-0.396533	-0.145574	-0.287301	-0.251902	-0.35599	-0.38925	-0.288401	-0.270482	-0.248135	-0.295101	-0.210938	-0.260134	-0.274727	-0.225113	-0.172264	-0.350919	-0.228483	-0.290585		207	0.101747	-0.0475495	-0.042313	-0.161952	-0.0770883	-0.285703	-0.385887	-0.385887	-0.217438	-0.183596	-0.16892	-0.145154	-0.235651	-0.143609	-0.317883
	209	-0.36722	-0.357963	-0.339122	-0.277604	-0.326598	-0.134991	-0.272887	-0.290979	-0.29778	-0.271913	-0.286171	-0.378954	-0.313706	-0.383699	-0.0949488	-0.27851	-0.227822	-0.363548	-0.391818	-0.276318	-0.269068	-0.244449	-0.265631	-0.189	-0.241878	-0.2819	-0.245442	-0.145779	-0.352044	-0.256281	-0.280801		208	0.202449	0.00690484	-0.0139872	-0.110128	-0.00753765	-0.259211	-0.264118	-0.264118	-0.219993	-0.0970399	-0.0166952	-0.0260111	0.180671	-0.112914	-0.179647
	210	-0.41626	-0.362462	-0.360807	-0.297337	-0.334483	-0.140418	-0.259478	-0.305088	-0.319317	-0.283502	-0.326591	-0.374574	-0.336061	-0.388624	-0.0993897	-0.284225	-0.2377	-0.362592	-0.38524	-0.280566	-0.245834	-0.258151	-0.265106	-0.176649	-0.260155	-0.281525	-0.311696	-0.145292	-0.314992	-0.291303	-0.290181		209	0.196522	-0.110663	0.0196698	-0.176134	-0.14181	-0.332457	-0.418628	-0.418628	-0.314921	-0.329032	-0.208965	-0.148148	0.0333665	-0.104162	-0.323483
	211	-0.37986	-0.373833	-0.358441	-0.323423	-0.345326	-0.126738	-0.260846	-0.297754	-0.334204	-0.291036	-0.3045	-0.393502	-0.349497	-0.387814	-0.126278	-0.301296	-0.242904	-0.378618	-0.407319	-0.268925	-0.263868	-0.256625	-0.270632	-0.21642	-0.282265	-0.279266	-0.239794	-0.167665	-0.342523	-0.282258	-0.295114		210	0.214556	0.0320856	-0.0163108	-0.182254	-0.0461469	-0.186369	-0.331045	-0.331045	-0.263697	-0.231757	-0.144174	-0.0174315	-0.110479	-0.0811681	-0.218453
	212	-0.477693	-0.392184	-0.426126	-0.32088	-0.347133	-0.180864	-0.23135	-0.304489	-0.323368	-0.313579	-0.322147	-0.401373	-0.353617	-0.399119	-0.165499	-0.306147	-0.273246	-0.372739	-0.41584	-0.288346	-0.261934	-0.246077	-0.251736	-0.232722	-0.298529	-0.291774	-0.328062	-0.200113	-0.352204	-0.27086	-0.311658		211	0.238442	-0.014665	-0.00638565	-0.174476	-0.142627	-0.278959	-0.374768	-0.374768	-0.236024	-0.237773	-0.209277	-0.101798	-0.0454705	-0.0872122	-0.214372
	213	-0.385193	-0.390145	-0.393867	-0.324122	-0.350994	-0.176749	-0.261021	-0.335314	-0.308487	-0.290823	-0.308714	-0.39757	-0.360342	-0.397068	-0.0948786	-0.305616	-0.249698	-0.374757	-0.395851	-0.275067	-0.288082	-0.268161	-0.264732	-0.209069	-0.263064	-0.291292	-0.297405	-0.156411	-0.322717	-0.271456	-0.300289		212	0.228571	0.0534802	0.0830716	-0.108904	-0.00919931	-0.0613528	-0.180351	-0.180351	-0.149121	-0.031771	0.148019	-0.0539311	0.173927	-0.0339554	-0.223548
	214	-0.488144	-0.381503	-0.371627	-0.334401	-0.34393	-0.176082	-0.250679	-0.297408	-0.331676	-0.284979	-0.313051	-0.404045	-0.325911	-0.39908	-0.126854	-0.304689	-0.262051	-0.370958	-0.407826	-0.278196	-0.273191	-0.271283	-0.278473	-0.18411	-0.275391	-0.283764	-0.28468	-0.158176	-0.314222	-0.269999	-0.301546		213	0.287549	0.141021	0.12548	-0.0845912	-0.0345697	-0.0833519	-0.211708	-0.211708	-0.246675	-0.0526945	0.234216	-0.0441895	0.0385575	0.00922826	-0.216987
	215	-0.384547	-0.381853	-0.386541	-0.292153	-0.334812	-0.161985	-0.249441	-0.254303	-0.301207	-0.255871	-0.308212	-0.392637	-0.340911	-0.408108	-0.110415	-0.286057	-0.242586	-0.365886	-0.384643	-0.256799	-0.266908	-0.251819	-0.248793	-0.183217	-0.289079	-0.285012	-0.233906	-0.15997	-0.35694	-0.249336	-0.287465		214	0.303514	0.168393	0.0356291	-0.12559	0.0312221	-0.165709	-0.281131	-0.281131	-0.177297	-0.0997934	-0.0761787	-0.0153705	0.137102	0.0109889	-0.170114
	216	-0.449592	-0.385164	-0.421489	-0.353101	-0.346558	-0.152558	-0.250352	-0.287613	-0.319435	-0.293748	-0.306539	-0.410532	-0.362144	-0.395224	-0.120069	-0.298532	-0.25494	-0.383886	-0.389769	-0.287078	-0.281876	-0.271596	-0.264311	-0.213307	-0.257232	-0.287857	-0.207079	-0.175506	-0.338869	-0.248084	-0.300468		215	0.335344	0.0236579	0.0790225	-0.0686412	0.0322964	-0.240918	-0.188615	-0.188615	-0.194173	-0.0387952	0.0614017	0.00834163	0.0843719	0.0103641	-0.149954
	217	-0.466037	-0.388395	-0.453961	-0.294969	-0.341219	-0.172929	-0.252084	-0.267464	-0.316718	-0.296672	-0.336668	-0.403779	-0.36028	-0.411419	-0.112215	-0.298588	-0.230529	-0.386051	-0.396783	-0.269279	-0.294733	-0.253191	-0.264875	-0.221789	-0.26026	-0.328499	-0.23348	-0.170448	-0.339244	-0.293509	-0.303869		216	0.24589	-0.0172475	0.00908505	-0.0699233	-0.00339925	-0.128562	-0.334345	-0.334345	-0.151766	-0.170858	-0.29155	-0.0599513	-0.0416676	-0.0469346	-0.255353
	218	-0.428521	-0.395466	-0.429236	-0.299528	-0.355676	-0.15728	-0.227965	-0.304062	-0.315098	-0.315387	-0.351185	-0.412049	-0.333788	-0.407418	-0.116787	-0.292264	-0.227278	-0.384812	-0.395603	-0.280862	-0.292216	-0.281923	-0.27221	-0.217641	-0.270046	-0.315462	-0.227956	-0.153094	-0.342517	-0.268302	-0.302388		217	0.430255	0.19559	0.245828	-0.0234278	0.0762703	-0.0532071	-0.080347	-0.080347	-0.113694	0.0871356	0.104568	0.0355451	-0.0656987	0.115493	-0.121073
	219	-0.383502	-0.392401	-0.421339	-0.322401	-0.339987	-0.165032	-0.246944	-0.269639	-0.321233	-0.30497	-0.335162	-0.409572	-0.342064	-0.396498	-0.121396	-0.292454	-0.251359	-0.38266	-0.394731	-0.264065	-0.286422	-0.26987	-0.276888	-0.236052	-0.261186	-0.31061	-0.309134	-0.164758	-0.333536	-0.274661	-0.302684		218	0.411221	0.187989	0.182265	-0.0114506	0.0639282	0.00370908	-0.18538	-0.18538	0.00928355	0.0781189	0.0671453	0.0540501	0.175485	0.0535123	-0.094416
	220	-0.498576	-0.402341	-0.415606	-0.347838	-0.342369	-0.171799	-0.254449	-0.300013	-0.302627	-0.304579	-0.338425	-0.412205	-0.341675	-0.38632	-0.0963487	-0.296753	-0.254647	-0.382122	-0.379827	-0.269163	-0.2917	-0.247037	-0.267352	-0.186838	-0.264918	-0.279013	-0.258533	-0.180473	-0.32912	-0.289679	-0.303078		219	0.328231	0.135262	0.012839	-0.0768517	0.0252945	-0.264702	-0.273931	-0.273931	-0.106137	0.070331	-0.0486395	-0.0227352	-0.0636228	0.08359	-0.16318
	221	-0.429654	-0.390924	-0.347325	-0.316945	-0.353212	-0.188166	-0.257982	-0.290912	-0.318995	-0.295875	-0.341057	-0.416354	-0.344079	-0.416415	-0.114715	-0.283773	-0.248659	-0.394051	-0.376838	-0.274157	-0.304012	-0.273658	-0.23868	-0.190103	-0.291752	-0.304536	-0.221235	-0.176818	-0.323658	-0.303924	-0.300949		220	0.420369	-0.00446624	0.0684781	-0.127528	-0.0155609	-0.190001	-0.256046	-0.256046	-0.140987	0.00614179	0.0769653	0.0135052	-0.0456425	0.113142	-0.145456
	222	-0.492086	-0.395331	-0.421414	-0.258699	-0.342041	-0.165766	-0.220617	-0.28179	-0.328244	-0.285365	-0.31046	-0.40721	-0.309931	-0.379591	-0.0975947	-0.272561	-0.237398	-0.386838	-0.379409	-0.262874	-0.312312	-0.24173	-0.192313	-0.175289	-0.256648	-0.305435	-0.28941	-0.152131	-0.33302	-0.247796	-0.291377		221	0.43567	0.11848	0.148513	-0.026665	0.0189845	-0.116012	-0.213351	-0.213351	-0.0411116	0.212561	-0.0175867	0.0535517	0.147648	0.0750939	-0.154595
	223	-0.416021	-0.39166	-0.379141	-0.335233	-0.340562	-0.177611	-0.227298	-0.297361	-0.31625	-0.31787	-0.313433	-0.401251	-0.333951	-0.411481	-0.110544	-0.290068	-0.222726	-0.387594	-0.398932	-0.239552	-0.296434	-0.271332	-0.204817	-0.18508	-0.279361	-0.308051	-0.277775	-0.160722	-0.352333	-0.305173	-0.29832		222	0.376372	0.176547	0.12174	-0.0422764	-0.023047	-0.221749	-0.27877	-0.27877	-0.084689	0.0639439	-0.0186686	0.0434426	0.0803946	0.0735662	-0.124838
	224	-0.384676	-0.393061	-0.383738	-0.330168	-0.352883	-0.167623	-0.241017	-0.285776	-0.318062	-0.296975	-0.3298	-0.418745	-0.354653	-0.396422	-0.137758	-0.294354	-0.221837	-0.390928	-0.38959	-0.241034	-0.284161	-0.271734	-0.213974	-0.201256	-0.274433	-0.279292	-0.290387	-0.187405	-0.343248	-0.280379	-0.298512		223	0.499901	0.177953	0.0979101	0.022749	0.0770109	-0.148978	-0.240191	-0.240191	-0.0618031	0.200277	0.164145	0.083793	0.113071	0.125395	-0.128699
	225	-0.387566	-0.395419	-0.331301	-0.26962	-0.373008	-0.169103	-0.219852	-0.276648	-0.309964	-0.289672	-0.306804	-0.402671	-0.309669	-0.377668	-0.0683392	-0.268497	-0.221635	-0.374249	-0.361626	-0.23119	-0.277257	-0.248612	-0.210819	-0.190267	-0.236089	-0.286052	-0.234872	-0.151172	-0.324421	-0.249047	-0.278437		224	0.469146	0.113692	0.105391	0.0688489	-0.00715374	-0.148999	-0.161487	-0.161487	-0.0246309	0.195713	0.0243818	0.123145	0.0676002	0.0505579	-0.086019
	226	-0.421842	-0.411004	-0.342352	-0.379373	-0.369394	-0.174274	-0.253534	-0.290503	-0.338518	-0.299241	-0.352973	-0.405077	-0.34177	-0.406286	-0.101059	-0.281382	-0.253745	-0.399386	-0.408062	-0.246508	-0.298986	-0.273402	-0.217082	-0.228162	-0.288191	-0.293015	-0.294637	-0.164093	-0.349049	-0.267395	-0.30501		225	0.459654	0.238019	0.133323	0.137413	0.110483	-0.0142038	-0.10304	-0.10304	-0.00843869	0.153484	0.192568	0.0689645	0.0219577	0.186416	-0.116071
	227	-0.367402	-0.387509	-0.371555	-0.297303	-0.339247	-0.157786	-0.236313	-0.285216	-0.309375	-0.295577	-0.323466	-0.413313	-0.326789	-0.398363	-0.105971	-0.284584	-0.214867	-0.393516	-0.400992	-0.247411	-0.285572	-0.269892	-0.225589	-0.197082	-0.285794	-0.293338	-0.249016	-0.195834	-0.348938	-0.245831	-0.291781		226	0.540946	-0.0277612	0.0795756	1.82328	0.0652331	-0.212968	-0.114614	-0.114614	0.0131173	0.0959071	0.109249	0.168497	0.124138	0.190736	-0.12431
	228	-0.409054	-0.382015	-0.353598	-0.27684	-0.342205	-0.145412	-0.231655	-0.286592	-0.312502	-0.302586	-0.335207	-0.415796	-0.313515	-0.378358	-0.113757	-0.272335	-0.237125	-0.40575	-0.40313	-0.257147	-0.300445	-0.252611	-0.209041	-0.19906	-0.303842	-0.307807	-0.221119	-0.189255	-0.336439	-0.253704	-0.291597		227	2.0683	0.235497	1.88045	1.76643	0.1448	-0.0762634	-0.029966	-0.029966	-0.0480927	0.131605	0.0862638	1.28624	0.191392	2.03416	-0.162712
	229	-0.364024	-0.390324	-0.312103	-0.238898	-0.34204	-0.121527	-0.21041	-0.274187	-0.310583	-0.300799	-0.320133	-0.412938	-0.333106	-0.380622	-0.108258	-0.264986	-0.23275	-0.385065	-0.380546	-0.273106	-0.278714	-0.26009	-0.213838	-0.19987	-0.257803	-0.300071	-0.245699	-0.176962	-0.339503	-0.230196	-0.281972		228	2.32193	0.16407	2.96243	1.89234	0.535299	0.0204014	0.288654	0.288654	0.420861	0.954509	3.99525	1.30176	0.822442	2.93609	-0.105459
	230	-0.31663	-0.387726	-0.318659	-0.303113	-0.351569	-0.131955	-0.226565	-0.286755	-0.31133	-0.294227	-0.32412	-0.404702	-0.328398	-0.384132	-0.070374	-0.265607	-0.219436	-0.387179	-0.391071	-0.252579	-0.296027	-0.254932	-0.201192	-0.190716	-0.248395	-0.312965	-0.246071	-0.182752	-0.333463	-0.210468	-0.281104		229	2.32022	1.00052	2.89756	1.8034	0.886859	0.0565895	2.20571	2.20571	0.94435	3.26186	5.47045	1.29329	2.61428	2.9461	-0.0612611
	231	-0.367482	-0.38225	-0.337995	-0.343506	-0.33054	-0.168746	-0.249363	-0.27234	-0.311701	-0.296193	-0.309322	-0.394013	-0.321621	-0.391926	-0.127501	-0.280703	-0.236551	-0.384862	-0.390304	-0.248244	-0.303914	-0.269774	-0.22436	-0.220663	-0.291907	-0.285735	-0.304741	-0.183342	-0.359936	-0.24614	-0.294523		230	2.20947	2.07507	2.87942	1.8418	1.06513	-0.020348	2.35086	2.35086	2.65476	3.12641	5.28569	1.30365	2.68534	2.81466	-0.0566693
	232	-0.345458	-0.369275	-0.344049	-0.293168	-0.331691	-0.123201	-0.2247	-0.277954	-0.318448	-0.301302	-0.308729	-0.392296	-0.309864	-0.386223	-0.0902087	-0.265382	-0.223518	-0.37563	-0.367777	-0.25722	-0.268178	-0.244052	-0.208618	-0.200147	-0.224896	-0.270711	-0.233692	-0.157285	-0.302751	-0.245967	-0.275413		231	2.31279	2.36728	2.81822	1.82005	1.03899	0.164147	2.41835	2.41835	2.59242	2.91231	5.38965	1.2782	2.46819	2.69796	0.00826691
	233	-0.345699	-0.350389	-0.299758	-0.298583	-0.30598	-0.127817	-0.203585	-0.250779	-0.304702	-0.255623	-0.294361	-0.385741	-0.304158	-0.362234	-0.0451154	-0.255859	-0.195397	-0.361897	-0.365444	-0.207899	-0.285152	-0.253909	-0.189489	-0.173921	-0.241899	-0.234966	-0.245402	-0.15245	-0.311694	-0.214892	-0.260827		232	2.25011	2.24585	2.60068	1.8288	1.09929	2.03193	2.54795	2.54795	2.74593	3.03719	4.91282	1.20089	2.29495	2.57491	0.108423
	234	-0.344384	-0.356419	-0.345578	-0.312859	-0.310334	-0.121972	-0.214081	-0.289544	-0.305205	-0.285991	-0.313469	-0.379093	-0.301822	-0.354232	-0.0658381	-0.245851	-0.205992	-0.368405	-0.375516	-0.231936	-0.300662	-0.240937	-0.18619	-0.207152	-0.257338	-0.250356	-0.267457	-0.162129	-0.335357	-0.234571	-0.272356		233	2.15546	2.21999	2.48132	1.6906	0.98799	3.31112	2.42623	2.42623	2.58299	2.91024	5.03024	1.23016	2.40768	2.58155	0.777569
	235	-0.360553	-0.343526	-0.338264	-0.295817	-0.297027	-0.12939	-0.195831	-0.269909	-0.30287	-0.271406	-0.300401	-0.363313	-0.305185	-0.348538	-0.0582435	-0.24671	-0.199528	-0.369173	-0.3784	-0.232602	-0.275754	-0.246257	-0.18885	-0.179058	-0.262238	-0.232228	-0.191405	-0.170484	-0.333518	-0.193115	-0.262653		234	2.10491	1.98976	2.45912	1.72114	0.946982	3.14336	2.23639	2.23639	2.47734	2.7976	4.99963	1.02396	2.48842	2.45139	1.85549
	236	-0.264834	-0.332561	-0.257158	-0.240505	-0.277066	-0.0774277	-0.190642	-0.238318	-0.282873	-0.268001	-0.280519	-0.351234	-0.304145	-0.346986	-0.0377395	-0.226378	-0.181803	-0.365784	-0.357446	-0.193107	-0.263884	-0.196865	-0.139078	-0.140287	-0.221697	-0.214155	-0.222242	-0.156737	-0.311639	-0.17821	-0.237311		235	2.03137	2.04507	2.38982	1.76522	0.912819	3.00418	2.2602	2.2602	2.52277	2.70035	4.76661	1.11671	2.0899	2.36044	2.08317
	237	-0.331143	-0.319371	-0.27288	-0.25887	-0.278134	-0.08558	-0.190705	-0.238798	-0.27492	-0.260972	-0.244141	-0.34772	-0.275117	-0.301201	0.00966976	-0.198049	-0.173167	-0.358123	-0.347754	-0.172886	-0.257814	-0.200703	-0.161001	-0.152325	-0.197265	-0.211595	-0.185151	-0.139201	-0.326826	-0.199025	-0.231692		236	2.04012	2.02304	2.44986	1.77417	0.792932	3.02348	2.13635	2.13635	2.37275	2.79386	4.84968	1.02441	2.47165	2.41142	2.09646
	238	-0.220235	-0.318615	-0.223781	-0.194788	-0.287087	-0.0656821	-0.180797	-0.232254	-0.270221	-0.259315	-0.244785	-0.338316	-0.263572	-0.309379	-0.0122174	-0.195207	-0.178999	-0.343744	-0.33534	-0.177416	-0.197223	-0.196175	-0.133604	-0.128293	-0.198221	-0.222092	-0.192533	-0.123957	-0.286236	-0.179634	-0.216991		237	2.04969	1.9282	2.38378	1.73421	0.705419	2.83136	1.9263	1.9263	2.3223	2.63051	4.59966	1.03071	2.26245	2.26445	1.90499
	239	-0.337649	-0.323075	-0.223507	-0.227958	-0.271645	-0.062735	-0.17444	-0.221154	-0.280065	-0.252869	-0.236669	-0.336563	-0.261408	-0.305816	-0.0334298	-0.211958	-0.178377	-0.334066	-0.337914	-0.179905	-0.242733	-0.201535	-0.145437	-0.147911	-0.189621	-0.210217	-0.171015	-0.127164	-0.286575	-0.149324	-0.222091		238	1.97948	2.00028	2.12817	1.71886	0.680047	2.5985	2.01893	2.01893	2.39573	2.81061	4.61215	0.905643	2.10685	2.24373	1.90216
	240	-0.306673	-0.317494	-0.298105	-0.245297	-0.251684	-0.0678789	-0.163074	-0.236007	-0.278098	-0.257688	-0.224155	-0.329386	-0.259633	-0.297093	0.0105958	-0.201464	-0.16406	-0.333152	-0.339603	-0.169543	-0.231157	-0.176408	-0.126357	-0.151402	-0.170885	-0.195116	-0.201341	-0.108747	-0.310347	-0.173946	-0.219173		239	1.89077	1.8254	2.19632	1.67532	0.644275	2.5615	1.83483	1.83483	2.21667	2.58627	4.38873	0.878645	1.81553	2.15538	1.71634
	241	-0.283943	-0.310313	-0.212008	-0.217389	-0.269262	-0.066422	-0.152074	-0.205038	-0.274186	-0.261373	-0.225771	-0.339137	-0.272595	-0.29197	-0.0008029	-0.198155	-0.144146	-0.314027	-0.326988	-0.147393	-0.223722	-0.189143	-0.110654	-0.148224	-0.208247	-0.175729	-0.201937	-0.112458	-0.304762	-0.164277	-0.211738		240	1.86262	1.73053	2.00228	1.68199	0.532156	2.57183	1.65567	1.65567	2.18198	2.66367	4.54957	0.798454	1.80671	2.1376	1.67317
	242	-0.266809	-0.304595	-0.21538	-0.226457	-0.245688	-0.0453844	-0.146872	-0.202808	-0.266592	-0.248075	-0.211155	-0.336636	-0.250616	-0.282261	0.0182614	-0.190823	-0.135446	-0.310144	-0.319041	-0.126461	-0.19724	-0.149671	-0.112297	-0.119333	-0.161079	-0.164887	-0.19045	-0.101567	-0.286415	-0.116938	-0.197095		241	1.83832	1.73834	2.09385	1.72945	0.552317	2.51049	1.52916	1.52916	2.11146	2.73374	4.49987	0.849424	1.55187	2.04495	1.55717
	243	-0.248542	-0.293259	-0.177872	-0.201541	-0.260802	-0.0478372	-0.14578	-0.181	-0.259362	-0.223647	-0.219197	-0.318893	-0.254213	-0.248214	0.0467068	-0.168749	-0.140585	-0.310798	-0.318017	-0.117477	-0.212051	-0.160213	-0.106175	-0.122908	-0.206986	-0.176523	-0.203274	-0.0968369	-0.281525	-0.0865767	-0.191405		242	1.83635	1.6037	2.01065	1.81023	0.54833	2.50505	1.37718	1.37718	2.21415	2.59025	4.4008	0.783713	1.62154	2.01715	1.49135
	244	-0.222537	-0.286873	-0.141856	-0.213053	-0.245687	-0.0265432	-0.137382	-0.181787	-0.247948	-0.243391	-0.187513	-0.296861	-0.246269	-0.256402	0.0253641	-0.177138	-0.110379	-0.307301	-0.314601	-0.114223	-0.20504	-0.155883	-0.0848918	-0.124024	-0.152072	-0.154715	-0.153082	-0.0890176	-0.271948	-0.12786	-0.181697		243	1.75103	1.38187	1.84239	1.69545	0.402278	2.06666	1.30654	1.30654	1.98737	2.43477	4.18092	0.707219	1.26055	1.83405	1.31609
	245	-0.202917	-0.281702	-0.207875	-0.208491	-0.237391	-0.0168783	-0.133646	-0.179825	-0.25325	-0.234339	-0.182588	-0.297342	-0.257844	-0.247701	0.022787	-0.187142	-0.123295	-0.293343	-0.314341	-0.100571	-0.222597	-0.173953	-0.0804589	-0.110384	-0.173369	-0.152315	-0.221532	-0.0885025	-0.291624	-0.128431	-0.186029		244	1.60928	1.21256	1.71305	1.66254	0.286379	1.93088	0.95542	0.95542	1.81864	2.37419	3.96541	0.657497	1.04219	1.72619	1.25299
	246	-0.159094	-0.27783	-0.173841	-0.17691	-0.218252	0.0299743	-0.118554	-0.166367	-0.238758	-0.236895	-0.180619	-0.298729	-0.221914	-0.258347	0.0451575	-0.152564	-0.0935544	-0.289423	-0.297335	-0.118839	-0.155685	-0.13401	-0.0518143	-0.0690571	-0.157336	-0.147455	-0.186171	-0.065129	-0.267962	-0.0816814	-0.163966		245	1.67871	1.25263	1.6399	1.62743	0.370493	2.02446	0.898642	0.898642	1.83544	2.51862	4.26931	0.630023	1.19623	1.73887	1.16534
	247	-0.191979	-0.291236	-0.17944	-0.202133	-0.225973	-0.0055553	-0.128431	-0.196636	-0.24891	-0.234729	-0.154	-0.292092	-0.234875	-0.233615	0.0164791	-0.158031	-0.0928794	-0.292378	-0.287816	-0.110149	-0.190444	-0.146027	-0.0689303	-0.0884435	-0.1854	-0.152295	-0.204819	-0.095833	-0.281961	-0.107296	-0.175528		246	1.67228	1.13785	1.54497	1.6769	0.366558	1.98338	0.852753	0.852753	1.68603	2.40519	4.06617	0.61603	1.10114	1.6542	1.0423
	248	-0.116945	-0.27018	-0.129171	-0.184411	-0.219484	0.00511586	-0.114838	-0.184745	-0.231602	-0.216789	-0.16953	-0.301904	-0.232683	-0.265704	0.0411923	-0.158354	-0.0995295	-0.285908	-0.291647	-0.0792544	-0.190452	-0.148495	-0.0385884	-0.135857	-0.192238	-0.144873	-0.208783	-0.0821376	-0.267661	-0.112382	-0.167595		247	1.75457	1.27321	1.56269	1.57958	0.390781	1.97047	0.931013	0.931013	1.70975	2.41686	4.36248	0.505283	0.919434	1.61097	0.973255
	249	-0.226817	-0.269429	-0.173253	-0.11926	-0.220634	-0.0042041	-0.157474	-0.208382	-0.229358	-0.215434	-0.148074	-0.291036	-0.218634	-0.245353	0.0642201	-0.153217	-0.0807723	-0.278836	-0.279316	-0.0811435	-0.188377	-0.145837	-0.0518093	-0.110187	-0.200882	-0.155961	-0.165096	-0.0931356	-0.286925	-0.0994348	-0.167802		248	1.66759	1.06153	1.31666	1.66028	0.333393	1.88273	0.675383	0.675383	1.4854	2.35073	3.94554	0.525468	0.592497	1.52686	0.919624
	250	-0.158976	-0.267833	-0.119103	-0.16038	-0.198784	-0.0066401	-0.131096	-0.169706	-0.239589	-0.231027	-0.161617	-0.277777	-0.215109	-0.248307	0.061156	-0.126554	-0.089485	-0.28702	-0.266716	-0.0671197	-0.168513	-0.13635	-0.0478217	-0.101606	-0.129879	-0.144396	-0.12158	-0.0779284	-0.275128	-0.0310472	-0.153198		249	1.64005	0.957442	1.34474	1.58585	0.234075	1.48796	0.539944	0.539944	1.45336	2.23134	3.82262	0.431416	0.623965	1.3273	0.834908
	251	-0.109476	-0.242175	-0.165714	-0.102256	-0.204124	0.0460462	-0.115538	-0.144312	-0.222833	-0.210814	-0.173422	-0.256053	-0.199785	-0.217098	0.0692955	-0.134292	-0.0666722	-0.26356	-0.268711	-0.0820017	-0.169897	-0.118958	-0.0228784	-0.0845228	-0.134807	-0.104988	-0.135437	-0.035054	-0.284354	-0.0621441	-0.140551		250	1.58195	0.894794	1.16964	1.66975	0.273067	1.40666	0.544441	0.544441	1.43957	2.20264	4.01062	0.380923	0.658196	1.31062	0.768825
	252	-0.090059	-0.248096	-0.111689	-0.151609	-0.194102	0.0320265	-0.146859	-0.175882	-0.242414	-0.216765	-0.187071	-0.255501	-0.196982	-0.232718	0.0748131	-0.119843	-0.05281	-0.279293	-0.289608	-0.0842355	-0.154381	-0.114485	-0.0310454	-0.106256	-0.150071	-0.116921	-0.120534	-0.0513685	-0.278769	-0.0356124	-0.144271		251	1.62155	0.789688	1.20936	1.66636	0.255896	1.63111	0.507237	0.507237	1.36764	2.34547	3.95847	0.425981	0.598376	1.23206	0.75145
	253	-0.175027	-0.2382	-0.121107	-0.129905	-0.191063	0.026949	-0.108178	-0.164206	-0.229445	-0.210454	-0.164036	-0.26467	-0.224572	-0.208791	0.0331478	-0.123291	-0.0498262	-0.275919	-0.267931	-0.0694922	-0.165713	-0.118142	-0.0358226	-0.0852495	-0.132356	-0.127552	-0.149369	-0.0741888	-0.27661	-0.0499827	-0.1457		252	1.55749	0.640122	1.12861	1.63979	0.222653	1.42648	0.463273	0.463273	1.29078	2.17176	3.92805	0.368676	0.439142	1.08475	0.608743
	254	-0.183699	-0.249266	-0.145109	-0.203949	-0.174141	0.0319932	-0.146839	-0.168567	-0.226634	-0.200098	-0.129007	-0.257671	-0.226671	-0.21739	0.0464402	-0.120426	-0.0689089	-0.283589	-0.29044	-0.102538	-0.155499	-0.123384	-0.0271576	-0.104992	-0.13036	-0.127797	-0.158513	-0.0703117	-0.292867	-0.0607254	-0.152271		253	1.39822	0.492732	1.10135	1.50339	0.173723	1.15524	0.225003	0.225003	1.1515	1.94784	3.99213	0.31135	0.478734	1.00346	0.524789
	255	-0.106944	-0.233764	-0.135375	-0.175785	-0.186627	0.064798	-0.139931	-0.15892	-0.236494	-0.19733	-0.126389	-0.265038	-0.21574	-0.213884	0.0485484	-0.1155	-0.0469839	-0.282865	-0.29039	-0.0848795	-0.162437	-0.117978	-0.0467318	-0.07592	-0.0869785	-0.130737	-0.137783	-0.0579568	-0.267304	-0.055571	-0.141296		254	1.50109	0.677997	1.04821	1.68323	0.199044	1.05024	0.310309	0.310309	1.01112	2.04948	3.92406	0.279646	0.731675	0.952967	0.565326
	256	-0.0988046	-0.235299	-0.08246	-0.147954	-0.187531	0.0364197	-0.108079	-0.163213	-0.219046	-0.188022	-0.116466	-0.264337	-0.211788	-0.20055	0.0585454	-0.125969	-0.0408248	-0.264988	-0.2806	-0.0684452	-0.151294	-0.113051	-0.0008215	-0.101827	-0.107029	-0.114427	-0.138168	-0.0399872	-0.278788	-0.0977904	-0.135086		255	1.41574	0.578838	0.947657	1.65325	0.284769	1.21917	0.331297	0.331297	1.05126	1.84937	4.07643	0.234717	0.805498	0.854346	0.42134
	257	-0.0400487	-0.234275	-0.0812782	-0.100467	-0.172417	0.039656	-0.147431	-0.156046	-0.20803	-0.188313	-0.10375	-0.251425	-0.203727	-0.177945	0.0530486	-0.0934272	-0.031484	-0.26037	-0.253842	-0.0509341	-0.118622	-0.0909188	0.0185763	-0.0825318	-0.11042	-0.0945727	-0.0586425	-0.0183939	-0.264038	-0.0317804	-0.117128		256	1.39814	0.43081	0.798296	1.57516	0.228301	1.02604	0.213742	0.213742	0.836306	1.84199	3.78773	0.190017	0.47061	0.818145	0.372127
	258	-0.0438102	-0.239926	-0.149792	-0.14434	-0.17332	0.039656	-0.130976	-0.169317	-0.210923	-0.1883	-0.140133	-0.260727	-0.198742	-0.216179	0.0246512	-0.12604	-0.0557471	-0.270098	-0.296075	-0.0731568	-0.130208	-0.116709	0.00744211	-0.078101	-0.127617	-0.0842426	-0.1149	-0.0197434	-0.24791	-0.0404002	-0.132523		257	1.25414	0.432493	0.776962	1.43102	0.106881	0.824325	0.0948091	0.0948091	0.62198	1.67198	3.60173	0.132246	0.457297	0.612804	0.318216
	259	-0.138314	-0.241328	-0.147633	-0.112961	-0.178906	0.0712378	-0.152837	-0.162904	-0.206251	-0.188416	-0.12066	-0.247144	-0.206572	-0.202053	0.055045	-0.0944405	-0.0578995	-0.258055	-0.278292	-0.0648261	-0.139727	-0.0838713	0.0241492	-0.0601117	-0.0962444	-0.119573	-0.0556469	-0.0277707	-0.243272	-0.0537997	-0.126303		258	1.43022	0.596578	0.848412	1.60179	0.350717	0.965597	0.215047	0.215047	0.741414	1.7833	3.89593	0.229034	0.618779	0.701744	0.351323
	260	-0.0303249	-0.228505	-0.0967879	-0.100045	-0.179892	0.0790953	-0.128959	-0.127633	-0.198821	-0.181069	-0.112589	-0.23591	-0.17906	-0.163674	0.0670221	-0.0916265	-0.0584734	-0.250557	-0.258706	-0.0429417	-0.0997094	-0.0772631	0.00969716	-0.0669652	-0.0841286	-0.0669065	-0.0766492	-0.0278269	-0.221757	0.00263851	-0.107611		259	1.26378	0.407876	0.744356	1.43092	0.142167	0.700892	0.115434	0.115434	0.632469	1.32751	3.66872	0.104347	0.442773	0.532667	0.198888
	261	-0.0317978	-0.237623	-0.0338836	-0.159772	-0.16872	0.0294403	-0.119607	-0.12038	-0.21879	-0.187965	-0.129461	-0.239092	-0.2027	-0.18871	0.0547241	-0.0924004	-0.0668012	-0.262359	-0.269186	-0.0204792	-0.12766	-0.103859	-0.0015845	-0.0555534	-0.13245	-0.0854954	-0.107582	-0.0381198	-0.266184	-0.0250822	-0.120304		260	1.30086	0.244285	0.596789	1.50452	0.184761	0.615048	0.125669	0.125669	0.475954	1.14972	3.56906	0.0151101	0.268674	0.512925	0.237571
	262	-0.09724	-0.238502	-0.0891936	-0.127038	-0.189913	0.0410745	-0.135329	-0.127481	-0.204224	-0.184982	-0.104513	-0.240395	-0.186248	-0.177021	0.0447525	-0.117054	-0.0880869	-0.273937	-0.275195	-0.0305566	-0.128726	-0.10975	-0.0158805	-0.0712992	-0.116652	-0.104274	-0.11178	-0.0215055	-0.266129	0.00155318	-0.124851		261	1.30404	0.245823	0.593469	1.45104	0.166517	0.606448	0.139165	0.139165	0.536211	1.28801	3.64644	0.127267	0.511066	0.514965	0.290559
	263	-0.0864226	-0.227017	-0.0883227	-0.112615	-0.175128	0.0561557	-0.098809	-0.145865	-0.186094	-0.166414	-0.142597	-0.248843	-0.188976	-0.177741	0.0473766	-0.0972191	-0.0689481	-0.265525	-0.272246	-0.0350955	-0.118525	-0.100463	0.0234569	-0.0822095	-0.0883483	-0.0812388	-0.0811457	-0.0474766	-0.261491	-0.0231065	-0.11803		262	1.29698	0.396448	0.629166	1.5293	0.243709	0.773122	0.134684	0.134684	0.500442	1.39147	3.50061	0.111182	0.507089	0.520818	0.336054
	264	-0.0512233	-0.241847	-0.0444843	-0.0848715	-0.176524	0.0667889	-0.0984246	-0.162012	-0.197574	-0.170889	-0.103289	-0.234796	-0.146897	-0.178745	0.0643011	-0.119172	-0.0740495	-0.262023	-0.251537	-0.0383383	-0.104197	-0.0670096	-0.0170084	-0.0377104	-0.085955	-0.0908548	-0.0831654	-0.0140615	-0.249491	0.0363613	-0.10729		263	1.16032	0.186264	0.510112	1.47296	0.154585	0.640632	-0.0922072	-0.0922072	0.398118	1.1796	3.23214	0.00323222	0.256742	0.414404	0.193625
	265	-0.149187	-0.243787	-0.0770581	-0.152332	-0.183342	0.0322207	-0.108822	-0.147098	-0.203535	-0.169553	-0.11328	-0.246992	-0.178208	-0.176738	0.048252	-0.106269	-0.0902561	-0.26661	-0.283135	-0.0567217	-0.138792	-0.08204	-0.0029304	-0.0503018	-0.127214	-0.108351	-0.127493	-0.0484502	-0.272784	0.00386659	-0.127565		264	1.18036	0.26011	0.454178	1.41057	0.135089	0.5268	0.0540265	0.0540265	0.395653	1.04714	3.32214	0.0432139	0.291319	0.375461	0.130125
	266	-0.105956	-0.230582	-0.0663215	-0.121218	-0.166995	0.0739186	-0.11508	-0.141717	-0.200824	-0.164979	-0.120099	-0.235193	-0.193685	-0.173484	0.100219	-0.0954782	-0.0983958	-0.258692	-0.267684	-0.0440949	-0.11558	-0.104569	-0.0166382	-0.0578334	-0.118132	-0.108621	-0.126606	-0.0229274	-0.263023	-0.0064498	-0.118891		265	1.20473	0.364012	0.549131	1.48426	0.27327	0.53744	0.0928347	0.0928347	0.366883	1.03832	3.10521	0.100323	0.549793	0.406213	0.228488
	267	-0.122946	-0.236958	-0.0474407	-0.0780351	-0.15032	0.0628965	-0.128911	-0.113982	-0.196877	-0.142641	-0.0889006	-0.22701	-0.153806	-0.165977	0.0834297	-0.0926567	-0.0730131	-0.260801	-0.248462	-0.0441212	-0.136677	-0.0868991	0.00629006	-0.0471293	-0.0840655	-0.105545	-0.0741134	-0.0199766	-0.272846	0.0410712	-0.106881		266	1.09554	0.0511751	0.37344	1.40175	0.147047	0.552333	-0.0172279	-0.0172279	0.30373	0.820581	3.30538	-0.00585765	0.304806	0.343601	0.163468
	268	-0.077859	-0.225892	-0.0798785	-0.136493	-0.143749	0.0958622	-0.108235	-0.11743	-0.203954	-0.151584	-0.113174	-0.230661	-0.186773	-0.164173	0.0822955	-0.0739762	-0.0974754	-0.253073	-0.274634	-0.0618583	-0.0948072	-0.0985927	7.2925e-05	-0.0677157	-0.107385	-0.111604	-0.0851547	-0.0407	-0.266289	0.0567941	-0.11127		267	1.11492	0.153306	0.319963	1.36923	0.106624	0.492871	-0.0192992	-0.0192992	0.258227	0.826571	3.11924	0.0097297	0.377593	0.388695	0.103179
	269	-0.092763	-0.243464	-0.0646617	-0.109594	-0.152702	0.0686741	-0.127202	-0.109902	-0.198904	-0.141021	-0.109316	-0.215597	-0.169498	-0.156909	0.0587907	-0.0681147	-0.118019	-0.251703	-0.274345	-0.073328	-0.110212	-0.08982	0.0107683	-0.0815974	-0.0932889	-0.0865823	-0.0744107	-0.0274347	-0.247603	0.0652837	-0.109482		268	1.06845	0.093255	0.379422	1.35145	0.07931	0.635922	-0.0751978	-0.0751978	0.205401	0.857275	3.02013	-0.0379537	0.412345	0.450086	0.0962353
	270	-0.0278488	-0.215893	-0.0503822	-0.149326	-0.162395	0.0754808	-0.141369	-0.130208	-0.199633	-0.155568	-0.13697	-0.229723	-0.184391	-0.174885	0.063533	-0.0779656	-0.122884	-0.244394	-0.270251	-0.072194	-0.104986	-0.083865	0.00345161	-0.0630226	-0.0875528	-0.110352	-0.145114	-0.0518229	-0.275183	0.0446252	-0.116036		269	1.1015	0.107006	0.304734	1.27146	0.108694	0.568478	-0.0572754	-0.0572754	0.233398	0.836141	2.85691	-0.0615998	0.207987	0.34051	0.102096
	271	-0.0730165	-0.221394	-0.0520513	-0.111113	-0.130113	0.057007	-0.130979	-0.125992	-0.200894	-0.167175	-0.122439	-0.213412	-0.16451	-0.159168	0.119438	-0.0947698	-0.112602	-0.240083	-0.259348	-0.0768054	-0.114004	-0.0676771	0.016388	-0.0698231	-0.121122	-0.081318	-0.0759304	-0.027134	-0.258078	0.00677424	-0.109045		270	1.08086	0.203205	0.416198	1.30366	0.0681955	0.434355	0.00245206	0.00245206	0.196117	0.614453	2.76861	0.0319441	0.380705	0.32648	0.049868
	272	-0.0300289	-0.216109	-0.0427464	-0.087774	-0.132495	0.0641583	-0.102337	-0.134558	-0.179066	-0.125426	-0.121639	-0.208611	-0.158335	-0.128977	0.101516	-0.0781791	-0.0949981	-0.250022	-0.250148	-0.0815862	-0.0861113	-0.0764663	-0.000155	-0.0589226	-0.0724777	-0.085387	-0.0565014	-0.0118495	-0.243961	0.0614719	-0.0962574		271	0.945246	0.12862	0.296012	1.27933	0.0619614	0.502636	-0.1253	-0.1253	0.293151	0.624385	2.9728	0.0140578	0.377421	0.311634	0.0197648
	273	-0.0342142	-0.222789	-0.0460629	-0.108256	-0.142435	0.0519684	-0.114452	-0.12591	-0.182202	-0.144619	-0.122144	-0.227663	-0.179076	-0.168258	0.0978282	-0.0815187	-0.113032	-0.254595	-0.274778	-0.0988551	-0.107268	-0.0633319	0.0110758	-0.0707864	-0.0915797	-0.086901	-0.0927478	-0.0110493	-0.27597	0.0352206	-0.108147		272	1.02688	0.279446	0.343563	1.21824	0.0748908	0.545986	0.0529124	0.0529124	0.345869	0.828452	2.8258	0.0774582	0.413728	0.36916	0.144979
	274	-0.14325	-0.230975	-0.0163884	-0.129729	-0.141613	0.061228	-0.152118	-0.140172	-0.195757	-0.159968	-0.116226	-0.232149	-0.166143	-0.154796	0.121558	-0.0878987	-0.11067	-0.250056	-0.280773	-0.113655	-0.118885	-0.0901591	0.0133852	-0.0638419	-0.0964026	-0.0776075	-0.0767706	-0.0274786	-0.280147	0.030048	-0.114247		273	0.968534	0.175414	0.317264	1.21801	0.159977	0.493091	0.0422986	0.0422986	0.220552	0.586462	2.57355	0.0167917	0.221992	0.371114	0.0870786
	275	-0.0216723	-0.210775	-0.0519396	-0.101431	-0.13496	0.091981	-0.10325	-0.137044	-0.179448	-0.133387	-0.110583	-0.222593	-0.166085	-0.131364	0.0670465	-0.0638352	-0.116213	-0.233302	-0.275608	-0.110902	-0.114277	-0.0777918	0.009791	-0.0483812	-0.0717164	-0.0796316	-0.0621515	0.00599794	-0.273202	0.00723705	-0.10165		274	1.01594	0.167973	0.286332	1.25532	0.014743	0.431902	-0.00532897	-0.00532897	0.216143	0.653668	2.58242	0.0410234	0.285961	0.305618	0.092546
	276	-0.0326523	-0.224685	-0.0399471	-0.130915	-0.132495	0.0677675	-0.131602	-0.1625	-0.202171	-0.145304	-0.0994836	-0.228891	-0.15773	-0.174306	0.110556	-0.0751084	-0.117943	-0.250175	-0.293301	-0.107968	-0.113222	-0.0949095	-6.461e-05	-0.0808269	-0.0897538	-0.0844909	-0.0378464	-0.0082458	-0.289367	0.0230348	-0.110151		275	0.980387	0.218956	0.403696	1.12822	0.105985	0.475995	-0.0436929	-0.0436929	0.207146	0.759876	2.38519	0.072674	0.397475	0.306974	0.155179
	277	0.0680392	-0.226228	-0.0570064	-0.090294	-0.116889	0.100183	-0.120021	-0.151191	-0.182691	-0.147011	-0.09127	-0.21218	-0.147905	-0.127995	0.113035	-0.0686617	-0.121678	-0.226411	-0.263002	-0.0869118	-0.0945526	-0.0683556	0.00617879	-0.0625874	-0.0527452	-0.0397278	-0.0747697	-0.0054309	-0.285676	0.0112137	-0.0940847		276	0.86372	0.0224856	0.189314	1.09047	-0.0094285	0.371113	-0.0329839	-0.0329839	0.186869	0.552837	2.07619	-0.075852	0.0354449	0.21486	-0.0149889
	278	0.0666817	-0.20731	0.00150122	-0.0689923	-0.118532	0.0831104	-0.118615	-0.123716	-0.17979	-0.118194	-0.0944961	-0.20455	-0.146295	-0.136687	0.0978364	-0.054706	-0.0945825	-0.225385	-0.274247	-0.0968533	-0.0921483	-0.0619396	0.0380117	-0.0422183	-0.0382008	-0.0312989	-0.0604398	0.00756432	-0.263423	0.0304901	-0.0842475		277	0.83062	0.00274316	0.168804	1.0425	0.00689876	0.366911	-0.116197	-0.116197	0.0627217	0.496944	2.04452	-0.0564256	0.432573	0.230758	0.0612865
	279	0.0526225	-0.221993	-0.0126916	-0.133811	-0.132003	0.0616614	-0.124312	-0.145527	-0.186747	-0.128533	-0.105096	-0.214735	-0.14292	-0.12659	0.102152	-0.0597198	-0.115697	-0.242649	-0.280039	-0.107928	-0.0925072	-0.0766948	0.019193	-0.0756469	-0.0942725	-0.0687856	-0.0688249	-0.0144806	-0.280504	0.00512926	-0.100398		278	0.932787	0.0927918	0.283025	1.16574	0.0705977	0.45276	-0.128551	-0.128551	0.177838	0.542036	2.2093	0.0966902	0.256051	0.347189	0.10411
	280	0.00749924	-0.211114	-0.0539204	-0.0999533	-0.140628	0.0693635	-0.132395	-0.148453	-0.179374	-0.140552	-0.0976859	-0.209815	-0.138643	-0.133991	0.0621893	-0.043244	-0.12667	-0.237697	-0.26173	-0.0910164	-0.126739	-0.0671551	0.011438	-0.0518557	-0.0865072	-0.0458269	-0.0876593	0.0111144	-0.290542	-0.0049155	-0.101549		279	0.771456	0.0265742	0.102933	1.09216	0.0356942	0.29234	-0.122609	-0.122609	0.111733	0.445643	1.81549	-0.0199802	0.242911	0.221956	0.0700784
	281	0.0163491	-0.218541	-0.0321387	-0.0944059	-0.145803	0.0696251	-0.126257	-0.155968	-0.18565	-0.144718	-0.0861069	-0.210786	-0.166911	-0.140392	0.126561	-0.0530601	-0.0983261	-0.239161	-0.248166	-0.110516	-0.0736011	-0.0619502	0.0386031	-0.02161	-0.0602147	-0.0359536	-0.0590916	0.00836668	-0.254947	0.0222695	-0.0914167		280	0.829477	0.00181278	0.213303	0.921264	0.0472686	0.277629	-0.144298	-0.144298	0.111913	0.340428	1.77839	-0.0285493	0.355981	0.225082	0.0732079
	282	-0.0416523	-0.242422	-0.101833	-0.133446	-0.152127	0.0591866	-0.144098	-0.150597	-0.193835	-0.154886	-0.115537	-0.210815	-0.156956	-0.15408	0.0718703	-0.0606426	-0.137201	-0.24613	-0.269612	-0.104587	-0.10099	-0.0757345	0.0457171	-0.0684966	-0.0632564	-0.0363072	-0.0275676	0.0107995	-0.273695	0.0170969	-0.107061		281	0.880956	-0.018739	0.232436	0.84366	0.0293326	0.376444	-0.144228	-0.144228	0.0812728	0.444538	1.7467	0.0017688	0.353736	0.271812	0.0768528
	283	0.103329	-0.241352	-0.0322863	-0.116571	-0.13726	0.0727224	-0.124537	-0.130679	-0.17305	-0.129832	-0.089444	-0.20716	-0.115166	-0.124202	0.107754	-0.0480616	-0.110893	-0.226782	-0.238785	-0.0981691	-0.0543152	-0.0745016	0.0515055	-0.0667743	-0.072443	0.00572242	-0.0523423	0.00086005	-0.258053	0.022057	-0.0852904		282	0.825399	0.0822176	0.198683	0.795149	0.0860311	0.425265	-0.106317	-0.106317	0.229224	0.599115	1.70108	0.0310227	0.352871	0.257745	0.118803
	284	0.0336792	-0.234603	-0.0033125	-0.100044	-0.118695	0.0857471	-0.138675	-0.141922	-0.191388	-0.133279	-0.0829174	-0.207745	-0.142971	-0.113136	0.0975191	-0.0125322	-0.113579	-0.224097	-0.254654	-0.0971245	-0.0748836	-0.0562113	0.088771	-0.0558484	-0.0179124	-0.0293427	-0.0391134	-0.0013853	-0.269149	0.0218721	-0.0842311		283	0.761226	0.06613	0.237795	0.848499	0.0670467	0.348383	-0.0950664	-0.0950664	0.139118	0.536695	1.79699	-0.0411423	0.403009	0.2231	0.140209
	285	0.00592908	-0.226446	-0.117198	-0.15112	-0.125842	0.0431263	-0.137725	-0.134778	-0.183221	-0.147213	-0.0820081	-0.206878	-0.12415	-0.12231	0.119839	-0.0300833	-0.0806706	-0.236125	-0.253803	-0.106421	-0.0730441	-0.0597255	0.0771459	-0.080687	-0.0486411	-0.0418888	-0.0847529	0.00046546	-0.288112	-0.0053644	-0.0967234		284	0.734878	-0.0500569	0.0508595	0.631709	-0.0123665	0.145417	-0.245416	-0.245416	0.0372275	0.403444	1.37965	-0.0558612	0.156121	0.175719	-0.00848739
	286	0.0656062	-0.218045	-0.0597113	-0.107557	-0.125431	0.0334221	-0.13896	-0.120419	-0.193501	-0.131767	-0.0717636	-0.220776	-0.153822	-0.128398	0.08621	-0.0152443	-0.0864738	-0.242481	-0.264408	-0.123563	-0.0717891	-0.0983892	0.0758694	-0.0696182	-0.0553293	-0.0270626	-0.0427001	0.00138197	-0.279083	-0.0437053	-0.0942502		285	0.714859	0.0341737	0.0850566	0.686038	0.0463747	0.314144	-0.26018	-0.26018	0.136814	0.415822	1.48932	-0.0198718	0.215249	0.20387	0.107145
	287	0.0205607	-0.225387	-0.0180162	-0.131637	-0.140874	0.0400786	-0.0908076	-0.143097	-0.182868	-0.130903	-0.0824645	-0.219533	-0.171874	-0.123309	0.0930619	-0.0144291	-0.0944872	-0.227398	-0.256475	-0.108152	-0.0584972	-0.0975035	0.0804994	-0.0934453	-0.0104045	-0.0195568	-0.041584	0.00638608	-0.266547	-0.0112671	-0.0906643		286	0.811553	0.0855386	0.0918486	0.612312	0.0698572	0.304106	-0.194062	-0.194062	0.177407	0.587124	1.5317	-0.0540712	0.304288	0.234686	0.184849
	288	0.0866366	-0.229097	0.00096306	-0.0917453	-0.127238	0.0679791	-0.104384	-0.119575	-0.183964	-0.122345	-0.0792899	-0.210631	-0.124629	-0.124821	0.106885	-0.0002009	-0.0844397	-0.226653	-0.233294	-0.103354	-0.0580769	-0.0952938	0.0952377	-0.0551287	-0.0067749	-0.0202794	0.0245586	0.0093691	-0.25681	0.0307189	-0.0745226		287	0.712162	-0.145415	0.159706	0.443958	0.0434883	0.242153	-0.253909	-0.253909	0.0606709	0.470362	1.24151	-0.0395361	0.2296	0.244994	0.0184546
	289	0.134412	-0.21856	0.0589919	-0.0813938	-0.128964	0.0760537	-0.0631236	-0.119106	-0.179559	-0.130394	-0.0750793	-0.206903	-0.139399	-0.115453	0.130443	0.00046976	-0.0751188	-0.218228	-0.246578	-0.0902126	-0.0531225	-0.0676661	0.119509	-0.0368908	-0.0212079	-0.0330639	0.0195049	0.0327362	-0.275085	0.00754328	-0.0665147		288	0.688729	-0.0152595	0.0416922	0.462392	0.00416418	0.327709	-0.167218	-0.167218	0.0218249	0.454106	1.38809	-0.0867648	0.100967	0.200723	0.128994
	290	0.00355856	-0.234351	-0.0336477	-0.0742811	-0.14802	0.0622675	-0.0885377	-0.136976	-0.196315	-0.135637	-0.0878081	-0.218007	-0.144505	-0.128446	0.127453	-0.031286	-0.109522	-0.22015	-0.245712	-0.10615	-0.0840157	-0.082868	0.094023	-0.0503167	-0.0119582	-0.0359016	-0.0326651	0.00519005	-0.287245	-0.0047645	-0.0878864		289	0.751464	0.0522473	0.0799545	0.432036	0.146331	0.386567	-0.0480365	-0.0480365	0.0793645	0.566666	1.41324	0.0282994	0.121195	0.271646	0.116398
	291	0.0884013	-0.22369	-0.0342765	-0.0912124	-0.146213	0.0683408	-0.0937074	-0.123619	-0.184693	-0.122338	-0.0768335	-0.225374	-0.15	-0.118737	0.131152	-0.0283055	-0.0829156	-0.231113	-0.217712	-0.101461	-0.039634	-0.0751445	0.134076	-0.0611194	-0.0202416	-0.0300425	-0.0165549	0.0149617	-0.243574	-0.006639	-0.0769406		290	0.637453	-0.0890495	0.0453494	0.469228	0.0369978	0.344199	-0.0905096	-0.0905096	0.0465639	0.469004	1.21045	0.0218455	0.351142	0.279482	0.0891485
	292	0.058264	-0.221322	-0.0100258	-0.0914906	-0.125513	0.0613502	-0.119262	-0.132657	-0.188041	-0.108988	-0.0607509	-0.220324	-0.125163	-0.106398	0.137785	-0.0259959	-0.0883659	-0.220809	-0.222163	-0.10355	-0.0421388	-0.0747985	0.134415	-0.0620669	-0.0263408	-0.0366303	-0.0248051	0.00825591	-0.267784	0.0226613	-0.0760884		291	0.596905	-0.0451109	0.133634	0.2795	0.0316833	0.192201	-0.201704	-0.201704	0.0561544	0.605117	1.16866	0.0592137	0.407331	0.224166	0.101067
	293	0.0276417	-0.205305	-0.0285208	-0.0874397	-0.121242	0.0927261	-0.105878	-0.126834	-0.174229	-0.132679	-0.0541762	-0.210555	-0.110207	-0.126196	0.174227	-0.0235789	-0.0971629	-0.217054	-0.232282	-0.117029	-0.0561693	-0.0831373	0.107179	-0.0520362	-0.0264906	-0.0329019	0.00523227	0.0195712	-0.275952	-0.0260273	-0.0765502		292	0.71317	0.0390926	0.145179	0.358913	0.052202	0.284667	-0.125343	-0.125343	0.083089	0.502229	1.24951	0.0273238	0.145403	0.164026	0.0901081
	294	0.133605	-0.209812	-0.0263026	-0.0741474	-0.108099	0.108948	-0.0954199	-0.123206	-0.164289	-0.1128	-0.0773926	-0.213484	-0.124093	-0.102521	0.132063	-0.0031406	-0.0710618	-0.217869	-0.212991	-0.0865096	-0.043888	-0.0503933	0.104827	-0.0839858	-0.0308022	-0.0296493	0.0357357	0.0443126	-0.278277	0.00613976	-0.0658168		293	0.712136	0.0315641	0.0912149	0.326542	0.06301	0.326346	-0.139942	-0.139942	0.0492458	0.589711	1.07955	0.135717	0.284578	0.220777	0.00799093
	295	0.0260118	-0.224507	-0.0168571	-0.0821578	-0.123213	0.0749637	-0.125231	-0.145527	-0.187	-0.113254	-0.0707111	-0.201789	-0.118968	-0.111235	0.143541	-0.0048272	-0.0919452	-0.216671	-0.242338	-0.0835645	-0.0595044	-0.0595616	0.102356	-0.0267697	-0.0591602	-0.0567353	0.0734759	0.0132527	-0.299602	-0.0087701	-0.0765432		294	0.613098	0.0684664	0.0409891	0.303266	0.0566469	0.294615	-0.0905907	-0.0905907	0.0494263	0.611621	0.9841	0.0556562	0.134682	0.247452	-0.00833036
	296	0.093416	-0.222995	-0.0293026	-0.136789	-0.146542	0.0747306	-0.108292	-0.132611	-0.193503	-0.0965608	-0.0658472	-0.199365	-0.14545	-0.107556	0.147633	-0.0199466	-0.0929407	-0.228677	-0.249199	-0.095013	-0.025862	-0.0633977	0.106291	-0.0548337	-0.05272	-0.0329665	0.09643	0.0169049	-0.293599	0.0143119	-0.0748084		295	0.737652	0.135641	0.140265	0.318275	0.116642	0.496474	-0.0518265	-0.0518265	0.0512793	0.653986	1.21513	0.144222	0.262277	0.238643	0.0918386
	297	0.0180804	-0.213116	0.00455911	-0.117327	-0.131838	0.0499943	-0.105201	-0.126784	-0.182523	-0.101291	-0.097616	-0.213803	-0.150624	-0.109528	0.142881	-0.0274297	-0.10185	-0.206596	-0.244783	-0.103143	-0.0476787	-0.0618077	0.107881	-0.0849982	-0.0010072	-0.0489506	0.106597	-0.0031269	-0.286735	-0.0370297	-0.0791598		296	0.717348	0.152887	0.0581627	0.198222	0.0868233	0.283687	-0.0859139	-0.0859139	0.0989582	0.498315	0.916593	0.119284	0.423063	0.226382	0.113664
	298	0.197319	-0.203129	-0.0132243	-0.0791904	-0.12461	0.0928819	-0.0603057	-0.145395	-0.178888	-0.0850384	-0.0847217	-0.19891	-0.108641	-0.100854	0.142291	-0.0120911	-0.0815456	-0.201637	-0.235468	-0.102077	-0.0298324	-0.0530133	0.10461	-0.0561777	-0.0039034	-0.0155738	0.212967	0.0305819	-0.271136	0.080027	-0.0528229		297	0.543578	0.110112	0.0097349	0.166529	0.0297165	0.272723	-0.0903033	-0.0903033	-0.0620549	0.465603	0.781979	0.0767536	0.182228	0.136257	0.0633485
	299	0.144217	-0.208469	0.00534955	-0.0423733	-0.12231	0.101768	-0.0218861	-0.0920064	-0.177949	-0.0871697	-0.0395776	-0.196681	-0.0965563	-0.0752824	0.159235	0.00577654	-0.083099	-0.189721	-0.233769	-0.0698725	-0.0074809	-0.0338777	0.0990202	-0.0385246	-0.0435875	-0.0369602	0.081593	0.0300176	-0.257032	0.0136642	-0.0504515		298	0.627533	0.258385	0.175447	0.160916	0.155658	0.534458	-0.0151002	-0.0151002	0.121845	0.677802	0.969182	0.182901	0.509683	0.206179	0.020515
	300	0.0981932	-0.185101	-0.0084324	-0.165444	-0.123706	0.0952898	0.0106348	-0.10308	-0.159731	-0.0868146	-0.0833368	-0.202389	-0.10516	-0.077789	0.153898	-0.0255566	-0.0837613	-0.195553	-0.238701	-0.0906079	-0.0494835	-0.0429321	0.048245	-0.0500851	0.00371216	-0.0407444	0.0553237	-0.0017226	-0.307413	0.0282842	-0.0644655		299	0.594458	0.109937	0.0500226	0.128037	0.0242488	0.22457	-0.170998	-0.170998	-0.009356	0.56729	0.856232	0.0449827	0.269711	0.151637	0.0597099
	301	0.114237	-0.198872	-0.0779649	-0.0882578	-0.113356	0.0605826	0.00332221	-0.0845893	-0.169523	-0.0932138	-0.0626078	-0.190072	-0.129731	-0.0889087	0.17154	-0.0220897	-0.0853777	-0.203109	-0.234456	-0.0922367	-0.0224597	-0.0485223	0.0792589	-0.039552	-0.02837	-0.0477383	0.0195469	0.00883	-0.303151	0.0503525	-0.063883		300	0.603614	0.0538452	0.0229529	0.106587	0.0437691	0.363131	-0.176069	-0.176069	0.0659967	0.580194	0.797841	0.0773934	0.149378	0.11837	-0.0112663
	302	0.0777867	-0.185233	-0.0058822	-0.0854939	-0.118778	0.0875429	-0.0094264	-0.129621	-0.185977	-0.0755511	-0.0428808	-0.19347	-0.129216	-0.083846	0.166503	-0.0027528	-0.0804634	-0.175053	-0.218634	-0.0885219	-0.0200907	-0.0427499	0.111313	-0.0520247	-0.0248271	-0.0283506	0.0674213	0.0207295	-0.277127	0.022201	-0.0567491		301	0.625002	0.208355	0.102933	0.121238	0.0137717	0.216932	-0.0482427	-0.0482427	0.0560648	0.47729	1.02942	0.0596909	0.166493	0.181877	0.123675
	303	0.0783314	-0.184993	-0.0669885	-0.106204	-0.112781	0.0968689	-0.0669121	-0.116154	-0.185047	-0.0925915	-0.0623265	-0.205678	-0.12304	-0.0870071	0.142929	0.00038203	-0.095775	-0.203044	-0.252835	-0.0990606	-0.0266204	-0.059004	0.0754662	-0.0724805	-0.0142644	-0.0494876	0.0229836	-0.010409	-0.268952	-0.0001956	-0.0714963		302	0.647299	0.224197	0.162608	0.0962681	0.0775481	0.398953	-0.0315595	-0.0315595	0.0747768	0.754912	0.728151	0.136824	0.299102	0.209951	0.174679
	304	0.142349	-0.176797	-0.0570564	-0.0557797	-0.121735	0.0976473	-0.0063193	-0.0912619	-0.183862	-0.0600592	-0.040453	-0.196189	-0.0938207	-0.0619839	0.186128	0.00510432	-0.0528073	-0.180819	-0.22406	-0.0952695	0.0183637	-0.0447902	0.10463	-0.052347	0.00654842	-0.0335217	0.0747973	0.0259546	-0.261707	0.0797119	-0.0449801
	305	0.147873	-0.183848	-0.0920117	-0.0767087	-0.120503	0.0917582	-0.0340334	-0.0741834	-0.172767	-0.0899747	-0.0566738	-0.210064	-0.110789	-0.0697162	0.148917	0.0110013	-0.0639467	-0.196705	-0.217365	-0.0905789	0.00860456	-0.0363897	0.0620032	-0.0469672	-0.0067775	-0.0253141	0.0856797	0.0435734	-0.263773	0.0635708	-0.052537
	306	0.0163866	-0.198088	-0.0675938	-0.113329	-0.119763	0.121944	-0.0306638	-0.112398	-0.1797	-0.072399	-0.0743844	-0.204506	-0.111035	-0.0712417	0.144167	0.00843727	-0.0637074	-0.17896	-0.239272	-0.118903	-0.0241625	-0.0343112	0.0653586	-0.0264458	-0.0081389	-0.0119329	0.0501976	0.0211514	-0.25387	0.0238648	-0.06211
	307	0.154687	-0.189957	-0.0367236	-0.120226	-0.100131	0.0884106	-0.0015621	-0.0929534	-0.177699	-0.0761148	-0.0418997	-0.203569	-0.123	-0.088444	0.143686	0.0303644	-0.0678465	-0.184152	-0.238385	-0.110747	-0.0090021	-0.0261942	0.0947501	-0.0368267	0.00046606	-0.0192815	2.6786e-05	0.0357296	-0.265815	0.0385766	-0.0541277
	308	0.117649	-0.179009	-0.0862294	-0.112276	-0.091753	0.141374	0.0346101	-0.0888953	-0.173653	-0.0691482	-0.0658724	-0.199265	-0.103675	-0.0671832	0.148205	0.0213444	-0.0482093	-0.185936	-0.234468	-0.116229	-0.0067008	-0.0305152	0.0566515	-0.0170558	-0.0145754	-0.0276987	0.0178058	0.0542644	-0.250364	0.0382377	-0.0512857
	309	0.0491362	-0.192563	-0.0581835	-0.0853159	-0.0892888	0.111706	-0.0030598	-0.0904843	-0.183659	-0.0749721	-0.0754663	-0.183131	-0.111459	-0.0453163	0.160218	0.0220705	-0.049874	-0.182115	-0.240681	-0.102677	-0.01313	-0.0482975	0.0838644	-0.0279334	0.015156	-0.0191916	0.0403974	0.0380238	-0.239102	0.0370851	-0.0519415
	310	0.0692537	-0.192051	-0.065185	-0.0846208	-0.0946279	0.0934267	-0.0051377	-0.0829716	-0.173841	-0.0719784	-0.0420596	-0.18729	-0.113962	-0.065136	0.146447	0.0139032	-0.0700696	-0.184084	-0.229072	-0.116482	0.0171956	-0.0568317	0.0543836	-0.0580262	-0.0080012	-0.0344052	0.038942	0.049209	-0.268639	0.0250835	-0.0565543
	311	0.143694	-0.204163	-0.0717421	-0.090176	-0.0925742	0.0828272	-0.0254976	-0.1037	-0.178122	-0.0733761	-0.0758047	-0.182779	-0.120909	-0.0821043	0.163665	0.00485238	-0.045575	-0.178897	-0.241875	-0.113482	0.0082838	-0.0399113	0.0513816	-0.0556981	-0.0013025	-0.0352928	0.0513486	0.0397325	-0.24914	-0.0104025	-0.057558
	312	0.124705	-0.203361	-0.0760981	-0.0998235	-0.0958599	0.0972527	-0.0007837	-0.0845574	-0.169215	-0.0568267	-0.0622548	-0.169058	-0.136927	-0.0633144	0.181806	0.0327464	-0.0362439	-0.172933	-0.229968	-0.0996866	0.0332386	-0.0431963	0.0642368	-0.0198778	-0.0182975	-0.0155397	0.0459074	0.0660442	-0.274328	0.0282232	-0.0484663
	313	0.111446	-0.202929	-0.0701323	-0.131086	-0.108757	0.109326	0.00518317	-0.129871	-0.157293	-0.0609006	-0.0822241	-0.179754	-0.121987	-0.0697828	0.136515	0.0108742	-0.0439536	-0.183583	-0.242556	-0.115133	-0.0091157	-0.0624344	0.0408268	-0.0574404	-0.0329691	-0.017437	-0.0069787	0.0510215	-0.256011	0.00036849	-0.0625589
	314	0.0348644	-0.216169	-0.115522	-0.136342	-0.103992	0.0755922	0.0301975	-0.104389	-0.186739	-0.0639145	-0.0900851	-0.20433	-0.134493	-0.0944656	0.106328	0.00383637	-0.0449519	-0.186512	-0.267269	-0.138912	-0.0052568	-0.0641842	0.0525919	-0.0342562	-0.0151434	-0.0499323	0.0470601	0.0444421	-0.282656	-0.0332141	-0.0725939
	315	0.165168	-0.208759	-0.0945791	-0.141985	-0.100707	0.107969	0.00266007	-0.0921393	-0.180953	-0.055501	-0.0511696	-0.188429	-0.129634	-0.0586594	0.118817	0.0150235	-0.0239163	-0.185141	-0.228293	-0.130559	-0.0051008	-0.0481693	0.0489226	-0.0421786	0.00019021	-0.0446239	0.0809412	0.0513587	-0.272212	0.0475348	-0.0548042
	316	0.0955545	-0.194398	-0.0108381	-0.127078	-0.0892065	0.126626	-0.0408762	-0.0837006	-0.158667	-0.0585962	-0.046203	-0.192193	-0.134898	-0.0525713	0.122302	0.0113882	-0.0139025	-0.167834	-0.242959	-0.120993	0.0153821	-0.0420552	0.096385	0.00469247	0.0288518	-0.0302256	0.0601782	0.0688739	-0.256202	0.0557326	-0.0459143
	317	0.132584	-0.189858	-0.0645211	-0.0840466	-0.080828	0.0941774	-0.0231153	-0.0778421	-0.168666	-0.0756681	-0.050733	-0.175233	-0.114349	-0.0786734	0.136057	0.00516547	-0.0505537	-0.1768	-0.221352	-0.137543	0.0103779	-0.0421467	0.0659363	-0.0264004	0.0423859	-0.038571	0.0376	0.0420629	-0.251355	0.0693773	-0.049751
	318	0.163381	-0.172714	-0.083862	-0.0840171	-0.076803	0.0989488	-0.0293814	-0.0655477	-0.157338	-0.0618433	-0.064154	-0.194185	-0.105744	-0.0583056	0.129442	0.0275342	-0.0518134	-0.159983	-0.228586	-0.125911	0.0344545	-0.0610877	0.0720074	-0.0434765	0.0473086	-0.0420043	0.0798698	0.0631395	-0.248488	0.0894051	-0.0436585
	319	0.165468	-0.169674	-0.081172	-0.114408	-0.0720388	0.124975	-0.0170453	-0.101677	-0.17264	-0.0642057	-0.0591424	-0.183234	-0.125596	-0.0596804	0.14778	0.0264936	-0.0617791	-0.162383	-0.238904	-0.128232	0.0232326	-0.0429149	0.0516519	-0.0245947	0.0414995	-0.0421058	0.118435	0.0434835	-0.25221	-0.0029517	-0.0477856
	320	0.184749	-0.165506	-0.0772401	-0.119595	-0.0811567	0.106517	0.0113655	-0.100918	-0.171657	-0.0598166	-0.0721082	-0.176293	-0.103578	-0.0538136	0.095835	0.0158567	-0.0790288	-0.160025	-0.224185	-0.121824	0.0369438	-0.0601946	0.0565148	-0.0486825	0.0444944	-0.0511936	0.0418046	0.0732803	-0.237817	0.0613605	-0.0478637
	321	0.234238	-0.151507	-0.10868	-0.107864	-0.0896993	0.0840782	-0.0108061	-0.105428	-0.177024	-0.0720813	-0.0608982	-0.18442	-0.127662	-0.0654501	0.137493	0.00538901	-0.068548	-0.172247	-0.235324	-0.127829	0.054921	-0.0590517	0.0707666	-0.0553625	0.0393562	-0.0476385	0.0335347	0.0785041	-0.248015	0.00839722	-0.0509619
	322	0.109102	-0.158877	-0.131532	-0.150242	-0.0842779	0.0795684	0.00628119	-0.120257	-0.166303	-0.0576861	-0.0628203	-0.183437	-0.128563	-0.0714758	0.0919281	0.0128405	-0.050147	-0.174271	-0.241377	-0.150859	-0.0096171	-0.0668075	0.0870659	-0.0645501	-0.0310508	-0.0458632	0.0150245	0.0704991	-0.255605	0.0206994	-0.0637536
	323	0.0632746	-0.170673	-0.0960959	-0.151063	-0.0822244	0.0496106	0.0240799	-0.11973	-0.168072	-0.0607025	-0.0625177	-0.192404	-0.113051	-0.0662106	0.112109	0.0194975	-0.0642869	-0.170875	-0.251719	-0.151104	0.0332506	-0.0820965	0.0913033	-0.0448414	0.0219803	-0.0326715	0.025456	0.0710008	-0.278954	0.0433512	-0.0601459
	324	0.156684	-0.159054	-0.0069914	-0.0680189	-0.0668637	0.115565	0.0265706	-0.0924397	-0.173435	-0.0440448	-0.0335758	-0.177635	-0.103828	-0.0592294	0.15491	0.0320052	-0.0610074	-0.159257	-0.232984	-0.125722	0.0508728	-0.0644417	0.0990194	-0.0194655	0.0452521	-0.0198526	0.00237863	0.0836778	-0.26974	0.0173912	-0.0384419
	325	0.110174	-0.16474	-0.0351724	-0.0700857	-0.0619353	0.111127	0.0221427	-0.104688	-0.164793	-0.0562363	-0.0481748	-0.196314	-0.105309	-0.0428271	0.135401	0.0332452	-0.0458466	-0.166448	-0.241729	-0.130332	0.0554234	-0.0676797	0.0808964	-0.0287479	0.0466119	-0.0112007	0.00641176	0.0848585	-0.256687	-0.0050073	-0.0439221
	326	0.150977	-0.157465	-0.0349029	-0.0930559	-0.0491211	0.122211	0.0278287	-0.101795	-0.152228	-0.0352679	-0.0529391	-0.18245	-0.0778124	-0.0498786	0.124254	0.0259476	-0.0597966	-0.164844	-0.234187	-0.136627	0.0243683	-0.0482997	0.0856575	-0.0294518	0.0686458	-0.0234949	0.00467065	0.112206	-0.280577	0.0359721	-0.0393818
	327	0.112245	-0.16074	-0.0526215	-0.103397	-0.0290786	0.119475	0.0390168	-0.0670986	-0.157618	-0.0568477	-0.0526086	-0.17949	-0.0798046	-0.0451395	0.0883757	0.0408847	-0.0644294	-0.178343	-0.227917	-0.134354	0.00837896	-0.0563582	0.0769325	-0.0239908	0.0763144	-0.0076161	0.0538674	0.0988639	-0.271025	-0.0031133	-0.0412412
	328	1.82629	-0.132948	-0.0519545	0.117042	0.166338	0.186442	0.0287932	-0.0420481	0.131667	-0.0205525	0.0182658	-0.172897	0.168202	-0.0436583	0.196149	0.425143	-0.0692791	-0.148836	0.0327443	-0.106298	0.013172	0.00593699	1.08257	0.0691376	2.04377	0.517593	0.996742	0.106758	-0.277969	0.924009	0.266344
	329	2.70282	0.239193	1.55022	4.16974	1.59758	1.72976	0.074626	2.1961	2.14541	1.05489	3.3174	0.188714	2.21857	0.144769	2.47395	1.62034	0.429889	-0.0605507	1.83004	0.299688	0.0639038	2.17331	2.73998	0.737343	2.69898	1.98353	4.12179	1.02165	-0.244213	2.95923	1.60596
	330	2.53632	1.12052	2.90174	4.01748	1.73986	2.53561	0.227062	2.63076	2.16512	2.46397	3.30131	1.41214	2.41727	1.14518	2.8521	2.07115	1.93176	0.337891	1.78995	1.5496	0.217598	2.85187	2.73616	1.23282	2.60081	2.09514	3.95397	2.06886	-0.183541	2.8685	2.05297
	331	2.46724	1.50595	2.77577	3.85447	1.71127	2.49201	1.42359	2.55187	2.08682	2.87696	3.19128	1.80472	2.42232	1.362	2.77593	2.06886	2.15174	0.993416	1.78989	1.63394	1.66329	2.85894	2.69269	1.47683	2.549	2.03485	3.90708	2.30509	0.0718728	2.86761	2.21224
	332	2.44215	1.58013	2.634	3.68315	1.66626	2.29051	2.6751	2.39916	2.00496	2.86732	3.06585	1.84552	2.33972	1.33867	2.70278	2.0073	2.10639	1.23037	1.79032	1.57269	3.04858	2.71479	2.62263	1.56095	2.46403	1.98468	3.67434	2.34472	1.19847	2.74682	2.28675
	333	2.39074	1.58542	2.54904	3.62085	1.56259	2.18288	2.78613	2.22098	1.92083	2.81531	2.95964	1.78607	2.21456	1.20704	2.57248	1.92174	2.0953	1.2661	1.79491	1.47671	3.155	2.57636	2.5456	1.57873	2.30112	1.8882	3.67223	2.31694	1.73757	2.65807	2.2453
	334	2.44868	1.51804	2.52497	3.53532	1.48374	2.05849	2.74967	2.14321	1.85231	2.76425	2.86089	1.6969	2.19259	1.13957	2.49601	1.86925	2.02526	1.24098	1.72649	1.42508	3.15285	2.43351	2.46383	1.5348	2.35605	1.84765	3.57177	2.21333	1.73936	2.6131	2.18927
	335	2.30366	1.46599	2.38068	3.37465	1.41802	1.89202	2.5989	2.00969	1.794	2.6851	2.798	1.61077	2.07053	1.00387	2.38485	1.76247	1.95052	1.2186	1.67411	1.33944	3.01623	2.31296	2.38119	1.45699	2.2542	1.78806	3.43455	2.08568	1.65509	2.49257	2.08711
	336	2.32193	1.43709	2.41723	3.44996	1.40677	1.82214	2.54342	1.9714	1.75657	2.6249	2.7724	1.5685	2.06901	0.986856	2.23859	1.75612	1.95571	1.18215	1.62442	1.29015	3.02256	2.255	2.35191	1.43344	2.23114	1.73677	3.3949	2.03736	1.63907	2.52755	2.06083
	337	2.25808	1.3728	2.35975	3.43556	1.34508	1.72451	2.42271	1.80471	1.68777	2.50838	2.74453	1.5152	2.01199	0.880661	2.21747	1.71677	1.88299	1.16173	1.57428	1.25424	2.93882	2.16627	2.268	1.34504	2.15707	1.64329	3.36533	1.9414	1.55689	2.37315	1.98782
	338	2.19456	1.33005	2.34387	3.22137	1.30573	1.59344	2.29723	1.70367	1.64024	2.49739	2.63588	1.42092	1.95665	0.788464	2.11766	1.64366	1.81469	1.10416	1.5097	1.14393	2.88825	1.98427	2.16969	1.26392	2.17439	1.62042	3.27973	1.83561	1.44177	2.34437	1.90886
	339	2.22125	1.25995	2.29445	3.20403	1.26088	1.49073	2.24317	1.61083	1.61007	2.41655	2.63009	1.35757	1.92231	0.732227	2.01272	1.60851	1.73914	1.0905	1.47986	1.10585	2.80103	1.94952	2.1115	1.23561	2.1135	1.57574	3.27917	1.76601	1.35709	2.40268	1.86275
	340	2.24221	1.20875	2.26439	3.17467	1.22836	1.41115	2.16667	1.51843	1.55488	2.37787	2.57459	1.31459	1.85044	0.678723	1.99089	1.56678	1.70218	1.03865	1.44545	1.05174	2.77003	1.86146	2.04404	1.16509	2.10093	1.49993	3.26999	1.7201	1.33397	2.43684	1.81879
	341	2.03942	1.15653	2.30558	3.19628	1.15681	1.31028	2.09364	1.4317	1.51223	2.30479	2.58005	1.27229	1.82506	0.604126	1.85809	1.54858	1.66089	0.988069	1.36921	0.996131	2.70591	1.76038	1.99794	1.0951	2.04694	1.46507	3.15188	1.65705	1.26089	2.32828	1.75597
	342	2.22187	1.13462	2.26668	3.26503	1.1596	1.24477	2.04732	1.33948	1.47288	2.28764	2.54764	1.2219	1.78028	0.56465	1.78433	1.5178	1.61215	1.00163	1.34314	0.960956	2.67708	1.67852	1.93509	1.07443	2.00864	1.44044	3.11885	1.6154	1.22595	2.32966	1.72928
	343	2.13967	1.05588	2.19738	3.12728	1.07606	1.15629	1.94463	1.23923	1.4397	2.25825	2.50715	1.17941	1.75262	0.500411	1.7145	1.48701	1.57133	0.957594	1.27935	0.899197	2.60134	1.57999	1.89217	0.998857	1.99182	1.35802	3.14717	1.51936	1.19152	2.34241	1.67019
	344	2.1025	1.01748	2.15574	3.09466	1.05315	1.06068	1.88468	1.16358	1.3778	2.19969	2.50571	1.12633	1.70089	0.459078	1.6335	1.45389	1.54084	0.921159	1.25506	0.880872	2.56318	1.51732	1.84837	0.983682	1.93211	1.32478	3.08764	1.48203	1.09763	2.28674	1.62369
	345	2.05886	0.986611	2.12453	3.10275	1.0078	0.969202	1.85154	1.11044	1.32867	2.13915	2.44581	1.06318	1.64756	0.375573	1.53293	1.41363	1.47756	0.900893	1.18903	0.814867	2.51626	1.41791	1.75826	0.905818	1.93474	1.26934	2.9786	1.37573	1.06027	2.2601	1.56725
	346	2.01215	0.951862	2.09259	3.05914	0.992032	0.891052	1.81114	1.01809	1.28422	2.11241	2.43706	1.0154	1.60268	0.383911	1.47309	1.40095	1.44245	0.883765	1.10738	0.797493	2.43746	1.34209	1.69342	0.925292	1.8514	1.22497	3.03747	1.33029	0.987557	2.22651	1.52751
	347	2.01514	0.897503	2.04275	3.09217	0.926976	0.888889	1.75152	0.968517	1.25159	2.05951	2.43198	0.974949	1.56836	0.348533	1.43167	1.38447	1.41474	0.859272	1.09461	0.756213	2.45288	1.26113	1.64339	0.888654	1.89963	1.19342	3.07855	1.28994	0.945006	2.25715	1.5023
	348	1.96534	0.852533	1.98146	2.99336	0.928536	0.823673	1.65851	0.891031	1.23224	2.05504	2.41973	0.921562	1.56725	0.307771	1.29459	1.35503	1.40586	0.851953	1.01972	0.701736	2.3741	1.17618	1.62713	0.820456	1.84187	1.14217	3.05491	1.25158	0.876368	2.23279	1.45415
	349	1.89002	0.841609	1.95107	3.00652	0.870954	0.756901	1.5813	0.82859	1.15385	2.01916	2.38776	0.893043	1.48871	0.262618	1.23884	1.3394	1.32622	0.828215	0.964613	0.675032	2.33042	1.10573	1.54195	0.757686	1.82364	1.13977	2.94688	1.15491	0.824504	2.11895	1.40163
	350	1.9579	0.776062	1.99066	3.04468	0.853458	0.739968	1.60732	0.750062	1.13562	1.97454	2.36517	0.851026	1.46587	0.282	1.24818	1.31093	1.31914	0.8107	0.921578	0.667427	2.26712	1.06129	1.50182	0.796859	1.83665	1.11696	2.96162	1.15974	0.776478	2.21756	1.39228
	351	1.94173	0.730945	1.87214	2.97935	0.828076	0.681403	1.47851	0.736424	1.09581	1.96401	2.31546	0.828857	1.42363	0.220087	1.13728	1.30287	1.27656	0.800829	0.86304	0.592304	2.20793	1.00616	1.46499	0.759554	1.73542	1.04539	2.96997	1.11409	0.760184	2.11379	1.34156
	352	1.90949	0.698991	1.8764	3.03083	0.80483	0.595951	1.43398	0.666845	1.02183	1.919	2.28923	0.76812	1.36283	0.216011	1.09613	1.26088	1.24727	0.756768	0.817302	0.55732	2.11239	0.915841	1.40567	0.710441	1.73051	0.998165	2.99748	1.05493	0.750958	2.15561	1.3054
	353	1.79309	0.653512	1.7921	2.97683	0.763019	0.604732	1.37813	0.590691	1.00032	1.86961	2.21938	0.731646	1.32646	0.187402	1.02785	1.23183	1.2051	0.74863	0.74958	0.526802	2.0577	0.862208	1.34347	0.697069	1.64152	0.941039	2.96077	1.00238	0.645157	2.11322	1.25471
	354	1.79615	0.61787	1.75414	2.99463	0.73197	0.523729	1.32663	0.542183	0.978656	1.85556	2.22316	0.69507	1.26896	0.165203	0.950039	1.20603	1.17745	0.709114	0.721586	0.516988	1.98405	0.78513	1.33114	0.647083	1.62146	0.887013	2.90169	0.981734	0.636208	2.03865	1.21898
	355	1.82802	0.584954	1.67561	3.06626	0.712091	0.54698	1.2853	0.502641	0.96003	1.83453	2.26916	0.681566	1.21823	0.202093	0.965824	1.22066	1.18986	0.712385	0.722574	0.503875	1.98063	0.754072	1.32423	0.635657	1.66756	0.884857	2.88714	0.944052	0.611162	2.09675	1.21563
	356	1.70731	0.565069	1.64972	2.95315	0.670856	0.469664	1.24439	0.462014	0.904744	1.78272	2.19188	0.654324	1.16676	0.169302	0.919736	1.17238	1.11287	0.697355	0.634625	0.468034	1.84488	0.715201	1.25192	0.604411	1.52574	0.853025	2.91725	0.901638	0.536509	2.02492	1.15908
	357	1.73582	0.554005	1.54602	2.9514	0.631838	0.418502	1.19445	0.444525	0.881135	1.76722	2.19238	0.626381	1.11249	0.146931	0.855759	1.16383	1.09716	0.675358	0.600494	0.438073	1.75933	0.639651	1.23706	0.590736	1.51443	0.77527	2.94956	0.873531	0.504112	2.027	1.13015
	358	1.76087	0.507929	1.5594	2.95797	0.623871	0.426526	1.1483	0.392973	0.814847	1.71938	2.15376	0.589835	1.03854	0.132465	0.765489	1.13072	1.06168	0.675715	0.557566	0.424276	1.68938	0.600471	1.19844	0.552871	1.44405	0.74967	2.90267	0.844971	0.482516	1.99609	1.09678
	359	1.73212	0.49005	1.41185	2.89576	0.628717	0.365438	1.10897	0.364784	0.772404	1.69877	2.10594	0.562342	0.992507	0.13403	0.74834	1.10568	1.03663	0.649707	0.501235	0.408163	1.61482	0.584035	1.14812	0.529567	1.38209	0.700032	2.87611	0.799545	0.456554	2.02876	1.0611
	360	1.60233	0.48791	1.38645	2.91314	0.589289	0.367145	1.07996	0.325386	0.731709	1.66235	2.08449	0.525063	0.948028	0.108949	0.703773	1.08487	0.981494	0.65244	0.458807	0.366235	1.545	0.524249	1.11347	0.522134	1.31584	0.684245	2.87902	0.757068	0.434042	1.91072	1.02485
	361	1.59618	0.477794	1.28842	2.9219	0.544439	0.345089	1.01726	0.323857	0.719577	1.64218	2.07796	0.502526	0.922043	0.118972	0.666401	1.0755	0.951266	0.649882	0.464767	0.355341	1.46749	0.525316	1.07243	0.499525	1.33396	0.663323	2.83578	0.789106	0.39371	1.92348	1.00552
	362	1.54795	0.468795	1.26054	2.82732	0.535403	0.345635	0.985383	0.285273	0.691642	1.61509	2.06042	0.486631	0.881561	0.0826966	0.67303	1.07579	0.897284	0.625015	0.410114	0.345784	1.4095	0.438264	1.00847	0.476651	1.28867	0.639297	2.80798	0.734266	0.386588	1.8826	0.972455
	363	1.515	0.435157	1.22029	2.92447	0.4954	0.315176	0.958696	0.261461	0.649042	1.56059	2.00083	0.457102	0.785599	0.0840052	0.605905	1.06656	0.905473	0.605969	0.382126	0.316945	1.33478	0.427512	0.989723	0.446209	1.21573	0.580275	2.80743	0.69531	0.342898	1.90497	0.943021
	364	1.47719	0.401212	1.16953	2.83684	0.483079	0.293471	0.867921	0.259502	0.606477	1.52575	1.94985	0.439959	0.800886	0.0739694	0.572777	1.03618	0.869276	0.574129	0.337878	0.303022	1.23429	0.367107	0.951772	0.441056	1.14763	0.566641	2.85619	0.66448	0.340954	1.82748	0.909217
	365	1.43242	0.413323	1.07874	2.86585	0.441351	0.274052	0.824727	0.253547	0.586256	1.50528	1.95096	0.404773	0.709463	0.0494812	0.548963	1.00394	0.835662	0.556392	0.296956	0.251875	1.12899	0.375026	0.887243	0.439998	1.10374	0.52235	2.69385	0.651509	0.305507	1.9039	0.876538
	366	1.35422	0.389737	1.01796	2.86953	0.415968	0.265065	0.763213	0.212903	0.537267	1.45771	1.88384	0.361603	0.647485	0.0356253	0.513034	0.983632	0.799015	0.547738	0.262474	0.218259	1.10152	0.306528	0.857261	0.421949	1.01584	0.499859	2.80088	0.63604	0.263115	1.79962	0.841296
	367	1.23088	0.368105	0.878127	2.82025	0.401265	0.253264	0.737017	0.212945	0.496061	1.40905	1.836	0.333182	0.574523	0.0128212	0.506189	0.969923	0.785574	0.517213	0.232181	0.202644	0.991225	0.287483	0.834114	0.405773	0.955627	0.469348	2.65972	0.594905	0.266843	1.81106	0.801777
	368	1.17196	0.345513	0.9239	2.79708	0.381962	0.237171	0.692248	0.175903	0.471112	1.38103	1.84622	0.32601	0.586275	0.0106021	0.453938	0.976047	0.746165	0.518519	0.219139	0.173073	0.954522	0.286565	0.786573	0.37499	0.943806	0.437036	2.73057	0.607084	0.221493	1.73232	0.783628
	369	1.20161	0.325725	0.840539	2.95235	0.384426	0.236898	0.682148	0.185723	0.449883	1.36846	1.84569	0.306628	0.537407	-0.0008003	0.424356	0.952975	0.747676	0.510806	0.193486	0.178619	0.934395	0.272734	0.765295	0.381181	0.928645	0.431139	2.73455	0.56428	0.219112	1.74986	0.77686
	370	1.16543	0.297899	0.794353	2.78619	0.340973	0.235546	0.639592	0.161	0.389501	1.31795	1.7957	0.277947	0.457964	-0.0356342	0.442986	0.897174	0.698906	0.494446	0.171732	0.151715	0.81962	0.260235	0.731682	0.377288	0.872467	0.384083	2.63722	0.542434	0.195216	1.7271	0.734291
	371	0.979053	0.280712	0.786234	2.71006	0.345244	0.188616	0.600358	0.17822	0.420373	1.30633	1.72703	0.251534	0.43676	-0.0012554	0.37664	0.886698	0.69518	0.479781	0.138429	0.149062	0.779433	0.255276	0.714928	0.32611	0.863711	0.376891	2.69235	0.513656	0.18011	1.69926	0.711226
	372	0.933773	0.278347	0.692851	2.78874	0.340644	0.160294	0.558842	0.15044	0.383749	1.25035	1.69493	0.221786	0.374932	-0.0384147	0.379047	0.890291	0.678359	0.483515	0.101264	0.125036	0.78634	0.200692	0.654605	0.350524	0.79159	0.332587	2.6647	0.490171	0.178258	1.6828	0.686035
	373	0.928676	0.236233	0.694918	2.72624	0.303105	0.19564	0.534382	0.124858	0.319426	1.23629	1.64581	0.206436	0.367961	-0.0235338	0.368588	0.859301	0.651692	0.456564	0.079163	0.119391	0.788021	0.169755	0.630083	0.306157	0.728208	0.312477	2.60524	0.488403	0.182625	1.56796	0.660335
	374	0.812408	0.224315	0.654501	2.85048	0.316905	0.177461	0.519468	0.126752	0.326613	1.19798	1.6571	0.203098	0.351713	-0.0241567	0.340753	0.862613	0.654375	0.452811	0.0871589	0.129321	0.747964	0.18834	0.617375	0.34167	0.72777	0.311857	2.62117	0.485937	0.15761	1.60848	0.657661
	375	0.835982	0.191121	0.545677	2.75468	0.270987	0.11853	0.470608	0.0921677	0.287872	1.18561	1.62303	0.161367	0.301699	-0.0485347	0.338805	0.815824	0.596	0.437733	0.0353897	0.0840468	0.712492	0.152163	0.584003	0.269114	0.6944	0.285275	2.55144	0.467156	0.14695	1.59109	0.618423
	376	0.736949	0.169871	0.54964	2.66815	0.243059	0.132344	0.425049	0.0633708	0.258743	1.11291	1.54708	0.134445	0.233684	-0.0394848	0.281756	0.82825	0.570515	0.406595	0.01884	0.069319	0.634386	0.11209	0.580228	0.258783	0.624473	0.257499	2.50691	0.453633	0.0975773	1.50696	0.581454
	377	0.640007	0.162672	0.511344	2.69612	0.208231	0.128133	0.397893	0.079609	0.245718	1.06502	1.50861	0.132908	0.199319	-0.0729305	0.224947	0.805977	0.543013	0.37803	0.00476534	0.0628471	0.572044	0.122233	0.551033	0.261073	0.605695	0.191258	2.56413	0.422185	0.105106	1.53003	0.561568
	378	0.602307	0.134675	0.505136	2.65078	0.202152	0.106974	0.374628	0.0781168	0.231277	1.05297	1.52043	0.129809	0.172363	-0.0544677	0.2867	0.793767	0.547517	0.402162	0.0147077	0.061367	0.545405	0.111754	0.510014	0.252682	0.548494	0.200385	2.52262	0.405331	0.126456	1.45054	0.549568
	379	0.60569	0.132661	0.494389	2.68516	0.172992	0.102909	0.36195	0.0649372	0.224581	1.03121	1.49635	0.116038	0.14465	-0.0613603	0.265636	0.784934	0.520792	0.389514	-0.0268652	0.0726425	0.513302	0.0984685	0.492049	0.26886	0.518179	0.193342	2.54707	0.40371	0.0889724	1.42789	0.537688
	380	0.602012	0.0961874	0.459326	2.67731	0.181452	0.063714	0.358903	0.0596274	0.215025	1.03235	1.46478	0.105421	0.145681	-0.063743	0.220591	0.764401	0.506918	0.375137	-0.0371121	0.0823752	0.478235	0.0871026	0.483575	0.217996	0.458678	0.170206	2.48063	0.427078	0.0960337	1.39146	0.520045
	381	0.580608	0.0920364	0.443304	2.60234	0.160095	0.0635414	0.323669	0.0531755	0.174475	0.974119	1.40821	0.0824983	0.106626	-0.0824887	0.194528	0.776922	0.471132	0.363614	-0.0529186	0.0547057	0.459085	0.0741423	0.477745	0.229637	0.456091	0.149336	2.56115	0.383399	0.0919493	1.41307	0.50286
	382	0.548552	0.0669191	0.4071	2.56109	0.115903	0.0746688	0.312159	0.0471033	0.155588	0.928969	1.34655	0.0795625	0.0750096	-0.0743541	0.200573	0.74763	0.470942	0.348065	-0.0478369	0.0530286	0.45476	0.0621674	0.465839	0.207242	0.435776	0.162847	2.3532	0.33399	0.0935053	1.37609	0.478754
	383	0.43713	0.0618797	0.392892	2.53514	0.122885	0.0639027	0.256664	0.0445868	0.155618	0.907521	1.30562	0.0699583	0.0680825	-0.0614578	0.196932	0.704638	0.431304	0.326457	-0.0754488	0.0398303	0.527275	0.0360661	0.44179	0.205601	0.34325	0.143118	2.45495	0.366712	0.0691113	1.36273	0.464491
	384	0.453373	0.0406664	0.290586	2.46845	0.108345	0.0778555	0.267584	0.0337733	0.131676	0.895723	1.31139	0.0402252	0.036503	-0.098971	0.132352	0.687519	0.409151	0.324292	-0.11143	0.0208127	0.444281	0.021582	0.436618	0.180704	0.300867	0.115571	2.33234	0.313215	0.0593804	1.31719	0.434721
	385	0.424882	0.0292721	0.405916	2.50618	0.097667	0.0387719	0.263803	0.00319621	0.138062	0.851688	1.27247	0.034319	-0.0059005	-0.0758442	0.141777	0.681636	0.420325	0.315504	-0.105921	0.0124743	0.409962	0.00923629	0.398362	0.200877	0.310187	0.142913	2.38982	0.3336	0.0569877	1.27038	0.43242
	386	0.379507	0.018655	0.329002	2.50952	0.0864139	0.039239	0.237803	0.0151067	0.122172	0.848599	1.20983	0.0343377	0.0133457	-0.0874714	0.116814	0.662346	0.390219	0.305355	-0.0939839	0.01125	0.374345	0.00815624	0.419234	0.168556	0.287731	0.086364	2.34349	0.320698	0.0731339	1.22809	0.415262
	387	0.20912	0.0209621	0.326807	2.44704	0.0960243	0.020915	0.187493	0.0255479	0.0816144	0.796364	1.16835	0.029161	-0.0312551	-0.106005	0.113952	0.659694	0.35301	0.308139	-0.135951	-0.010164	0.331906	-0.0216051	0.365849	0.155481	0.223831	0.0878796	2.27956	0.30052	0.0584699	1.21313	0.385195
	388	0.227559	-0.0158069	0.252809	2.3687	0.0695744	0.00181824	0.200017	0.00176423	0.104994	0.764338	1.13224	0.0167588	-0.0423474	-0.119458	0.0684247	0.626879	0.338485	0.28354	-0.163327	-0.0109067	0.311404	-0.0230386	0.382752	0.160151	0.214504	0.0661412	2.21749	0.296296	0.0445691	1.14718	0.364117
	389	0.24323	-0.028492	0.206032	2.34368	0.0528175	0.0205705	0.16092	-0.0142611	0.0743466	0.766954	1.1119	0.0265102	-0.0469652	-0.10516	0.097486	0.635078	0.338335	0.268251	-0.141606	-0.0182086	0.271549	-0.018283	0.357011	0.117823	0.218906	0.035834	2.19498	0.296906	0.0398332	1.13678	0.354759
	390	0.134205	-0.0429746	0.265999	2.31008	0.0300642	0.0254144	0.141148	-0.0251294	0.0518594	0.730466	1.07584	-0.0110882	-0.0752856	-0.121443	0.0707687	0.614036	0.32487	0.261324	-0.169594	-0.013612	0.241339	-0.0506967	0.32743	0.167594	0.151139	0.0275452	2.20321	0.274544	-0.0078175	1.11031	0.334052
	391	0.16565	-0.053413	0.201861	2.28571	0.0312964	0.00977673	0.14003	0.0115642	0.0596095	0.710598	1.00915	-0.0045065	-0.0990293	-0.094828	0.130041	0.586852	0.331317	0.266931	-0.159577	0.0154401	0.25392	-0.0352748	0.325589	0.156252	0.215564	0.0471424	2.11402	0.306618	0.012462	1.07464	0.333847
	392	0.142987	-0.0753215	0.200705	2.26626	0.0385248	-0.0060897	0.116822	-0.0098268	0.0708668	0.689123	1.00496	-0.027169	-0.0935618	-0.120152	0.0723207	0.580655	0.299728	0.260332	-0.171013	0.0173626	0.238123	-0.0186563	0.337002	0.172828	0.143692	0.0339116	2.09819	0.275258	-0.0061569	1.14039	0.322403
	393	0.158137	-0.0690063	0.143542	2.24357	0.0101853	-0.0238185	0.103402	-0.0065642	0.036602	0.655648	0.971851	-0.02878	-0.10124	-0.109741	0.0777012	0.562606	0.290665	0.244437	-0.193145	0.0198764	0.200373	-0.0403161	0.320275	0.13595	0.122587	-0.0033112	2.03457	0.28326	0.0166872	1.08096	0.304565
	394	0.0929811	-0.0655627	0.149777	2.12214	0.00624292	-0.040869	0.0904991	-0.0075143	0.00945551	0.617778	0.920145	-0.0342038	-0.116858	-0.128685	0.0703632	0.545391	0.266959	0.209885	-0.191405	0.0204262	0.170038	-0.0512364	0.279714	0.15357	0.112319	-0.0404807	2.10239	0.242547	-0.0020237	1.06506	0.285628
	395	0.085493	-0.0843549	0.140414	2.07835	0.0211109	-0.0462184	0.122231	-0.0106693	0.0134146	0.596748	0.92176	-0.0511433	-0.127543	-0.141988	0.0474522	0.540992	0.260111	0.215534	-0.175879	0.0435039	0.189564	-0.0402085	0.298587	0.123372	0.110718	-0.0207166	2.05288	0.277866	0.00482867	0.995581	0.281393
	396	0.131649	-0.0958851	0.139459	2.13618	0.0160178	-0.0008621	0.120815	-0.0409841	0.0037624	0.569875	0.890384	-0.0502297	-0.136164	-0.12708	0.0543172	0.532453	0.224198	0.211918	-0.192408	0.0348685	0.174076	-0.0487817	0.30642	0.122308	0.127517	-0.0130006	1.97603	0.269346	0.0261228	0.987043	0.278312
	397	0.0352883	-0.115685	0.0650023	2.04239	0.0178249	-0.0278279	0.112458	-0.0280318	-0.00682	0.580123	0.854258	-0.050757	-0.140049	-0.142417	0.0692819	0.518599	0.238888	0.20118	-0.198102	0.0324707	0.123993	-0.0748323	0.289813	0.115108	0.0592295	-0.0010936	1.94847	0.229447	0.0210916	0.927482	0.256559
	398	0.0876301	-0.107482	0.0790186	2.09016	0.0217679	0.0102822	0.122556	-0.0280796	-0.0025937	0.544782	0.854532	-0.0411055	-0.1241	-0.119135	0.0763438	0.509227	0.227327	0.198938	-0.196283	0.0351607	0.157959	-0.0442653	0.287566	0.140485	0.126148	-0.0138412	1.97545	0.27833	0.0241175	1.04452	0.273847
	399	0.15434	-0.122526	0.0419013	1.99339	0.0303105	-0.0129522	0.0912243	-0.0066839	-0.0265283	0.521568	0.780102	-0.0578244	-0.170864	-0.137098	0.0378802	0.478059	0.198794	0.175998	-0.203551	0.024284	0.126708	-0.0920286	0.285645	0.110054	0.0557638	-0.0289806	1.82785	0.238379	0.0274945	1.07269	0.247113
	400	0.060383	-0.134676	0.0356395	1.91497	0.0188927	-0.0319211	0.0573145	-0.0148331	-0.0370968	0.468944	0.750676	-0.0845316	-0.158046	-0.132452	0.0543865	0.477277	0.155027	0.158098	-0.211286	0.011864	0.128291	-0.0925661	0.267306	0.0879808	0.0316886	-0.0456895	1.77801	0.245208	0.0209499	1.01726	0.226569
	401	0.0379339	-0.142514	0.0124003	1.81933	0.0241497	-0.0274942	0.0891598	-0.0611464	-0.0467034	0.470277	0.735082	-0.075897	-0.194953	-0.170013	0.0366813	0.444562	0.139605	0.133759	-0.230699	-0.0033571	0.0796048	-0.102446	0.252909	0.0861515	0.00865014	-0.0518848	1.76017	0.224574	-0.0093922	0.997519	0.207867
	402	0.056541	-0.137514	0.0220215	1.83931	0.0316248	-0.0323938	0.0930187	-0.0436984	-0.0263792	0.473127	0.733899	-0.0707601	-0.193717	-0.173603	0.0320123	0.472709	0.150243	0.155942	-0.181026	0.0182034	0.091229	-0.0974726	0.251223	0.0613992	0.0253036	-0.0595593	1.78578	0.243346	0.0310311	1.12446	0.222543
	403	-0.0548763	-0.150026	0.0163009	1.72636	0.0144572	-0.0243745	0.0909692	-0.0579926	-0.0582799	0.443072	0.692225	-0.0800697	-0.18867	-0.161229	-0.0121025	0.453521	0.142776	0.149168	-0.203939	0.0210359	0.0789879	-0.101052	0.243589	0.0954321	-0.0229959	-0.0806619	1.63086	0.239294	-0.0217737	1.06869	0.19629
	404	-0.0709225	-0.152104	-0.0086582	1.70502	0.00566773	-0.0284228	0.0198993	-0.0800835	-0.0731798	0.417204	0.690027	-0.0896135	-0.221355	-0.182954	0.0299543	0.433449	0.122845	0.141652	-0.206605	0.0186036	0.0609763	-0.106788	0.244576	0.0870736	-0.0029403	-0.0916905	1.63806	0.233909	0.0230535	1.10504	0.188723
	405	-0.0563423	-0.166206	-0.0550991	1.63484	0.00870736	-0.0457013	0.0632036	-0.0585805	-0.0563013	0.398706	0.637447	-0.0945797	-0.220132	-0.186928	0.029714	0.40413	0.128206	0.134746	-0.202076	0.0190756	0.0465889	-0.097624	0.238852	0.0479895	-0.0647791	-0.0718829	1.61991	0.228322	0.0230229	1.1421	0.180978
	406	-0.0827932	-0.141987	-0.0657287	1.57386	-0.0112534	-0.0398956	0.0308766	-0.0534635	-0.0702325	0.367296	0.639901	-0.106499	-0.24965	-0.173161	0.0232015	0.396923	0.0866233	0.109932	-0.195847	0.0174074	0.03842	-0.101922	0.218407	0.0669966	-0.0388208	-0.0900943	1.61105	0.222286	-0.0087402	1.08033	0.168447
	407	-0.0477203	-0.161179	-0.0310226	1.55158	0.00698204	-0.0567903	0.0416638	-0.0554853	-0.0678631	0.373362	0.632453	-0.0969375	-0.24911	-0.185067	-0.0075557	0.393511	0.114604	0.124482	-0.211096	0.0251115	0.0613889	-0.0952941	0.218194	0.0522804	-0.0530521	-0.0976969	1.57992	0.245838	0.0447044	1.08428	0.171149
	408	-0.0993271	-0.152822	0.00443492	1.55413	0.023821	-0.0295909	0.021047	-0.0567739	-0.0584569	0.362258	0.628295	-0.100906	-0.251799	-0.1427	0.00521936	0.387581	0.081253	0.118906	-0.216395	0.0383115	0.0574822	-0.0656265	0.216301	0.0598938	-0.0391334	-0.117	1.54045	0.25464	0.00765787	1.05711	0.169609
	409	-0.145194	-0.167559	-0.0291745	1.42064	0.0157715	-0.0377933	0.0168988	-0.050626	-0.0665259	0.340524	0.600055	-0.108989	-0.25399	-0.181354	-0.020438	0.35984	0.110734	0.124525	-0.217052	0.0112712	0.0425421	-0.0961527	0.193841	0.0387961	-0.0652562	-0.0940145	1.4949	0.216172	0.0096632	0.979967	0.148067
	410	-0.0221767	-0.154039	-0.0580828	1.45422	0.0119104	-0.0571741	0.0398694	-0.057958	-0.0819052	0.307377	0.565112	-0.111334	-0.2594	-0.177034	-0.0031008	0.360383	0.0823906	0.149728	-0.211027	0.0245863	-0.0056462	-0.0944841	0.233055	0.0675859	-0.0294955	-0.128394	1.50097	0.232689	-0.0113176	1.03954	0.153561
	411	-0.176402	-0.171679	-0.0411905	1.37372	0.00279282	-0.0733846	0.020638	-0.0845069	-0.0783308	0.322289	0.516225	-0.145111	-0.26976	-0.204462	-0.0201587	0.343306	0.0878318	0.133607	-0.213627	0.0327474	-0.0147218	-0.0934301	0.205898	0.0424977	-0.0712041	-0.138979	1.43512	0.208626	-0.0086786	1.03787	0.131918
	412	-0.0734139	-0.167901	-0.0736323	1.33838	-0.0142106	-0.0447727	0.0248905	-0.0586598	-0.0807723	0.268714	0.517291	-0.117736	-0.264105	-0.196359	-0.0221787	0.329367	0.0526266	0.133271	-0.217792	0.0241858	0.0405867	-0.109995	0.19263	0.06632	-0.077711	-0.123543	1.45527	0.212756	0.00246043	1.07269	0.136288
	413	-0.0878857	-0.157533	-0.0810814	1.31083	-0.0224246	-0.0385885	0.0166667	-0.0875496	-0.0924097	0.282121	0.504775	-0.117052	-0.268951	-0.173952	-0.0164275	0.333796	0.0579496	0.135813	-0.234536	0.0116725	0.0270673	-0.103042	0.166459	0.0193354	-0.105857	-0.113381	1.455	0.191237	0.010223	1.03774	0.128667
	414	-0.201125	-0.165851	-0.0927998	1.23471	-0.0119104	-0.0591814	0.0287897	-0.0692968	-0.0900683	0.261092	0.512951	-0.146789	-0.288239	-0.182087	-0.0066152	0.314792	0.0543913	0.121107	-0.220115	-0.0022468	0.0242026	-0.126887	0.179805	0.0478119	-0.127137	-0.1527	1.38474	0.228387	0.00696937	1.08456	0.118042
	415	-0.119829	-0.170481	-0.0984696	1.12822	-0.0168393	-0.0535708	0.00402787	-0.0994733	-0.0995188	0.223289	0.478284	-0.142124	-0.287772	-0.185355	-0.0517605	0.308713	0.0355266	0.137255	-0.220772	-0.0005598	0.0310831	-0.128296	0.157402	0.0374677	-0.113768	-0.155652	1.32756	0.191555	0.0143498	1.04872	0.105973
	416	-0.201794	-0.170333	-0.0497128	1.20072	-0.0110892	-0.0381101	0.0235566	-0.074745	-0.0884732	0.233159	0.500317	-0.13668	-0.260865	-0.176623	-0.0107913	0.315239	0.0475798	0.148535	-0.227815	0.0191484	0.121091	-0.125747	0.168163	0.065207	-0.0949545	-0.13951	1.40054	0.211942	0.0179115	1.05921	0.124169
	417	-0.184773	-0.183187	-0.0631089	1.08057	0.00944648	-0.0427818	0.0145357	-0.0783317	-0.107251	0.212564	0.474193	-0.135214	-0.291007	-0.187454	-0.0144913	0.301741	0.0181059	0.150308	-0.211558	0.0126048	0.13884	-0.122038	0.129467	0.0691256	-0.101036	-0.15165	1.37235	0.203339	0.0259323	1.04672	0.112865
	418	-0.143439	-0.180195	-0.101156	1.11399	0.0170034	-0.0500449	0.0104787	-0.0567518	-0.0976669	0.204342	0.474176	-0.151948	-0.282237	-0.18001	-0.0137531	0.276468	0.0293394	0.1428	-0.222367	0.0126475	0.137514	-0.107874	0.144657	0.0912649	-0.098715	-0.135064	1.30907	0.196693	0.0199965	1.06671	0.114197
	419	-0.241435	-0.189473	-0.116304	0.989729	-0.0191392	-0.0993438	-0.0226337	-0.105803	-0.124464	0.174308	0.43115	-0.161488	-0.292125	-0.188799	-0.0599752	0.256547	-0.010192	0.122135	-0.267842	0.00292481	0.0338125	-0.151018	0.114077	0.0263839	-0.123994	-0.168307	1.28156	0.169418	0.00145192	1.01663	0.0759263
	420	-0.15451	-0.17207	-0.0721319	0.985356	-0.0309675	-0.0587864	-0.0120638	-0.061385	-0.109813	0.160796	0.44681	-0.163066	-0.273056	-0.205263	-0.0463895	0.267663	-0.0168073	0.139425	-0.235357	-0.001769	0.0682409	-0.111005	0.138808	0.0488132	-0.12018	-0.161281	1.38534	0.211724	0.0307668	1.08724	0.0988359
[truncated: 16 more columns]

## Sheet: 3e
Ctrl	Time (sec)	Ctrl 1	Ctrl 2	Ctrl 3	Ctrl 4	Ctrl 5	Ctrl 6	Average	IL-4	Time (sec)	IL-4 1	IL-4 2	IL-4 3	IL-4 4	IL-4 5	IL-4 6	Average
	0	0	0	0	0	-0.0012225	-0.0169309	-0.0030256		0	0.268215	0.0523638	0.0159616	0.263854	0.236767	0.0981714	0.155889
	1	0.0063932	0.0188347	0.00626236	0.0123872	0.00445425	-0.0063573	0.00699572		1	0.229131	0.0992153	0.0278764	0.333895	0.321684	0.128231	0.190005
	2	0.0112282	0.0235912	0.00766454	0.0169035	0.00622556	-0.002807	0.0104677		2	0.22954	0.11917	0.0326918	0.36298	0.356627	0.137034	0.20634
	3	0.0110058	0.0240857	0.00785286	0.0194952	0.00614913	-0.0012875	0.0112169		3	0.222851	0.125692	0.0345287	0.379924	0.38485	0.142931	0.215129
	4	0.0120877	0.0273694	0.00868613	0.0218443	0.00696712	-0.0004821	0.0127454		4	0.217664	0.131966	0.0383383	0.39313	0.405578	0.147686	0.222394
	5	0.0095333	0.034134	0.0085026	0.0264397	0.00593206	0.00313974	0.0146136		5	0.222174	0.134148	0.0399486	0.41168	0.411717	0.150992	0.228443
	6	0.0124508	0.0355762	0.00996857	0.027224	0.00473397	0.00404989	0.0156672		6	0.21692	0.136971	0.0415938	0.420162	0.421039	0.158751	0.232573
	7	0.0123609	0.0356623	0.00929966	0.0288405	0.00532597	0.00469116	0.0160301		7	0.215195	0.149172	0.0421494	0.426028	0.423834	0.15999	0.236061
	8	0.0102934	0.0345516	0.010038	0.0296946	0.00360165	0.00504102	0.0155367		8	0.211636	0.151195	0.0430642	0.430133	0.424297	0.160161	0.236748
	9	0.0114345	0.0345379	0.0108524	0.0308626	0.00316062	0.00529263	0.0160235		9	0.208346	0.153852	0.04438	0.433245	0.424753	0.16359	0.238028
	10	0.0104873	0.0345286	0.0103967	0.0314225	0.00271427	0.00474543	0.0157158		10	0.206279	0.153413	0.0438961	0.435989	0.422113	0.165174	0.237811
	11	0.0145229	0.0333819	0.0107518	0.0326386	0.00087704	0.00521884	0.0162318		11	0.204051	0.154185	0.0444932	0.43615	0.422187	0.1659	0.237828
	12	0.013344	0.0358801	0.0100302	0.0330104	0.00237912	0.00598163	0.0167709		12	0.20232	0.154579	0.0445623	0.437987	0.41674	0.166683	0.237145
	13	0.0140604	0.0346453	0.00991286	0.0325888	-0.0008908	0.00593894	0.0160426		13	0.201617	0.154106	0.0453106	0.437721	0.432512	0.167443	0.239785
	14	0.0138219	0.0340688	0.0100225	0.0319379	0.0020944	0.00550446	0.0162417		14	0.199165	0.153686	0.0479476	0.437487	0.438375	0.16779	0.240742
	15	0.013331	0.0342845	0.0092281	0.0357511	-0.0002431	0.00526078	0.0162687		15	0.197317	0.151738	0.0481393	0.450553	0.430663	0.16709	0.240916
	16	0.0115207	0.0381007	0.00913255	0.0370864	-0.001028	0.00638716	0.0168666		16	0.202882	0.152522	0.048781	0.450335	0.430011	0.168614	0.242191
	17	0.0129572	0.0409849	0.0105321	0.0362273	-0.0017486	0.00783872	0.0177986		17	0.202564	0.162268	0.0485431	0.452022	0.429092	0.17449	0.24483
	18	0.0113914	0.041698	0.010471	0.037399	-0.0028461	0.0080188	0.0176887		18	0.200949	0.162416	0.0482097	0.450501	0.430991	0.176927	0.244999
	19	0.0112035	0.0426762	0.0100829	0.0382596	-0.0033342	0.00683247	0.0176201		19	0.199966	0.161349	0.0484916	0.449163	0.430102	0.175805	0.244146
	20	0.0119137	0.0409606	0.010209	0.038371	-0.0050862	0.00748961	0.0173096		20	0.197914	0.161298	0.0502694	0.448454	0.429531	0.178688	0.244359
	21	0.0161525	0.0401833	0.0101443	0.0392088	-0.0044142	0.00716067	0.0180726		21	0.196945	0.155583	0.0512263	0.446932	0.426282	0.178865	0.242639
	22	0.0140196	0.039204	0.0101033	0.0391713	-0.0044575	0.00596565	0.0173344		22	0.199132	0.15794	0.0516729	0.445307	0.431463	0.17701	0.243754
	23	0.0138458	0.0371487	0.00922002	0.0386995	-0.0065866	0.00563381	0.0163269		23	0.194976	0.155361	0.0521406	0.442468	0.423601	0.177673	0.241037
	24	0.0129032	0.0383447	0.00924036	0.0378556	-0.0077519	0.00679987	0.016232		24	0.194078	0.154535	0.0513944	0.439326	0.436496	0.178857	0.242448
	25	0.0128872	0.0362219	0.00914815	0.0377511	-0.0064113	0.00640743	0.0160007		25	0.193568	0.15244	0.0512798	0.449619	0.434216	0.179002	0.243354
	26	0.0129618	0.0352795	0.00972573	0.0405498	-0.0074565	0.00489505	0.0159926		26	0.200661	0.152272	0.0513875	0.44924	0.428241	0.178816	0.243436
	27	0.0116375	0.0416791	0.0108926	0.0412925	-0.0078561	0.00858703	0.0177054		27	0.195286	0.150034	0.0508992	0.448058	0.434483	0.178191	0.242825
	28	0.0126417	0.0429129	0.0116387	0.0407543	-0.0060204	0.00832748	0.0183758		28	0.201145	0.159154	0.0513137	0.446388	0.432185	0.183811	0.245666
	29	0.0118107	0.0418884	0.0112818	0.0419904	-0.0034939	0.00920149	0.0187798		29	0.198379	0.159964	0.0508467	0.444359	0.434408	0.185379	0.245556
	30	0.0109265	0.0398529	0.0096287	0.041466	-0.0057913	0.00882052	0.0174839		30	0.198654	0.157385	0.0509913	0.44199	0.430825	0.18908	0.244821
	31	0.0127916	0.0431727	0.00884424	0.0416827	-0.004251	0.0105295	0.018795		31	0.195097	0.154142	0.0526226	0.439383	0.427501	0.178125	0.241145
	32	0.00960315	0.0414812	0.00784118	0.0422209	0.00098996	0.00700451	0.0181901		32	0.201563	0.153316	0.0493256	0.435966	0.407837	0.162445	0.235075
	33	0.00881692	0.0393682	0.00533866	0.0416162	0.00437094	-0.0006636	0.0164746		33	0.229658	0.152272	0.0429614	0.436411	0.352693	0.145223	0.226536
	34	0.00746506	0.0394343	0.00362897	0.042727	0.00460539	-0.0021947	0.0159443		34	0.212775	0.143612	0.0398643	0.419452	0.290467	0.128638	0.205801
	35	0.00479124	0.0382773	0.00216063	0.0468124	0.00259274	-0.0042088	0.0150709		35	0.190578	0.134071	0.0369379	0.3946	0.2726	0.11359	0.190396
	36	0.00672479	0.0380764	0.00103059	0.0531333	0.00468354	-0.0078755	0.0159622		36	0.163431	0.125908	0.0337874	0.362393	0.232478	0.100052	0.169675
	37	0.00705639	0.0368857	-0.0012378	0.0407351	0.00606926	-0.010674	0.0131391		37	0.150853	0.115696	0.0304977	0.328869	0.20005	0.0886275	0.152432
	38	0.00672861	0.0410089	-0.0024998	0.0328818	0.00270034	-0.0095651	0.0118758		38	0.133122	0.106736	0.0289455	0.299228	0.176031	0.0809027	0.137494
	39	0.00614772	0.0383867	-0.0016824	0.0294343	0.00626205	-0.0092253	0.0115538		39	0.116166	0.106032	0.0254433	0.269171	0.159142	0.0740439	0.125
	40	0.00575611	0.0380248	-0.0032574	0.0285149	0.00570294	-0.0107607	0.0106634		40	0.106185	0.096948	0.023459	0.244408	0.13807	0.065274	0.112391
	41	0.00737413	0.0383561	-0.0040547	0.0251587	0.00225931	-0.0125189	0.0094291		41	0.0971064	0.0874931	0.0211602	0.218372	0.122479	0.0581225	0.100789
	42	0.0110052	0.0387507	-0.0044074	0.0207081	0.00329437	-0.0126079	0.00945718		42	0.08409	0.0781537	0.0203286	0.196873	0.109801	0.0508205	0.0900111
	43	0.011176	0.0367574	-0.0053039	0.0181972	0.00208218	-0.0135028	0.00823435		43	0.0731047	0.0703989	0.0183629	0.177347	0.0965313	0.047044	0.0804648
	44	0.0109506	0.0339416	-0.0055342	0.0164106	-0.0026967	-0.0118618	0.00686834		44	0.068222	0.0646685	0.0166693	0.157552	0.0882332	0.0428414	0.073031
	45	0.0123185	0.0347988	-0.0065318	0.0168468	-0.0035077	-0.0145851	0.00655659		45	0.0606736	0.0580142	0.0150697	0.140235	0.087902	0.0386401	0.0667557
	46	0.0122786	0.0315612	-0.0069166	0.0159257	-0.0028322	-0.0125052	0.00625192		46	0.05646	0.0508525	0.013087	0.131573	0.0766556	0.0337317	0.0603933
	47	0.0147884	0.0321807	-0.0070612	0.014468	-0.0002587	-0.0143768	0.00662341		47	0.0525198	0.0461314	0.0113337	0.118891	0.071678	0.0315268	0.0553468
	48	0.0153554	0.0360347	-0.0069426	0.0152936	-0.0015437	-0.0127669	0.00757174		48	0.0518402	0.0399294	0.00977306	0.107651	0.0644181	0.028384	0.0503327
	49	0.0146714	0.036567	-0.0069531	0.0150336	-0.0007431	-0.0121777	0.00773302		49	0.0476438	0.0369427	0.00872559	0.0966459	0.0610796	0.0281651	0.0465338
	50	0.0156654	0.0354426	-0.0064566	0.0153372	-0.0014916	-0.011183	0.00788565		50	0.0441472	0.0333022	0.00832992	0.0883268	0.0560643	0.0262346	0.0427342
	51	0.0154839	0.0346747	-0.0070887	0.0134355	-0.0014778	-0.0123729	0.00710911		51	0.0389353	0.0380067	0.00726522	0.0799942	0.0533804	0.0247452	0.0403878
	52	0.0191917	0.0365806	-0.0078151	0.0131364	-0.0016166	-0.010298	0.0081965		52	0.037163	0.0332155	0.00615585	0.0720554	0.0460223	0.0213432	0.0359925
	53	0.0192655	0.0354457	-0.0082403	0.0143452	-0.0018267	-0.0108214	0.00802799		53	0.0348318	0.0341337	0.00693363	0.065996	0.0459992	0.0204806	0.0347292
	54	0.0193418	0.0329969	-0.0083421	0.0135323	-0.0036901	-0.0119204	0.0069864		54	0.0329746	0.0303911	0.00544215	0.0586528	0.0405836	0.0188824	0.0311544
	55	0.0198841	0.0304673	-0.009285	0.0138053	-0.0022452	-0.0109053	0.00695353		55	0.0311293	0.0267042	0.00495001	0.0543027	0.0375402	0.0181043	0.0287885
	56	0.0210337	0.0312425	-0.0094296	0.0137571	-0.0023998	-0.0101578	0.00734102		56	0.0291433	0.0243183	0.00523157	0.0502211	0.0370055	0.0153697	0.0268816
	57	0.0199335	0.0319745	-0.0098928	0.0129875	-0.0032767	-0.0098795	0.00697441		57	0.0287052	0.021558	0.00436673	0.0501857	0.0383263	0.0140439	0.0261976
	58	0.0190532	0.0312498	-0.0100254	0.0161522	0.00061314	-0.0097074	0.00788924		58	0.0323015	0.0183741	0.00426929	0.0454772	0.036953	0.0132572	0.0251054
	59	0.019728	0.0321596	-0.0092496	0.0153005	0.00151258	-0.0079753	0.00857929		59	0.0293849	0.0192311	0.00380639	0.043519	0.0366068	0.0142729	0.0244702
	60	0.0198219	0.0350418	-0.0090367	0.0152201	0.00044635	-0.0074982	0.00899922		60	0.0274321	0.0226943	0.00313418	0.0401364	0.0330255	0.0131457	0.0232614
	61	0.0194325	0.0351122	-0.0099284	0.0153487	0.00020845	-0.0073233	0.00880836		61	0.028234	0.0212366	0.00285322	0.0373887	0.0334158	0.0131526	0.0227135
	62	0.0196079	0.033606	-0.0100407	0.015527	0.00136677	-0.0067962	0.00887846		62	0.0272569	0.0200908	0.00204399	0.03447	0.0276984	0.0118276	0.0205646
	63	0.0223578	0.0335596	-0.0102817	0.0160077	0.00122785	-0.0074866	0.00923078		63	0.0243151	0.0180826	0.00176524	0.032013	0.024965	0.0100567	0.0185329
	64	0.0222432	0.0345179	-0.011148	0.015354	0.00019624	-0.0080866	0.00884615		64	0.0249894	0.0152852	0.00273569	0.0292856	0.0272192	0.00962782	0.0181905
	65	0.0221395	0.0326204	-0.0109545	0.0144452	-0.0010609	-0.0075257	0.00827733		65	0.0235106	0.0156949	0.00245788	0.0267911	0.0250454	0.00823569	0.0169559
	66	0.0219733	0.0318222	-0.0110967	0.014415	-0.0001632	-0.0077649	0.00819758		66	0.0220861	0.0133593	0.00200502	0.0251709	0.0256197	0.00775769	0.0159998
	67	0.0223841	0.0332011	-0.0116791	0.0149165	-0.001509	-0.0077049	0.00826813		67	0.0215711	0.0118176	0.00155279	0.0264224	0.0280576	0.00677893	0.0160334
	68	0.0226617	0.0310195	-0.0114477	0.0167403	0.00014596	-0.0065121	0.00876796		68	0.0184208	0.0112141	0.00150846	0.0249215	0.0238495	0.00704882	0.0144939
	69	0.0227495	0.0286128	-0.0114704	0.0160359	0.00126779	-0.0086295	0.00809432		69	0.0222123	0.00791591	0.00122248	0.0236558	0.0233129	0.00547418	0.0139656
	70	0.0208922	0.0348073	-0.0110195	0.0158763	-6.077e-05	-0.0055997	0.0091493		70	0.0216892	0.00774862	0.00087586	0.0215929	0.0206897	0.00809063	0.0134478
	71	0.0216276	0.0347736	-0.0109267	0.0147945	-0.0007049	-0.0060154	0.00892477		71	0.0195413	0.0131191	0.00041764	0.01979	0.0226091	0.00684877	0.013721
	72	0.0202328	0.0349776	-0.0113653	0.0161735	-0.0006512	-0.0041698	0.00919959		72	0.020144	0.0111617	0.00054367	0.0175311	0.0192001	0.00665347	0.012539
	73	0.0243922	0.0338553	-0.0114474	0.0154103	0.00023617	-0.0055361	0.00948508		73	0.0165703	0.0112036	0.00073536	0.0159201	0.0193938	0.00646685	0.011715
	74	0.0242599	0.0321555	-0.0116866	0.0153548	-0.0011079	-0.0049903	0.00899756		74	0.0174199	0.00914007	-4.43e-05	0.0141551	0.016772	0.00610167	0.0105907
	75	0.0232597	0.0306754	-0.0121687	0.0147426	-0.0001162	-0.0058333	0.0084266		75	0.0135395	0.00888445	0.00070111	0.0121171	0.0165864	0.00519544	0.00950399
	76	0.0232974	0.030746	-0.0118097	0.0159249	-0.0023303	-0.0061673	0.00827684		76	0.0143334	0.00864319	0.00072532	0.010381	0.0163291	0.00423422	0.0091077
	77	0.0243022	0.0298971	-0.0122459	0.0139963	0.00012169	-0.0058557	0.00836928		77	0.0127642	0.00790271	0.00037461	0.00837435	0.0144538	0.00307707	0.00782445
	78	0.0237482	0.0281752	-0.0125573	0.0142624	-0.0013752	-0.0049485	0.00788413		78	0.0125053	0.00776632	0.00042018	0.00790603	0.0193526	0.00439746	0.00872466
	79	0.0238376	0.0284791	-0.012702	0.0143595	-0.0012034	-0.0049065	0.00797738		79	0.00988217	0.00533509	0.00019892	0.0106603	0.0143389	0.00395311	0.00739476
	80	0.0229865	0.032268	-0.0113246	0.0133543	-0.0010036	-0.0057863	0.00841572		80	0.0120712	0.00455264	0.00020867	0.0109603	0.0129623	0.00505591	0.00763518
	81	0.0212599	0.0345873	-0.0110054	0.0160959	0.00140671	-0.0028252	0.00991987		81	0.0113026	0.0029541	-5.059e-06	0.0104158	0.0136038	0.00383018	0.0070169
	82	0.0222248	0.0324279	-0.0109111	0.016344	-0.0001875	-0.0029394	0.00949312		82	0.0112574	0.00902864	-0.0006377	0.00911215	0.0140583	0.00386304	0.00778032
	83	0.02168	0.0324068	-0.0113069	0.016608	0.00021879	-0.0016584	0.00965805		83	0.0103601	0.00853599	-0.0010377	0.00840018	0.015407	0.00172839	0.00723232
	84	0.0259072	0.0324468	-0.0113812	0.0166517	0.00015458	-0.0021131	0.0102777		84	0.0103521	0.00637979	-0.0013809	0.00672496	0.0106279	0.00336703	0.00601182
	85	0.0273313	0.0310174	-0.0111003	0.0156837	-0.0007276	-0.0024948	0.00995161		85	0.00802491	0.00688837	-0.0001748	0.0047734	0.0100637	0.00146608	0.00517361
	86	0.0255726	0.0308574	-0.011951	0.0140028	-3.821e-05	-0.0019894	0.00940902		86	0.00665755	0.00525223	0.00012288	0.00548382	0.00733674	0.00126603	0.00435321
	87	0.0278161	0.0319503	-0.0118902	0.014941	-0.0019414	-0.0021355	0.00979004		87	0.00640795	0.00465259	-9.68e-05	0.00456517	0.00605386	0.00039804	0.00366347
	88	0.0263689	0.0274085	-0.0125406	0.015567	-0.0002916	-0.0018354	0.00911279		88	0.00539243	0.00510538	-2.811e-06	0.00675873	0.0118371	0.00094779	0.00500644
	89	0.0262187	0.0287275	-0.012145	0.0137873	0.00047062	-0.0039233	0.00885596		89	0.00672256	0.00219319	-0.0001571	0.00800279	0.00834251	0.00138154	0.00441424
	90	0.0280224	0.026994	-0.0123794	0.0165729	0.00122785	-0.0045826	0.00930919		90	0.00848155	0.00196136	-0.0008218	0.00861151	0.0107132	0.00232933	0.00521253
	91	0.0260018	0.0304515	-0.0115719	0.0165072	0.00063397	-0.0039529	0.00967827		91	0.00909095	-0.0003148	-0.0009639	0.00720141	0.00828834	0.00299916	0.00438354
	92	0.0253894	0.0300349	-0.0112752	0.0173491	0.00128517	-0.0016808	0.0101838		92	0.00709167	-0.0010227	-0.0005233	0.0060129	0.00794893	0.00339784	0.00381756
	93	0.0254379	0.0307712	-0.0113016	0.0160367	0.00157679	-0.0001922	0.0103881		93	0.00704918	0.005546	-0.0009601	0.0051705	0.00600808	0.0028944	0.00428468
	94	0.0251362	0.0312299	-0.0117585	0.0168639	0.00026405	-0.0017827	0.00999216		94	0.00397327	0.00423132	-0.0014293	0.00349393	0.00159141	0.00076117	0.00210364
	95	0.0297412	0.0272401	-0.0113926	0.0163656	0.00161156	-0.0014371	0.0103548		95	0.00202976	0.00451346	-0.0008564	0.00212844	0.00198039	0.00065119	0.00174115
	96	0.0297219	0.0280879	-0.0118902	0.0158975	0.00085793	-0.0013866	0.0102147		96	0.00121865	0.00434337	0.00010621	0.00208258	-0.0002936	0.00128073	0.00145632
	97	0.0277153	0.0265816	-0.0122938	0.0161118	0.00175909	-0.0017125	0.00969358		97	0.00123194	0.00144779	0.00015208	0.00109098	-0.0003397	0.00020274	0.00063097
	98	0.028237	0.0263124	-0.0122049	0.0147051	0	0	0.00950827		98	0	0	0	0	0	0	0
	99	0.0286256	0.0248871	-0.0125076	0.0140481	-0.0001059	-0.0010453	0.00898368		99	0.00031191	-0.0021176	-0.000341	0.003713	0.00533035	-0.0006841	0.00103543
	100	0.0292795	0.0225572	-0.0121618	0.0171414	0.00184428	-0.0002623	0.00973306		100	-0.0008311	-0.0029652	-0.0002587	0.00288473	0.00478073	-5.373e-06	0.00060086
	101	0.028134	0.024581	-0.0126166	0.0169333	0.00166371	-0.0013474	0.009558		101	0.00335861	-0.0046858	-0.0002643	0.00147279	0.00251023	-0.0023655	4.3315e-06
	102	0.0271182	0.0299434	-0.0102686	0.017345	0.00317785	-0.0011458	0.0110283		102	0.00330817	-0.0057034	-0.00133	0.00062633	0.0034453	0.00073241	0.0001798
	103	0.0270859	0.0306051	-0.0110872	0.0162946	0.00251804	0.00157094	0.0111646		103	0.00076862	-0.0055897	-0.0006905	-0.0006731	0.00031828	0.00070886	-0.0008596
	104	0.028848	0.0308059	-0.0112132	0.0162763	0.00324394	0.00178641	0.0116246		104	0.00191693	-0.000106	-0.0012747	-0.0017772	-0.0017176	0.00067252	-0.000381
	105	0.0269098	0.029185	-0.0113659	0.0164644	0.00107327	0.00076128	0.0105046		105	-0.0001779	-0.0012253	-0.0011549	-0.0025709	0.00052334	-0.0006981	-0.000884
	106	0.032131	0.027905	-0.0115091	0.0165713	-0.0006528	0.00153415	0.0109966		106	-0.0033401	-0.0022948	-0.0011584	-0.0036622	-0.0027627	-0.0009143	-0.0023554
	107	0.0305983	0.0276692	-0.0115001	0.0163403	0.00141892	0.0012406	0.0109612		107	-0.0019675	-0.0038106	-0.0016452	-0.0044232	-0.0030712	-0.0010036	-0.0026535
	108	0.0310262	0.026911	-0.0122402	0.0165958	0.00303377	0.00199095	0.0112196		108	-0.0049371	-0.0035809	-0.0005689	-0.0064146	-0.0045952	-0.0013754	-0.0035787
	109	0.0302882	0.0264113	-0.0120447	0.0153169	0.0022662	-0.0005559	0.0102803		109	-0.0030574	-0.0029873	-0.0006725	-0.0075835	0.00212125	-0.0017486	-0.0023213
	110	0.0295921	0.0250007	-0.0121816	0.0162632	0.00227842	0.00088784	0.0103068		110	-0.0018055	-0.0055543	-7.731e-05	-0.008665	0.00224287	-0.0010337	-0.0024822
	111	0.0304052	0.0250943	-0.0120178	0.0185644	0.00082661	0.00080033	0.0106122		111	0.00103278	-0.0046598	-0.0002099	-0.0061514	-0.0011632	-0.0019111	-0.0021771
	112	0.0274853	0.0250249	-0.011256	0.0177581	0.00576527	0.00192885	0.0111177		112	0.0002243	-0.0048581	-0.0005531	-0.0059197	-0.0036387	-0.0016728	-0.0027364
	113	0.0287633	0.0272685	-0.0112737	0.0178336	0.002716	0.00118054	0.0110814		113	0.00056286	-0.004408	-0.0004494	-0.0071798	-0.0061996	-0.0007518	-0.003071
	114	0.0283948	0.0278344	-0.0114794	0.0171043	0.0041036	0.00381929	0.0116295		114	0.00178812	-0.0055814	-0.0003818	-0.0084853	-0.0049232	-0.0003819	-0.0029943
	115	0.0282446	0.0282353	-0.0120465	0.0173267	0.00274387	0.00322361	0.0112879		115	0.00038758	-0.0004014	-0.0009673	-0.0080242	-0.0047512	-0.0006035	-0.0023933
	116	0.0321934	0.0286486	-0.0117698	0.0162489	0.00372851	0.00298293	0.0120054		116	0.00131421	0.00167688	-0.0009406	-0.0100271	-0.0049527	-0.0030744	-0.0026673
	117	0.030513	0.0287968	-0.0123558	0.017219	0.00486239	0.00277679	0.0119687		117	-0.0026511	-0.000381	-0.000127	-0.0109856	-0.0058683	-0.001029	-0.003507
	118	0.0304967	0.0265353	-0.0124357	0.0171409	0.00306853	0.00235968	0.0111942		118	-0.0021918	0.0003406	0.00037019	-0.0127652	-0.0078731	-0.0015934	-0.0039521
	119	0.0297882	0.0246011	-0.0124121	0.0159462	0.00360854	0.00594109	0.0112455		119	0.000523	3.1995e-05	0.00024258	-0.0138743	-0.0039489	-0.0018185	-0.0031407
	120	0.0305339	0.0271981	-0.0097565	0.0159735	0.0048259	0.00374776	0.0120871		120	0.00458395	-0.000857	-0.0001722	-0.0138626	-0.0016816	-0.0031455	-0.0025225
	121	0.029695	0.0247125	-0.006913	0.0183685	0.00287574	0.00262567	0.0118941		121	0.00784175	-0.0024158	0.00036236	-0.0079459	-0.0029694	-0.0037101	-0.0014728
	122	0.0300304	0.0248934	-0.0038463	0.0186807	0.00396797	0.00163529	0.0125603		122	0.0104848	-0.0029862	0.00022343	-0.0056275	-0.0055075	-0.0037717	-0.0011975
	123	0.0278245	0.0318062	0.00017697	0.0188848	0.00626205	0.00242114	0.0145626		123	0.017846	-0.0043235	0.00050061	-0.002235	-0.0046607	-0.0011478	0.00099659
	124	0.0291141	0.0302158	0.00238967	0.0201119	0.0073004	0.00273775	0.0153116		124	0.0201679	-0.0027085	0.00030547	0.00104772	-0.0052762	-0.0015378	0.00199977
	125	0.0280808	0.0290651	0.00389244	0.0197654	0.00674661	0.00469909	0.0153749		125	0.0240377	-0.0030221	0.00028534	0.00578658	-0.0082325	-0.0005954	0.00304326
	126	0.029732	0.0289863	0.00534014	0.0196875	0.00627943	0.00399283	0.0156697		126	0.0276644	0.00245824	-0.0001304	0.00875646	-0.0064082	-0.000694	0.00527442
	127	0.0330405	0.0288853	0.00637522	0.0199197	0.00509856	0.00399637	0.0162193		127	0.0287079	0.00321252	0.00045567	0.0128636	-0.0082488	-0.0023279	0.00577715
	128	0.0330959	0.0295616	0.00748757	0.0193818	0.00265179	0.00295977	0.0158564		128	0.0323573	0.00301761	0.00054839	0.0163961	-0.0063375	-0.0014196	0.00742705
	129	0.0307946	0.0274725	0.00820047	0.0185501	0.00438315	0.0036834	0.015514		129	0.0319988	0.00271229	0.00188183	0.0213504	-0.0083604	-0.0016794	0.00798393
	130	0.0315124	0.0241172	0.00883913	0.0187782	0.00482934	0.00341441	0.0152485		130	0.036908	0.00136438	0.00210433	0.026351	-0.0116464	-0.0026245	0.00874281
	131	0.0314624	0.0258107	0.00919037	0.0187673	0.0038361	0.00366742	0.0154557		131	0.0402481	0.00185587	0.00219483	0.0357131	-0.0066035	-0.0036274	0.0116302
	132	0.0309231	0.0286518	0.0100919	0.0216896	0.00213073	0.00439256	0.0163133		132	0.0477196	0.00153673	0.00273314	0.0407837	-0.0049842	-0.0025681	0.0142035
	133	0.0310461	0.0264565	0.0114156	0.021084	0.00468009	0.00442077	0.0165172		133	0.0507397	0.00139809	0.00246635	0.0442762	-0.0052285	-0.0016748	0.0153295
	134	0.0301689	0.0307586	0.0104278	0.0216859	0.00567678	0.00360318	0.0170536		134	0.053708	0.00088179	0.00278909	0.0486189	-0.0076943	-0.000986	0.0162196
	135	0.0299997	0.0296278	0.0119857	0.0214426	0.00601021	0.00300889	0.0170125		135	0.0586478	0.00087461	0.0020685	0.0544363	-0.0073497	-0.0009304	0.0179578
	136	0.0298958	0.0315697	0.0121929	0.0210097	0.00479285	0.00562812	0.0175148		136	0.0613201	-0.0001657	0.0022693	0.0568438	-0.0065181	-0.0021983	0.0185918
	137	0.0328251	0.0284015	0.0123815	0.0207999	0.00516967	0.00615431	0.017622		137	0.0628003	0.00488011	0.00302512	0.0595694	-0.0089282	-0.0016962	0.0199418
	138	0.0321742	0.028961	0.0117687	0.0202633	0.00487116	0.00577259	0.0173018		138	0.0668798	0.00404023	0.00223853	0.0626275	-0.0057879	-0.0022426	0.0212926
	139	0.0325535	0.0276418	0.0114719	0.0196924	0.00535557	0.00480249	0.0169196		139	0.069057	0.00270504	0.00251631	0.0651325	-0.0061703	-0.0023434	0.0218162
	140	0.0320595	0.026243	0.0119896	0.0210905	0.0057446	0.00540032	0.0170879		140	0.0702318	0.00132302	0.00375737	0.0668309	-0.0082209	-0.0023769	0.0219242
	141	0.0301882	0.0248954	0.0123205	0.0195862	0.00364503	0.00531355	0.0159915		141	0.0702903	0.00329203	0.00379949	0.0683764	-0.0025067	-0.002673	0.0234298
	142	0.0306661	0.0239036	0.0120333	0.0201229	0.00340886	0.00440704	0.015757		142	0.0730675	0.00261391	0.00425325	0.0760612	-0.0019425	-0.0024025	0.0252751
	143	0.0292149	0.0246894	0.0117252	0.0228437	0.00484501	0.00373907	0.0161762		143	0.0800012	0.00272719	0.0039962	0.0782252	-0.0030923	-0.0017862	0.0266785
	144	0.0292141	0.0291609	0.0119157	0.0235782	0.00162033	0.00531644	0.0168009		144	0.0814588	0.00044288	0.00443179	0.0797705	-0.0005431	-0.0009968	0.0274273
	145	0.0272121	0.0288073	0.0131696	0.0226833	0.00456717	0.0047302	0.0168616		145	0.0817894	-0.0007394	0.00452702	0.0821608	0.00040686	-0.0025635	0.0275968
	146	0.0295066	0.026568	0.0130154	0.0229921	0.00562807	0.00667996	0.0173984		146	0.0830798	-0.0008995	0.00447358	0.0841185	-0.0044871	-0.0018722	0.0274022
	147	0.0261627	0.0283289	0.0130035	0.0223927	0.00451862	0.00727704	0.0169473		147	0.0843874	-0.0028702	0.00442107	0.0858919	-0.0064393	-0.002671	0.02712
	148	0.0316693	0.0259474	0.0123013	0.0218716	0.0046591	0.00697919	0.017238		148	0.0856379	0.00271612	0.00461404	0.0872199	-0.0058404	-0.0021857	0.0286936
	149	0.0310054	0.0267269	0.0120528	0.0222152	0.0050082	0.00691055	0.0173198		149	0.0871539	0.00217445	0.00528876	0.0900531	-0.0043639	-0.0028931	0.0295689
	150	0.0308161	0.0249608	0.0119127	0.0214023	0.00304081	0.00689972	0.0165054		150	0.0867517	0.00097121	0.00458574	0.0916504	-0.0034304	-0.0032441	0.0295474
	151	0.0295642	0.0243581	0.0121253	0.0215255	0.00512284	0.00696407	0.01661		151	0.0875297	-0.0010906	0.00562129	0.0949707	-0.0025018	-0.003361	0.0301947
	152	0.0287894	0.0210289	0.0116213	0.0214235	0.00489371	0.00684041	0.0157662		152	0.0885585	-0.0026687	0.00644056	0.0959157	-0.0009286	-0.0043557	0.0304936
	153	0.0278701	0.0233103	0.011262	0.0239394	0.00407055	0.00645655	0.0161515		153	0.0903587	-0.0027759	0.00599084	0.104043	0.00033806	-0.0024387	0.0325859
	154	0.0260626	0.0209478	0.0112204	0.0247531	0.0020839	0.0059057	0.0151623		154	0.0954616	-0.0046057	0.0060182	0.107154	0.00063819	-0.0033536	0.0335521
	155	0.0259819	0.0267562	0.0126546	0.0234317	0.00154734	0.00559766	0.0159949		155	0.0955002	-0.0035494	0.00682742	0.10843	0.00317144	-0.0016405	0.0347898
	156	0.0277231	0.0244022	0.0121477	0.0249478	0.00492143	0.00614573	0.0167147		156	0.0972764	-0.0057161	0.00652731	0.109911	0.00434922	-0.0029924	0.0348925
	157	0.0259765	0.024925	0.0136981	0.0227882	0.00569244	0.00786554	0.0168243		157	0.0980278	-0.0046273	0.00653485	0.112227	0.000973	-0.0019615	0.0351956
	158	0.0275792	0.0218598	0.0127591	0.0223466	0.00368152	0.0076949	0.0159869		158	0.0982189	0.00076638	0.00631831	0.113764	0.00391961	-0.002528	0.0367433
	159	0.0286294	0.0254372	0.0125513	0.0231775	0.00516622	0.00743609	0.0170663		159	0.0969896	0.00042572	0.00645408	0.114646	0.00301542	-0.0029448	0.036431
	160	0.0285116	0.023424	0.0123971	0.0234521	0.00497186	0.00711079	0.0166446		160	0.0979216	-3.924e-05	0.00638146	0.115481	0.00351275	-0.0033945	0.0366439
	161	0.0271067	0.0208185	0.0125421	0.0224768	0.00226792	0.00695967	0.0153619		161	0.0993526	0.00010932	0.00726552	0.117495	0.0023133	-0.0037738	0.0371269
	162	0.0267689	0.0228223	0.012557	0.0229612	0.00152824	0.00737753	0.0156692		162	0.0992198	-0.0027421	0.00854552	0.117051	0.0118238	-0.0034241	0.0384123
	163	0.0279138	0.0210235	0.0129738	0.0228551	0.00359993	0.0077629	0.0160215		163	0.0985269	-0.0021789	0.00853671	0.126025	0.00823606	-0.0036281	0.0392529
	164	0.0282625	0.0210436	0.0133663	0.0253897	0.00390203	0.00698713	0.0164919		164	0.097376	-0.0023202	0.00902196	0.128334	0.00943361	-0.0033421	0.0397506
	165	0.0261503	0.0188745	0.0124789	0.0248983	0.00245383	0.00747299	0.0153881		165	0.103934	-0.002825	0.0088604	0.130208	0.0113579	-0.0025352	0.0415001
	166	0.0256479	0.0253373	0.0135771	0.0238777	0.00209957	0.00792989	0.0164116		166	0.105408	-0.0029177	0.00906532	0.131384	0.00934314	-0.002195	0.0416812
	167	0.0244738	0.023606	0.0138278	0.0239904	0.0052392	0.0066185	0.0162926		167	0.105666	-0.0029095	0.00960869	0.133424	0.00870685	-0.0024635	0.0420056
	168	0.0218185	0.0242286	0.0135607	0.024327	0.00308059	0.00963382	0.0161082		168	0.107111	-0.0048007	0.00955307	0.133712	0.0101685	-0.0035012	0.0420404
	169	0.0280662	0.0229191	0.0131466	0.0233746	0.00212039	0.00956443	0.0165319		169	0.106431	-0.004424	0.0098642	0.136954	0.0119124	-0.0041342	0.0427672
	170	0.0261772	0.0237459	0.0133951	0.0237027	0.00497531	0.00856172	0.0167596		170	0.107834	0.00236437	0.0100857	0.13656	0.0113761	-0.0026104	0.0442684
	171	0.0266812	0.0227823	0.0128561	0.0233648	0.00195376	0.00806213	0.0159501		171	0.108985	0.00146433	0.0105424	0.13696	0.0111561	-0.0019547	0.0445255
	172	0.0252039	0.0235039	0.0128921	0.0227902	0.00314841	0.00916609	0.0161174		172	0.109259	0.00312584	0.0101483	0.137303	0.0134022	-0.0018761	0.0452269
	173	0.025361	0.0220408	0.0130466	0.0235598	0.00147264	0.00868603	0.0156945		173	0.107962	0.00026499	0.0105788	0.138011	0.018365	-0.0020285	0.0455255
	174	0.0236089	0.0217694	0.0131002	0.0226821	0.00164805	0.00764073	0.0150749		174	0.108244	0.00016175	0.0115763	0.145485	0.01816	-0.0028615	0.0467942
	175	0.0243761	0.0221785	0.0124986	0.0260092	-0.000316	0.00780118	0.0154246		175	0.108421	0.00063608	0.0124097	0.146666	0.017223	-0.0037448	0.0469352
	176	0.0240937	0.0267994	0.0140484	0.0256027	0.00115487	0.00772235	0.0165703		176	0.114546	0.00018548	0.0118679	0.146683	0.0177136	-0.0033133	0.0479471
	177	0.0249763	0.0216168	0.0137209	0.0263752	0.00134406	0.00744189	0.0159125		177	0.112295	-0.0005975	0.0123639	0.14758	0.017758	-0.0009645	0.0480725
	178	0.0240975	0.0253795	0.0139352	0.024918	0.00224882	0.00848214	0.0165102		178	0.113977	-0.0011977	0.012318	0.148495	0.0183141	-0.0009914	0.0484858
	179	0.0233113	0.0225426	0.0145401	0.0247115	0.00237395	0.0102656	0.0162908		179	0.115121	0.00020045	0.0126052	0.148305	0.0192936	-0.0017654	0.04896
	180	0.0250939	0.0210509	0.0131675	0.0252877	0.00185118	0.009422	0.0159789		180	0.11304	-0.0017029	0.0124386	0.149018	0.0188818	-0.0013801	0.0483825
	181	0.026729	0.0225351	0.0131562	0.0253007	0.00266557	0.00933094	0.0166196		181	0.113415	0.00684803	0.0127403	0.148998	0.0195593	-0.000886	0.0501125
	182	0.0253062	0.0203851	0.0130981	0.0250224	0.00077101	0.0102946	0.0158129		182	0.112556	0.00503414	0.0131451	0.149514	0.01878	-0.0002007	0.0498048
	183	0.0242137	0.0222763	0.0132017	0.0245552	0.00202314	0.00875767	0.0158379		183	0.112921	0.00481933	0.0130546	0.150467	0.0165964	-0.0007122	0.0495245
	184	0.0249247	0.0203662	0.0130996	0.0240789	-4.51e-05	0.00870705	0.0151885		184	0.111364	0.00540414	0.0145989	0.150495	0.0255214	-0.0008376	0.051091
	185	0.0236643	0.020283	0.0128157	0.024636	-0.0023025	0.00831225	0.0145681		185	0.111348	0.00414518	0.0148324	0.155862	0.0259824	-0.0009618	0.051868
	186	0.0226218	0.0215327	0.0133298	0.027562	0.00023805	0.00900854	0.0157155		186	0.11692	0.00458853	0.014757	0.15665	0.0257345	0.00120962	0.0533099
	187	0.0222147	0.0251617	0.0148215	0.0277517	-7.815e-05	0.00865642	0.0164213		187	0.115045	0.00477243	0.0146781	0.156858	0.0271109	0.00221982	0.0534475
	188	0.0236828	0.0249544	0.0152407	0.0269768	-0.0003958	0.00738118	0.0163067		188	0.11664	0.00348031	0.0151153	0.157086	0.0272915	0.00307296	0.053781
	189	0.0229434	0.0243685	0.0144619	0.0270649	0.00241906	0.00903524	0.0167155		189	0.114131	0.00376362	0.0158667	0.156751	0.0260742	0.00294686	0.0532555
	190	0.0230104	0.0248503	0.0148907	0.0260765	0.00085276	0.0101153	0.0166326		190	0.115067	0.00366805	0.0152419	0.155957	0.0257297	0.00240312	0.0530111
	191	0.0237844	0.0251901	0.0148626	0.0259961	-6.938e-05	0.0108231	0.0167645		191	0.116745	0.00260735	0.0153777	0.156855	0.0245402	0.00474652	0.0534786
	192	0.0253877	0.0226813	0.0147035	0.0256047	-0.0003438	0.0101753	0.0163682		192	0.116519	0.010615	0.0151706	0.157	0.0261251	0.00500819	0.0550729
	193	0.0247454	0.0262471	0.0151072	0.0262128	0.00025184	0.0105461	0.0171851		193	0.114872	0.011096	0.015296	0.157096	0.0242956	0.00414036	0.0544659
	194	0.0238667	0.0264334	0.0143212	0.0255676	-0.0015541	0.00983117	0.016411		194	0.115343	0.0118911	0.0146976	0.155334	0.0326595	0.00574392	0.0559449
	195	0.0223863	0.0227981	0.0146242	0.0241508	0.00097774	0.00990635	0.0158072		195	0.114315	0.0118243	0.0168638	0.163886	0.0343788	0.00557674	0.0578075
	196	0.0239237	0.0239089	0.0157327	0.0272387	0.0009483	0.0107819	0.017089		196	0.12113	0.0130914	0.0165832	0.165394	0.0329071	0.00674812	0.0593088
	197	0.0251401	0.0237563	0.0152886	0.0264079	0.00118102	0.00987815	0.016942		197	0.119629	0.0136503	0.0163635	0.164203	0.0350089	0.00876663	0.0596035
	198	0.0225588	0.0282794	0.0160237	0.027193	0.00086482	0.00900993	0.0173216		198	0.117379	0.0132853	0.0167818	0.165728	0.0358784	0.00997957	0.0598387
	199	0.0228372	0.0266553	0.0165465	0.0266854	0.00139794	0.00934177	0.017244		199	0.118914	0.011927	0.017059	0.166063	0.0354271	0.0112529	0.0601072
	200	0.0222424	0.026648	0.0164806	0.0276191	0.00476341	0.0088054	0.0177598		200	0.118777	0.0118148	0.0165653	0.167006	0.0335521	0.0113986	0.0598523
	201	0.0254771	0.0257938	0.0165165	0.0268768	0.00383954	0.00845103	0.0178258		201	0.119195	0.0120517	0.0175376	0.16615	0.0367035	0.0122746	0.0606522
	202	0.0253793	0.0266711	0.0165902	0.0258358	0.00632454	0.0108028	0.0186006		202	0.118233	0.0203311	0.0173795	0.167202	0.0339557	0.0137587	0.0618099
	203	0.0235921	0.0247156	0.0158018	0.0253456	0.0063662	0.0126101	0.0180719		203	0.117196	0.0206369	0.0174757	0.167314	0.0394616	0.0137513	0.0626392
	204	0.0235997	0.0249039	0.0162381	0.0255007	0.00658326	0.0128328	0.0182764		204	0.117521	0.0195735	0.0166803	0.167415	0.0358472	0.0153308	0.0620613
	205	0.0215301	0.0241476	0.0166288	0.0259362	0.00774158	0.0107262	0.0177851		205	0.117019	0.0184299	0.0171658	0.16622	0.0445999	0.0162772	0.0632854
	206	0.0245445	0.0270403	0.0161446	0.025728	0.00665452	0.0109307	0.0185071		206	0.117597	0.0186077	0.0177856	0.170895	0.0426444	0.0155087	0.0638398
	207	0.0237398	0.023018	0.01613	0.0274424	0.010928	0.0110327	0.0187152		207	0.1243	0.0190815	0.0186696	0.175458	0.0444111	0.0159215	0.0663069
	208	0.0240706	0.0284898	0.0176223	0.0264107	0.00843099	0.00996063	0.0191642		208	0.125449	0.0195326	0.0184716	0.176534	0.0453496	0.0204872	0.0676374
	209	0.0219301	0.0268826	0.0179334	0.027531	0.00999901	0.0104963	0.0191287		209	0.125759	0.0189362	0.0192849	0.177431	0.0438715	0.0222875	0.0679283
	210	0.0231228	0.0252973	0.0172657	0.0262038	0.00951977	0.00900124	0.0184018		210	0.125193	0.0193482	0.0183359	0.17791	0.0420617	0.0228542	0.0676172
	211	0.021243	0.026895	0.0169968	0.0264585	0.0128296	0.0102202	0.0191072		211	0.125485	0.0209208	0.0179323	0.178437	0.0394253	0.022881	0.0675136
	212	0.0239028	0.028048	0.0174262	0.0257901	0.0100338	0.0129688	0.0196949		212	0.1252	0.0201467	0.0179521	0.177841	0.0429166	0.0229784	0.0678391
	213	0.0235096	0.0273917	0.0166192	0.0261496	0.0105981	0.01248	0.019458		213	0.122213	0.0195353	0.017723	0.178109	0.044426	0.0243383	0.0677241
	214	0.0246124	0.0271771	0.0169258	0.0253203	0.0124563	0.0117455	0.0197062		214	0.124325	0.0265038	0.0185184	0.178258	0.0453185	0.0260224	0.0698243
	215	0.0214714	0.0246516	0.0168716	0.02476	0.0124979	0.0114252	0.018613		215	0.124874	0.0303287	0.0185876	0.17775	0.0442848	0.0270944	0.0704867
	216	0.0207175	0.0251627	0.0159036	0.028006	0.011541	0.0114556	0.0187977		216	0.125113	0.0287689	0.0189679	0.178401	0.0506158	0.0283933	0.0717101
	217	0.0224963	0.0250659	0.0162165	0.0271853	0.0113222	0.0115778	0.0189774		217	0.124724	0.0295303	0.0202397	0.185277	0.0515921	0.0285524	0.0733194
	218	0.0216585	0.0247125	0.0177804	0.0272098	0.012998	0.0108079	0.0191945		218	0.131244	0.0309372	0.0203462	0.18442	0.0536049	0.030442	0.0751657
	219	0.0227312	0.0294059	0.0169626	0.0265335	0.013526	0.0108953	0.0200091		219	0.132041	0.0306915	0.0208481	0.185747	0.0516053	0.0328088	0.0756236
	220	0.0199949	0.0313014	0.017033	0.0268898	0.0136718	0.0104117	0.0198838		220	0.13316	0.0304088	0.0214018	0.18636	0.0509948	0.0333593	0.0759474
	221	0.0204682	0.0310972	0.0166669	0.0266931	0.0156741	0.0101421	0.0201236		221	0.132094	0.0284795	0.0209474	0.186657	0.0537526	0.0349052	0.0761392
	222	0.0272213	0.0290661	0.0166258	0.0256741	0.0155803	0.0106344	0.0208003		222	0.132286	0.0281996	0.0215165	0.187285	0.0556739	0.036096	0.0768428
	223	0.0242506	0.0289526	0.0164357	0.0253555	0.0160197	0.012464	0.0205797		223	0.133468	0.0270339	0.0208585	0.186902	0.0522993	0.0362618	0.0761371
	224	0.0230672	0.0282584	0.0165504	0.0251224	0.0190776	0.0122927	0.0207281		224	0.131042	0.0313105	0.0209914	0.186216	0.0541662	0.0374673	0.0768655
	225	0.0234213	0.0299298	0.0170319	0.0259941	0.0214271	0.0121936	0.0216663		225	0.13101	0.0353436	0.0206174	0.185138	0.0544696	0.0375218	0.0773501
	226	0.0234981	0.0296878	0.0167432	0.0280109	0.0219673	0.012676	0.0220972		226	0.134389	0.0338643	0.0213883	0.1848	0.0607204	0.0388186	0.0789967
	227	0.0227525	0.0277597	0.0163785	0.0268739	0.0220332	0.0115958	0.0212323		227	0.131792	0.0354308	0.0223232	0.192133	0.0593194	0.0396858	0.0801141
	228	0.0238289	0.0270698	0.0163815	0.0274468	0.0228077	0.0109004	0.0214059		228	0.14169	0.0336605	0.0227371	0.193827	0.0625282	0.0403422	0.0824643
	229	0.0230443	0.0257843	0.0182508	0.0268511	0.021408	0.0116132	0.0211586		229	0.141684	0.0329245	0.0230294	0.195212	0.0606039	0.0449075	0.0830601
	230	0.0215369	0.0304588	0.0174345	0.0263099	0.0233356	0.0122247	0.0218834		230	0.140954	0.0343348	0.0223962	0.195776	0.0576278	0.0442846	0.0825621
	231	0.0216784	0.0308248	0.0175684	0.0260206	0.0265031	0.0108693	0.0222441		231	0.140242	0.0337638	0.0221919	0.194729	0.0618835	0.0460285	0.0831398
	232	0.024343	0.0296541	0.0174606	0.0259912	0.0307663	0.0117809	0.0233327		232	0.140685	0.0326098	0.0226404	0.195542	0.0624743	0.0462883	0.0833734
	233	0.0262581	0.0296541	0.0180762	0.0266621	0.0285175	0.0127742	0.023657		233	0.139504	0.0324187	0.022669	0.195919	0.0638458	0.0469977	0.0835591
	234	0.0244138	0.029184	0.0167785	0.027908	0.0329353	0.0115192	0.0237898		234	0.13907	0.0336473	0.0228226	0.195734	0.0613946	0.0479778	0.083441
	235	0.023626	0.0292376	0.0177576	0.0276697	0.0300995	0.0139692	0.0237266		235	0.139233	0.0425455	0.0225524	0.194947	0.0617259	0.0482564	0.0848768
	236	0.0244546	0.0309541	0.0171127	0.0279501	0.0304417	0.0129325	0.0239743		236	0.139026	0.0432529	0.0229175	0.195907	0.069839	0.0495156	0.086743
	237	0.0230457	0.0287632	0.0169956	0.0279709	0.0293562	0.0128415	0.0231622		237	0.139694	0.0428084	0.0222871	0.203146	0.0681817	0.0501728	0.0877149
	238	0.0248285	0.0279081	0.0173151	0.0277868	0.0298302	0.012874	0.0234238		238	0.137299	0.042777	0.0245643	0.204592	0.0733382	0.0503848	0.0888259
	239	0.0237882	0.0268773	0.017292	0.0269441	0.0300301	0.0102946	0.0225377		239	0.138466	0.0441707	0.0253044	0.205018	0.072029	0.0518583	0.0894744
	240	0.0270804	0.02034	0.018513	0.0215924	0.00989142	0.0124388	0.0183093		240	0.144498	0.0592279	0.0244091	0.203894	0.0712513	0.0542855	0.0929276
	241	0.0247669	0.0363104	0.0190999	0.0267376	0.00313619	0.00743974	0.0195818		241	0.144538	0.0549762	0.0256036	0.196859	0.0692959	0.0553542	0.0911045
	242	0.0209614	0.0354467	0.0174223	0.0252975	0.00134406	0.00610015	0.017762		242	0.146487	0.0573036	0.0239738	0.200378	0.0603463	0.0557938	0.0907137
	243	0.0211898	0.0365932	0.023202	0.0256876	0.0019085	0.0115742	0.0200259		243	0.144134	0.0552324	0.0245121	0.191148	0.065908	0.0574727	0.0897345
	244	0.0240367	0.0319735	0.0214683	0.0261337	0.00025716	0.0131097	0.0194965		244	0.145345	0.0548447	0.022927	0.200059	0.0729462	0.0582607	0.0923971
	245	0.0255156	0.0389559	0.0190499	0.0257766	0.0207795	0.0161677	0.0243742		245	0.141453	0.054541	0.0220363	0.202389	0.0836429	0.0595489	0.0939351
	246	0.0221194	0.0335356	0.0216252	0.0280296	0.00713204	0.0161612	0.0214338		246	0.140415	0.0609237	0.0204751	0.196948	0.0839022	0.058634	0.0935496
	247	0.0236119	0.0320577	0.0228881	0.0273355	0.00720846	0.016052	0.0215256		247	0.144444	0.0594962	0.0197441	0.197804	0.0924199	0.0586681	0.0954294
	248	0.0245624	0.032391	0.021698	0.0272008	0.0111399	0.0168581	0.0223084		248	0.139136	0.0597055	0.0192045	0.207423	0.0968022	0.0592622	0.0969224
	249	0.0241013	0.0302759	0.0203395	0.02633	0.0110096	0.0158359	0.0213154		249	0.147598	0.0610197	0.0167928	0.209833	0.0962607	0.0610861	0.0987651
	250	0.0236828	0.0374768	0.0212806	0.0255456	0.013427	0.0128003	0.0223688		250	0.150471	0.0611793	0.0194427	0.209705	0.0963918	0.0632568	0.100074
	251	0.0234243	0.037056	0.0231909	0.0265776	0.012939	0.0182179	0.0235676		251	0.152227	0.0593615	0.019669	0.205532	0.0978765	0.0636275	0.0997156
	252	0.0235104	0.0356087	0.0260333	0.0281464	0.0122322	0.016772	0.0237171		252	0.149525	0.0621251	0.0198129	0.201008	0.097332	0.0641704	0.0989957
	253	0.0224749	0.0367584	0.0264171	0.0320367	0.0144741	0.0168813	0.0248404		253	0.148027	0.0614377	0.0207089	0.195846	0.0914044	0.0640697	0.0969156
	254	0.026952	0.0348735	0.024899	0.0312821	0.017256	0.0176786	0.0254902		254	0.149192	0.0633621	0.0198308	0.191057	0.0958406	0.0652947	0.0974296
	255	0.0266896	0.0352847	0.0247314	0.0323101	0.017296	0.0170591	0.0255618		255	0.148912	0.0618292	0.0178198	0.19055	0.0967085	0.0653437	0.0968606
	256	0.0271422	0.0374684	0.0265815	0.0317947	0.0157885	0.0194627	0.026373		256	0.149601	0.0622958	0.018955	0.185278	0.0927989	0.0653243	0.0957089
	257	0.0250879	0.0398783	0.0264354	0.0315237	0.0187321	0.0196855	0.0268905		257	0.151902	0.0709842	0.0179632	0.187801	0.0959882	0.0678274	0.0987443
	258	0.023899	0.0399119	0.0256273	0.0339812	0.0187356	0.0206137	0.0271281		258	0.149442	0.0724663	0.0177915	0.17709	0.103871	0.0672843	0.097991
	259	0.0243338	0.040502	0.026121	0.0324525	0.0196229	0.0195835	0.0271026		259	0.149869	0.0714348	0.0170241	0.184019	0.106964	0.0654726	0.0991306
	260	0.0250493	0.0392555	0.0249254	0.0327557	0.0210434	0.020156	0.0271976		260	0.149711	0.0716043	0.0176253	0.182458	0.107209	0.0660096	0.0991028
	261	0.0248885	0.0449314	0.0240239	0.0319514	0.02071	0.0198495	0.0277258		261	0.155053	0.069241	0.0172652	0.180483	0.108034	0.0701131	0.100032
	262	0.0240399	0.0439248	0.0273331	0.0323656	0.0211093	0.0209115	0.0282807		262	0.157647	0.0667927	0.0178987	0.17774	0.108358	0.06812	0.0994262
	263	0.0224909	0.0437701	0.0281489	0.0351023	0.0210539	0.0201416	0.0284513		263	0.153414	0.0669605	0.0173921	0.176235	0.109318	0.0704192	0.0989564
	264	0.0243129	0.0427866	0.026194	0.0339114	0.0190724	0.020454	0.0277886		264	0.154048	0.0654051	0.0174031	0.176418	0.103704	0.0691827	0.0976936
	265	0.0235951	0.0442509	0.0260378	0.034715	0.0196472	0.0211732	0.0282365		265	0.15378	0.0652483	0.0165298	0.176203	0.108386	0.0693592	0.0982512
	266	0.0235674	0.0413657	0.0266252	0.0335156	0.0210973	0.0202971	0.0277447		266	0.150503	0.0632417	0.0165797	0.176698	0.105735	0.0708468	0.0972672
	267	0.0232719	0.0395679	0.0275851	0.0329753	0.0210486	0.0210554	0.027584		267	0.149642	0.0606238	0.0169477	0.176823	0.110512	0.0692055	0.0972924
	268	0.024013	0.0408144	0.027531	0.0336004	0.0182302	0.0238799	0.0280115		268	0.149373	0.0666685	0.0171149	0.176492	0.108828	0.0696049	0.0980134
	269	0.0204528	0.0396562	0.0271738	0.0331438	0.0186765	0.0226921	0.0269659		269	0.146926	0.0658319	0.0166159	0.190994	0.12	0.0700976	0.101744
	270	0.0210652	0.0370909	0.0270744	0.031498	0.0162576	0.023102	0.0260147		270	0.14609	0.063769	0.016833	0.186809	0.11875	0.0706253	0.100479
	271	0.0198458	0.0414991	0.0283124	0.0312445	0.0178795	0.0232691	0.0270084		271	0.151981	0.0626337	0.0180141	0.176222	0.119761	0.0725504	0.100194
	272	0.0211708	0.0409238	0.0284112	0.030954	0.0146843	0.0230327	0.0265294		272	0.152855	0.0602627	0.0181061	0.176466	0.117674	0.0725934	0.0996595
	273	0.020969	0.041779	0.0274921	0.0335682	0.0126281	0.0222894	0.0264543		273	0.152945	0.0595697	0.0182805	0.178321	0.115569	0.0726349	0.0995533
	274	0.0214755	0.0413897	0.0261842	0.0335694	0.0135468	0.0225424	0.0264513		274	0.152214	0.0568055	0.0176661	0.172773	0.117268	0.0739574	0.0984474
	275	0.0214285	0.0407312	0.0265093	0.0339249	0.0121333	0.0227116	0.0262398		275	0.154278	0.0559253	0.0171395	0.172921	0.11578	0.0718353	0.09798
	276	0.021523	0.0386401	0.0259548	0.0348652	0.0119249	0.0225865	0.0259158		276	0.151882	0.0541186	0.0173937	0.174147	0.113782	0.0728263	0.0973582
	277	0.0212468	0.0401086	0.0260629	0.0329646	0.0119874	0.0257891	0.0263599		277	0.150249	0.0529193	0.0171215	0.178851	0.11444	0.0726316	0.0977021
	278	0.0216061	0.0367111	0.0253137	0.0332165	0.0121628	0.0243302	0.0255567		278	0.149042	0.0511882	0.0172199	0.179415	0.112571	0.0730148	0.0970752
	279	0.0212922	0.0375326	0.0252739	0.0340564	0.0102439	0.0253091	0.025618		279	0.150103	0.057964	0.0168849	0.178817	0.120653	0.0737472	0.0996949
	280	0.020636	0.0351217	0.0245257	0.0331875	0.0122495	0.0246527	0.0250622		280	0.14965	0.0587669	0.0171219	0.185741	0.121634	0.0738828	0.101133
	281	0.0209707	0.0364239	0.0244888	0.0332715	0.00803163	0.0246505	0.0246395		281	0.148749	0.0572495	0.0167909	0.187675	0.119442	0.0728021	0.100452
	282	0.020739	0.0365292	0.0258347	0.0357005	0.00600504	0.0240389	0.0248079		282	0.156263	0.0575614	0.0181394	0.191999	0.116561	0.0770531	0.102929
	283	0.0183685	0.0392861	0.0253461	0.0354418	0.00610919	0.0232979	0.0246416		283	0.154408	0.056403	0.0178054	0.181207	0.117421	0.0762502	0.100582
	284	0.0193271	0.0362063	0.0247458	0.0358103	0.0060171	0.0234699	0.0242627		284	0.155555	0.0569115	0.0183381	0.184469	0.113612	0.078317	0.1012
	285	0.017913	0.0383941	0.0252218	0.0352618	0.00482245	0.0233528	0.024161		285	0.154578	0.0563135	0.0173387	0.182546	0.111992	0.0759375	0.0997843
	286	0.0213538	0.0369046	0.0246401	0.0354218	0.00226276	0.0220414	0.0237708		286	0.153491	0.0548039	0.0177353	0.182632	0.111807	0.0783561	0.0998042
	287	0.0217693	0.035371	0.024529	0.0352177	0.00622039	0.0231642	0.0243786		287	0.147129	0.0530877	0.0180803	0.179907	0.108288	0.076545	0.0971728
	288	0.0195118	0.0378492	0.0246122	0.0341538	0.00436577	0.0244842	0.0241628		288	0.149988	0.052746	0.0179107	0.178359	0.107916	0.0776478	0.0974277
	289	0.0213346	0.0354173	0.0242592	0.0341232	0.00429451	0.0259489	0.0242296		289	0.148033	0.0518917	0.0177211	0.178561	0.106573	0.0774672	0.0967079
	290	0.0193548	0.0327004	0.0232753	0.0331239	0.00372663	0.0247568	0.022823		290	0.147157	0.0603206	0.0171322	0.177098	0.111679	0.0754347	0.098137
	291	0.0209082	0.0324878	0.0236065	0.0333144	0.00271083	0.0249332	0.0229935		291	0.144335	0.0590142	0.0172416	0.184112	0.113564	0.0764328	0.0991166
	292	0.0200804	0.0349524	0.0234038	0.033669	0.00238601	0.0243186	0.023135		292	0.147696	0.0570203	0.0162699	0.184158	0.108659	0.0793367	0.0988567
	293	0.0188408	0.0373623	0.0247011	0.0365016	0.00016507	0.0248855	0.0237427		293	0.149114	0.056578	0.0180395	0.181362	0.110181	0.0814632	0.0994562
	294	0.0183055	0.0393724	0.0245476	0.0362139	0.0012764	0.0236471	0.0238938		294	0.148582	0.0551114	0.0184242	0.18366	0.106677	0.0797515	0.0987009
	295	0.016461	0.0368615	0.0245913	0.0361674	-0.0001076	0.0238741	0.0229746		295	0.145025	0.0551108	0.0185367	0.184683	0.108509	0.0806784	0.0987572
	296	0.0211637	0.0380449	0.0243906	0.0351598	-0.0013735	0.0235256	0.0234852		296	0.145921	0.054906	0.0179713	0.182734	0.105601	0.0791468	0.0977134
	297	0.0210152	0.0365469	0.0238253	0.0345946	-0.0011895	0.0230824	0.0229792		297	0.145304	0.0549408	0.0181093	0.181224	0.103683	0.0804395	0.0972834
	298	0.0214606	0.0334587	0.0236466	0.0343318	0.00029349	0.0216786	0.0224783		298	0.141786	0.0547111	0.0183701	0.18216	0.103853	0.0801725	0.0968421
	299	0.0203651	0.034498	0.0232523	0.034011	-0.0005886	0.0241517	0.0226149		299	0.139088	0.0526929	0.0183689	0.179438	0.101276	0.0788327	0.0949494
	300	0.0197217	0.0325741	0.0229783	0.0340755	-0.0023616	0.0251319	0.02202		300	0.139841	0.0542936	0.0175097	0.179544	0.111241	0.0816041	0.0973389
	301	0.0178444	0.0324858	0.0230121	0.0341175	-0.0002345	0.0253951	0.0221034		301	0.137301	0.0616133	0.0182255	0.180435	0.108388	0.0807289	0.097782
	302	0.0195688	0.0321933	0.0225097	0.03372	-0.0023755	0.024198	0.0216357		302	0.135243	0.0603775	0.0187654	0.18659	0.110227	0.0795018	0.0984507
	303	0.0189779	0.0309175	0.0246317	0.033736	-0.0007796	0.0237975	0.0218801		303	0.134571	0.0601484	0.0180392	0.187471	0.10928	0.0790763	0.0980976
	304	0.0186262	0.0371613	0.0247829	0.0362955	-0.002966	0.0230304	0.0228217		304	0.139718	0.0589612	0.0194559	0.187072	0.106628	0.083479	0.0992189
	305	0.0159032	0.0362367	0.0246059	0.0357608	-0.0046243	0.0239239	0.0219677		305	0.138638	0.0589126	0.0185935	0.186758	0.106531	0.0842435	0.0989461
	306	0.0165596	0.0359191	0.0239092	0.0356487	-0.0038897	0.0227666	0.0218189		306	0.138568	0.059234	0.0192054	0.187908	0.103045	0.0832434	0.0985339
	307	0.0191256	0.0362852	0.0238903	0.0352063	-0.0048848	0.0221297	0.0219587		307	0.137191	0.0568127	0.0197485	0.186343	0.102306	0.0836139	0.0976693
	308	0.0200951	0.0350523	0.0234418	0.0339747	-0.0052096	0.022006	0.0215601		308	0.136289	0.0550215	0.0194342	0.184966	0.101253	0.0836964	0.0967767
	309	0.0188856	0.0341951	0.023352	0.0345991	-0.0025039	0.02246	0.0218313		309	0.132901	0.0509884	0.0192636	0.183412	0.100095	0.0839791	0.0951064
	310	0.0175182	0.0324048	0.0228654	0.0336865	-0.0018302	0.02413	0.0214625		310	0.13211	0.0525256	0.0193764	0.183475	0.0978226	0.0822063	0.0945858
	311	0.0191957	0.0338837	0.0228897	0.0358421	-0.0019049	0.0239399	0.0223077		311	0.131237	0.0589761	0.0197497	0.182363	0.105012	0.0833756	0.0967855
	312	0.0163149	0.0327698	0.0222262	0.0344272	-0.0035146	0.0245913	0.0211358		312	0.132911	0.0595526	0.0198676	0.190024	0.104103	0.0840093	0.0984112
	313	0.018724	0.0323922	0.0222794	0.036866	-0.0013649	0.0244062	0.0222171		313	0.131583	0.0590429	0.0197774	0.190038	0.104795	0.0826077	0.0979739
	314	0.0174797	0.0318346	0.0238493	0.0364187	-0.0029868	0.0246064	0.021867		314	0.137348	0.0589087	0.0197551	0.189904	0.107123	0.086113	0.0998586
	315	0.0173683	0.03683	0.0239927	0.036768	-0.0060032	0.023783	0.0221232		315	0.137926	0.0587365	0.0215979	0.188465	0.102254	0.0849598	0.0989897
	316	0.0161702	0.0370655	0.0240996	0.0364412	-0.0062741	0.0232053	0.0217846		316	0.138074	0.0596271	0.0215879	0.187827	0.0996453	0.0861479	0.0988182
	317	0.0169373	0.0344159	0.0237634	0.0349773	-0.0062237	0.0229069	0.0211295		317	0.137382	0.0584731	0.0214374	0.1866	0.0980883	0.0857619	0.0979572
	318	0.018617	0.0349756	0.0241266	0.0359613	-0.0076077	0.0220978	0.0213618		318	0.137441	0.0605592	0.0215027	0.184798	0.0972318	0.0854237	0.097826
	319	0.0177998	0.0339069	0.0226762	0.0351712	-0.0056888	0.0226466	0.0210853		319	0.137262	0.0571214	0.021262	0.18418	0.0963081	0.0849275	0.0968435
	320	0.0175006	0.0337774	0.0231316	0.035403	-0.0041554	0.0220018	0.0212765		320	0.134966	0.0560612	0.0215291	0.182628	0.0976847	0.0860687	0.0964897
	321	0.0178482	0.0325341	0.0224205	0.0345938	-0.0059598	0.025599	0.0211726		321	0.136009	0.0561358	0.0214653	0.181098	0.0947579	0.085533	0.0958331
	322	0.0193972	0.0305209	0.021842	0.0351165	-0.0054978	0.0222822	0.0206102		322	0.133638	0.0554615	0.021366	0.187669	0.104057	0.0846739	0.0978107
	323	0.0177906	0.0318314	0.0213432	0.0377769	-0.0064581	0.0236058	0.0209816		323	0.132743	0.0631759	0.0211074	0.187535	0.106124	0.0837912	0.0990794
	324	0.0158508	0.0299014	0.021663	0.0367187	-0.0064633	0.025158	0.0204714		324	0.138694	0.0631389	0.0212048	0.187141	0.101437	0.0846907	0.0993844
	325	0.0177591	0.0370214	0.0227684	0.0365155	-0.0071475	0.0242898	0.0218678		325	0.136311	0.0633686	0.0211589	0.185902	0.10481	0.0881315	0.0999471
	326	0.0170742	0.0346431	0.0222381	0.0360715	-0.0055325	0.0243903	0.0214808		326	0.136347	0.0628938	0.0222903	0.184431	0.0999815	0.0874346	0.0988965
	327	0.0148544	0.0351291	0.022107	0.0352063	-0.0077431	0.0238126	0.0205611		327	0.135817	0.061727	0.0226526	0.183455	0.102395	0.0854062	0.0985756
	328	0.0186569	0.0311846	0.0214866	0.0361469	-0.0079671	0.0239066	0.0205691		328	0.135897	0.0595128	0.022503	0.18202	0.096797	0.087179	0.0973181
	329	0.018677	0.0339542	0.0212653	0.0355825	-0.007104	0.0224759	0.0208085		329	0.133357	0.0600888	0.0223585	0.18114	0.100006	0.0856666	0.0971029
	330	0.0198018	0.0330211	0.0209021	0.0348643	-0.0065189	0.0228215	0.0208153		330	0.133798	0.059112	0.0221444	0.17997	0.0994844	0.086107	0.0967693
	331	0.0188478	0.03178	0.0210644	0.0341294	-0.0062531	0.0220805	0.0202748		331	0.133777	0.0579325	0.0225781	0.179734	0.0974041	0.0858807	0.0962177
	332	0.0174259	0.0304188	0.0199347	0.0374426	-0.0054301	0.0239139	0.0206176		332	0.1322	0.0563235	0.0221366	0.178378	0.102621	0.0859586	0.0962696
	333	0.0176045	0.0307164	0.0204237	0.0370313	-0.0060326	0.0246187	0.020727		333	0.130935	0.0578436	0.0218676	0.184646	0.102049	0.0858794	0.0972033
	334	0.0173159	0.0312866	0.0202545	0.0363865	-0.0070659	0.0250503	0.020538		334	0.127787	0.0646083	0.0210791	0.183773	0.105407	0.086511	0.0981942
	335	0.0177906	0.029629	0.0212432	0.0357687	-0.0093165	0.0241864	0.0198836		335	0.1338	0.064626	0.0216353	0.186196	0.103	0.0876374	0.0994823
	336	0.0162479	0.0346547	0.0213318	0.0369795	-0.0076858	0.0235322	0.0208434		336	0.133246	0.0644548	0.0234433	0.184673	0.100579	0.0895854	0.0993302
	337	0.0163665	0.034257	0.0206587	0.0355691	-0.0071024	0.0228093	0.0204263		337	0.133592	0.0613571	0.0234716	0.184091	0.102905	0.0911299	0.0994245
	338	0.0146076	0.0334808	0.0203847	0.0357674	-0.0084499	0.0236586	0.0199082		338	0.133967	0.0620185	0.0231954	0.1842	0.0971481	0.0917951	0.0987206
	339	0.0178876	0.0309658	0.0203404	0.0341143	-0.0089049	0.0226082	0.0195019		339	0.132919	0.0593339	0.023773	0.183143	0.100623	0.0900163	0.0983015
	340	0.0185885	0.0303179	0.0205102	0.0350361	-0.0100631	0.0233478	0.0196229		340	0.133419	0.0597817	0.0233575	0.183567	0.099965	0.0901264	0.0983693
	341	0.0174905	0.0301243	0.0206404	0.034353	-0.0074565	0.0230911	0.0197071		341	0.130325	0.0595901	0.0236309	0.1817	0.0965822	0.0907272	0.0970926
	342	0.0171421	0.0303327	0.0203539	0.0368419	-0.0089343	0.0220031	0.0196232		342	0.128836	0.0571456	0.023416	0.181361	0.0952845	0.0898995	0.0959905
	343	0.0167149	0.0308428	0.0208072	0.0365889	-0.0086792	0.0253416	0.0202694		343	0.129493	0.0572892	0.0240499	0.187931	0.104021	0.0923215	0.0991842
	344	0.0163695	0.0295279	0.0200814	0.0368003	-0.0073247	0.0242442	0.0199498		344	0.129354	0.0625195	0.0238493	0.190099	0.102943	0.0906688	0.0999054
	345	0.0165126	0.0288347	0.0194338	0.0367162	-0.0078542	0.0243354	0.0196631		345	0.13361	0.0625796	0.0237353	0.189133	0.10374	0.0911232	0.100654
	346	0.0163472	0.0280605	0.0211994	0.0354397	-0.0082728	0.0242999	0.0195123		346	0.128691	0.0610484	0.0239496	0.18941	0.10057	0.0902963	0.0989943
	347	0.0159355	0.0326782	0.0219166	0.0364098	-0.0110842	0.0234678	0.0198873		347	0.132803	0.0615636	0.0251489	0.188956	0.0990153	0.0931552	0.100107
	348	0.0146467	0.0327456	0.0214629	0.035332	-0.007922	0.0232625	0.0199213		348	0.131941	0.0606249	0.0250539	0.189265	0.0992596	0.0947345	0.100146
	349	0.0183854	0.0315486	0.0214659	0.035554	-0.0095596	0.0233803	0.0201291		349	0.131078	0.0611456	0.0243572	0.189228	0.0984196	0.0933625	0.0995985
	350	0.0183484	0.0299718	0.0214174	0.0342607	-0.010954	0.0235857	0.0194383		350	0.128971	0.060377	0.0251036	0.187997	0.0932206	0.093923	0.0982654
	351	0.0187039	0.0310489	0.0213348	0.0350238	-0.0102975	0.0233449	0.0198598		351	0.129861	0.0596144	0.0249895	0.186977	0.0957948	0.094017	0.0985422
	352	0.0157593	0.0290483	0.0204024	0.0375108	-0.0091793	0.0207409	0.0190471		352	0.130408	0.0622842	0.0247591	0.185978	0.0924183	0.0944245	0.0983786
	353	0.016889	0.0300023	0.020462	0.0380066	-0.010381	0.0226394	0.019603		353	0.130385	0.0620694	0.0247384	0.184684	0.102059	0.0938425	0.0996297
	354	0.0170704	0.0285392	0.0204698	0.0372569	-0.008891	0.0226574	0.0195171		354	0.130624	0.0639925	0.0243896	0.185174	0.0925792	0.0934108	0.0983618
	355	0.0161856	0.0263965	0.0212141	0.037894	-0.0092626	0.0243375	0.0194609		355	0.128471	0.0707629	0.024794	0.190255	0.098574	0.092865	0.100954
	356	0.0154524	0.0268919	0.0226747	0.0365718	-0.0105129	0.0232242	0.0190503		356	0.126345	0.0698998	0.0247428	0.191255	0.0969661	0.0933511	0.100427
	357	0.0153115	0.0320997	0.0225792	0.036189	-0.0109332	0.0235517	0.0197996		357	0.132513	0.0687347	0.0243512	0.191276	0.0974436	0.0964852	0.101801
	358	0.013615	0.0314118	0.0228409	0.0361739	-0.0110269	0.0227535	0.0192947		358	0.130968	0.0661897	0.0244769	0.192865	0.0993482	0.0962992	0.101691
	359	0.012964	0.0313655	0.0221929	0.0355152	-0.0111102	0.0235285	0.019076		359	0.128904	0.0651124	0.0262855	0.189982	0.10019	0.0960944	0.101095
	360	0.0178669	0.0288526	0.0227043	0.0351202	-0.0120185	0.0226885	0.0192023		360	0.12876	0.0638767	0.0257111	0.189532	0.0984738	0.0960428	0.100399
	361	0.0180429	0.0300392	0.0225675	0.0341906	-0.0132896	0.0219287	0.0189132		361	0.12861	0.0650898	0.0252576	0.188419	0.0963574	0.0967496	0.100081
	362	0.0179576	0.0292323	0.0226184	0.034737	-0.0130865	0.0230239	0.0190804		362	0.125853	0.063706	0.0254468	0.187213	0.0985607	0.096008	0.0994646
	363	0.0149646	0.0280321	0.0216767	0.0373149	-0.0092244	0.0225143	0.019213		363	0.124536	0.0633991	0.0251121	0.186128	0.095716	0.0967967	0.0986146
	364	0.0158916	0.0272023	0.021989	0.0374476	-0.0114333	0.0213033	0.0187334		364	0.123206	0.0618821	0.0259125	0.184995	0.102974	0.0964832	0.0992421
	365	0.015894	0.0265658	0.021904	0.0375609	-0.0123866	0.0247734	0.0190519		365	0.122246	0.0622538	0.0252252	0.186107	0.104508	0.0967208	0.09951
	366	0.0163279	0.0268783	0.0212494	0.0376618	-0.0119247	0.0235221	0.0189525		366	0.124896	0.0703691	0.0260363	0.190942	0.104675	0.0968283	0.102291
	367	0.0143398	0.0269056	0.0230493	0.0367358	-0.0134112	0.0235784	0.018533		367	0.130178	0.0716761	0.0254464	0.190221	0.103609	0.09943	0.103427
	368	0.0146152	0.0315569	0.0231067	0.0361477	-0.0127496	0.0245391	0.019536		368	0.129878	0.0697049	0.0251347	0.190109	0.103284	0.099534	0.102941
	369	0.0144737	0.0307091	0.0224968	0.0366742	-0.012878	0.0232734	0.0191249		369	0.130064	0.0691511	0.0277896	0.189018	0.100779	0.100419	0.10287
	370	0.0145261	0.0298046	0.0220806	0.0352928	-0.0138732	0.0238076	0.0186064		370	0.130367	0.0703581	0.0271491	0.189005	0.102913	0.101088	0.10348
	371	0.0175206	0.0296404	0.0218124	0.0355263	-0.0121088	0.0237223	0.0193522		371	0.131005	0.0693874	0.0275989	0.18836	0.0992631	0.101743	0.102893
	372	0.0170959	0.0294258	0.0209773	0.0353573	-0.012609	0.0237063	0.0189923		372	0.130497	0.0693504	0.0274288	0.18669	0.0989118	0.101187	0.102344
	373	0.0158063	0.0296605	0.0209314	0.0369362	-0.0120289	0.0233688	0.0191124		373	0.130275	0.0678021	0.0272994	0.185474	0.0951926	0.100664	0.101118
	374	0.0159325	0.0268173	0.020782	0.0376148	-0.0101656	0.0234757	0.0190761		374	0.133612	0.066008	0.0273531	0.1848	0.0939523	0.099579	0.100884
	375	0.0145375	0.0255898	0.0200212	0.0367559	-0.0117111	0.0243049	0.0182497		375	0.133907	0.0662151	0.026927	0.185846	0.0980916	0.0996253	0.101769
	376	0.0150831	0.0262146	0.0207351	0.036584	-0.0107005	0.0249318	0.018808		376	0.127729	0.0650561	0.0265668	0.192411	0.104303	0.0982198	0.102381
	377	0.0150823	0.0228297	0.0210503	0.0365958	-0.0116243	0.0260169	0.0183251		377	0.129125	0.0726198	0.026678	0.192703	0.101036	0.0976673	0.103305
	378	0.0155016	0.0240394	0.0219444	0.0360931	-0.0109298	0.0256301	0.0187131		378	0.133942	0.0717932	0.0270583	0.18767	0.105328	0.102536	0.104721
	379	0.0147798	0.0292723	0.0218051	0.035281	-0.0101622	0.0243714	0.0192246		379	0.135024	0.0712448	0.0269238	0.192322	0.100759	0.101897	0.104695
	380	0.0134642	0.0277765	0.0217135	0.0364473	-0.0132184	0.0244373	0.0184367		380	0.135889	0.0715193	0.0279571	0.193371	0.0981425	0.10262	0.104917
	381	0.0170234	0.027197	0.0215695	0.0352386	-0.0117042	0.02407	0.0188991		381	0.133632	0.0714646	0.0276164	0.192343	0.0981046	0.100503	0.103944
	382	0.0161039	0.0276462	0.0214054	0.0381686	-0.011607	0.0234794	0.0191994		382	0.132282	0.0727827	0.0283644	0.190756	0.0970696	0.10154	0.103799
	383	0.0182145	0.0272539	0.0211198	0.0374397	-0.0077848	0.0242761	0.0200865		383	0.130903	0.0730588	0.0282698	0.192035	0.100311	0.100971	0.104258
	384	0.0161072	0.0256592	0.0203003	0.0380748	-0.005562	0.0231808	0.0196267		384	0.128451	0.0736772	0.0279706	0.190812	0.0945431	0.100788	0.102707
	385	0.0177105	0.0253288	0.0202473	0.0367383	-0.0043048	0.0241943	0.0199857		385	0.127048	0.0715359	0.0279728	0.190848	0.0933436	0.0990783	0.101638
	386	0.0162424	0.0251448	0.0201841	0.0369374	-0.0053833	0.0242732	0.0195664		386	0.125056	0.0706938	0.0280998	0.198045	0.10343	0.0985763	0.103984
	387	0.0153007	0.0249512	0.0191796	0.0367778	-0.0052217	0.0258463	0.0194723		387	0.125165	0.0707772	0.0277535	0.19837	0.102528	0.0995743	0.104028
	388	0.0154861	0.0216978	0.01954	0.0359547	-0.0052442	0.0244271	0.0186436		388	0.12994	0.0777605	0.0280797	0.199194	0.0986165	0.103078	0.106111
	389	0.0146168	0.0295994	0.0207213	0.0361375	-0.006479	0.0262481	0.0201407		389	0.130025	0.0769461	0.0280247	0.198901	0.0991055	0.102867	0.105978
	390	0.0144721	0.0241435	0.0201479	0.0362714	-0.0064998	0.0240845	0.0187699		390	0.128148	0.0778262	0.0282535	0.200826	0.0981441	0.103775	0.106162
	391	0.0141975	0.0283457	0.0203554	0.03505	-0.0061734	0.0227283	0.0190839		391	0.127859	0.0763994	0.0296211	0.198483	0.0979816	0.10458	0.105821
	392	0.0172358	0.0268404	0.0198997	0.0362542	-0.0060292	0.0225215	0.0194537		392	0.12691	0.0759168	0.0292968	0.19683	0.0983719	0.105103	0.105405
	393	0.0165487	0.0257096	0.0192835	0.0376169	-0.0046677	0.023877	0.019728		393	0.125662	0.074437	0.0291183	0.196687	0.0968678	0.105025	0.104633
	394	0.0161433	0.024501	0.0199856	0.0372092	-0.0056697	0.0234823	0.0192753		394	0.12467	0.0736143	0.0285988	0.196206	0.098039	0.101836	0.103827
	395	0.0163326	0.0260884	0.020088	0.0364612	-0.0065692	0.0229581	0.0192265		395	0.125104	0.0714596	0.0280904	0.194345	0.0963953	0.102379	0.102962
	396	0.0167597	0.024662	0.0200802	0.0364445	-0.0053502	0.0236638	0.0193767		396	0.124594	0.0719384	0.0280677	0.194972	0.103557	0.102886	0.104336
	397	0.0154654	0.0243096	0.0194967	0.0358397	-0.0043429	0.0231938	0.0189937		397	0.123953	0.0706303	0.0278402	0.201283	0.102592	0.103549	0.104974
	398	0.0139667	0.024214	0.0195227	0.0370603	-0.003315	0.0224962	0.0189908		398	0.123204	0.0706954	0.0273308	0.202503	0.0957374	0.102919	0.103732
	399	0.0145275	0.0247147	0.0210623	0.0356213	-0.0045097	0.0252535	0.0194449		399	0.125951	0.0773116	0.0273883	0.201487	0.0989955	0.106071	0.106201
	400	0.0147729	0.0278092	0.0212294	0.035341	-0.0065866	0.0241495	0.0194526		400	0.127696	0.0786887	0.027152	0.202061	0.0988151	0.107173	0.106931
	401	0.0113653	0.0256645	0.0200245	0.0351141	-0.0047025	0.0247633	0.0187049		401	0.127688	0.0774739	0.0289835	0.201737	0.0957322	0.107012	0.106438
	402	0.0178591	0.0280343	0.0200856	0.0380788	-0.0060223	0.0241134	0.0203581		402	0.127966	0.0774315	0.0291378	0.200043	0.095788	0.107657	0.106337
	403	0.0164602	0.0281121	0.0199637	0.0383416	-0.0061681	0.0233456	0.0200092		403	0.126323	0.073913	0.0291218	0.198396	0.0914816	0.107067	0.104384
	404	0.0167364	0.0248481	0.0194978	0.0384486	-0.0073489	0.0221506	0.0190554		404	0.126357	0.0709555	0.0286233	0.197447	0.0928021	0.10617	0.103726
	405	0.0172627	0.0239678	0.019235	0.037925	-0.0082415	0.0234411	0.0189317		405	0.124294	0.0710974	0.0288996	0.196642	0.0900625	0.10645	0.102908
	406	0.0154339	0.022815	0.0193251	0.0368187	-0.0084394	0.0237136	0.0182778		406	0.125088	0.0677203	0.0284854	0.195559	0.088886	0.104244	0.101664
	407	0.0152422	0.0231989	0.0188898	0.0362383	-0.0075052	0.0229054	0.0181616		407	0.123017	0.0671742	0.0283619	0.194442	0.0999143	0.10341	0.10272
	408	0.0155347	0.0243295	0.0186786	0.0367575	-0.0054718	0.0257848	0.0192689		408	0.121294	0.0668617	0.0280313	0.193335	0.0976322	0.103353	0.101751
	409	0.0140736	0.0236207	0.0189083	0.036069	-0.0064373	0.025278	0.0185854		409	0.121017	0.0653272	0.0281275	0.200277	0.0999124	0.103374	0.103006
	410	0.0139751	0.0268678	0.0206785	0.0362033	-0.0070312	0.0239912	0.0191141		410	0.127105	0.073828	0.0279832	0.200876	0.0968596	0.10695	0.1056
	411	0.0133926	0.0265932	0.0202177	0.0354116	-0.0053762	0.0255144	0.0192922		411	0.126267	0.0710516	0.0281117	0.199023	0.0950055	0.108893	0.104725
	412	0.0136565	0.0258927	0.0196326	0.0354899	-0.0064564	0.0244076	0.0187705		412	0.125838	0.0700091	0.0298097	0.198055	0.0942771	0.108186	0.104362
	413	0.0137127	0.0253667	0.0199473	0.0379887	-0.0082606	0.0252137	0.0189947		413	0.12702	0.0681709	0.0298078	0.197904	0.0917194	0.107598	0.103703
	414	0.0144159	0.0264091	0.0191146	0.0378344	-0.0064199	0.0237007	0.0191758		414	0.12668	0.0684382	0.0295256	0.195966	0.0939425	0.107205	0.103626
	415	0.015784	0.0259379	0.0194945	0.0372496	-0.0074879	0.0243758	0.0192257		415	0.125652	0.0672681	0.0292063	0.195755	0.0935438	0.108427	0.103309
	416	0.0155309	0.0246652	0.0191529	0.0365195	-0.0071926	0.023556	0.0187053		416	0.125797	0.0676563	0.029102	0.194326	0.09063	0.106799	0.102385
	417	0.0155447	0.0247261	0.0192463	0.0362453	-0.0034226	0.0227283	0.019178		417	0.123712	0.0654901	0.0283245	0.193483	0.099135	0.10545	0.102599
	418	0.0159116	0.0236523	0.0187733	0.0359629	-0.0054265	0.0233876	0.0187102		418	0.125597	0.0632102	0.027832	0.198982	0.0970595	0.104061	0.10279
	419	0.0139135	0.0236406	0.0193502	0.0361221	-0.0051766	0.0243866	0.0187061		419	0.126024	0.0633532	0.0280134	0.198901	0.100055	0.104982	0.103555
	420	0.01501	0.0235293	0.0203494	0.0333062	-0.0100476	0.0243743	0.0177536		420	0.126984	0.059748	0.027151	0.22083	0.0950038	0.107041	0.106126
	421	0.0134626	0.0275662	0.0124963	0.0312923	-0.0059197	0.0207871	0.0166141		421	0.137768	0.0651295	0.0257714	0.205618	0.0881314	0.0958375	0.103043
	422	0.0111353	0.0257433	0.0102961	0.032193	-0.007698	0.0184817	0.0150252		422	0.141647	0.0635581	0.0248374	0.178493	0.071335	0.0821459	0.0936694
	423	0.0111307	0.0290136	0.00842414	0.0309756	-0.0080366	0.015757	0.0145441		423	0.126267	0.0607359	0.0243877	0.152281	0.0444818	0.0721201	0.0800455
	424	0.0141282	0.0290419	0.00508293	0.0304479	-0.0105685	0.0133497	0.0135804		424	0.112943	0.0559933	0.0244521	0.129355	0.0232853	0.0602402	0.0677114
	425	0.0141828	0.0297625	0.00265734	0.0283916	-0.0112909	0.0113522	0.0125093		425	0.0943067	0.0533318	0.0231608	0.107533	0.00854757	0.0496076	0.0560812
	426	0.0150184	0.0277303	0.00043356	0.0270637	-0.0115913	0.0102975	0.011492		426	0.0795976	0.0484798	0.0215841	0.0876486	-0.0029661	0.0440926	0.0464061
	427	0.0147784	0.0292092	-0.000553	0.026883	-0.0134545	0.0100134	0.0111461		427	0.0702053	0.0435158	0.0196498	0.0715081	-0.0132132	0.0365335	0.0380332
	428	0.0145513	0.0272539	-0.0019771	0.0271678	-0.0095179	0.0104392	0.0113195		428	0.0600005	0.037465	0.0177155	0.0555942	-0.0169342	0.0302506	0.0306819
	429	0.0157962	0.0253805	-0.0024417	0.0248779	-0.0101777	0.00796743	0.0102338		429	0.0517327	0.0347445	0.0160546	0.0503135	-0.0256441	0.0269038	0.0256842
	430	0.0154109	0.0256434	-0.0026409	0.0249886	-0.0093719	0.0108043	0.0108057		430	0.0461251	0.031401	0.014406	0.0387416	-0.0311499	0.0225896	0.0203522
	431	0.0139689	0.0290578	-0.0017148	0.024143	-0.0100596	0.0110652	0.0110767		431	0.0442706	0.0279135	0.0131718	0.029985	-0.0376402	0.0196953	0.0162327
	432	0.0145807	0.0256854	-0.0019055	0.0262667	-0.0107995	0.00971834	0.010591		432	0.0425461	0.0320929	0.0123789	0.0256443	-0.041274	0.018009	0.0148995
	433	0.015407	0.0300339	-0.0025016	0.0254909	-0.0127722	0.00965838	0.0108861		433	0.0391888	0.0290709	0.0107444	0.0240998	-0.0477299	0.0147958	0.011695
	434	0.0181415	0.0263881	-0.0029178	0.0250269	-0.0119299	0.00940173	0.0106851		434	0.0366731	0.0265761	0.0111731	0.0220591	-0.0507583	0.0113543	0.00951291
	435	0.0177428	0.0271938	-0.003581	0.0245042	-0.0114316	0.00877215	0.0105334		435	0.0357877	0.0263167	0.0103576	0.0225759	-0.0543596	0.0107105	0.00856479
	436	0.0178384	0.0281037	-0.0040002	0.0238177	-0.0123711	0.00855518	0.0103239		436	0.0368948	0.0202626	0.00939308	0.0211897	-0.0605183	0.00676961	0.00566524
	437	0.018116	0.027055	-0.0039011	0.0235215	-0.0128312	0.00857395	0.010089		437	0.0325179	0.0185011	0.00906813	0.0205914	-0.0634649	0.00698246	0.00403268
	438	0.0152262	0.0257538	-0.0042769	0.023459	-0.0126401	0.00807018	0.00926536		438	0.0298416	0.0154603	0.00797952	0.0203415	-0.0643033	0.0042987	0.00226973
	439	0.0171035	0.0249187	-0.0052033	0.023068	-0.0121852	0.00719531	0.00914951		439	0.0297526	0.0138374	0.00672968	0.0197736	-0.0637716	0.00279501	0.00151948
	440	0.0171381	0.0250113	-0.0054967	0.0226213	-0.0114211	0.0072987	0.00919192		440	0.0277786	0.0123234	0.00642643	0.0229303	-0.0639029	-0.0007492	0.00080111
	441	0.0168434	0.0250722	-0.0042191	0.0251171	-0.0086913	0.00979642	0.0106531		441	0.0283547	0.00976959	0.00563227	0.0224025	-0.0641966	0.00175668	0.00061987
	442	0.0171389	0.0268783	-0.0046425	0.0254118	-0.0117199	0.00774552	0.0101353		442	0.0275795	0.0165288	0.00524229	0.0216556	-0.0668233	0.00151775	0.00095012
	443	0.0161772	0.0280963	-0.0046593	0.0243385	-0.0109124	0.00882996	0.0103117		443	0.025409	0.014478	0.00453358	0.0198273	-0.069732	-0.0004625	-0.0009911
	444	0.0149199	0.0280279	-0.0050611	0.0242964	-0.012048	0.0090287	0.00986065		444	0.0243509	0.0123808	0.00375137	0.0188486	-0.0734546	-0.000676	-0.0024665
	445	0.018724	0.0286023	-0.005153	0.0233023	-0.012944	0.0085747	0.0101844		445	0.0234177	0.0111141	0.00301253	0.0163681	-0.0741584	-0.0010646	-0.0035517
	446	0.0181469	0.026993	-0.0053395	0.0238002	-0.0100388	0.00765586	0.0102029		446	0.0210613	0.00849955	0.00397987	0.0151296	-0.0773591	-0.0037153	-0.0054007
	447	0.0183823	0.0263449	-0.0058587	0.0235622	-0.0131646	0.00689318	0.00935988		447	0.0188549	0.00722186	0.00373975	0.0133053	-0.0761336	-0.0032126	-0.0060374
	448	0.0206266	0.0245536	-0.0060626	0.0237488	-0.013017	0.00733635	0.00953096		448	0.018827	0.00634116	0.00364959	0.0116696	-0.0782714	-0.0032058	-0.0068316
	449	0.0188801	0.0237995	-0.006851	0.0239679	-0.013281	0.00832169	0.00913954		449	0.0189014	0.00433011	0.00304554	0.00953702	-0.074844	-0.0043047	-0.0072224
	450	0.0180106	0.023303	-0.0064399	0.0230542	-0.0104435	0.00837521	0.00930993		450	0.0157007	0.00309603	0.00304682	0.0128275	-0.0743404	-0.0054325	-0.007517
	451	0.0169534	0.0236533	-0.0069582	0.0256562	-0.008594	0.00922969	0.00999006		451	0.0154206	0.00144834	0.00219041	0.011112	-0.0733988	-0.0053076	-0.0080892
	452	0.017733	0.0231662	-0.0072564	0.0251441	-0.013722	0.0103308	0.0092326		452	0.0198373	-0.0002767	0.00213259	0.0103494	-0.0756317	-0.0046075	-0.0080328
	453	0.0164933	0.0249524	-0.0061132	0.025686	-0.0124838	0.00940752	0.00965702		453	0.0184288	0.00099999	0.00215177	0.00834426	-0.0765765	-0.0054901	-0.0086903
	454	0.0165156	0.0293722	-0.0068657	0.0256432	-0.0124301	0.0097177	0.0103255		454	0.0181899	0.00301153	0.00157603	0.00621349	-0.0793392	-0.0068225	-0.0095285
	455	0.0190825	0.0278376	-0.0070384	0.0246017	-0.0120012	0.00917982	0.010277		455	0.015957	0.00344333	0.00127404	0.00545663	-0.0782614	-0.007277	-0.0099012
	456	0.0196411	0.0258096	-0.0069387	0.0244029	-0.0146371	0.0102635	0.00975687		456	0.0150675	0.00205351	0.00143808	0.00474302	-0.0821496	-0.0057553	-0.0107671
	457	0.0191156	0.025414	-0.0073741	0.0239912	-0.012977	0.00969528	0.00964416		457	0.0128054	0.00132794	0.00192489	0.00325706	-0.0815195	-0.0066528	-0.0114762
	458	0.0195295	0.0245589	-0.0080208	0.0243634	-0.0129665	0.0087034	0.0093613		458	0.0105883	0.00098563	0.00175486	0.00309025	-0.0829405	-0.0066495	-0.0121952
	459	0.0169903	0.0253373	-0.0082645	0.0238239	-0.0133452	0.00927088	0.00896877		459	0.00859843	0.00049524	0.00137395	0.00147492	-0.0817495	-0.0077637	-0.0129284
	460	0.0182884	0.0240067	-0.0083915	0.0234068	-0.0139773	0.00858124	0.00865238		460	0.00711689	-0.0014086	0.00147829	0.0003615	-0.0790475	-0.0085505	-0.0133416
	461	0.0182892	0.022514	-0.0084984	0.0243479	-0.011211	0.00786114	0.0088838		461	0.0076001	-0.0017421	0.00099466	-0.0003186	-0.0830586	-0.0080638	-0.0140981
	462	0.0183916	0.0229475	-0.0087248	0.0262382	-0.0128207	0.010789	0.00947013		462	0.0062473	-0.0025687	0.00049371	0.00157449	-0.0839561	-0.0093565	-0.0145943
	463	0.0173898	0.0207712	-0.0077546	0.0254624	-0.014323	0.0108636	0.00873489		463	0.00915994	-0.0035268	0.00042584	0.00129359	-0.0834178	-0.0074643	-0.0139216
	464	0.0173482	0.0263293	-0.0078022	0.0257325	-0.0149879	0.0103871	0.00950115		464	0.00838066	0.00236656	0.00042299	0.00074148	-0.0869436	-0.007426	-0.013743
	465	0.0184723	0.0272707	-0.0081107	0.0250016	-0.0155489	0.0116862	0.0097952		465	0.00839928	0.00184479	0.00031394	-0.0006206	-0.0892962	-0.0076953	-0.014509
	466	0.0151577	0.026245	-0.0079612	0.0253016	-0.0112753	0.0113204	0.00979804		466	0.00477777	0.00059964	-0.0004372	-0.0017485	-0.0889614	-0.0085061	-0.0157126
	467	0.018941	0.0250511	-0.0084888	0.0261973	-0.0146841	0.0108223	0.00963979		467	0.00603892	-0.0017736	0.00108576	-0.0031978	-0.089826	-0.0094075	-0.0161801
	468	0.0186338	0.0243421	-0.0087679	0.0252134	-0.0121626	0.00956078	0.00946995		468	0.00596325	-0.0029945	0.000698	-0.0029288	-0.0923674	-0.0085941	-0.0167039
	469	0.0185317	0.0234008	-0.0095476	0.024223	-0.0113916	0.0104934	0.00928494		469	0.00324977	0.00025788	0.00017127	-0.0039902	-0.0908464	-0.0093459	-0.0167506
	470	0.0183307	0.0242645	-0.0095299	0.0249771	-0.0121748	0.0101876	0.00934252		470	0.00427459	-0.0029012	0.00050218	-0.0061274	-0.087183	-0.0080811	-0.016586
	471	0.0171427	0.0229064	-0.0096245	0.0238316	-0.012437	0.00963307	0.00857538		471	0.00359358	-0.0042175	0.00025956	-0.0058633	-0.0875276	-0.0092525	-0.017168
	472	0.0183061	0.022492	-0.0095323	0.0269882	-0.011152	0.0096808	0.00946378		472	0.00355514	-0.0031927	-0.000176	-0.0021195	-0.0872865	-0.0107796	-0.0166665
	473	0.0172404	0.0273801	-0.0099602	0.026694	-0.0086722	0.0124308	0.0108522		473	0.00615842	-0.0035185	-0.0015016	-0.0038608	-0.0865104	-0.0101245	-0.0165596
	474	0.0164357	0.0283993	-0.0087158	0.0262691	-0.0099833	0.0123484	0.0107922		474	0.00510965	-0.0058685	-0.0011122	-0.0036745	-0.087831	-0.0094123	-0.0171315
	475	0.0160232	0.0253982	-0.0089089	0.0260574	-0.0113846	0.012827	0.0100021		475	0.00449897	6.3512e-05	-0.0014616	-0.0051995	-0.0879114	-0.0096419	-0.0166087
	476	0.0172165	0.0252932	-0.008822	0.0251429	-0.0109783	0.0123138	0.0100277		476	0.00306255	0.00042736	-0.0013165	-0.005369	-0.0911828	-0.0096465	-0.0173375
	477	0.0195786	0.0250785	-0.0095266	0.025202	-0.0108394	0.0110876	0.0100968		477	0.00570171	-0.0012606	-0.0008642	-0.0056646	-0.0939734	-0.0095284	-0.0175983
	478	0.018897	0.0248903	-0.0093502	0.0255167	-0.0113274	0.0108484	0.00991244		478	0.00257671	0.00021973	-7.135e-05	-0.006748	-0.097993	-0.0105124	-0.0187547
	479	0.0197358	0.0235628	-0.0096796	0.0252448	-0.0108516	0.0106661	0.00977973		479	0.00260591	-0.0004087	-0.0003385	-0.0078284	-0.0932385	-0.0102299	-0.0182397
	480	0.0204297	0.024639	-0.0102003	0.0239536	-0.0096551	0.00933384	0.00975013		480	0.00050438	0.00066807	-2.485e-05	-0.0090674	-0.0950973	-0.011177	-0.0190324
	481	0.0187216	0.0242012	-0.0103269	0.0263169	-0.0113186	0.00918197	0.00946268		481	0.0011098	-0.0023153	-0.0008642	-0.0096707	-0.0920179	-0.0101526	-0.0189852
	482	0.0191778	0.021438	-0.0100036	0.0262512	-0.0097835	0.00932804	0.00940133		482	0.00063185	-0.0012005	-0.000934	-0.0082548	-0.0930465	-0.0111991	-0.0190005
	483	0.0177721	0.0212876	-0.0102793	0.026736	-0.0105858	0.00928536	0.00903599		483	-0.0004368	-0.0023987	-0.0012131	-0.0073459	-0.0917519	-0.012006	-0.0191921
	484	0.0179598	0.0211899	-0.0093529	0.0268797	-0.0089466	0.0109647	0.00978243		484	0.00219574	-0.0022054	-0.0010361	-0.0081488	-0.0939734	-0.0098494	-0.0188362
	485	0.0175636	0.0266005	-0.0101287	0.02611	-0.008351	0.0116089	0.0105672		485	0.00230856	-0.0044798	-0.0011446	-0.0096272	-0.0927347	-0.0111427	-0.0194701
	486	0.0170028	0.0241445	-0.0093844	0.0250388	-0.0084308	0.0102635	0.00977238		486	0.00030793	0.00256257	-0.0012282	-0.0101816	-0.0941785	-0.0104407	-0.0188597
	487	0.0202643	0.0239531	-0.0094799	0.0260794	-0.0093008	0.0114311	0.0104912		487	7.2966e-05	0.00221035	-0.0014482	-0.0110193	-0.0967575	-0.0105535	-0.0195825
	488	0.0177444	0.0244316	-0.0094907	0.0247817	-0.0073333	0.0107688	0.0101504		488	-0.000543	0.00010932	-0.0015673	-0.0118869	-0.096313	-0.0120576	-0.0203764
	489	0.0204319	0.0245085	-0.0095958	0.0239198	-0.0070815	0.0104963	0.0104465		489	-0.0022715	-0.0011894	-0.0009884	-0.0122571	-0.0920884	-0.0109629	-0.0199596
	490	0.0192633	0.0229717	-0.0096901	0.022607	-0.0094449	0.0095847	0.00921528		490	-0.001913	-0.0008615	-0.0014384	-0.0130829	-0.0969856	-0.0118342	-0.0210193
	491	0.0205082	0.0216	-0.0098359	0.0237855	-0.0098236	0.0115373	0.00962859		491	-0.0027334	-0.0006124	-0.0016464	-0.0137907	-0.097627	-0.0120221	-0.0214054
	492	0.0188209	0.021032	-0.008002	0.0249718	-0.0102994	0.0098745	0.00939965		492	-0.0040304	-0.0031254	-0.0014422	-0.0148098	-0.0930169	-0.0125276	-0.021492
	493	0.0183322	0.0218431	-0.0070663	0.024802	-0.0099624	0.0105787	0.00975455		493	-0.0001793	-0.0043479	-0.0015581	-0.0120204	-0.0962474	-0.0104339	-0.0207978
	494	0.0179215	0.0208406	-0.006339	0.0244723	-0.0076285	0.0101565	0.0099039		494	0.00385909	-0.005725	-0.0021707	-0.0121266	-0.095094	-0.0099244	-0.0201969
	495	0.0184399	0.0259327	-0.0060536	0.0240329	-0.0094015	0.0109236	0.0106457		495	0.00404098	-0.0061623	-0.0019862	-0.0123899	-0.0973597	-0.0107124	-0.0207616
	496	0.0175644	0.0247736	-0.0077825	0.0247266	-0.0063452	0.01212	0.0108428		496	0.00078851	-0.006012	-0.0022147	-0.0129699	-0.099038	-0.0105118	-0.0216596
	497	0.01833	0.0240319	-0.0072753	0.0244927	-0.008403	0.0118807	0.0105095		497	-0.0015639	-0.0018073	-0.0022762	-0.014298	-0.0973467	-0.0110663	-0.0213931
	498	0.0204175	0.0236639	-0.008031	0.0241883	-0.0104104	0.0109684	0.0101328		498	-0.0028795	-0.0023208	-0.0024472	-0.0158091	-0.0961784	-0.0110011	-0.0217727
	499	0.0197758	0.0221669	-0.0085188	0.0241536	-0.008778	0.0119617	0.0101268		499	-0.0034052	-0.0030597	-0.0031009	-0.0157294	-0.101873	-0.0132069	-0.0233958
	500	0.0189562	0.0200329	-0.0082292	0.024132	-0.0103428	0.0113088	0.00930965		500	-0.0050778	-0.0037129	-0.0022338	-0.0168544	-0.101903	-0.0126491	-0.0237384
	501	0.0179837	0.0206817	-0.0090942	0.0259835	-0.0094397	0.0111389	0.00954231		501	-0.0042389	-0.0044506	-0.0022706	-0.0188993	-0.101853	-0.012441	-0.0240256
	502	0.0193956	0.0177134	-0.0092191	0.026758	-0.0102073	0.0103828	0.00913723		502	-0.004045	-0.0057382	-0.0018605	-0.0191097	-0.100708	-0.0111696	-0.0237718
	503	0.017746	0.0199696	-0.0093538	0.0264703	-0.0082642	0.0102475	0.00946924		503	-0.0076453	-0.0053987	-0.0018894	-0.0163135	-0.0998404	-0.0116677	-0.0237925
	504	0.0178444	0.0202663	-0.0099045	0.0258019	-0.0089831	0.010205	0.00920499		504	-0.0104079	-0.0070209	-0.0022147	-0.0157921	-0.101063	-0.013909	-0.0250679
	505	0.0176774	0.019574	-0.0099329	0.024858	-0.0070885	0.0104211	0.00925151		505	-0.0069192	-0.0087377	-0.0029453	-0.0168484	-0.0988937	-0.0107581	-0.0241837
	506	0.0187892	0.0237585	-0.008113	0.0248983	-0.0076128	0.0131003	0.0108034		506	-0.0089317	-0.0076995	-0.0022838	-0.0168544	-0.0996071	-0.0119853	-0.0245603
	507	0.0188777	0.0238058	-0.0083364	0.0246915	-0.0091237	0.0126969	0.0104353		507	-0.0106894	-0.0085825	-0.0025355	-0.0170036	-0.102796	-0.0114724	-0.0255133
	508	0.0167505	0.022614	-0.008752	0.0250245	-0.008483	0.0130757	0.0100383		508	-0.0093738	-0.0029183	-0.0032341	-0.019244	-0.101207	-0.0121665	-0.0246906
	509	0.0201796	0.0221502	-0.0085532	0.0242238	-0.0096707	0.0130518	0.0102302		509	-0.0105168	-0.0018586	-0.0031867	-0.0192171	-0.102844	-0.0107957	-0.0247365
	510	0.0210261	0.0190135	-0.007266	0.0238092	-0.0095909	0.0126847	0.00994608		510	-0.008394	-0.0039978	-0.0031612	-0.0180297	-0.103282	-0.0107139	-0.0245965
	511	0.0191126	0.0199803	-0.0064656	0.0271473	-0.010124	0.0124149	0.0103442		511	-0.0068608	-0.005022	-0.0017979	-0.0163381	-0.102662	-0.0120746	-0.0241259
	512	0.0193033	0.0213708	-0.0064031	0.0277742	-0.0108497	0.012125	0.0105534		512	-0.0059713	-0.0053192	-0.0012627	-0.0139897	-0.10385	-0.0131397	-0.0239221
	513	0.0203311	0.0195784	-0.00548	0.0270776	-0.0112857	0.0127446	0.0104943		513	-0.0024944	-0.0075886	-0.0016326	-0.0118014	-0.0998566	-0.0125429	-0.0226528
	514	0.0176852	0.0191197	-0.0050051	0.0277317	-0.0106049	0.0120252	0.0101586		514	-0.0006452	-0.0078729	-0.0012834	-0.0051626	-0.0990857	-0.012602	-0.0211086
	515	0.0185461	0.0173852	-0.0048718	0.02813	-0.0108012	0.0116066	0.00999916		515	0.00042744	-0.0090596	-0.0014852	-0.0021786	-0.0993547	-0.0127289	-0.0207299
	516	0.0164911	0.0166826	-0.0030738	0.0281362	-0.0097332	0.0109286	0.00990524		516	0.00716066	-0.010011	-0.0007574	0.00227465	-0.100828	-0.0100829	-0.0187073
	517	0.0179267	0.021374	-0.0039981	0.0279652	-0.0086878	0.0145916	0.0115286		517	0.00758817	-0.0100474	-0.0009437	0.00473779	-0.1028	-0.0103278	-0.0186322
	518	0.0165604	0.0191987	-0.0028951	0.0279807	-0.0100736	0.0131791	0.0106584		518	0.0101198	-0.0040927	-0.0006606	0.00751947	-0.101264	-0.0098184	-0.0163661
	519	0.0163703	0.0191303	-0.0026343	0.0285597	-0.0145087	0.0126231	0.00992341		519	0.00997901	-0.00082	-0.0012606	0.0105344	-0.100662	-0.0115281	-0.0156262
	520	0.0210584	0.0162124	-0.0018791	0.0288711	-0.0128677	0.0147485	0.0110239		520	0.0135289	-0.0013783	-0.0004309	0.0091435	-0.10289	-0.0106769	-0.0154506
	521	0.0217786	0.0148481	-0.0017228	0.0292119	-0.0131003	0.0137046	0.0107867		521	0.0220251	0.00243616	0.0015025	0.00988585	-0.102544	-0.0098372	-0.0127553
	522	0.0207868	0.0123993	-0.0012195	0.0311287	-0.0131559	0.0147753	0.0107858		522	0.027841	0.0017592	0.00017254	0.0160512	-0.105564	-0.0116422	-0.0118971
	523	0.0203458	0.0118841	0.0135694	0.0315257	-0.0144323	0.0131466	0.0126732		523	0.0186744	0.00733117	0.00314737	0.0184031	-0.102319	-0.0127671	-0.011255
	524	0.0207406	0.0113886	0.0115657	0.0304655	-0.0122008	0.0129412	0.0124835		524	0.0359615	0.00487239	-0.0003381	0.0358379	-0.102519	-0.013168	-0.006559
	525	0.019301	0.013831	0.0126717	0.0285324	-0.0112632	0.0220393	0.0141854		525	0.132634	0.00430255	0.00086675	0.0404219	-0.0970511	-0.0111239	0.011675
	526	0.0201959	0.0176377	0.0145605	0.0306259	-0.0074739	0.07819	0.0256227		526	0.10779	0.00427487	0.00213259	0.0411879	-0.0993284	-0.0115207	0.00742278
	527	0.0186308	0.0208932	0.0141724	0.0280097	-0.0095179	0.184534	0.042787		527	0.0844789	0.00262998	0.00070017	0.0421136	-0.0977863	0.495096	0.087872
	528	0.0186754	0.0148239	0.0154823	0.0277656	-0.0112892	0.314407	0.0633109		528	0.0653651	0.00187186	0.00233751	0.0429303	-0.0995039	1.13121	0.190702
	529	0.017015	0.020666	0.0128355	0.0270988	-0.0108132	0.425219	0.0820035		529	0.0568888	0.00020093	0.00216935	0.0430958	-0.0985754	1.24142	0.207533
	530	0.0226788	0.0210247	0.0156476	0.0291233	-0.0081599	0.522119	0.100406		530	0.0535926	0.00590157	0.00215713	0.0445662	-0.0980715	1.21456	0.203784
	531	0.0208428	0.021154	0.0158482	0.0349093	-0.0066873	0.600754	0.11447		531	0.0539324	0.00609436	0.00217284	0.0458806	-0.0973499	1.15401	0.194123
	532	0.0224909	0.0198886	0.0149769	0.0781466	-0.0025075	0.658172	0.131861		532	0.0497905	0.00521579	0.00280577	0.0478626	-0.0978814	1.07163	0.179903
	533	0.0218024	0.0192638	0.0155662	0.173444	0.0093547	0.708708	0.158023		533	0.0517526	0.00602805	0.00406314	0.0486852	-0.0979716	0.981931	0.165748
	534	0.0215993	0.0197708	0.0209923	0.306572	0.0438146	0.75745	0.195033		534	0.0514698	0.00820031	0.00452574	0.0525418	-0.0932074	0.888174	0.151951
	535	0.0188777	0.0167308	0.0344451	0.438513	0.150585	0.95589	0.269174		535	0.0508339	0.0108811	0.00512881	0.0588041	-0.0953646	0.799303	0.138264
	536	0.0209399	0.0157538	0.0600409	0.546949	0.306321	1.02277	0.328796		536	0.0518096	0.0150478	0.00527463	0.0634012	-0.0925887	0.713438	0.126064
	537	0.0199811	0.0171781	0.108372	0.626737	0.453766	1.04619	0.378703		537	0.0585164	0.0207871	0.00591353	0.0539393	-0.0962753	0.649689	0.115428
	538	0.0195002	0.0220628	0.176232	0.679802	0.548181	1.06109	0.417812		538	0.0604479	0.0311719	0.00778187	0.0570551	-0.0942359	0.570588	0.105468
	539	0.0197812	0.0198046	0.266416	0.71744	0.608646	1.09058	0.453778		539	0.0582057	0.0527084	0.00582774	0.058501	-0.0949906	0.521357	0.100268
	540	0.023225	0.0188168	0.377967	0.745	0.6793	1.09291	0.489536		540	0.0754676	0.072008	0.00887737	0.0607665	-0.140716	0.46372	0.0900206
	541	0.0233898	0.020949	0.496762	0.780734	0.745721	1.09271	0.526712		541	0.0593407	0.0983268	0.0124248	0.0614519	0.645327	0.420047	0.216153
	542	0.0202573	0.018172	0.615692	0.800964	0.800201	1.09256	0.557974		542	0.0629583	0.13978	0.0178918	0.0611993	0.945885	0.382499	0.268369
	543	0.019281	0.0178827	0.744887	0.814754	0.846603	1.09354	0.589491		543	0.0997961	0.178139	0.0265143	0.0620533	1.06502	0.350133	0.296944
	544	0.0203759	0.0190746	0.88461	0.830864	0.876025	1.09094	0.620316		544	0.110176	0.220325	0.0373835	0.0634629	1.0995	0.32429	0.30919
	545	0.0181306	0.0188063	0.926066	0.843255	0.904614	1.08681	0.632947		545	0.139592	0.265639	0.052133	0.0623664	1.12356	0.302514	0.324301
	546	0.019508	0.0158253	0.934805	0.857837	0.924082	1.0852	0.639543		546	0.17976	0.310754	0.069609	0.0646793	1.12035	0.286217	0.338562
	547	0.0188087	0.0165501	0.924079	0.867762	0.934031	1.07894	0.640029		547	0.221982	0.36674	0.0927551	0.0721168	1.10893	0.274079	0.3561
	548	0.0210692	0.020281	0.917182	0.878308	0.967134	1.08009	0.647345		548	0.275746	0.415074	0.123751	0.0684446	1.10337	0.271341	0.376289
	549	0.0180275	0.0221649	0.904111	0.895057	0.977192	1.09595	0.652084		549	0.320844	0.454592	0.142971	0.072711	1.08624	0.26263	0.389998
	550	0.0183938	0.0199781	0.901569	0.905966	0.983972	1.09684	0.654454		550	0.363478	0.491463	0.151922	0.0724771	1.07291	0.263103	0.40256
	551	0.0212623	0.020868	0.895742	0.916965	0.992005	1.0946	0.656906		551	0.404455	0.534434	0.166886	0.0742321	1.06166	0.267402	0.418178
	552	0.0235242	0.0187085	0.897584	0.944542	0.989794	1.09028	0.660738		552	0.446885	0.562321	0.183987	0.0750332	1.05427	0.273868	0.432727
	553	0.0234235	0.0186307	0.904829	0.95309	0.995907	1.08757	0.663908		553	0.485892	0.581807	0.206292	0.0765076	1.04562	0.278384	0.445751
	554	0.0249594	0.0177597	0.91002	0.961959	0.996647	1.08595	0.666216		554	0.523921	0.597406	0.23325	0.0777572	1.03544	0.28765	0.459237
	555	0.0291318	0.0184844	0.916838	0.968338	0.999059	1.08561	0.669577		555	0.557809	0.607987	0.270218	0.0785472	1.03147	0.300508	0.474423
	556	0.0309524	0.0159694	0.926949	0.973422	0.997277	1.08468	0.671542		556	0.591333	0.625591	0.30774	0.0801352	1.0418	0.312508	0.493184
	557	0.0382095	0.0137205	0.934392	0.975108	0.997419	1.08224	0.673515		557	0.620682	0.63853	0.349353	0.0869476	1.03809	0.328843	0.510408
	558	0.0531307	0.0169833	0.958964	0.977953	0.999387	1.07879	0.680869		558	0.670421	0.656592	0.395893	0.0901123	1.03328	0.341588	0.531314
	559	0.0754669	0.022776	0.967695	0.982737	1.01457	1.07715	0.690066		559	0.795606	0.667489	0.450274	0.092091	1.02942	0.367193	0.567012
	560	0.107151	0.025573	0.974207	0.988059	1.01311	1.09192	0.700003		560	0.73848	0.682666	0.50433	0.0959742	1.02139	0.38898	0.57197
	561	0.152702	0.0318421	0.980664	0.99008	1.01022	1.09024	0.709291		561	0.77864	0.696576	0.560952	0.0992231	1.0169	0.411474	0.593962
	562	0.212572	0.0409238	0.988143	1.01018	1.01211	1.09093	0.725809		562	0.816281	0.726751	0.62058	0.103112	1.01699	0.435216	0.619821
	563	0.276704	0.0582627	0.990338	1.01493	1.00881	1.08457	0.738935		563	0.834621	0.748026	0.679275	0.109297	1.01074	0.45758	0.639923
	564	0.350587	0.0840776	0.996213	1.01425	1.00898	1.08321	0.756219		564	0.853726	0.755446	0.725993	0.118782	1.00925	0.479574	0.657128
	565	0.420368	0.117754	0.997942	1.01696	1.00522	1.07884	0.772848		565	0.861806	0.768959	0.783879	0.129701	1.00456	0.505604	0.675752
	566	0.489719	0.160148	0.999762	1.01677	1.0026	1.07753	0.79109		566	0.87596	0.786734	0.820365	0.127106	1.0212	0.534829	0.694365
	567	0.559522	0.210124	0.998971	1.01525	1.00225	1.07534	0.810245		567	0.883176	0.798816	0.851192	0.142849	1.0222	0.563854	0.710347
	568	0.609267	0.264717	1.00116	1.01653	0.99951	1.07313	0.827386		568	0.893492	0.811286	0.881012	0.170139	1.01815	0.58885	0.727155
	569	0.658569	0.328859	1.01607	1.01557	0.993903	1.06974	0.847119		569	0.92004	0.819181	0.896519	0.192169	1.01366	0.62454	0.744352
	570	0.702456	0.38735	1.01718	1.01328	1.01297	1.06677	0.866667		570	0.932004	0.824805	0.913722	0.214612	1.01291	0.656168	0.759036
	571	0.735464	0.442436	1.01564	1.03182	1.01054	1.06356	0.883244		571	0.937993	0.83073	0.92898	0.238223	1.01245	0.685908	0.772381
	572	0.777559	0.494321	1.01274	1.03069	1.00707	1.07687	0.899876		572	0.943746	0.833136	0.938879	0.26314	1.01159	0.716819	0.784552
	573	0.806646	0.540089	1.01366	1.03164	1.00898	1.07431	0.912555		573	0.951399	0.838699	0.94856	0.292377	1.00994	0.740908	0.796981
	574	0.830148	0.585985	1.01065	1.0295	1.00683	1.07095	0.922343		574	0.954013	0.864184	0.956582	0.326323	1.01023	0.764932	0.812711
	575	0.848033	0.62256	1.01172	1.02881	1.00349	1.0687	0.930552		575	0.960885	0.868476	0.962975	0.365069	1.01121	0.782524	0.82519
	576	0.86433	0.656824	1.01119	1.02867	1.00737	1.06214	0.938419		576	0.96081	0.870852	0.980227	0.410254	1.0042	0.80403	0.838395
	577	0.8767	0.688474	1.00797	1.02774	1.00137	1.06417	0.944405		577	0.963247	0.874755	0.987218	0.456774	1.02708	0.817082	0.85436
	578	0.889666	0.713044	1.0064	1.02404	0.999073	1.06132	0.948923		578	0.966039	0.878591	0.990818	0.505143	1.02634	0.829569	0.866084
	579	0.897178	0.740234	1.00542	1.0205	0.997102	1.05591	0.952724		579	0.96681	0.882724	0.995865	0.614048	1.02095	0.857584	0.889663
	580	0.904038	0.780736	1.01724	1.01801	1.01244	1.04926	0.963622		580	0.988724	0.885196	0.997283	0.697738	1.02144	0.872082	0.91041
	581	0.914828	0.802552	1.01753	1.03368	1.01315	1.04277	0.970752		581	0.989133	0.889704	1.00371	0.77835	1.01846	0.883677	0.927173
	582	0.923069	0.818437	1.0139	1.01778	1.0101	1.06008	0.973895		582	0.98913	0.891644	1.00237	0.827586	1.01841	0.894537	0.937279
	583	0.948527	0.83656	1.01359	1.03053	1.01063	1.05839	0.983039		583	0.992952	0.896563	1.00084	0.862957	1.01683	0.90104	0.945197
	584	0.953474	0.854671	1.01144	1.02768	1.007	1.05758	0.985306		584	0.993164	0.923857	0.99569	0.877079	1.0161	0.90436	0.951708
	585	0.959712	0.865273	1.01076	1.02376	1.00918	1.054	0.987113		585	0.991893	0.928569	0.993314	0.886607	1.0125	0.906635	0.953252
	586	0.961918	0.881094	1.00838	1.02001	1.00761	1.04905	0.98801		586	0.996515	0.934442	0.991291	0.893982	1.0076	0.915632	0.956578
	587	0.971555	0.894611	1.0051	1.01513	1.00125	1.04529	0.988823		587	0.989734	0.934623	1.00266	0.89764	1.02549	0.920907	0.961844
	588	0.971352	0.905938	1.00299	1.01373	0.999052	1.04105	0.989017		588	0.985112	0.946521	0.994514	0.897431	1.02383	0.927207	0.962436
	589	0.972653	0.91757	1.00104	1.01062	1.00016	1.04224	0.990713		589	0.989952	0.943741	1.00346	0.91821	1.02285	0.932967	0.96853
	590	0.977287	0.926297	1.00069	1.00651	0.990013	1.03375	0.989091		590	0.982484	0.947971	1.00272	0.923436	1.02043	0.947408	0.970742
	591	0.975714	0.95364	1.01272	1.0178	0.993094	1.02766	0.996772		591	1.00027	0.953775	1.0011	0.93551	1.01639	0.957669	0.977454
	592	0.976828	0.964907	1.01284	1.01436	1.00424	1.02417	0.999559		592	1.00018	0.955093	1.00204	0.938362	1.01251	0.961829	0.978335
	593	0.99724	0.969798	1.01006	1.01365	1.00233	1.04109	1.0057		593	1.00307	0.956119	1.00386	0.94336	1.00941	0.96687	0.980447
	594	1.00282	0.978568	1.00844	1.01365	0.999569	1.03783	1.00681		594	1.00145	0.959997	0.996318	0.949849	1.00793	0.964289	0.979971
	595	1.00034	0.984118	1.00557	1.00928	0.998447	1.03406	1.0053		595	1.00421	0.986037	0.998128	0.957313	1.00721	0.968242	0.986856
	596	1.00239	0.98926	1.00337	1.00488	0.994907	1.02951	1.00405		596	1.00146	0.989268	0.998622	0.958172	1.00416	0.972333	0.987336
	597	0.99983	0.997258	1.00042	1.00294	0.995443	1.02746	1.00389		597	0.996514	0.995822	1.00238	0.958738	0.998198	0.974452	0.987684
	598	1	1	1	1	0.990737	1.01947	1.0017		598	0.992844	0.997112	1.01169	0.961407	1.01522	0.978151	0.992738
	599	0.999535	1.00572	0.997942	0.992852	0.993182	1.01787	1.00118		599	1.00063	0.997771	1.00059	0.966016	1.01266	0.977995	0.992611
	600	1.00042	1.00709	0.993494	1.00626	0.993339	1.01374	1.00239		600	0.989498	0.998379	1.00884	0.987408	1.00974	1.00093	0.999133
	601	1.00051	1.01173	1.0062	1.00661	0.98663	1.0097	1.00356		601	0.984473	0.996102	1.00557	0.994838	1.0132	0.998337	0.998752
	602	0.999863	1.03706	1.00345	1.00382	0.987144	1.00469	1.006		602	1.00158	0.998038	1.00274	0.997945	1.00368	1.00158	1.00093
	603	0.997776	1.04041	1.00053	0.999211	1	1	1.00632		603	1	1	1	1	1	1	1
	604	1.01574	1.04096	0.998164	0.994493	0.996628	0.997815	1.0073		604	0.998684	1.00079	0.998338	1.00116	0.998994	1.00052	0.999748
	605	1.01461	1.04435	0.994908	0.990553	0.992503	1.00859	1.00759		605	0.995372	1.00212	0.99344	1.00565	0.992345	1.00257	0.998583
	606	1.01686	1.04525	0.991888	0.988599	0.992111	1.0067	1.0069		606	0.994428	1.02593	0.994474	1.00451	0.990865	1.0024	1.0021
	607	1.01567	1.04964	0.981195	0.984796	0.988337	1.00413	1.00396		607	0.988502	1.02374	0.991855	1.00602	0.987014	1.0004	0.999588
	608	1.01432	1.04801	0.952044	0.981276	0.98599	0.999412	0.996842		608	0.982231	1.02636	0.989262	1.00871	0.982966	1.00146	0.998497
	609	1.01228	1.05229	0.910761	0.978314	0.980407	0.995699	0.988292		609	0.980092	1.0295	1.00098	1.00839	0.994389	0.996854	1.0017
	610	1.00752	1.05792	0.866975	0.978184	0.978269	0.975313	0.977364		610	1.04201	1.02651	0.954505	1.02157	0.989666	0.99495	1.00487
	611	0.968859	1.03532	0.830994	0.948727	0.965026	0.898222	0.941192		611	1.10994	1.02225	0.956805	1.05546	0.953938	1.01432	1.01879
	612	0.887052	0.994104	0.812356	0.911586	0.95179	0.789308	0.891033		612	1.05888	1.00702	0.937081	1.02356	0.819959	0.935435	0.963655
	613	0.788552	0.941619	0.789146	0.889151	0.952455	0.676444	0.839561		613	1.00407	0.982481	0.907237	0.978052	0.686065	0.790954	0.891476
	614	0.700933	0.913767	0.774716	0.876703	0.934968	0.58078	0.796978		614	0.940911	0.950173	0.87	0.927743	0.562181	0.650566	0.816929
	615	0.614046	0.902083	0.761456	0.874942	0.915719	0.512858	0.763517		615	0.88406	0.911859	0.829672	0.882983	0.454833	0.53303	0.749406
	616	0.536064	0.897445	0.750672	0.866645	0.890869	0.443529	0.730871		616	0.826576	0.876156	0.78995	0.835387	0.364323	0.437409	0.6883
	617	0.468681	0.899566	0.73432	0.873071	0.864795	0.384816	0.704208		617	0.770956	0.857844	0.74072	0.792378	0.292181	0.363109	0.636198
	618	0.410033	0.902173	0.72093	0.876165	0.833185	0.341172	0.680609		618	0.705978	0.818604	0.689873	0.750521	0.234545	0.304687	0.584035
	619	0.362658	0.908331	0.716798	0.876519	0.804473	0.301483	0.66171		619	0.646059	0.776718	0.639706	0.712185	0.197586	0.25749	0.538291
	620	0.320631	0.912755	0.715273	0.872554	0.77015	0.268172	0.643256		620	0.589378	0.740292	0.602852	0.670122	0.166057	0.220594	0.498216
	621	0.286198	0.920436	0.715006	0.866546	0.74256	0.239596	0.62839		621	0.528231	0.698444	0.554662	0.644857	0.143576	0.190734	0.460084
	622	0.254288	0.94276	0.722399	0.882531	0.704534	0.221092	0.621267		622	0.476444	0.663353	0.511323	0.610555	0.122228	0.169884	0.425631
	623	0.227603	0.951343	0.720307	0.890359	0.673368	0.206689	0.611611		623	0.440029	0.624067	0.467012	0.578021	0.103894	0.147439	0.39341
	624	0.205479	0.961473	0.72766	0.890988	0.640002	0.193433	0.603173		624	0.398252	0.589661	0.42491	0.546353	0.0871405	0.126988	0.362217
	625	0.186826	0.965165	0.732675	0.891693	0.614975	0.198229	0.598261		625	0.356335	0.555896	0.387052	0.513204	0.0799368	0.111815	0.33404
	626	0.174552	0.967509	0.737188	0.888453	0.587189	0.185014	0.589984		626	0.322717	0.524192	0.35348	0.48366	0.0690136	0.0995904	0.308775
	627	0.155884	0.967551	0.738442	0.888626	0.552644	0.14891	0.575343		627	0.288723	0.49866	0.321951	0.454909	0.0556902	0.0880697	0.284667
	628	0.143181	0.965917	0.739596	0.885545	0.519018	0.144658	0.566319		628	0.260441	0.482755	0.292177	0.428795	0.0420338	0.0772169	0.263903
	629	0.131332	0.960818	0.739187	0.883909	0.487407	0.138642	0.556883		629	0.233463	0.457499	0.267279	0.40335	0.0328597	0.0689008	0.243892
	630	0.124185	0.95716	0.737261	0.882465	0.458394	0.137812	0.549546		630	0.209091	0.435492	0.243122	0.379225	0.0277147	0.0601141	0.225793
	631	0.113195	0.957318	0.736137	0.878114	0.428265	0.137471	0.54175		631	0.189122	0.414669	0.227011	0.367792	0.0212623	0.0538023	0.212276
	632	0.103731	0.95199	0.733702	0.87608	0.40061	0.137081	0.533866		632	0.169388	0.3932	0.207354	0.349296	0.0163502	0.0479906	0.197263
	633	0.0967784	0.966662	0.742911	0.885884	0.375048	0.122808	0.531682		633	0.160722	0.371738	0.189102	0.330288	0.00674623	0.0449391	0.183923
	634	0.0916632	0.963046	0.74019	0.883102	0.351951	0.106225	0.522696		634	0.145514	0.349225	0.173276	0.315332	0.00149471	0.0400442	0.170814
	635	0.0835721	0.961529	0.740164	0.880789	0.329633	0.10048	0.516028		635	0.131361	0.333044	0.159241	0.295744	-0.0023163	0.0354913	0.158761
	636	0.0836706	0.955861	0.739363	0.875442	0.317972	0.0965915	0.511483		636	0.120362	0.316777	0.145928	0.280175	-0.0076485	0.0329873	0.148097
	637	0.0785639	0.930464	0.738589	0.874237	0.299105	0.0974054	0.503061		637	0.109674	0.301397	0.134278	0.265327	-0.0109803	0.0285088	0.138034
	638	0.0736227	0.911212	0.7093	0.872582	0.285709	0.099917	0.492057		638	0.0978698	0.291305	0.124055	0.251053	-0.015241	0.0257494	0.129132
	639	0.0701919	0.96936	0.715218	0.868388	0.270429	0.108453	0.50034		639	0.0913728	0.279769	0.114053	0.238042	-0.0176036	0.0240805	0.121619
	640	0.067041	1.03018	0.720778	0.866271	0.25363	0.105258	0.507193		640	0.0838298	0.281744	0.103892	0.226273	-0.0193228	0.0199745	0.116065
	641	0.0640765	1.0583	0.722805	0.864639	0.237895	0.0875628	0.50588		641	0.0755114	0.26726	0.0960114	0.215991	-0.0162256	0.0184776	0.109504
	642	0.0591384	1.06618	0.71957	0.859755	0.227184	0.0827119	0.502424		642	0.0690703	0.259692	0.0904386	0.211942	-0.0231685	0.0163162	0.104048
	643	0.0576942	1.06497	0.71309	0.869657	0.21444	0.0794277	0.49988		643	0.0684039	0.249035	0.0839845	0.205392	-0.0275752	0.0142642	0.0989174
	644	0.0558831	1.08454	0.718973	0.867989	0.205271	0.0771793	0.501639		644	0.0650824	0.24134	0.0776728	0.197326	-0.031209	0.0139319	0.0940239
	645	0.0510079	1.08316	0.697467	0.870218	0.196369	0.0742891	0.495419		645	0.0610148	0.230628	0.071967	0.189783	-0.0317979	0.0136715	0.0892111
	646	0.0529393	1.08147	0.671104	0.86332	0.195517	0.0714913	0.489307		646	0.057761	0.21988	0.0663969	0.183578	-0.034664	0.0120242	0.0841627
	647	0.0535956	1.07066	0.65322	0.858263	0.185096	0.0741922	0.482505		647	0.0532102	0.215076	0.0616358	0.175794	-0.0366902	0.0108092	0.0799725
	648	0.05009	1.0649	0.641339	0.856093	0.180987	0.0675058	0.47682		648	0.0489847	0.20478	0.0566751	0.16996	-0.040129	0.0093042	0.0749291
	649	0.0486282	1.05897	0.623847	0.850562	0.174878	0.0683582	0.470874		649	0.0458252	0.196914	0.053633	0.16535	-0.044598	0.00695559	0.07068
	650	0.0490274	1.05396	0.601342	0.849708	0.167685	0.0683249	0.465008		650	0.0455849	0.201789	0.0498175	0.160724	-0.0431889	0.00626348	0.070165
	651	0.0485342	1.04542	0.581366	0.846595	0.162677	0.0656073	0.458366		651	0.043859	0.19525	0.0463386	0.157924	-0.0397238	0.00615334	0.0683002
	652	0.0446617	1.04124	0.563499	0.843625	0.15931	0.0658582	0.453032		652	0.0412584	0.190057	0.0423998	0.160468	-0.0415777	0.00432761	0.0661555
	653	0.0439423	1.03911	0.55085	0.839409	0.154173	0.0676721	0.449192		653	0.042266	0.183266	0.0418398	0.157808	-0.0469768	0.00193381	0.0633561
	654	0.0417496	1.03299	0.552292	0.852252	0.14863	0.0683942	0.449384		654	0.0434608	0.178053	0.0388675	0.15603	-0.0476741	0.00445719	0.0621989
	655	0.0410164	1.06329	0.545767	0.850363	0.143507	0.0707365	0.452448		655	0.0431581	0.172237	0.0367229	0.151904	-0.0519084	0.00431007	0.0594039
	656	0.0399491	1.06769	0.54651	0.848415	0.139793	0.0752115	0.452927		656	0.040653	0.165699	0.0345897	0.150381	-0.053897	0.00241118	0.0566395
	657	0.0409385	1.07159	0.548533	0.845137	0.141556	0.0772538	0.454168		657	0.0397384	0.161149	0.0323679	0.147696	-0.0522332	0.00198896	0.0551178
	658	0.0408825	1.04363	0.546412	0.84229	0.139235	0.0757537	0.448035		658	0.0362257	0.156477	0.0301278	0.145118	-0.0566139	0.00074379	0.0520131
	659	0.0407701	1.00724	0.544306	0.837431	0.136773	0.0776977	0.440703		659	0.03433	0.151302	0.0271639	0.142893	-0.0583461	0.00088474	0.0497046
	660	0.0401537	0.975832	0.540971	0.836588	0.128695	0.0786093	0.433475		660	0.0353283	0.146321	0.0260649	0.141289	-0.0608989	-0.0003807	0.0479539
	661	0.0399622	0.952437	0.540333	0.835625	0.127458	0.0779268	0.428957		661	0.0327688	0.149574	0.0248895	0.138912	-0.0640999	-0.0019721	0.0466787
	662	0.0383303	0.934063	0.538761	0.834811	0.123977	0.0756517	0.424266		662	0.0310046	0.145522	0.0238814	0.137812	-0.0606957	-0.001368	0.0460261
	663	0.0374086	0.917798	0.538286	0.832644	0.122501	0.0726393	0.420213		663	0.0292057	0.143415	0.0220109	0.13704	-0.0600738	-0.0024695	0.0448546
	664	0.0364552	0.90618	0.5354	0.822976	0.118586	0.0619212	0.413586		664	0.0279286	0.139951	0.0222585	0.14151	-0.0618602	-0.0040718	0.0442861
	665	0.036582	0.908864	0.542489	0.832528	0.114245	0.0667575	0.416911		665	0.0307603	0.132177	0.0211969	0.141106	-0.0638504	-0.0035671	0.0429705
	666	0.0354249	0.897294	0.537555	0.827103	0.112253	0.0632947	0.412154		666	0.0315873	0.131952	0.0199836	0.141954	-0.0686411	-0.0026958	0.0423567
	667	0.035368	0.875721	0.536022	0.826937	0.111296	0.0610276	0.407729		667	0.0287822	0.130062	0.019086	0.140059	-0.0659733	-0.002691	0.0415542
	668	0.0340585	0.851268	0.538314	0.822229	0.110583	0.0589456	0.402566		668	0.0295987	0.12352	0.0179678	0.140613	-0.0707916	-0.002591	0.0397195
	669	0.0339299	0.826521	0.540761	0.819872	0.108228	0.0579964	0.397885		669	0.0278344	0.120303	0.0164386	0.13895	-0.0711118	-0.0046316	0.0379639
	670		0.810805	0.538592	0.817867			0.722421		670
	671		0.79069	0.536231	0.814133			0.713684		671
	672		0.770245	0.533678	0.811826			0.705249		672
	673		0.755366	0.529817	0.806521			0.697235		673
	674		0.744642	0.523049	0.804169			0.69062		674
	675		0.732584	0.520662	0.815534			0.689594		675
	676		0.742838	0.509472	0.814402			0.688904		676
	677		0.730194	0.497457	0.812717			0.680122		677
	678		0.721164	0.486492	0.815162			0.674273		678
	679		0.710994	0.473711	0.807298			0.664001		679
	680		0.699832	0.463983	0.804543			0.656119		680
	681		0.685999	0.460023	0.801778			0.649267		681
	682		0.67305	0.454526	0.796758			0.641445		682
	683		0.667891	0.461417	0.790321			0.639876		683
	684		0.655416	0.466828	0.786341			0.636195		684
	685		0.645913	0.474161	0.784505			0.63486		685
	686		0.644842	0.478872	0.784881			0.636198		686
	687		0.6501	0.492775	0.792318			0.645064		687
	688		0.635119	0.494185	0.792768			0.640691		688
	689		0.615869	0.491571	0.791461			0.632967		689
	690		0.601116	0.489384	0.786557			0.625686		690
	691		0.590793	0.485861	0.786218			0.620957		691
	692		0.582522	0.482587	0.782418			0.615842		692
	693		0.574124	0.479025	0.782991			0.612046		693
	694		0.565416	0.468979	0.782764			0.60572		694
	695		0.561122	0.450776	0.776848			0.596249		695
	696		0.552015	0.427105	0.773705			0.584275		696
	697		0.563589	0.416227	0.781572			0.58713		697
	698		0.566078	0.398693	0.779739			0.581503		698
	699		0.564071	0.384379	0.778421			0.575624		699
	700		0.567211	0.371619	0.776698			0.571842		700
	701		0.565185	0.361921				0.463553		701
	702		0.562992	0.353867				0.45843		702
	703		0.562157	0.347764				0.45496		703
	704		0.559617	0.345361				0.452489		704
	705		0.55263	0.34134				0.446985		705
	706		0.547576	0.337611				0.442593		706
	707		0.543335	0.33279				0.438063		707
	708		0.55122	0.334986				0.443103		708
	709		0.544031	0.32985				0.436941		709
	710		0.538935	0.324834				0.431884		710
	711		0.541658	0.321788				0.431723		711
	712		0.542836	0.31726				0.430048		712
	713		0.542962	0.315318				0.42914		713
	714		0.539881	0.312005				0.425943		714
	715		0.538741	0.307774				0.423257		715
	716		0.532875	0.303879				0.418377		716
	717		0.532052	0.299838				0.415945		717
	718		0.545933	0.303368				0.42465		718
	719		0.545569	0.301536				0.423552		719
	720		0.541871					0.541871		720
	721		0.540237					0.540237		721
	722		0.535696					0.535696		722

## Sheet: 3f
Ctrl	IL-4
0.01	0.26
0.04	0.15
0.01	0.05
0.03	0.45
0	0.43
0	0.17
