# Supplementary material for: Parasites trigger epithelial cell crosstalk to drive gut–brain signalling
Source: Nature. 2026 Mar 25;653(8114):465–73. doi: 10.1038/s41586-026-10281-5 (PMC13171452; doi:10.1038/s41586-026-10281-5)
Supplement: Supplementary file 12 — Source Data Extended Data Fig. 4 [file 41586_2026_10281_MOESM12_ESM.xlsx]

## Sheet: 4a
	Ave	SD	Ave	SD
Time (min)	Ago39 atropine		Suc atropine
0	0	0	0	0
0.0166667	-0.0004618	0.00248146	-0.0002715	0.00273429
0.0333333	-0.0012067	0.00325775	0.00026111	0.00365073
0.05	-0.0016676	0.00372427	0.00019793	0.0042296
0.0666667	-0.0023205	0.00431692	-0.0004011	0.00586102
0.0833333	-0.0027266	0.00507794	-0.0002316	0.00648558
0.1	-0.003113	0.00567206	0.00037898	0.00756035
0.116667	-0.0040558	0.0062944	0.0007329	0.00694659
0.133333	-0.0039473	0.00694016	0.00147643	0.0071281
0.15	-0.0037022	0.00905323	5.7982e-05	0.00698036
0.166667	-0.0038187	0.00962995	-0.0012484	0.00756312
0.183333	-0.0044573	0.0096485	-0.0025196	0.00802567
0.2	-0.0047942	0.00986276	-0.0021634	0.00816775
0.216667	-0.0049226	0.011013	-0.0022742	0.00848314
0.233333	-0.0057505	0.0110342	-0.0022708	0.00866745
0.25	-0.0062873	0.0108886	-0.0029357	0.00886614
0.266667	-0.007367	0.0111885	-0.002639	0.00952191
0.283333	-0.0084895	0.0115006	-0.0020184	0.00956845
0.3	-0.0077442	0.0108506	-0.0017786	0.010415
0.316667	-0.0074075	0.0112194	-0.0015553	0.010592
0.333333	-0.0075467	0.0121594	-0.0022074	0.0104392
0.35	-0.0075857	0.0129067	-0.0012371	0.0103833
0.366667	-0.0084173	0.0133039	-0.0014529	0.0105248
0.383333	-0.0070293	0.0119653	-0.0016934	0.0106594
0.4	-0.0061086	0.0116503	-0.0002039	0.0111112
0.416667	-0.0048222	0.0110596	0.00034988	0.0125202
0.433333	-0.0046493	0.0109516	0.0013097	0.0140115
0.45	-0.0025846	0.0113854	0.0020676	0.0148951
0.466667	-0.0019105	0.0126276	0.00166802	0.0160709
0.483333	-0.0017233	0.013429	0.00185233	0.0172326
0.5	-0.0014115	0.0134891	0.00273085	0.0188587
0.516667	-0.0021778	0.0129791	0.00368213	0.0200636
0.533333	-0.0027638	0.0122347	0.00374823	0.0215228
0.55	-0.0028278	0.0125256	0.00294425	0.0225758
0.566667	-0.0036634	0.0127886	0.00292182	0.0233107
0.583333	-0.003981	0.0125955	0.00366428	0.0238367
0.6	-0.0041088	0.0129964	0.00373277	0.024501
0.616667	-0.004611	0.0129573	0.00332603	0.024065
0.633333	-0.0047467	0.0137718	0.00362878	0.0241622
0.65	-0.0050229	0.0143173	0.0041888	0.0241838
0.666667	-0.0051401	0.0147908	0.00364826	0.0237771
0.683333	-0.0053629	0.0142917	0.00370167	0.0234315
0.7	-0.0066813	0.0136967	0.00382402	0.0236174
0.716667	-0.0069289	0.013706	0.00455229	0.0241112
0.733333	-0.0074633	0.0140337	0.00443719	0.0235362
0.75	-0.0084197	0.0137853	0.00407061	0.022919
0.766667	-0.0096645	0.0134276	0.00556047	0.0243628
0.783333	-0.0063205	0.0126604	0.00551378	0.024782
0.8	-0.0061778	0.0130623	0.00645695	0.02665
0.816667	-0.0054807	0.0127269	0.00633856	0.0255173
0.833333	-0.0051243	0.0129006	0.00677547	0.0243832
0.85	-0.0038015	0.0127164	0.00625517	0.0240409
0.866667	-0.004215	0.0125312	0.00623416	0.0233053
0.883333	-0.0027934	0.0128221	0.00548382	0.0224451
0.9	-0.0036685	0.0126574	0.00498832	0.0216211
0.916667	-0.0038346	0.0127226	0.0054039	0.0208469
0.933333	-0.0044687	0.0130094	0.00489777	0.0203835
0.95	-0.0043927	0.0134957	0.00482914	0.0210321
0.966667	-0.0046749	0.0133645	0.00531303	0.0219767
0.983333	-0.0050883	0.0133298	0.00554953	0.0218732
1	-0.0052917	0.013596	0.00420252	0.0214755
1.01667	-0.0056186	0.0135645	0.00403856	0.0206489
1.03333	-0.0058056	0.0135927	0.004594	0.0204658
1.05	-0.0059264	0.0136088	0.00492071	0.019078
1.06667	-0.0062296	0.0135131	0.00480016	0.0185335
1.08333	-0.008779	0.0142947	0.00479556	0.0177211
1.1	-0.0098974	0.0142684	0.00411155	0.0173881
1.11667	-0.0092356	0.0141085	0.00321742	0.0168876
1.13333	-0.0083445	0.0141346	0.00307343	0.0162745
1.15	-0.0083331	0.0145341	0.00184897	0.0174074
1.16667	-0.0082069	0.0150948	0.00164176	0.0171688
1.18333	-0.0088619	0.0153638	0.00138623	0.017256
1.2	-0.0095264	0.0152999	0.00168326	0.0163006
1.21667	-0.0100936	0.0156802	0.00103694	0.016756
1.23333	-0.0108404	0.0159907	0.00107264	0.0162484
1.25	-0.0116629	0.0166772	0.0010108	0.0163227
1.26667	-0.0119102	0.0170757	0.00073467	0.0158478
1.28333	-0.0119876	0.0177651	0.00104643	0.0158748
1.3	-0.0128111	0.0188955	0.00122565	0.0162831
1.31667	-0.0097986	0.0190164	0.0009302	0.0165231
1.33333	-0.0087437	0.0197926	0.00138498	0.0159519
1.35	-0.0076668	0.0205373	0.00082836	0.016074
1.36667	-0.0056211	0.0225016	-0.0006534	0.0167628
1.38333	-0.0043247	0.0245418	0.00018184	0.0173522
1.4	-0.0036713	0.02601	0.00032852	0.0174003
1.41667	-0.0028161	0.0266745	0.00058196	0.0171186
1.43333	-0.0023826	0.0280449	0.00054169	0.0173598
1.45	-0.0013754	0.0293199	0.00057978	0.0173215
1.46667	-0.0016306	0.030853	-0.0007034	0.0159884
1.48333	-0.0011046	0.0320444	-0.0013527	0.0154453
1.5	-0.0011396	0.0330137	-0.0019776	0.0155487
1.51667	-0.0018262	0.0345705	-0.001466	0.0156243
1.53333	-0.0011715	0.03729	-0.0016312	0.0151706
1.55	-0.0006176	0.0405247	-0.0018769	0.0148158
1.56667	-0.0003445	0.0432527	-0.0020081	0.014814
1.58333	-2.404e-05	0.0450692	-0.0021196	0.015026
1.6	-0.0001136	0.046515	-0.0011925	0.0153305
1.61667	0.00070504	0.0489275	-0.0014557	0.0157542
1.63333	0.00185782	0.0517869	-0.0012618	0.015218
1.65	0.00238766	0.0535997	-0.0017317	0.0155637
1.66667	0.0049895	0.0550623	-0.0016012	0.0149651
1.68333	0.00543548	0.0576344	-0.0022752	0.0149156
1.7	0.00644248	0.0592279	-0.0017081	0.014806
1.71667	0.00632722	0.0598845	-0.001727	0.014698
1.73333	0.00644653	0.0603751	-0.0014763	0.0147239
1.75	0.00638619	0.0599449	-0.0016981	0.0144356
1.76667	0.00794756	0.0606825	-0.0012369	0.0146197
1.78333	0.00761137	0.0605627	-0.0015921	0.0148585
1.8	0.00693921	0.0607051	-0.0013833	0.0150841
1.81667	0.00723463	0.060754	-0.0019286	0.0154861
1.83333	0.0067946	0.0606681	-0.0009632	0.0153505
1.85	0.00636926	0.060298	-0.0008004	0.0148655
1.86667	0.0056502	0.0592475	-0.0014521	0.0148615
1.88333	0.00428501	0.0591573	-0.0013919	0.0151773
1.9	0.00383982	0.0585597	-0.0013312	0.0152733
1.91667	0.00435716	0.0579245	-0.0013715	0.0156238
1.93333	0.00381987	0.0564974	-0.001047	0.0160236
1.95	0.00312518	0.0553356	-0.0007198	0.0164267
1.96667	0.0025078	0.0542438	-0.0012681	0.0161653
1.98333	0.00191353	0.0530203	-0.0001215	0.0158411
2	0.00176751	0.0522321	0.00033445	0.015341
2.01667	0.00110386	0.0507101	0.00100017	0.0157414
2.03333	0.00074353	0.0494972	-2.722e-05	0.0161024
2.05	0.00025318	0.0483099	0.00051575	0.0145979
2.06667	-0.0010875	0.0469106	-0.0004552	0.0144518
2.08333	-0.0013958	0.0461153	0.00026008	0.0145737
2.1	0.00115085	0.0430838	-0.000375	0.0147535
2.11667	0.00103896	0.041744	0.00056133	0.0145132
2.13333	-0.0001239	0.040449	0.00108632	0.0144636
2.15	-0.0014668	0.0393575	0.00042681	0.0144874
2.16667	-0.0013296	0.038818	-8.083e-05	0.0151001
2.18333	-0.000266	0.0375835	-0.0002132	0.0143527
2.2	-0.0014874	0.0360714	-0.0001387	0.0141345
2.21667	-8.722e-05	0.0345472	-0.0009107	0.0141388
2.23333	-0.0006254	0.0338298	-0.0003209	0.014435
2.25	0.0006271	0.0317523	-0.0007003	0.0144016
2.26667	0.00075704	0.0317586	-0.0009189	0.0144317
2.28333	0.00093546	0.030793	-0.0012519	0.0144437
2.3	0.00222281	0.0291096	-0.0007634	0.014856
2.31667	0.00162013	0.0286762	-0.0003122	0.015425
2.33333	0.00064026	0.0283948	-0.0006334	0.0154386
2.35	-0.0001901	0.0269721	-0.0001576	0.0157079
2.36667	-0.0021108	0.0257604	-0.0002698	0.0164597
2.38333	-0.0019945	0.0264052	-0.0002697	0.0157538
2.4	-0.0012869	0.0265656	-0.0011535	0.0149976
2.41667	-0.0017775	0.0260735	-0.0011313	0.015345
2.43333	-0.0021369	0.0261644	-0.000538	0.0153659
2.45	-0.0029227	0.025853	-0.00063	0.015567
2.46667	-0.0012739	0.0245449	-0.0006466	0.0159888
2.48333	-0.0012356	0.0243174	-0.0002979	0.0162165
2.5	-0.0021127	0.023882	-9.689e-05	0.0164363
2.51667	-0.0028727	0.0235774	-0.0012918	0.0163842
2.53333	-0.0035288	0.0231778	-0.0009628	0.0163503
2.55	-0.003865	0.0234375	-0.0011847	0.0165769
2.56667	-0.0040797	0.0237515	-0.0016397	0.0171092
2.58333	-0.0047655	0.0232934	-0.0019595	0.0169685
2.6	-0.0056622	0.0235075	-0.0017369	0.01661
2.61667	-0.0058555	0.0234463	-0.0017831	0.0168781
2.63333	-0.0060412	0.023632	-0.0025845	0.0172295
2.65	-0.0065532	0.0237641	-0.0028284	0.0171817
2.66667	-0.0061719	0.0236598	-0.0027031	0.0176597
2.68333	-0.0062034	0.0232154	-0.0021345	0.0166788
2.7	-0.0062495	0.0225315	-0.0018311	0.0166578
2.71667	-0.0070938	0.0224869	-0.0020362	0.0171846
2.73333	-0.0062275	0.0238485	-0.0024313	0.0170349
2.75	-0.0064396	0.0241165	-0.0019652	0.0172961
2.76667	-0.007386	0.0239596	-0.0028063	0.0173109
2.78333	-0.0033969	0.0222138	-0.0027292	0.0176159
2.8	-0.0035398	0.0220273	-0.0032828	0.0177089
2.81667	-0.0002906	0.0196288	-0.0031372	0.0169704
2.83333	-0.0006123	0.0194314	-0.003257	0.0168284
2.85	-0.0008548	0.0200018	-0.0039318	0.0174134
2.86667	0.00238443	0.0185682	-0.0043504	0.018147
2.88333	0.00184277	0.0186259	-0.00498	0.0181081
2.9	0.00147337	0.0188028	-0.0049659	0.0171518
2.91667	0.00357279	0.0184787	-0.0054252	0.0172238
2.93333	0.00288173	0.0184798	-0.0049076	0.0172945
2.95	0.00428787	0.0194829	-0.0044145	0.0167331
2.96667	0.00387557	0.0202067	-0.0045257	0.0176648
2.98333	0.00354573	0.0206541	-0.0048425	0.0180628
3	0.00333246	0.0204367	-0.0042009	0.0180901
3.01667	0.00228773	0.0198701	-0.0047548	0.017913
3.03333	0.0023714	0.0207626	-0.0043686	0.01806
3.05	0.00187214	0.0207947	-0.0042628	0.0175028
3.06667	0.00138662	0.0204618	-0.0041694	0.0170435
3.08333	0.0008023	0.020419	-0.0031888	0.0178918
3.1	0.00048567	0.0214044	-0.0033205	0.0179643
3.11667	0.00067398	0.0223282	-0.0025199	0.0176171
3.13333	-0.0001564	0.022408	-0.0025237	0.0178139
3.15	-0.0001739	0.0225064	-0.0032914	0.017775
3.16667	-0.0004073	0.0230767	-0.0026519	0.0178768
3.18333	-0.0010251	0.0228435	-0.0030269	0.0178422
3.2	-0.0013682	0.0229192	-0.0035376	0.0181544
3.21667	-0.0020672	0.0228283	-0.0037545	0.0189041
3.23333	-0.0022734	0.0229477	-0.0028651	0.0189814
3.25	-0.0027283	0.0230442	-0.0035722	0.0185942
3.26667	-0.0040967	0.0225061	-0.0025998	0.0175175
3.28333	-0.0048322	0.0228406	-0.0023045	0.0178531
3.3	-0.004579	0.0223883	-0.001307	0.0210442
3.31667	-0.0052774	0.022248	-0.0006715	0.0237973
3.33333	-0.0060946	0.0226642	0.00029527	0.0265174
3.35	-0.0062295	0.0225573	0.00134496	0.0283418
3.36667	-0.0067026	0.0225238	0.0006214	0.029359
3.38333	-0.0070198	0.0217935	0.00113828	0.0298095
3.4	-0.0072954	0.0217937	0.00127493	0.0299599
3.41667	-0.0079662	0.0218869	0.00185649	0.0297304
3.43333	-0.0082015	0.0219811	0.00143494	0.0298544
3.45	-0.0083975	0.0226554	0.00069155	0.0289209
3.46667	-0.0083692	0.0224297	0.00088351	0.029386
3.48333	-0.006121	0.0214571	0.00110952	0.0303868
3.5	-0.0068162	0.0211862	0.0011197	0.031507
3.51667	-0.0059676	0.0208473	0.00162952	0.0312956
3.53333	-0.0043455	0.0204499	-0.0017247	0.0289523
3.55	-0.0044908	0.0204824	-0.0013521	0.0286314
3.56667	-0.0047149	0.0208866	-0.0019092	0.0277621
3.58333	-0.0043268	0.0205988	-0.0021697	0.0277481
3.6	-0.0028129	0.0208698	-0.002943	0.0273941
3.61667	-0.0023922	0.0215145	-0.0024784	0.0274802
3.63333	-0.0028119	0.0221451	-0.002425	0.0271618
3.65	-0.003858	0.0218466	-0.0025289	0.0272597
3.66667	-0.0039654	0.021972	-0.0025886	0.0269854
3.68333	-0.0038193	0.0223173	-0.0020826	0.0249158
3.7	-0.0036442	0.0224263	-0.0017091	0.0252202
3.71667	-0.0043507	0.0220411	-0.0008417	0.0248196
3.73333	-0.0043382	0.0218577	0.00042111	0.0229045
3.75	-0.0045375	0.0218459	-0.0006353	0.0225299
3.76667	-0.0046411	0.021352	-0.0010298	0.0225804
3.78333	-0.0047722	0.0216553	-0.0008206	0.0224236
3.8	-0.0053404	0.0211071	0.00039692	0.0211534
3.81667	-0.0059262	0.0214135	0.00050307	0.0209644
3.83333	-0.006334	0.0215037	-0.0010209	0.0208254
3.85	-0.006619	0.0217141	-0.0020121	0.0202409
3.86667	-0.0074397	0.0212684	-0.0012614	0.0204685
3.88333	-0.0085244	0.0212296	-0.0005135	0.0206598
3.9	-0.0089471	0.0209896	-0.0005682	0.0202967
3.91667	-0.0093346	0.0210392	-0.0002573	0.0206325
3.93333	-0.0064416	0.0207749	-0.0005688	0.0207743
3.95	-0.0057761	0.0213207	-0.000161	0.0201053
3.96667	-0.0045726	0.0215151	-0.000416	0.0201234
3.98333	-0.0046243	0.0214149	-0.0002396	0.0200405
4	-0.004263	0.0210733	-0.0002086	0.0198981
4.01667	-0.0037932	0.0210946	-0.0003298	0.019818
4.03333	-0.0048037	0.0207695	-0.0001747	0.0199055
4.05	-0.0047779	0.020908	0.00012276	0.0197497
4.06667	-0.0037036	0.022761	0.00100372	0.019408
4.08333	-0.0042271	0.0227712	0.00067747	0.0193953
4.1	-0.0045809	0.0228651	0.00018362	0.0197682
4.11667	-0.0049673	0.0236921	0.00091719	0.0201001
4.13333	-0.0043561	0.0235897	0.00174298	0.022054
4.15	-0.0041211	0.0236514	0.00200313	0.0231848
4.16667	-0.0022082	0.0231895	0.0019451	0.0229655
4.18333	-0.0020673	0.0229244	0.00228393	0.0224418
4.2	-0.0025003	0.0227834	0.00257108	0.0226597
4.21667	-0.0033333	0.0224308	0.00185039	0.0223237
4.23333	-0.0032934	0.0218922	0.00162637	0.022044
4.25	-0.003915	0.0220511	0.00063665	0.0216503
4.26667	-0.0047666	0.0215583	0.00150291	0.0215929
4.28333	-0.0052803	0.0217289	-0.0002537	0.021099
4.3	-0.0066171	0.0219917	-0.0010588	0.0209543
4.31667	-0.0067885	0.0223267	-0.0010642	0.0210238
4.33333	-0.0065154	0.0220848	-0.0011623	0.0207625
4.35	-0.0070537	0.0225575	-0.0013362	0.0208502
4.36667	-0.0073979	0.0223923	-0.0015702	0.021291
4.38333	-0.0077554	0.0224196	-0.0014815	0.0210559
4.4	-0.008289	0.0222549	-0.0014195	0.0217343
4.41667	-0.0081411	0.0234236	-0.0017857	0.0220017
4.43333	-0.0073172	0.0236644	-0.0020143	0.0220315
4.45	-0.0074865	0.023475	-0.0008586	0.0223703
4.46667	-0.0057702	0.0229905	-0.0004776	0.0224671
4.48333	-0.0075975	0.0224535	0.00019051	0.0229919
4.5	-0.0087293	0.0224298	0.00032759	0.0232376
4.51667	-0.0061743	0.0223314	0.00015793	0.0230902
4.53333	-0.005583	0.0230858	0.00032564	0.0221888
4.55	-0.005302	0.023157	0.00107216	0.0218232
4.56667	-0.0055238	0.0228248	0.00145549	0.0215601
4.58333	-0.0065306	0.0222138	0.0008912	0.0209065
4.6	-0.0065263	0.0222101	0.00118289	0.0204318
4.61667	-0.0070365	0.0220356	0.00141467	0.0207382
4.63333	-0.0073982	0.0222338	0.00091024	0.020566
4.65	-0.0075442	0.0221006	0.00070838	0.0202225
4.66667	-0.007211	0.0224719	0.00073255	0.0205122
4.68333	-0.0074512	0.0223836	0.00121969	0.0211298
4.7	-0.0080246	0.0227531	0.0002305	0.0212283
4.71667	-0.0079451	0.0231492	0.00027422	0.021539
4.73333	-0.0079405	0.024093	-0.000221	0.0213499
4.75	-0.0082693	0.0239538	-0.0001573	0.0216286
4.76667	-0.0085043	0.0245244	-0.0001962	0.0221542
4.78333	-0.0091213	0.0243489	-0.0001469	0.0222939
4.8	-0.0084545	0.0251244	-0.0012611	0.0219849
4.81667	-0.0080282	0.0247103	-0.0008727	0.0221466
4.83333	-0.0076318	0.0245881	-0.0004981	0.0217501
4.85	-0.0088547	0.0247217	-0.0008148	0.0218607
4.86667	-0.0077278	0.0246463	-0.0009636	0.0220444
4.88333	-0.0090323	0.0247728	-0.0003947	0.0224167
4.9	-0.0091377	0.0252772	-0.0004257	0.022772
4.91667	-0.0096733	0.0255121	-0.0008946	0.0228848
4.93333	-0.0071297	0.0247579	-0.0006682	0.0232624
4.95	-0.0046153	0.0244451	-0.0007772	0.0232079
4.96667	-0.0024721	0.0238359	-0.0010945	0.0236516
4.98333	-0.0017352	0.0235767	-0.0011885	0.0243139
5	-0.0007947	0.0237973	-0.0011803	0.024317
5.01667	-0.001641	0.02328	-0.0010844	0.024721
5.03333	-0.0011863	0.0233813	-0.0012264	0.0245434
5.05	-0.0015852	0.0231307	-0.0013839	0.0247354
5.06667	-0.0020698	0.0232528	-0.001664	0.0247858
5.08333	-0.002183	0.0232443	-0.0017809	0.0241777
5.1	-0.0028424	0.0234691	-0.0014967	0.0245644
5.11667	-0.0030264	0.0233034	-0.0017308	0.0242551
5.13333	-0.003275	0.0233761	-0.0009024	0.0240857
5.15	-0.0028124	0.0233356	-0.0005244	0.0245242
5.16667	-0.0019052	0.0228554	-0.0008428	0.0240975
5.18333	-0.0032592	0.0233333	-0.0015773	0.0242428
5.2	-0.003902	0.0233166	-0.0014935	0.0240005
5.21667	-0.0045349	0.0232195	-0.0008641	0.0244745
5.23333	-0.0053167	0.0234875	-0.0011075	0.024045
5.25	-0.0057513	0.0241433	0.00150595	0.0221032
5.26667	-0.0066102	0.02441	0.00104583	0.0225408
5.28333	-0.0070201	0.024625	0.00110751	0.0217883
5.3	-0.0077086	0.0243393	0.00174693	0.02143
5.31667	-0.008413	0.0244074	0.00149733	0.0213768
5.33333	-0.008787	0.0239793	0.00131054	0.0212767
5.35	-0.0088375	0.024474	0.00115535	0.0211107
5.36667	-0.0092649	0.0248389	0.00061515	0.0210957
5.38333	-0.0103225	0.0251404	0.00075416	0.0216314
5.4	-0.0112224	0.0250814	0.00095827	0.0214853
5.41667	-0.0121552	0.024906	0.00181095	0.0215543
5.43333	-0.0123924	0.0252782	0.00140116	0.0213915
5.45	-0.0136449	0.0249841	0.00127447	0.0217699
5.46667	-0.0124681	0.0247921	0.0014702	0.0218983
5.48333	-0.0114051	0.0245476	0.00080691	0.0218801
5.5	-0.0120457	0.0243322	0.00013015	0.0216434
5.51667	-0.0114972	0.0242662	0.00048372	0.0221687
5.53333	-0.0102435	0.0245562	0.00079589	0.0222403
5.55	-0.010412	0.0242457	0.00016034	0.0220969
5.56667	-0.01127	0.0241541	0.00066603	0.0222965
5.58333	-0.011797	0.0243176	0.00052654	0.0224816
5.6	-0.0125521	0.0241578	-0.0005891	0.0225116
5.61667	-0.0124692	0.0235718	-0.0006988	0.022777
5.63333	-0.0131534	0.0232459	-0.0005764	0.0231602
5.65	-0.0139754	0.0233466	2.6943e-05	0.0230821
5.66667	-0.0147944	0.0227725	-0.0008436	0.0236218
5.68333	-0.0152792	0.0229276	-0.0007094	0.023583
5.7	-0.0161322	0.0228241	-0.0003049	0.0239811
5.71667	-0.0146981	0.0231086	-0.0006713	0.0241038
5.73333	-0.0147208	0.0228339	-3.297e-05	0.0240704
5.75	-0.0152022	0.0226984	-0.0004603	0.024284
5.76667	-0.0138666	0.0224757	-0.0015514	0.0242384
5.78333	-0.0146447	0.022509	-0.001208	0.0246049
5.8	-0.0147684	0.0225734	-0.0009691	0.0249601
5.81667	-0.0149964	0.0226609	-0.0015386	0.025181
5.83333	-0.0148578	0.0227695	-0.0021103	0.0246471
5.85	-0.0155181	0.0233774	-0.0023256	0.0250287
5.86667	-0.0156604	0.0236138	-0.0027064	0.0249866
5.88333	-0.0160037	0.023281	-0.0023544	0.0250965
5.9	-0.0164971	0.0229599	-0.002793	0.0254179
5.91667	-0.0170963	0.02305	-0.0032844	0.0254778
5.93333	-0.0169302	0.0227915	-0.0033351	0.0253396
5.95	-0.0172478	0.0227244	-0.002996	0.025799
5.96667	-0.0175805	0.0225522	-0.0024733	0.0251841
5.98333	-0.0181384	0.0230471	-0.0026922	0.0250207
6	-0.0181886	0.0230171	-0.0017472	0.0250031
6.01667	-0.0185464	0.022754	-0.0015932	0.0250972
6.03333	-0.0191179	0.0224772	-0.0024346	0.0245801
6.05	-0.0194226	0.0223848	-0.0030674	0.0248738
6.06667	-0.0197988	0.0218632	-0.0023837	0.0243515
6.08333	-0.0204389	0.0218981	-0.0017036	0.0246856
6.1	-0.0207768	0.0214839	-0.0011264	0.0248046
6.11667	-0.0214894	0.0213701	-0.0011939	0.0249719
6.13333	-0.0212887	0.0213663	-0.0002194	0.0245651
6.15	-0.021612	0.0217826	0.00010974	0.0246273
6.16667	-0.0219513	0.0214381	0.00010817	0.0241586
6.18333	-0.022224	0.0213954	-0.0001812	0.0242106
6.2	-0.0222434	0.021401	0.00069448	0.0239985
6.21667	-0.0232319	0.0214833	0.00075346	0.0233661
6.23333	-0.0231378	0.0216365	0.00206254	0.0232204
6.25	-0.0230231	0.022234	0.00172289	0.023775
6.26667	-0.0232496	0.0226191	0.00182179	0.0232898
6.28333	-0.0215011	0.0215043	0.00123372	0.0232384
6.3	-0.0202426	0.0212137	0.0011097	0.0232275
6.31667	-0.0201646	0.0216107	0.00051352	0.0231831
6.33333	-0.0188108	0.0218404	0.00107327	0.0232068
6.35	-0.0177272	0.02226	0.00066886	0.0233945
6.36667	-0.0172246	0.022505	0.00023957	0.0234992
6.38333	-0.0170551	0.0226957	0.00048926	0.0234223
6.4	-0.0146118	0.0227959	0.00012055	0.0236206
6.41667	-0.0146097	0.0233993	0.00038522	0.0235726
6.43333	-0.014726	0.0232233	0.00033003	0.0234388
6.45	-0.0134944	0.0238861	0.00068995	0.0246133
6.46667	-0.0111744	0.0247858	5.8315e-05	0.0248652
6.48333	-0.0103533	0.0254173	3.5248e-05	0.0252497
6.5	-0.0109301	0.0257781	0.00083761	0.0250842
6.51667	-0.0109099	0.0260517	0.00051878	0.0245422
6.53333	-0.0104398	0.0268702	-7.646e-05	0.0242599
6.55	-0.0102938	0.0275585	0.00044403	0.0242298
6.56667	-0.0102267	0.02789	-0.0001937	0.0241181
6.58333	-0.0099571	0.0281633	0.00045352	0.0242769
6.6	-0.0093761	0.0284172	0.00145836	0.0232955
6.61667	-0.0099752	0.0285378	0.00105599	0.0232664
6.63333	-0.0102842	0.0286895	0.00193386	0.0237208
6.65	-0.0104906	0.0287413	0.00143409	0.0243269
6.66667	-0.0112834	0.0274114	0.00134454	0.0245334
6.68333	-0.0119323	0.0268301	0.00237016	0.0243518
6.7	-0.0130016	0.0262883	0.00172083	0.0242819
6.71667	-0.0134389	0.0257258	0.00213034	0.0244901
6.73333	-0.0136558	0.0253748	0.00247961	0.0247864
6.75	-0.0137764	0.0256549	0.00139081	0.0250579
6.76667	-0.0137761	0.0264926	0.00135549	0.0250937
6.78333	-0.013254	0.0271017	0.00105886	0.025607
6.8	-0.0135702	0.028352	0.00219289	0.0254599
6.81667	-0.0136431	0.0287014	0.00125247	0.0260693
6.83333	-0.0137613	0.0283089	0.00194579	0.0261835
6.85	-0.0118943	0.0277891	0.00174469	0.026153
6.86667	-0.0122249	0.0272784	0.00156388	0.0260503
6.88333	-0.012752	0.0273884	0.00122078	0.0265582
6.9	-0.0126056	0.0281704	0.00083717	0.0268472
6.91667	-0.0127379	0.02779	0.0014536	0.0268898
6.93333	-0.0139375	0.0278298	0.00365453	0.0255294
6.95	-0.0139506	0.0283348	0.00348541	0.0257161
6.96667	-0.0141324	0.0285638	0.00260258	0.0255176
6.98333	-0.0145585	0.0284794	0.00214487	0.0255741
7	-0.0143497	0.0296874	0.00224982	0.024941
7.01667	-0.0155094	0.0297854	0.00186559	0.0249427
7.03333	-0.0151456	0.0300561	0.0021665	0.0249864
7.05	-0.0152759	0.0297202	-0.0002022	0.0251464
7.06667	-0.0148616	0.0288223	-0.0002681	0.0249243
7.08333	-0.0151183	0.0281961	0.00018919	0.0246773
7.1	-0.015442	0.0282269	-0.0003126	0.0247198
7.11667	-0.0154889	0.0277094	9.1556e-05	0.0250046
7.13333	-0.015296	0.0273977	-9.174e-06	0.0249077
7.15	-0.0150933	0.027166	0.00027763	0.0248588
7.16667	-0.0151814	0.0271545	0.001162	0.0250282
7.18333	-0.0147163	0.0286735	0.00013015	0.0245712
7.2	-0.0152934	0.0288075	0.00066932	0.0244738
7.21667	-0.0140333	0.0279388	7.4623e-05	0.0240263
7.23333	-0.0132683	0.0284477	0.0003955	0.0242518
7.25	-0.0127872	0.0293571	0.00070775	0.0244788
7.26667	-0.0116878	0.029058	0.00054613	0.0243907
7.28333	-0.0105729	0.0295071	5.6439e-05	0.0248389
7.3	-0.0100716	0.0300481	0.00059336	0.0249858
7.31667	-0.0104756	0.0305872	0.00060744	0.0250778
7.33333	-0.0105407	0.030519	-0.0001797	0.0252116
7.35	-0.0112219	0.0297986	0.00263719	0.0247545
7.36667	-0.0113371	0.0289714	0.00236775	0.025481
7.38333	-0.0118691	0.0282899	0.00359523	0.0266232
7.4	-0.0126452	0.0278343	0.00385143	0.0275021
7.41667	-0.0132778	0.0274102	0.0038285	0.0272421
7.43333	-0.013039	0.0269842	0.00498309	0.0278499
7.45	-0.0129602	0.0268138	0.0045345	0.0280787
7.46667	-0.0129844	0.0265719	0.00523583	0.0282935
7.48333	-0.013338	0.0267406	0.00574208	0.0285689
7.5	-0.0134203	0.0267038	0.00624856	0.0283419
7.51667	-0.0138842	0.0261858	0.00595031	0.0283139
7.53333	-0.0139945	0.0265331	0.00632615	0.029019
7.55	-0.0144425	0.0266148	0.00649101	0.0289923
7.56667	-0.014743	0.0265437	0.00675948	0.0285013
7.58333	-0.0149888	0.0266324	0.00606748	0.0284897
7.6	-0.0150376	0.02661	0.00682014	0.028111
7.61667	-0.0152682	0.0286939	0.00655664	0.0288261
7.63333	-0.0153185	0.028915	0.0060171	0.0285931
7.65	-0.0148749	0.0282656	0.00624252	0.0284936
7.66667	-0.014311	0.0300126	0.00669816	0.0281985
7.68333	-0.0138952	0.0301718	0.00645268	0.0281177
7.7	-0.0134519	0.0303279	0.00550832	0.0276232
7.71667	-0.0136198	0.0296573	0.00628551	0.0273165
7.73333	-0.0142369	0.0299602	0.00570582	0.0274747
7.75	-0.01459	0.0291878	0.00560915	0.0271075
7.76667	-0.0150228	0.0293798	0.00630963	0.0270225
7.78333	-0.0149726	0.0302543	0.00588167	0.0277039
7.8	-0.0143779	0.03069	0.00556771	0.0281301
7.81667	-0.0130852	0.031016	0.00535458	0.0282003
7.83333	-0.0131499	0.0303172	0.00594837	0.0296631
7.85	-0.0111289	0.0297467	0.00681481	0.0296261
7.86667	-0.0114876	0.0296588	0.00628328	0.0297122
7.88333	-0.0116433	0.0293026	0.00571003	0.030131
7.9	-0.0103715	0.0293727	0.0062662	0.0305732
7.91667	-0.0106402	0.0291287	0.00630368	0.03053
7.93333	-0.010988	0.0285834	0.00691622	0.0313176
7.95	-0.0117573	0.0279198	0.00735636	0.0311799
7.96667	-0.0119965	0.0275097	0.00614063	0.0310594
7.98333	-0.0119163	0.0278649	0.00577699	0.0307695
8	-0.0118483	0.0285389	0.00563256	0.0309063
8.01667	-0.0120516	0.028431	0.00554971	0.0303855
8.03333	-0.012172	0.02904	0.00543992	0.0298562
8.05	-0.0126984	0.0294276	0.00576817	0.0302017
8.06667	-0.0126947	0.0293543	0.00606363	0.0301859
8.08333	-0.0135089	0.0291962	0.00619345	0.0299615
8.1	-0.0138137	0.0292044	0.00590723	0.0309006
8.11667	-0.013671	0.0295879	0.00836573	0.030183
8.13333	-0.0130894	0.0305335	0.00891008	0.029816
8.15	-0.0127738	0.031363	0.00918784	0.0305578
8.16667	-0.0125942	0.0317437	0.00882282	0.0299935
8.18333	-0.0128038	0.0315822	0.0106427	0.0287931
8.2	-0.0126409	0.0312374	0.0111656	0.029209
8.21667	-0.0130768	0.0314627	0.0109351	0.0290835
8.23333	-0.013563	0.0310015	0.0113365	0.0288757
8.25	-0.0112148	0.0309966	0.0104185	0.0285318
8.26667	-0.0108758	0.032362	0.0111062	0.0289603
8.28333	-0.0103793	0.0327042	0.010528	0.0294226
8.3	-0.0086262	0.0330326	0.0113536	0.0295931
8.31667	-0.0082394	0.0330087	0.0110495	0.0299112
8.33333	-0.0075886	0.0347961	0.011477	0.0300045
8.35	-0.0063599	0.0374291	0.0108928	0.029802
8.36667	-0.0064802	0.0394434	0.0113484	0.029636
8.38333	-0.0061481	0.0404863	0.0115935	0.028818
8.4	-0.0056827	0.0413927	0.0115995	0.0286415
8.41667	-0.0057242	0.0418349	0.0110603	0.0288671
8.43333	-0.005239	0.0417602	0.0113522	0.0295709
8.45	-0.0051822	0.0413384	0.011	0.0295765
8.46667	-0.0049742	0.0418335	0.0102328	0.0297518
8.48333	-0.0030062	0.0410236	0.00973962	0.0299156
8.5	-0.0031103	0.0408901	0.00994467	0.0302727
8.51667	-0.0031972	0.0413754	0.00893008	0.0299722
8.53333	-0.0032622	0.0418561	0.00861356	0.0298635
8.55	-0.0023471	0.0422399	0.00874251	0.029982
8.56667	-0.0025206	0.0435226	0.00947882	0.030479
8.58333	-0.0022827	0.0442131	0.00957946	0.0305016
8.6	-0.001954	0.0439817	0.00936151	0.0305058
8.61667	-0.0020086	0.044679	0.00825334	0.030792
8.63333	-0.0015051	0.044622	0.00873095	0.0313999
8.65	-0.0016956	0.044893	0.00816628	0.0310966
8.66667	-0.0023101	0.0445802	0.00720435	0.0312881
8.68333	-0.0025474	0.0450581	0.00690415	0.0312018
8.7	-0.0028742	0.0455303	0.00707318	0.0310489
8.71667	-0.0026509	0.0479644	0.00733074	0.0312711
8.73333	-0.002696	0.0481653	0.0075405	0.0323751
8.75	-0.0027092	0.0475096	0.00742273	0.0332651
8.76667	-0.002933	0.0478779	0.00738719	0.0337701
8.78333	-0.0026182	0.0475387	0.00759968	0.0336423
8.8	-0.0022657	0.0468071	0.00810669	0.0333202
8.81667	-0.0024117	0.0457997	0.00604988	0.0334173
8.83333	-0.003056	0.044695	0.0058472	0.0340198
8.85	-0.0035044	0.0433426	0.0058835	0.0339006
8.86667	-0.0012137	0.044363	0.00640032	0.0340086
8.88333	-0.0001549	0.0443571	0.00819003	0.0330068
8.9	-0.0003182	0.0435118	0.00852776	0.0329325
8.91667	0.00150841	0.045206	0.0113458	0.032416
8.93333	0.00098046	0.0446974	0.0111456	0.0319492
8.95	0.00078474	0.0433286	0.0121996	0.0320526
8.96667	0.00012474	0.0422855	0.0110612	0.0323645
8.98333	0.00064548	0.0427897	0.0119804	0.0323338
9	0.00043284	0.0420699	0.0133138	0.0311252
9.01667	0.00013478	0.0420225	0.0143339	0.0321511
9.03333	-0.0003756	0.0411619	0.0141743	0.0322618
9.05	-0.0010628	0.0406509	0.0135868	0.0317849
9.06667	-0.0015486	0.039901	0.0134264	0.0305019
9.08333	-0.0013204	0.0396647	0.0137575	0.0301206
9.1	-0.0012606	0.0403799	0.0139776	0.0297488
9.11667	-0.0018458	0.0402262	0.0141857	0.0292235
9.13333	0.00067245	0.04128	0.0143425	0.0293497
9.15	0.0005931	0.0407537	0.0143848	0.0294313
9.16667	0.0013653	0.0401633	0.0141248	0.0292032
9.18333	0.00152312	0.0394688	0.0143295	0.02935
9.2	0.00136308	0.0393174	0.0147089	0.0293618
9.21667	0.00089199	0.0383181	0.0151326	0.0296003
9.23333	0.00044299	0.0377854	0.0153772	0.0300454
9.25	-0.000322	0.0375081	0.0157263	0.0300504
9.26667	-0.0003176	0.0368074	0.0156445	0.0306572
9.28333	0.00013715	0.0364023	0.0154384	0.0308208
9.3	0.00029207	0.0374683	0.0154729	0.0306235
9.31667	-0.000153	0.0370816	0.0152045	0.0310213
9.33333	4.9374e-05	0.0365882	0.0151938	0.0308075
9.35	-0.0003525	0.0366073	0.0161493	0.0302906
9.36667	-0.00036	0.0371597	0.0144247	0.0299931
9.38333	0.00017102	0.0376765	0.0144938	0.0307288
9.4	-0.0002367	0.0373906	0.0158983	0.0313205
9.41667	-0.0003868	0.0361049	0.0171543	0.0307334
9.43333	-0.0007457	0.0357353	0.0155994	0.0303533
9.45	-0.0014302	0.0348502	0.0165671	0.0304629
9.46667	-0.0016004	0.0339794	0.0169174	0.0306299
9.48333	-0.002347	0.0335032	0.0169929	0.0305733
9.5	-0.0015413	0.0336998	0.0148835	0.030195
9.51667	-0.0011049	0.0347365	0.0162201	0.0304768
9.53333	-0.0016394	0.0348542	0.0163802	0.0297968
9.55	-0.0013305	0.0349208	0.0146913	0.0299227
9.56667	-0.0020174	0.034855	0.0154652	0.0300228
9.58333	-0.0018151	0.0354891	0.0153608	0.0297908
9.6	-0.0015348	0.035223	0.0149684	0.0296133
9.61667	-0.0015408	0.0351166	0.014685	0.030943
9.63333	-0.0019793	0.0352185	0.0149239	0.0307438
9.65	-0.0026278	0.0347794	0.016508	0.0313936
9.66667	-0.0026127	0.0359517	0.016583	0.0314527
9.68333	-0.0025619	0.0366787	0.0164514	0.0310975
9.7	-0.002465	0.0369489	0.0143008	0.0314846
9.71667	-0.0028735	0.0371435	0.0139755	0.0315075
9.73333	-0.0028651	0.0367227	0.0152529	0.0321876
9.75	-0.0033476	0.0359621	0.0146227	0.0321957
9.76667	-0.0039821	0.0354672	0.0138268	0.0326454
9.78333	-0.0040089	0.0348584	0.0136332	0.032593
9.8	-0.0037259	0.0356108	0.013241	0.0331929
9.81667	-0.0038243	0.0359083	0.0137259	0.0328471
9.83333	-0.0037336	0.0368418	0.0148405	0.0335927
9.85	-0.0041817	0.0362455	0.0134544	0.0328746
9.86667	-0.0036582	0.036625	0.014545	0.0331804
9.88333	-0.0034784	0.0375361	0.0149608	0.0323556
9.9	-0.0034997	0.0380737	0.0151588	0.0323569
9.91667	-0.0039017	0.0378787	0.0158845	0.0326434
9.93333	-0.0037547	0.037581	0.0158857	0.0333879
9.95	-0.003866	0.0372663	0.0160627	0.0337662
9.96667	-0.0048854	0.0367199	0.0154363	0.0337784
9.98333	-0.0051296	0.03713	0.0159553	0.0338184
10	-0.0053706	0.0370072	0.0169613	0.0356729
10.0167	-0.0056651	0.0364083	0.0173376	0.0363286
10.0333	-0.0059854	0.0359934	0.0200661	0.0358977
10.05	-0.0063285	0.0357901	0.0199612	0.0362649
10.0667	-0.0032722	0.0363021	0.0175479	0.036645
10.0833	-0.0015209	0.0375943	0.0180995	0.0356302
10.1	-0.0005043	0.0376756	0.0201623	0.0350408
10.1167	-9.88e-05	0.0383859	0.0198627	0.0350517
10.1333	0.00020458	0.0389374	0.0198718	0.0344772
10.15	0.00189709	0.0390398	0.0226943	0.0348797
10.1667	0.00135827	0.0390054	0.0215747	0.0345012
10.1833	0.00146796	0.0397986	0.0217185	0.0346392
10.2	0.00111579	0.0405597	0.0221583	0.0338686
10.2167	0.00042487	0.0395058	0.0225188	0.0334313
10.2333	-4.017e-05	0.0393976	0.0228655	0.0331862
10.25	-0.0007768	0.0387698	0.0228939	0.0321255
10.2667	-0.0016255	0.0376466	0.0229257	0.0316511
10.2833	-0.0020979	0.0372181	0.0234616	0.0314798
10.3	-0.0012297	0.036483	0.0231231	0.0310417
10.3167	-0.0024078	0.0353136	0.0235692	0.0307125
10.3333	-0.0024309	0.0349621	0.0228468	0.0303838
10.35	-0.0034655	0.0348521	0.0230662	0.0303777
10.3667	-0.0029391	0.0350393	0.022196	0.0303908
10.3833	-0.0027466	0.0347999	0.0227826	0.0305435
10.4	-0.0031158	0.034541	0.0220708	0.0302022
10.4167	-0.0032155	0.0342872	0.0223575	0.0305174
10.4333	-0.0034942	0.0341984	0.0231648	0.030084
10.45	-0.0016572	0.0345362	0.0231619	0.0310047
10.4667	-0.0001095	0.0356878	0.022705	0.0306507
10.4833	0.00067393	0.0358288	0.0233902	0.0305176
10.5	0.00306363	0.0374705	0.0227823	0.0303405
10.5167	0.00330526	0.0376656	0.0222942	0.0301571
10.5333	0.00293363	0.0374804	0.0226024	0.0299475
10.55	0.00241976	0.0370178	0.0214796	0.0300423
10.5667	0.00167695	0.0364554	0.0215645	0.0299788
10.5833	0.0009958	0.0362761	0.0206821	0.0303362
10.6	0.00028661	0.0360865	0.0205284	0.0303245
10.6167	-0.000244	0.0355477	0.0208199	0.0303137
10.6333	0.00035623	0.0358904	0.0206806	0.0303312
10.65	-5.731e-05	0.0360801	0.02095	0.0307794
10.6667	-0.0005124	0.0362153	0.0207171	0.0302669
10.6833	-0.000574	0.0363159	0.021646	0.0303351
10.7	-0.0006848	0.0364036	0.0218203	0.0304024
10.7167	-0.0007175	0.0366519	0.02218	0.031231
10.7333	-0.0009939	0.0361805	0.021785	0.0320769
10.75	-0.0016629	0.0356445	0.022636	0.0321114
10.7667	-0.0015209	0.0357459	0.0219081	0.0319858
10.7833	-0.0018644	0.0363368	0.0220891	0.031891
10.8	-0.002032	0.0358882	0.0216895	0.0318978
10.8167	-0.0028695	0.0358617	0.0241365	0.0317532
10.8333	-0.0026304	0.0370917	0.0236334	0.0323172
10.85	-0.0024435	0.0375748	0.0242884	0.0333506
10.8667	-0.0016843	0.038252	0.0248635	0.032959
10.8833	-0.0017326	0.0392422	0.0249457	0.0334986
10.9	-0.0017284	0.0389223	0.0250262	0.0335517
10.9167	-0.0016272	0.038806	0.02563	0.0333801
10.9333	-0.0005699	0.0389987	0.0249147	0.0335372
10.95	0.00325589	0.0407865	0.0253906	0.0336104
10.9667	0.00296202	0.0402247	0.0253468	0.034399
10.9833	0.0034012	0.0413162	0.0253444	0.0342075
11	0.00567773	0.0423359	0.0243844	0.0342816
11.0167	0.00498537	0.0432561	0.0250776	0.0343248
11.0333	0.00452632	0.0428298	0.0247296	0.0350829
11.05	0.00401841	0.0423636	0.0245725	0.0354974
11.0667	0.003099	0.0410877	0.0249524	0.0354353
11.0833	0.00247321	0.0406104	0.024253	0.0358536
11.1	0.00205493	0.040307	0.0241551	0.037016
11.1167	0.00139247	0.0391181	0.0246485	0.0359233
11.1333	0.00068365	0.0391327	0.0247506	0.0359425
11.15	0.00045843	0.0396899	0.0256882	0.0365012
11.1667	0.00068918	0.0408294	0.0254196	0.0363916
11.1833	0.00063305	0.0411893	0.0238638	0.0375422
11.2	0.00063586	0.0417984	0.0236064	0.0374956
11.2167	0.00044057	0.0412964	0.0234577	0.0371418
11.2333	-0.0002652	0.0407502	0.0242776	0.0377376
11.25	-0.0003421	0.0404618	0.0259159	0.0386758
11.2667	-0.0006604	0.0402348	0.0266218	0.0391018
11.2833	-0.0016905	0.0396444	0.0276636	0.0392713
11.3	-0.0021839	0.0385285	0.0274593	0.0407653
11.3167	-0.0028457	0.0383043	0.0273818	0.0408049
11.3333	-0.0025935	0.0390961	0.027234	0.0406089
11.35	-0.0030255	0.0393388	0.0278416	0.0406355
11.3667	-0.0032701	0.038733	0.0274441	0.0403265
11.3833	-0.0035771	0.0386176	0.0279024	0.0413225
11.4	-0.0044854	0.0381494	0.0279787	0.0425374
11.4167	-0.0046513	0.0379373	0.0288541	0.0432128
11.4333	-0.0048493	0.0370718	0.0281321	0.0433179
11.45	-0.005684	0.0361899	0.0288304	0.0429948
11.4667	-0.0064124	0.0355615	0.0285552	0.0423732
11.4833	-0.006868	0.0350477	0.0286991	0.0423579
11.5	-0.0072614	0.0355302	0.0291189	0.041592
11.5167	-0.0078056	0.0350363	0.0296835	0.0402961
11.5333	-0.0077138	0.0348379	0.0301259	0.039308
11.55	-0.0078801	0.0339953	0.0300202	0.0397317
11.5667	-0.0082026	0.0337783	0.029823	0.0395307
11.5833	-0.0089191	0.0336375	0.0299627	0.0389541
11.6	-0.0093028	0.0337389	0.0296964	0.0389136
11.6167	-0.005442	0.0353494	0.0300028	0.0402579
11.6333	-0.005596	0.0349944	0.0307746	0.0416385
11.65	-0.0031261	0.0357212	0.0313264	0.0425309
11.6667	-0.0009564	0.0364908	0.0315208	0.0435428
11.6833	-0.0020718	0.0363925	0.0319513	0.0439204
11.7	0.00185262	0.0398371	0.0331219	0.0460931
11.7167	0.0023294	0.0411812	0.0326387	0.0460472
11.7333	0.00208226	0.0413223	0.0328222	0.0466785
11.75	0.00590291	0.0437688	0.0332463	0.0484636
11.7667	0.00524342	0.043706	0.0336993	0.0501304
11.7833	0.00583948	0.0438373	0.034211	0.0511111
11.8	0.00627489	0.0446546	0.0340768	0.0528012
11.8167	0.00664786	0.0453421	0.0320091	0.053791
11.8333	0.00836779	0.0467125	0.0320544	0.0529514
11.85	0.00757413	0.0463705	0.0329396	0.0524031
11.8667	0.00824721	0.0459845	0.0338059	0.0517173
11.8833	0.00746382	0.0458164	0.0346528	0.0508221
11.9	0.00713878	0.0451715	0.0346294	0.0500048
11.9167	0.00633916	0.0440873	0.0343946	0.0495012
11.9333	0.00583702	0.0438499	0.036052	0.0502103
11.95	0.00593359	0.0442468	0.0363482	0.0511064
11.9667	0.00595074	0.0446662	0.0364387	0.0506675
11.9833	0.00667292	0.0455432	0.0364733	0.0505763
12	0.00643146	0.0449986	0.0354768	0.0494709
12.0167	0.00700341	0.0452499	0.036231	0.0490062
12.0333	0.00653903	0.045559	0.035773	0.0474412
12.05	0.00427005	0.0435619	0.0362067	0.0468791
12.0667	0.00075287	0.0411852	0.0358947	0.047294
12.0833	-9.926e-07	0.0408623	0.0353377	0.0470034
12.1	-0.0021889	0.0392854	0.0353397	0.0468638
12.1167	-0.0062296	0.0368779	0.0354032	0.0465788
12.1333	-0.00824	0.0358326	0.0359163	0.0468726
12.15	-0.0094813	0.0347338	0.0348493	0.0460513
12.1667	-0.0095004	0.0351176	0.0347977	0.0453908
12.1833	-0.010343	0.0345261	0.034314	0.044359
12.2	-0.0115886	0.0346455	0.0355333	0.0434741
12.2167	-0.0074815	0.0355345	0.0359243	0.0436067
12.2333	-0.007534	0.0353904	0.0354953	0.0430258
12.25	-0.0056972	0.0362222	0.0346705	0.0425991
12.2667	-0.0045502	0.0366184	0.0346635	0.0422691
12.2833	-0.0045357	0.0362616	0.0354421	0.0426131
12.3	-0.0029515	0.0370642	0.0350208	0.042669
12.3167	-0.0002376	0.0382931	0.0352085	0.0420173
12.3333	-0.0007099	0.0382037	0.0343712	0.040975
12.35	-0.0006924	0.0385713	0.0338654	0.0400333
12.3667	0.00151296	0.0396977	0.0328217	0.0393627
12.3833	0.00110028	0.0396822	0.034192	0.0391957
12.4	0.0007518	0.0393509	0.0339329	0.0392123
12.4167	0.00052683	0.0388192	0.0333728	0.0386798
12.4333	0.00190826	0.0394676	0.0331518	0.0387053
12.45	0.00145345	0.0397994	0.033671	0.0393661
12.4667	0.00084071	0.0399339	0.033161	0.0386815
12.4833	0.00114499	0.0403069	0.0339759	0.0390376
12.5	0.00073785	0.0403131	0.0335269	0.039449
12.5167	0.00146514	0.0396573	0.0327637	0.0388783
12.5333	0.00069429	0.0399104	0.0341503	0.0378341
12.55	0.00066858	0.0397612	0.0341591	0.0383273
12.5667	0.00010758	0.0398247	0.0341199	0.0375662
12.5833	0.00033939	0.0401206	0.0342853	0.0375755
12.6	0.00024987	0.040312	0.0339424	0.0367753
12.6167	0.00058834	0.0401527	0.0346174	0.0364063
12.6333	0.00056262	0.0400666	0.0336953	0.0360118
12.65	0.00035209	0.0398041	0.0338444	0.0354853
12.6667	-0.0004435	0.0396005	0.0332092	0.0355056
12.6833	-0.0004852	0.0395425	0.0330772	0.03529
12.7	-0.0010432	0.0389959	0.0324395	0.0349978
12.7167	-0.0007186	0.0386077	0.0322952	0.0351441
12.7333	-0.0011152	0.0383674	0.0315484	0.0357563
12.75	-0.0018482	0.0380456	0.0324044	0.0361275
12.7667	-0.002319	0.0379579	0.0321	0.036863
12.7833	-0.003604	0.037413	0.0313942	0.0365044
12.8	-0.0032908	0.0377195	0.0308912	0.0371188
12.8167	-0.0036023	0.0376021	0.0316066	0.037917
12.8333	-0.0043109	0.037998	0.032033	0.0381235
12.85	-0.0046434	0.0376874	0.0317547	0.0378657
12.8667	-0.004682	0.0381707	0.0314359	0.0381482
12.8833	-0.0044671	0.0385505	0.031516	0.0384542
12.9	-0.0064351	0.0388167	0.031047	0.0385217
12.9167	-0.0048138	0.0384262	0.0311107	0.0390686
12.9333	-0.0047716	0.0389945	0.0315795	0.0398632
12.95	-0.005595	0.0390154	0.031315	0.0403825
12.9667	-0.0057023	0.0393415	0.030457	0.0398079
12.9833	-0.0057219	0.0391894	0.0302487	0.0396198
13	-0.0047135	0.0395634	0.0315314	0.0402765
13.0167	-0.0047169	0.0396703	0.0311035	0.039962
13.0333	-0.0051008	0.0393357	0.0313925	0.0407173
13.05	-0.0047456	0.0394473	0.0304989	0.0403056
13.0667	0.00024342	0.0413607	0.0320696	0.0391594
13.0833	0.00064243	0.0415333	0.0319315	0.0389451
13.1	0.00066004	0.0420207	0.0308851	0.0386781
13.1167	0.00426449	0.0436691	0.0314091	0.0384794
13.1333	0.00455239	0.0441363	0.0321588	0.0380817
13.15	0.00448536	0.0435136	0.0319101	0.0385537
13.1667	0.00628906	0.0441475	0.0313155	0.0381844
13.1833	0.00609538	0.0435758	0.0312798	0.0388231
13.2	0.00667628	0.0436283	0.0311944	0.0391755
13.2167	0.00586556	0.0430834	0.034093	0.0396543
13.2333	0.00502472	0.0425014	0.0341816	0.0403798
13.25	0.00425182	0.0434192	0.0357864	0.0413951
13.2667	0.00430888	0.0437968	0.0362241	0.0421744
13.2833	0.00389468	0.0430323	0.0359201	0.0433634
13.3	0.00385713	0.043231	0.0365233	0.044573
13.3167	0.00337484	0.0428657	0.0360001	0.0447178
13.3333	0.00365381	0.0433031	0.0356276	0.0445868
13.35	0.00344849	0.0432712	0.0337937	0.0446964
13.3667	0.00288026	0.0424241	0.0349525	0.0446706
13.3833	0.00422288	0.0427813	0.0343722	0.044579
13.4	0.00170241	0.0416627	0.035063	0.0451206
13.4167	0.00046627	0.0415509	0.0344582	0.045538
13.4333	0.00144262	0.040773	0.03543	0.0460281
13.45	0.00087985	0.040069	0.0345104	0.0457856
13.4667	0.0005263	0.0396909	0.0344095	0.0452168
13.4833	0.00082127	0.0403611	0.0339527	0.0446843
13.5	0.00362283	0.0423701	0.0338275	0.0446746
13.5167	0.00359612	0.0426839	0.0339041	0.0445814
13.5333	0.00363429	0.0432255	0.0332037	0.044076
13.55	0.005865	0.0452644	0.032791	0.0441491
13.5667	0.00664558	0.0462101	0.0336005	0.0445457
13.5833	0.00606736	0.0460756	0.0323043	0.0448876
13.6	0.00506947	0.0452903	0.0341009	0.044231
13.6167	0.00377555	0.0442708	0.0345837	0.044215
13.6333	0.00342695	0.0441299	0.0360967	0.0434919
13.65	0.00292813	0.0437515	0.0356908	0.0436498
13.6667	0.00221389	0.0443253	0.0350346	0.0438491
13.6833	0.00223017	0.0438447	0.0357242	0.0440487
13.7	0.00195312	0.0433438	0.0349288	0.0433658
13.7167	0.00132095	0.0427993	0.0347741	0.0430883
13.7333	0.00135834	0.0427733	0.0347091	0.0429757
13.75	0.00065918	0.0428098	0.0349005	0.0433765
13.7667	0.00088194	0.0427275	0.035346	0.043587
13.7833	0.00087053	0.0430149	0.0354837	0.0431421
13.8	0.00103028	0.0438202	0.0357664	0.0428491
13.8167	0.00090829	0.0438019	0.0358661	0.043229
13.8333	0.00081357	0.0437562	0.0355919	0.0429036
13.85	0.00108139	0.0441925	0.0354043	0.0430558
13.8667	0.00169078	0.0444519	0.035535	0.0436921
13.8833	0.00128789	0.0443766	0.0352069	0.043445
13.9	0.00116847	0.0441353	0.0360862	0.0433025
13.9167	0.00085544	0.0438825	0.0352284	0.0428637
13.9333	0.0010239	0.0442131	0.0354813	0.0424747
13.95	0.00061671	0.04467	0.0346697	0.0424059
13.9667	9.2524e-05	0.0446343	0.0347122	0.0425939
13.9833	-0.0003714	0.0442308	0.0351596	0.0426205
14	8.5994e-05	0.0440466	0.0347889	0.0420959
14.0167	0.00023036	0.0448704	0.0347317	0.0418026
14.0333	3.8017e-05	0.044943	0.0342826	0.0418704
14.05	-4.501e-05	0.0447538	0.0338466	0.0411862
14.0667	-0.0006006	0.0442739	0.033926	0.0410649
14.0833	-0.0010674	0.0438363	0.0339579	0.0408793
14.1	-0.0009884	0.0435292	0.0332671	0.040481
14.1167	-0.0013317	0.0430903	0.0332356	0.0401426
14.1333	-0.001217	0.0431701	0.0330482	0.0407852
14.15	-0.0010255	0.043217	0.0328459	0.0405324
14.1667	-0.0013287	0.0432346	0.0337292	0.0416472
14.1833	-0.0010544	0.0443571	0.0330797	0.0416649
14.2	-0.0014131	0.0442076	0.0335963	0.041661
14.2167	-0.0014231	0.0446544	0.0328423	0.0408633
14.2333	-0.0020205	0.044181	0.0328144	0.0404957
14.25	-0.0023549	0.0437671	0.0333393	0.0400236
14.2667	-0.0022385	0.0439568	0.0339693	0.0406309
14.2833	0.00087977	0.0453132	0.0341192	0.0405174
14.3	0.00074555	0.0453701	0.0332128	0.040861
14.3167	0.00296134	0.0466696	0.0332298	0.0413494
14.3333	0.00387824	0.0470076	0.0342271	0.0401027
14.35	0.00437715	0.0492111	0.0351967	0.0400749
14.3667	0.00441014	0.0503036	0.0357306	0.0398792
14.3833	0.00491258	0.0505207	0.0353127	0.038623
14.4	0.00485046	0.0502701	0.0360169	0.0374149
14.4167	0.00436852	0.0495464	0.0362365	0.037799
14.4333	0.0038517	0.0491037	0.0361427	0.0380907
14.45	0.00360053	0.0487757	0.0361831	0.0385231
14.4667	0.0035608	0.0481145	0.0360942	0.0393445
14.4833	0.00312692	0.0475881	0.0361452	0.0394623
14.5	0.00224882	0.0474288	0.0361559	0.0387811
14.5167	0.00209613	0.047975	0.0362576	0.0392869
14.5333	0.00243103	0.0481637	0.0360617	0.0365096
14.55	0.00278889	0.0492825	0.0364347	0.036788
14.5667	0.00326734	0.0506234	0.0365896	0.0376993
14.5833	0.00430732	0.0529282	0.0360217	0.0380525
14.6	0.00447692	0.0543373	0.0357046	0.0377851
14.6167	0.00523194	0.054742	0.034438	0.0389669
14.6333	0.00506638	0.055402	0.0339751	0.0386112
14.65	0.00540188	0.0553003	0.0329702	0.0394014
14.6667	0.00503356	0.05521	0.0339746	0.0379272
14.6833	0.00467445	0.0544216	0.0340201	0.0380501
14.7	0.00400064	0.0536641	0.0331792	0.0375498
14.7167	0.00358122	0.0536221	0.0336758	0.0373553
14.7333	0.0033851	0.05385	0.0319899	0.0372257
14.75	0.0035227	0.0531229	0.0316841	0.037462
14.7667	0.00373584	0.0541337	0.0309582	0.0373349
14.7833	0.00438523	0.0546191	0.0314472	0.0379199
14.8	0.00432579	0.0540781	0.0309336	0.0377309
14.8167	0.00366794	0.0538135	0.0312748	0.0384309
14.8333	0.00386933	0.0536811	0.030083	0.0384769
14.85	0.00327882	0.0534054	0.0302662	0.0390022
14.8667	0.00373588	0.0525991	0.0307209	0.0395698
14.8833	0.00325814	0.052119	0.0298961	0.0397984
14.9	0.00306343	0.0511417	0.0294114	0.0402875
14.9167	0.00275309	0.0509045	0.0287121	0.0412949
14.9333	0.00257048	0.0503323	0.0282839	0.0419068
14.95	0.00243772	0.050062	0.0273145	0.0411849
14.9667	0.00191003	0.0496298	0.0275783	0.0415379
14.9833	0.00195415	0.0492911	0.0281309	0.0421977
15	0.00179022	0.0492541	0.027932	0.0426441
15.0167	0.00130268	0.0489846	0.0307527	0.0407214
15.0333	0.00144686	0.0491338	0.0322178	0.0404347
15.05	0.0011487	0.0489455	0.03223	0.0420432
15.0667	0.00361054	0.0503957	0.0329097	0.0414037
15.0833	0.00563879	0.0513088	0.0332221	0.0409614
15.1	0.00485055	0.0508927	0.0321699	0.0408698
15.1167	0.00480058	0.0505975	0.0330282	0.0413644
15.1333	0.0059426	0.0508132	0.032117	0.0410868
15.15	0.00941594	0.0526616	0.0325111	0.0415019
15.1667	0.00951791	0.052842	0.0325387	0.0420531
15.1833	0.00961637	0.0533365	0.0328824	0.0425588
15.2	0.0126434	0.0557805	0.0329889	0.0430083
15.2167	0.0124578	0.055853	0.0332198	0.0424001
15.2333	0.0119223	0.055549	0.0329634	0.0421672
15.25	0.0122109	0.0554145	0.0327947	0.0412837
15.2667	0.0122905	0.0550715	0.0341123	0.0395786
15.2833	0.0119854	0.0544837	0.0336415	0.0389741
15.3	0.0114325	0.054163	0.034828	0.0387285
15.3167	0.0111383	0.0533204	0.0343306	0.0387749
15.3333	0.0110569	0.0528636	0.0351876	0.03904
15.35	0.0106928	0.0524985	0.0351314	0.0387791
15.3667	0.0102483	0.0523407	0.0354522	0.0389614
15.3833	0.00954539	0.051554	0.0345608	0.0394876
15.4	0.00902865	0.0520791	0.0341377	0.0388443
15.4167	0.00918625	0.052934	0.0338532	0.0393651
15.4333	0.00967981	0.0538542	0.0342264	0.0392535
15.45	0.00933624	0.0544104	0.0348538	0.0402148
15.4667	0.00897316	0.0541218	0.034992	0.0410206
15.4833	0.00932267	0.0530307	0.0350486	0.0407192
15.5	0.00991327	0.0534821	0.0350434	0.0403682
15.5167	0.0102488	0.0530937	0.0355833	0.0403693
15.5333	0.00992626	0.0528488	0.0358159	0.0408666
15.55	0.00976224	0.052544	0.0353873	0.0409899
15.5667	0.00984151	0.0535932	0.0356776	0.0412478
15.5833	0.0096705	0.0550259	0.0350445	0.0421015
15.6	0.00873929	0.0549664	0.0355325	0.0434994
15.6167	0.00853918	0.0542072	0.0357605	0.0443156
15.6333	0.00809002	0.0536456	0.0352509	0.0440999
15.65	0.00766452	0.0529702	0.0353702	0.0450409
15.6667	0.00791041	0.0526883	0.0354864	0.0452005
15.6833	0.00798076	0.0531937	0.036486	0.0435914
15.7	0.00780152	0.0529423	0.0361701	0.043241
15.7167	0.00708804	0.0525997	0.0368632	0.0430724
15.7333	0.00782697	0.0532359	0.036691	0.0426921
15.75	0.0100051	0.0552125	0.0369927	0.0432534
15.7667	0.00995464	0.0542068	0.0364604	0.0434252
15.7833	0.0114855	0.0549407	0.0369646	0.0435188
15.8	0.0147961	0.0568937	0.0357938	0.0443236
15.8167	0.0142997	0.0565364	0.0349738	0.0442742
15.8333	0.0135721	0.056445	0.0358173	0.0444766
15.85	0.0134732	0.0555683	0.0360992	0.0450093
15.8667	0.0137188	0.0549713	0.035309	0.0445219
15.8833	0.012929	0.0551688	0.0358952	0.0436972
15.9	0.0130011	0.0548616	0.0353526	0.043317
15.9167	0.0129786	0.0549038	0.0355417	0.0427768
15.9333	0.0121839	0.0546198	0.0357548	0.0428706
15.95	0.0117538	0.0540041	0.0355858	0.0431106
15.9667	0.0115149	0.0542494	0.0362289	0.0442671
15.9833	0.0120607	0.0543521	0.0365353	0.0446951
16	0.0120988	0.0543888	0.0361128	0.044458
16.0167	0.0121458	0.0542064	0.0366455	0.0437756
16.0333	0.0119926	0.0539031	0.0362914	0.0435243
16.05	0.0124714	0.0538658	0.0355121	0.0427391
16.0667	0.0131919	0.0543752	0.0366727	0.0423977
16.0833	0.0140523	0.0552546	0.0365236	0.0421402
16.1	0.0136763	0.0548289	0.0374777	0.0422705
16.1167	0.0134818	0.0549894	0.037702	0.0422865
16.1333	0.0138788	0.0550131	0.0372352	0.0424722
16.15	0.0136012	0.0546095	0.0370575	0.0426565
16.1667	0.013184	0.0542758	0.0365303	0.0430652
16.1833	0.0131185	0.0540685	0.0360249	0.0423739
16.2	0.0127732	0.0536029	0.0358888	0.0422573
16.2167	0.0120688	0.053637	0.0378282	0.0412999
16.2333	0.0117727	0.0532215	0.0381002	0.0406999
16.25	0.0114745	0.0527388	0.0378975	0.0392774
16.2667	0.0115596	0.0536857	0.0388555	0.0382447
16.2833	0.0122103	0.0549102	0.0383468	0.0380204
16.3	0.0120277	0.0551064	0.0387741	0.0383612
16.3167	0.0117046	0.0547337	0.0380352	0.0389307
16.3333	0.0113831	0.0541851	0.0386724	0.0391618
16.35	0.011382	0.0546639	0.0386154	0.0394003
16.3667	0.0113851	0.0542801	0.0384522	0.0398672
16.3833	0.0108192	0.053841	0.0379548	0.040584
16.4	0.0108708	0.0538857	0.0380458	0.0401992
16.4167	0.0110477	0.0542853	0.0384755	0.0393286
16.4333	0.0115121	0.0549745	0.0371828	0.0390371
16.45	0.0121448	0.0552777	0.0361842	0.0394076
16.4667	0.0115702	0.055674	0.0353203	0.0389504
16.4833	0.0116403	0.0554551	0.0349361	0.0385795
16.5	0.0120402	0.0553016	0.0334854	0.0379148
16.5167	0.0114592	0.0552379	0.033235	0.0378856
16.5333	0.0122545	0.058065	0.0329807	0.0380486
16.55	0.0123265	0.0590676	0.0334322	0.0386817
16.5667	0.0124218	0.0608738	0.0337665	0.0391444
16.5833	0.0129001	0.062672	0.032991	0.0395066
16.6	0.0133779	0.0641114	0.0331513	0.0398484
16.6167	0.0139242	0.0654553	0.0330444	0.041566
16.6333	0.0139608	0.0668818	0.0337753	0.0435337
16.65	0.0140489	0.0673473	0.0338763	0.0449093
16.6667	0.0133331	0.0670867	0.0341014	0.0456322
16.6833	0.0130548	0.0667391	0.0340894	0.0457781
16.7	0.0141513	0.0666984	0.0342551	0.046436
16.7167	0.0138712	0.0661615	0.033527	0.0462707
16.7333	0.0137175	0.0658989	0.031972	0.0458332
16.75	0.0173683	0.0689522	0.0340225	0.0425764
16.7667	0.0171308	0.0682939	0.0346096	0.0414757
16.7833	0.0192295	0.069617	0.0345338	0.0393295
16.8	0.0200882	0.0705839	0.035565	0.0382908
16.8167	0.0199416	0.0699146	0.03507	0.037829
16.8333	0.0202956	0.06929	0.0356291	0.0370001
16.85	0.019876	0.068453	0.0345639	0.0367118
16.8667	0.0197968	0.0676613	0.0361737	0.0378581
16.8833	0.0188835	0.0667896	0.0356452	0.0383033
16.9	0.0179703	0.0660401	0.035071	0.0384187
16.9167	0.0176825	0.0661764	0.0358081	0.0384312
16.9333	0.0177036	0.0665288	0.0350955	0.0383211
16.95	0.0166056	0.0663741	0.0358958	0.0381883
16.9667	0.0172556	0.0657921	0.0351175	0.0381139
16.9833	0.0168735	0.0652194	0.0345862	0.0375307
17	0.0168432	0.0646033	0.0331102	0.0374126
17.0167	0.0169548	0.0641301	0.0325118	0.0375977
17.0333	0.0160465	0.0636302	0.0319385	0.0375199
17.05	0.0164787	0.0637659	0.0322413	0.0373034
17.0667	0.0166392	0.0634762	0.032142	0.0379
17.0833	0.0160862	0.0629706	0.0321667	0.0379203
17.1	0.0157164	0.0618399	0.0321251	0.0379999
17.1167	0.01502	0.0615017	0.0327968	0.0378277
17.1333	0.0151161	0.0610297	0.0326507	0.0376857
17.15	0.0152334	0.0607208	0.0326479	0.0379948
17.1667	0.0142906	0.0607453	0.0336337	0.0380987
17.1833	0.0135822	0.0598178	0.0336617	0.0384484
17.2	0.0131733	0.0593651	0.0332745	0.0385428
17.2167	0.012545	0.0588309	0.0333648	0.0385559
17.2333	0.0118654	0.0588794	0.0351114	0.0363014
17.25	0.0119407	0.0586918	0.0341924	0.0361226
17.2667	0.0120895	0.0586284	0.0346854	0.0370581
17.2833	0.0116869	0.0582393	0.0350777	0.0381678
17.3	0.0123741	0.0584962	0.0359895	0.0388775
17.3167	0.0125373	0.0585482	0.0360611	0.0396087
17.3333	0.0121592	0.0585191	0.0352867	0.0396031
17.35	0.0128691	0.0584714	0.0350184	0.0396076
17.3667	0.0128107	0.0588085	0.0348165	0.0402883
17.3833	0.0121284	0.0584948	0.0353562	0.0412007
17.4	0.0108128	0.05794	0.0352375	0.0412009
17.4167	0.0107046	0.0577036	0.0355232	0.0412099
17.4333	0.0104254	0.0574732	0.0351735	0.040682
17.45	0.0100059	0.0571985	0.0358199	0.0387956
17.4667	0.0095628	0.0568629	0.0365164	0.0383534
17.4833	0.00914092	0.0559736	0.0360878	0.0380611
17.5	0.00847343	0.0554318	0.0359394	0.0377672
17.5167	0.00875892	0.0555535	0.0354628	0.0377078
17.5333	0.00851417	0.055316	0.0357731	0.037704
17.55	0.00834373	0.0548253	0.0354127	0.0376316
17.5667	0.00802133	0.0547284	0.0358052	0.0389958
17.5833	0.00764643	0.0543898	0.036313	0.0389394
17.6	0.00782852	0.0547347	0.0361174	0.039114
17.6167	0.00803535	0.054698	0.0365362	0.0394087
17.6333	0.00787488	0.054791	0.036975	0.0398889
17.65	0.0077	0.0546528	0.0372615	0.0402723
17.6667	0.00688411	0.0543005	0.0359898	0.0398671
17.6833	0.00658687	0.0534002	0.0367517	0.0399433
17.7	0.0056322	0.052893	0.0341952	0.0395445
17.7167	0.00517604	0.0524662	0.033637	0.0385521
17.7333	0.00460795	0.0527647	0.03411	0.0365645
17.75	0.004176	0.052282	0.0346615	0.0365453
17.7667	0.00449772	0.0519642	0.0346356	0.0358837
17.7833	0.00409307	0.0523865	0.0350457	0.0363353
17.8	0.00414375	0.0513812	0.0348565	0.0359404
17.8167	0.00403487	0.0518736	0.0346082	0.0364801
17.8333	0.00410625	0.0523285	0.033668	0.035789
17.85	0.00731174	0.0551354	0.0347951	0.0357823
17.8667	0.010517	0.0578996	0.0346297	0.0360989
17.8833	0.0102168	0.0582987	0.0348108	0.0355199
17.9	0.0137078	0.0597902	0.0347924	0.0364263
17.9167	0.0138876	0.0595929	0.0358426	0.0375142
17.9333	0.0141874	0.059321	0.0358389	0.0376376
17.95	0.014128	0.0593362	0.0358353	0.0377288
17.9667	0.0146518	0.0596198	0.0357909	0.0373747
17.9833	0.0151094	0.0608942	0.0353678	0.0373009
18	0.0151053	0.0617668	0.0360744	0.0368749
18.0167	0.0154655	0.0622671	0.0362287	0.0374243
18.0333	0.0157233	0.0625977	0.0365007	0.0380768
18.05	0.0154364	0.062565	0.0366256	0.0389672
18.0667	0.0155715	0.0625989	0.0371577	0.0396884
18.0833	0.0152844	0.0621283	0.0371148	0.039851
18.1	0.0147084	0.0619898	0.0375773	0.0404818
18.1167	0.0139749	0.0615446	0.0380273	0.0402953
18.1333	0.0135383	0.0605626	0.0380942	0.0401889
18.15	0.0130803	0.0598847	0.0381127	0.0401739
18.1667	0.0125343	0.0601248	0.03795	0.0401027
18.1833	0.0121689	0.0594058	0.0379494	0.0397546
18.2	0.0123621	0.0591156	0.0385738	0.0388899
18.2167	0.0116084	0.0593472	0.0391028	0.0386696
18.2333	0.011785	0.0589701	0.0398793	0.0379227
18.25	0.0122758	0.0590795	0.0381818	0.0376845
18.2667	0.012078	0.0587682	0.0382637	0.0377487
18.2833	0.0116998	0.0595827	0.0384203	0.0378307
18.3	0.0117476	0.0591028	0.0349614	0.0383944
18.3167	0.0114354	0.0591535	0.0331552	0.0383047
18.3333	0.0115084	0.0589632	0.0323617	0.038205
18.35	0.0112895	0.0579534	0.0336743	0.0388486
18.3667	0.0107722	0.0573307	0.0326796	0.0398387
18.3833	0.0109406	0.0575907	0.0306549	0.0402047
18.4	0.0101747	0.0572581	0.0304971	0.0402423
18.4167	0.00972606	0.0568794	0.0310389	0.0405329
18.4333	0.00958911	0.0560915	0.0312374	0.0405271
18.45	0.0095836	0.0556543	0.0326243	0.0414019
18.4667	0.00842783	0.0557209	0.0340455	0.0416185
18.4833	0.00751049	0.0558787	0.0350587	0.0418403
18.5	0.00743999	0.0549862	0.0364661	0.0400386
18.5167	0.00781495	0.0545329	0.0373547	0.0405723
18.5333	0.00891575	0.0542345	0.0388522	0.0404496
18.55	0.00855441	0.0542996	0.0368845	0.0394349
18.5667	0.00859079	0.0545829	0.0365552	0.0396806
18.5833	0.00754457	0.0544326	0.03574	0.0389916
18.6	0.00854696	0.0542662	0.0366556	0.0390838
18.6167	0.00840652	0.0534926	0.0352852	0.0389354
18.6333	0.00851023	0.0532793	0.0366521	0.0390751
18.65	0.00796111	0.0528948	0.0365892	0.0390671
18.6667	0.00807388	0.0525473	0.0365183	0.0392864
18.6833	0.0079152	0.0518568	0.0364387	0.0393228
18.7	0.00772725	0.0517235	0.0363138	0.0391287
18.7167	0.00742822	0.051926	0.0359837	0.039059
18.7333	0.00709611	0.0518124	0.0353651	0.0386149
18.75	0.00704812	0.0518414	0.0355587	0.0388535
18.7667	0.00659779	0.051349	0.0357589	0.0393255
18.7833	0.00668467	0.0508802	0.0365216	0.0396578
18.8	0.00701322	0.050761	0.0368517	0.0398899
18.8167	0.00724691	0.0509947	0.0359561	0.0400067
18.8333	0.0068255	0.0508023	0.0359354	0.0399332
18.85	0.00604467	0.05037	0.0355751	0.0401539
18.8667	0.00622077	0.0497695	0.0355976	0.0405329
18.8833	0.00648871	0.0502928	0.0354507	0.0411043
18.9	0.0100404	0.0540105	0.0361818	0.0407558
18.9167	0.0102957	0.0548617	0.0368017	0.0411578
18.9333	0.0104323	0.0542704	0.0372341	0.0417367
18.95	0.00971884	0.0541324	0.0371459	0.0423079
18.9667	0.00928407	0.054378	0.0378396	0.0423286
18.9833	0.00891565	0.0547619	0.0369136	0.0419576
19	0.00974828	0.0555759	0.037891	0.0417686
19.0167	0.0095514	0.0558423	0.0384687	0.0430916
19.0333	0.00990781	0.0557815	0.0387929	0.0436796
19.05	0.00948802	0.0553406	0.0397087	0.0435756
19.0667	0.00891974	0.0548513	0.03892	0.0432117
19.0833	0.00888028	0.0547231	0.0366616	0.0427565
19.1	0.0085478	0.0545025	0.0386399	0.0431926
19.1167	0.00862912	0.0548096	0.0394482	0.044108
19.1333	0.00896184	0.0553185	0.0375026	0.0440829
19.15	0.00880776	0.0549712	0.038548	0.0446043
19.1667	0.00924815	0.0549676	0.0380486	0.0443643
19.1833	0.00950404	0.0547121	0.0368699	0.0443661
19.2	0.00892838	0.0538131	0.0362039	0.0442108
19.2167	0.00872406	0.0535574	0.037847	0.0451447
19.2333	0.00917213	0.0534259	0.0387322	0.0440017
19.25	0.00908399	0.0531578	0.0390695	0.0432222
19.2667	0.00973723	0.0534538	0.0393154	0.0426593
19.2833	0.00993911	0.053726	0.0408849	0.0406013
19.3	0.010281	0.0538503	0.040858	0.040645
19.3167	0.0104232	0.0539	0.0410576	0.0412145
19.3333	0.0104349	0.0535958	0.040266	0.041967
19.35	0.0104432	0.0532444	0.0418047	0.0435762
19.3667	0.0102134	0.0537652	0.041299	0.0443118
19.3833	0.010713	0.0541268	0.0407518	0.0449711
19.4	0.0108912	0.0542803	0.0412091	0.0447188
19.4167	0.0119565	0.054803	0.0406677	0.0443861
19.4333	0.0126459	0.05504	0.0404006	0.0446954
19.45	0.0127021	0.0555684	0.0401759	0.0454586
19.4667	0.0129604	0.0558806	0.0400458	0.0465741
19.4833	0.0131622	0.0557578	0.0399537	0.0471021
19.5	0.012792	0.0553986	0.0390623	0.0476979
19.5167	0.013347	0.0548624	0.0355778	0.0477178
19.5333	0.0126923	0.0549383	0.036493	0.0468809
19.55	0.0123935	0.0547315	0.0361361	0.0459418
19.5667	0.0124138	0.0552518	0.0356752	0.0452317
19.5833	0.0126872	0.0553209	0.0340325	0.044202
19.6	0.0124145	0.054964	0.0351939	0.042754
19.6167	0.0128699	0.0559709	0.0360568	0.0426721
19.6333	0.0133567	0.0572254	0.0364948	0.0421973
19.65	0.0142283	0.0575355	0.0381049	0.0431307
19.6667	0.0150972	0.0582409	0.0384682	0.0443086
19.6833	0.0149537	0.0585585	0.0387018	0.0436626
19.7	0.015017	0.0592348	0.0381874	0.043537
19.7167	0.0146509	0.0589685	0.0374149	0.0432741
19.7333	0.0147682	0.0578646	0.0379872	0.0430418
19.75	0.0144319	0.0569727	0.0376503	0.0423536
19.7667	0.0138528	0.0561089	0.0377859	0.04272
19.7833	0.0137476	0.0554101	0.0380132	0.0425445
19.8	0.0133409	0.0556166	0.038183	0.0421652
19.8167	0.0134023	0.0552509	0.0380602	0.0416023
19.8333	0.0131972	0.0545993	0.038517	0.0416885
19.85	0.0130472	0.0542601	0.0381593	0.0422417
19.8667	0.0135328	0.0542344	0.0376599	0.0421465
19.8833	0.0128758	0.0544546	0.0373419	0.0425099
19.9	0.0131628	0.0542888	0.0388602	0.0429874
19.9167	0.0128692	0.0543472	0.0387299	0.0427474
19.9333	0.0127338	0.0541271	0.039001	0.0426757
19.95	0.0133557	0.0545965	0.0398364	0.0430895
19.9667	0.0134982	0.0543034	0.0397	0.0434522
19.9833	0.0140486	0.0556129	0.0406042	0.0439998
20	0.0147592	0.0559639	0.0399952	0.0434063
20.0167	0.0124285	0.0548383	0.039326	0.0436335
20.0333	0.012374	0.0540918	0.0398387	0.0436617
20.05	0.0119915	0.0548976	0.0400541	0.0441429
20.0667	0.0121955	0.0547809	0.0410053	0.0445796
20.0833	0.0125574	0.05475	0.0408318	0.0443729
20.1	0.0126797	0.0551283	0.0406672	0.0442488
20.1167	0.0124476	0.0549892	0.0406073	0.0441104
20.1333	0.0120949	0.0548005	0.0409609	0.0446621
20.15	0.0115879	0.0549048	0.0403944	0.04442
20.1667	0.0110339	0.0549182	0.0411659	0.044423
20.1833	0.0107852	0.0551293	0.0411575	0.044208
20.2	0.0103964	0.0550813	0.0415734	0.0448565
20.2167	0.0102763	0.0551871	0.0397303	0.0448671
20.2333	0.0099052	0.0560738	0.0407189	0.0464991
20.25	0.0102325	0.0565996	0.0400702	0.0471613
20.2667	0.0103545	0.056476	0.0393781	0.0476398
20.2833	0.0103333	0.0558916	0.0410925	0.0481264
20.3	0.0102657	0.0553178	0.0396645	0.0478514
20.3167	0.00974848	0.0548134	0.0401617	0.0477093
20.3333	0.00988291	0.0552235	0.0397882	0.0474473
20.35	0.00977421	0.0552004	0.0397788	0.0475847
20.3667	0.00891391	0.0546469	0.0387777	0.0483299
20.3833	0.00844145	0.0540331	0.0409771	0.0466972
20.4	0.00772684	0.052801	0.0414269	0.0455242
20.4167	0.00707397	0.0520361	0.0405154	0.0444961
20.4333	0.0061717	0.0517921	0.0413881	0.0439264
20.45	0.0064543	0.0521312	0.0400377	0.0434462
20.4667	0.00619734	0.0518505	0.0402561	0.0429192
20.4833	0.00667008	0.0521962	0.0397861	0.0427736
20.5	0.00858586	0.0528889	0.0386427	0.0418218
20.5167	0.00869439	0.0532389	0.0384103	0.0417205
20.5333	0.00968713	0.0536766	0.0369221	0.0416058
20.55	0.0100703	0.0541576	0.0370035	0.0417403
20.5667	0.00960751	0.0542244	0.0364846	0.0419684
20.5833	0.009087	0.0533656	0.0353828	0.0426723
20.6	0.00866505	0.0530296	0.0330326	0.0432958
20.6167	0.00757215	0.0524479	0.0325229	0.0430022
20.6333	0.00728396	0.0525995	0.0305507	0.0424326
20.65	0.00671185	0.0524881	0.0302006	0.0424376
20.6667	0.00652889	0.0521347	0.0297917	0.0423276
20.6833	0.00653501	0.0529496	0.0295358	0.0423655
20.7	0.00689234	0.0536098	0.0288235	0.0420957
20.7167	0.00713211	0.0536514	0.0287678	0.0418438
20.7333	0.00745484	0.0538843	0.0276685	0.0410343
20.75	0.00784336	0.0540778	0.0272362	0.0406423
20.7667	0.00776386	0.0540832	0.0270078	0.0407712
20.7833	0.00756542	0.0543327	0.0260604	0.0403992
20.8	0.00798586	0.0557083	0.0250936	0.0403691
20.8167	0.00831777	0.0560075	0.0240254	0.0403181
20.8333	0.00827242	0.0559641	0.0244237	0.0405314
20.85	0.00792629	0.0555498	0.0232998	0.0401275
20.8667	0.00821257	0.0564166	0.0226698	0.0405552
20.8833	0.00865322	0.0565804	0.0233076	0.0416409
20.9	0.00873855	0.0566159	0.0229226	0.0417991
20.9167	0.00854841	0.0567168	0.0220014	0.0414561
20.9333	0.00872509	0.0567695	0.022849	0.0413412
20.95	0.00816443	0.0563151	0.0249331	0.0384593
20.9667	0.00766941	0.0553131	0.0243758	0.0383179
20.9833	0.00778568	0.0547399	0.0240074	0.0385987
21	0.00739295	0.0544782	0.02341	0.0382696
21.0167	0.00688514	0.0549938	0.0239769	0.0388049
21.0333	0.00666648	0.0545176	0.0236888	0.039535
21.05	0.00610075	0.0542603	0.0236897	0.040043
21.0667	0.00607105	0.0539516	0.0234619	0.039803
21.0833	0.00545491	0.0535964	0.0229031	0.0394758
21.1	0.0055857	0.0535656	0.0218831	0.0389505
21.1167	0.00551072	0.0529789	0.0218292	0.0391822
21.1333	0.00496208	0.0525162	0.0201487	0.0389253
21.15	0.00450621	0.0533188	0.0211669	0.0393923
21.1667	0.00435751	0.0539989	0.0203088	0.0389998
21.1833	0.00373037	0.0538728	0.0205639	0.0385563
21.2	0.00367221	0.0541294	0.0194577	0.0378767
21.2167	0.0034104	0.053883	0.0191026	0.0381054
21.2333	0.00306874	0.0537677	0.0190744	0.0385313
21.25	0.0032047	0.0539929	0.01912	0.038736
21.2667	0.00329832	0.0539424	0.0197476	0.0383956
21.2833	0.00291364	0.0536641	0.0206008	0.0380177
21.3	0.00359073	0.0543164	0.0201939	0.0382234
21.3167	0.00419852	0.0541315	0.019499	0.0381582
21.3333	0.00433847	0.0538575	0.0191809	0.0379649
21.35	0.00453479	0.0537425	0.0192298	0.0376595
21.3667	0.00389811	0.0539804	0.0196853	0.0363818
21.3833	0.00391142	0.053364	0.019294	0.0373399
21.4	0.00316313	0.053152	0.0196778	0.0384601
21.4167	0.002941	0.0529004	0.0191659	0.0395772
21.4333	0.00277688	0.0527509	0.020273	0.0403554
21.45	0.00350475	0.0548176	0.0201899	0.0407928
21.4667	0.00417011	0.0556261	0.0198359	0.0405705
21.4833	0.00400428	0.0547188	0.0194232	0.0402648
21.5	0.00432014	0.0556996	0.0196011	0.0406769
21.5167	0.00423761	0.0561454	0.0198099	0.0404294
21.5333	0.00370215	0.056151	0.019464	0.0402895
21.55	0.00385689	0.0563839	0.0184079	0.039864
21.5667	0.00314938	0.0556928	0.0181216	0.0395109
21.5833	0.00291168	0.054977	0.0179942	0.039245
21.6	0.00324057	0.0547761	0.0185496	0.0397008
21.6167	0.00471283	0.0566631	0.0182994	0.0397431
21.6333	0.00529878	0.0565645	0.0189349	0.0397897
21.65	0.00524004	0.0567302	0.0189319	0.0402063
21.6667	0.00509978	0.0562734	0.0187446	0.0398886
21.6833	0.00521738	0.0557561	0.018393	0.039462
21.7	0.00461391	0.0555406	0.0179075	0.0394622
21.7167	0.00418413	0.0552544	0.0181993	0.0390323
21.7333	0.00512141	0.0554048	0.0182785	0.0393982
21.75	0.00408875	0.0553532	0.0175713	0.0396452
21.7667	0.00373726	0.0550633	0.0169392	0.0398412
21.7833	0.00335809	0.0546983	0.0173457	0.0396514
21.8	0.00306308	0.0548524	0.0168407	0.0388437
21.8167	0.00265793	0.0553624	0.0179541	0.038889
21.8333	0.00331364	0.0560158	0.0177925	0.0386046
21.85	0.00458794	0.0594368	0.0184694	0.0387252
21.8667	0.00583917	0.0637306	0.0177128	0.0386104
21.8833	0.00706005	0.0676562	0.0176633	0.0383281
21.9	0.00708662	0.0699733	0.0177046	0.0381063
21.9167	0.0082101	0.0729236	0.0178203	0.0377658
21.9333	0.00899727	0.0748656	0.0177262	0.0379884
21.95	0.00963626	0.0765342	0.0177321	0.0380062
21.9667	0.00996425	0.0777213	0.0183329	0.0387106
21.9833	0.0104609	0.0786931	0.0191474	0.0398248
22	0.0104465	0.0789522	0.0192489	0.0404101
22.0167	0.0108351	0.0788635	0.0203218	0.0405123
22.0333	0.0103004	0.07852	0.0200838	0.0398341
22.05	0.010613	0.077362	0.0202881	0.0395294
22.0667	0.0103146	0.0762774	0.0207362	0.0397607
22.0833	0.0101847	0.0749249	0.0205465	0.0396019
22.1	0.0102059	0.073532	0.0208059	0.0395769
22.1167	0.0100511	0.0719073	0.0216173	0.0397883
22.1333	0.0119698	0.071433	0.0213831	0.0401998
22.15	0.0100877	0.0698709	0.0225001	0.0414281
22.1667	0.0100681	0.0682699	0.0227502	0.0423643
22.1833	0.00950206	0.0676722	0.0230841	0.0432752
22.2	0.00842515	0.0662792	0.0234116	0.043591
22.2167	0.00817226	0.0654191	0.0237389	0.0435922
22.2333	0.00782281	0.0646619	0.0233672	0.0443082
22.25	0.00737126	0.0636152	0.0234324	0.0453125
22.2667	0.00710628	0.0623522	0.0220219	0.046846
22.2833	0.00692932	0.0613651	0.0234033	0.0501585
22.3	0.00654727	0.0607656	0.0242163	0.053013
22.3167	0.00486615	0.0596467	0.025791	0.0554826
22.3333	0.00512211	0.0591052	0.0266935	0.0567388
22.35	0.0037227	0.058197	0.0260227	0.0575447
22.3667	0.00324801	0.057725	0.0255662	0.0582638
22.3833	0.00345282	0.0568272	0.0257015	0.0578861
22.4	0.0039602	0.0569021	0.0250346	0.0580109
22.4167	0.00376575	0.0571347	0.023987	0.05924
22.4333	0.00297414	0.0567008	0.0246798	0.059006
22.45	0.00258181	0.0563879	0.02418	0.0596582
22.4667	0.00269024	0.0552872	0.0238664	0.0600681
22.4833	0.00310635	0.0553378	0.0235774	0.0594869
22.5	0.00316195	0.055278	0.0241401	0.0597187
22.5167	0.00359098	0.0556418	0.0248834	0.0606017
22.5333	0.00362411	0.0555839	0.0252414	0.0613807
22.55	0.0037408	0.0554468	0.0256708	0.0591426
22.5667	0.0038008	0.0554914	0.0261138	0.0579504
22.5833	0.00375591	0.0559272	0.0253423	0.056114
22.6	0.00389937	0.05616	0.0246696	0.0544752
22.6167	0.00427991	0.0567864	0.0247688	0.0543472
22.6333	0.00451944	0.0563228	0.024803	0.0532434
22.65	0.00457992	0.0559153	0.024794	0.0537085
22.6667	0.00396448	0.0558977	0.0246675	0.0535434
22.6833	0.00321534	0.0554899	0.0247613	0.0532607
22.7	0.00334045	0.055322	0.0253046	0.0524106
22.7167	0.00322355	0.0549718	0.0253885	0.0514443
22.7333	0.00286026	0.0546598	0.0245467	0.051303
22.75	0.00288696	0.0547384	0.0240859	0.050574
22.7667	0.00347974	0.054536	0.0247256	0.0508477
22.7833	0.00327951	0.0540376	0.0246981	0.0499436
22.8	0.00365325	0.0540117	0.0243686	0.0493443
22.8167	0.00370074	0.0538931	0.0243999	0.0494269
22.8333	0.00341223	0.053291	0.0237757	0.0491316
22.85	0.00335279	0.0526923	0.022107	0.0487896
22.8667	0.00350628	0.0532624	0.0235815	0.0486843
22.8833	0.00341321	0.0525284	0.0253752	0.0482302
22.9	0.00313142	0.0526035	0.0271995	0.0475002
22.9167	0.0023001	0.05228	0.0268426	0.0470622
22.9333	0.00204581	0.0518822	0.0280645	0.0469719
22.95	0.0022163	0.053111	0.0282674	0.0466908
22.9667	0.0027471	0.054084	0.028953	0.0465688
22.9833	0.00255578	0.0542559	0.0296262	0.0463486
23	0.00261426	0.053904	0.0292241	0.0457276
23.0167	0.00234626	0.0535259	0.0302796	0.0459448
23.0333	0.00182254	0.0533021	0.0294253	0.0461344
23.05	0.00213665	0.0528388	0.02886	0.0462677
23.0667	0.00221339	0.052484	0.029581	0.0467786
23.0833	0.0022172	0.0521351	0.0294777	0.0475653
23.1	0.00246178	0.0514399	0.0300479	0.0491115
23.1167	0.00373668	0.0523289	0.0307972	0.0507797
23.1333	0.00292345	0.0515097	0.0310225	0.0520372
23.15	0.00202646	0.0508388	0.0306208	0.0525139
23.1667	8.0703e-05	0.0489458	0.0307228	0.0530153
23.1833	-5.8e-05	0.0491781	0.0301684	0.0533245
23.2	-0.000286	0.0489793	0.0313516	0.0525686
23.2167	-0.0030095	0.0471522	0.0303915	0.0519804
23.2333	-0.0031174	0.0476745	0.0306627	0.0509334
23.25	-0.0032988	0.0472766	0.0306098	0.0500148
23.2667	-0.0047227	0.0461101	0.03057	0.0495207
23.2833	-0.0046655	0.0457216	0.0312684	0.0488443
23.3	-0.0045704	0.0452382	0.0310085	0.0482387
23.3167	-0.0046522	0.0450356	0.0305296	0.0470864
23.3333	-0.0048071	0.044144	0.0296016	0.0464065
23.35	-0.0049245	0.0438026	0.0295497	0.0457737
23.3667	-0.0050347	0.0442325	0.0289327	0.0444408
23.3833	-0.0052793	0.0440688	0.0279321	0.0434369
23.4	-0.0048638	0.0442283	0.0278476	0.0430248
23.4167	-0.0046877	0.0437909	0.0269458	0.042338
23.4333	-0.0049731	0.043432	0.0266128	0.0411992
23.45	-0.0050472	0.0436313	0.0263261	0.0409535
23.4667	-0.0050223	0.0436761	0.0264575	0.0406876
23.4833	-0.0048197	0.0441884	0.0258113	0.0399682
23.5	-0.0047848	0.0443566	0.025473	0.0403523
23.5167	-0.0045292	0.0448518	0.0259093	0.040745
23.5333	-0.0044767	0.046074	0.0259894	0.0405549
23.55	-0.0038659	0.0464713	0.0228569	0.0396935
23.5667	-0.0035234	0.0470283	0.0230814	0.039101
23.5833	-0.00323	0.0467771	0.0225772	0.0392848
23.6	-0.0029755	0.0467394	0.0226566	0.0391877
23.6167	-0.0027335	0.0472153	0.0224226	0.0394973
23.6333	-0.0027651	0.0474249	0.0219687	0.039478
23.65	-0.0027716	0.0472248	0.0221424	0.0389099
23.6667	-0.0030508	0.0471561	0.0234109	0.0390501
23.6833	-0.0034639	0.0475233	0.0226581	0.0387828
23.7	-0.0034784	0.0475509	0.022307	0.0380492
23.7167	-0.0034586	0.047431	0.0214588	0.0373596
23.7333	-0.003516	0.0469387	0.0204691	0.0365362
23.75	-0.0034854	0.0468021	0.0204765	0.0363549
23.7667	-0.0030817	0.046862	0.0202049	0.036301
23.7833	-0.0069361	0.0449011	0.0197552	0.0361893
23.8	-0.0069123	0.0450712	0.0199197	0.0359991
23.8167	-0.0072637	0.0451994	0.0194337	0.0353307
23.8333	-0.0072157	0.0447944	0.0192243	0.035279
23.85	-0.0070869	0.0450266	0.018584	0.0344598
23.8667	-0.0072137	0.0441919	0.0184459	0.0343236
23.8833	-0.0072558	0.044224	0.0182984	0.0344115
23.9	-0.0074368	0.0442063	0.0179801	0.0342258
23.9167	-0.0076805	0.0445442	0.0170239	0.034693
23.9333	-0.0068992	0.0473705	0.01646	0.0345406
23.95	-0.006383	0.0477723	0.0168833	0.0348901
23.9667	-0.0061199	0.0472501	0.0181576	0.0348831
23.9833	-0.0060058	0.046801	0.0177206	0.0351801
24	-0.0061922	0.0468092	0.0174675	0.0354326
24.0167	-0.0062251	0.0468317	0.0175205	0.0354817
24.0333	-0.0060618	0.0465283	0.0171275	0.0348155
24.05	-0.0059625	0.0464282	0.017274	0.0345397
24.0667	-0.0059894	0.046051	0.0169372	0.0347555
24.0833	-0.0054764	0.0459627	0.0170529	0.0346235
24.1	-0.0048318	0.0461384	0.0170621	0.0350905
24.1167	-0.0053516	0.0459915	0.0168423	0.0347513
24.1333	-0.0051976	0.0460558	0.0162576	0.0348991
24.15	-0.005158	0.0451299	0.0171574	0.0353962
24.1667	-0.0049306	0.0448088	0.0168979	0.035471
24.1833	-0.0051665	0.0448557	0.016661	0.0356383
24.2	-0.007699	0.0430919	0.0168028	0.0354581
24.2167	-0.0079801	0.042641	0.017553	0.035265
24.2333	-0.008227	0.0433753	0.015947	0.0353785
24.25	-0.0077909	0.0434097	0.0149009	0.0346658
24.2667	-0.007939	0.042881	0.0135918	0.0340524
24.2833	-0.0082906	0.042474	0.013313	0.0344585
24.3	-0.0075656	0.0423142	0.0128401	0.0343684
24.3167	-0.0080305	0.041718	0.0124386	0.0342792
24.3333	-0.0082429	0.0412849	0.0123412	0.0340099
24.35	-0.0080215	0.0415179	0.0124665	0.0343983
24.3667	-0.0075946	0.0419528	0.0132034	0.0343534
24.3833	-0.0070052	0.0428593	0.013208	0.0348646
24.4	-0.007028	0.0434134	0.0133448	0.0345837
24.4167	-0.0066388	0.0446678	0.0130072	0.0349996
24.4333	-0.0063362	0.0462023	0.0130784	0.0353656
24.45	-0.006555	0.0468842	0.0131874	0.0359487
24.4667	-0.0062062	0.0475617	0.0130924	0.0356228
24.4833	-0.0053612	0.049119	0.0129171	0.0354643
24.5	-0.0044492	0.0497117	0.0124692	0.0353786
24.5167	-0.0043861	0.0494208	0.0125259	0.0353734
24.5333	-0.0034453	0.0500417	0.0124404	0.0349518
24.55	-0.0020903	0.0523312	0.0123952	0.0351828
24.5667	-0.0015896	0.0520191	0.0125454	0.0353339
24.5833	-0.0001667	0.0530067	0.0122124	0.0355039
24.6	0.00162034	0.0544745	0.0122362	0.0358795
24.6167	0.0013139	0.0543905	0.0132761	0.0364127
24.6333	0.00157973	0.0542221	0.0134382	0.0366532
24.65	0.00334045	0.0558501	0.0128903	0.0366492
24.6667	0.00294407	0.0557338	0.0122286	0.0373693
24.6833	0.00290844	0.0549829	0.0131004	0.0373885
24.7	0.00378279	0.0553562	0.0131735	0.0375983
24.7167	0.00419855	0.0563484	0.0136832	0.0372433
24.7333	0.00466883	0.0558278	0.014002	0.0383753
24.75	0.00448756	0.0552361	0.0140344	0.0385317
24.7667	0.00372548	0.0545182	0.0134752	0.0387723
24.7833	0.00272596	0.0540006	0.0140532	0.0394946
24.8	0.00231168	0.0538341	0.0141928	0.0396028
24.8167	0.00195396	0.0536778	0.013691	0.0403071
24.8333	0.00139432	0.0531563	0.0133108	0.039775
24.85	0.00101416	0.05274	0.0133624	0.0394968
24.8667	0.00112601	0.0529518	0.0139114	0.0399252
24.8833	0.00039801	0.0528467	0.0137163	0.0395969
24.9	-0.0002096	0.0522819	0.0140247	0.0394879
24.9167	-0.0004275	0.0530118	0.0137297	0.0392894
24.9333	-0.0014726	0.0530567	0.0128252	0.0392554
24.95	-0.0015398	0.0534102	0.0135538	0.0394371
24.9667	-0.0019003	0.0539704	0.0126408	0.0395951
24.9833	-0.0016601	0.054578	0.0125616	0.0397566
25	-0.0014943	0.0548431	0.0118267	0.0398315
25.0167	-0.0017293	0.0550296	0.0122264	0.0394766
25.0333	-0.0019598	0.0548096	0.0115412	0.0399136
25.05	-0.0025106	0.054481	0.0136498	0.0387237
25.0667	-0.0023374	0.054145	0.0445989	0.0377519
25.0833	-0.0025515	0.0548005	0.219966	0.110788
25.1	-0.0017429	0.0552947	0.409327	0.180815
25.1167	-0.0017569	0.0548639	0.541996	0.203359
25.1333	-0.0011917	0.0547895	0.623573	0.195927
25.15	0.0165955	0.050136	0.673563	0.180173
25.1667	0.0966392	0.0556216	0.70729	0.167005
25.1833	0.235693	0.0704994	0.729112	0.15876
25.2	0.382773	0.0810119	0.743361	0.151927
25.2167	0.514791	0.0863917	0.752737	0.149049
25.2333	0.624947	0.0854368	0.759888	0.149736
25.25	0.707913	0.0797762	0.76614	0.145177
25.2667	0.769763	0.0731809	0.774465	0.142543
25.2833	0.817588	0.0695901	0.777136	0.139303
25.3	0.852383	0.0668433	0.78215	0.139608
25.3167	0.876009	0.065608	0.782024	0.141197
25.3333	0.891427	0.0642945	0.784564	0.146592
25.35	0.901175	0.064319	0.78353	0.149085
25.3667	0.909804	0.0620472	0.786459	0.151306
25.3833	0.917823	0.0603181	0.785556	0.155211
25.4	0.922983	0.0599313	0.788045	0.160204
25.4167	0.927423	0.0575505	0.789027	0.163796
25.4333	0.931539	0.0559537	0.789124	0.16684
25.45	0.933037	0.054552	0.788971	0.167872
25.4667	0.937445	0.0540896	0.793523	0.174445
25.4833	0.938998	0.0535223	0.822244	0.143624
25.5	0.939348	0.0528604	0.863771	0.0880007
25.5167	0.943488	0.0516348	0.874507	0.0772498
25.5333	0.922268	0.0387746	0.886222	0.0625617
25.55	0.912982	0.0344526	0.892742	0.0575682
25.5667	0.910915	0.0339198	0.894383	0.0559034
25.5833	0.912918	0.0333479	0.897621	0.0570736
25.6	0.915369	0.0331569	0.905648	0.0545965
25.6167	0.918362	0.0321227	0.906859	0.0526277
25.6333	0.91934	0.0321705	0.908818	0.0520526
25.65	0.919312	0.0319158	0.906442	0.0510381
25.6667	0.922531	0.0312326	0.911335	0.0508272
25.6833	0.922703	0.0315098	0.911904	0.0505107
25.7	0.925501	0.0314242	0.913102	0.0509345
25.7167	0.925425	0.0311403	0.914162	0.049724
25.7333	0.926163	0.0305602	0.920398	0.055377
25.75	0.927978	0.0311366	0.921556	0.0625174
25.7667	0.928815	0.0300594	0.9254	0.0708375
25.7833	0.929188	0.0299135	0.932133	0.065302
25.8	0.930822	0.0304291	0.929592	0.0471622
25.8167	0.932037	0.0296838	0.925093	0.046634
25.8333	0.932351	0.0286691	0.916627	0.0605302
25.85	0.933516	0.0288227	0.917189	0.0612041
25.8667	0.934802	0.0284552	0.915119	0.0636562
25.8833	0.934501	0.0280312	0.895563	0.0941905
25.9	0.934249	0.0277582	0.900583	0.0945143
25.9167	0.935967	0.0278167	0.923737	0.0526572
25.9333	0.93724	0.0283872	0.929648	0.0512443
25.95	0.938741	0.0271389	0.929239	0.0518399
25.9667	0.938095	0.0270328	0.927992	0.052221
25.9833	0.939556	0.0265716	0.929446	0.0527658
26	0.940045	0.0263941	0.929528	0.0535043
26.0167	0.939724	0.0258766	0.928559	0.0532617
26.0333	0.941016	0.0254037	0.930539	0.0546639
26.05	0.94276	0.025641	0.930029	0.0548525
26.0667	0.942889	0.0259914	0.929194	0.0552359
26.0833	0.942397	0.0253884	0.929991	0.0560712
26.1	0.943695	0.0255424	0.925802	0.0568323
26.1167	0.94507	0.0247332	0.929788	0.0572762
26.1333	0.944125	0.0253741	0.931283	0.0588016
26.15	0.944915	0.0241841	0.928582	0.0588204
26.1667	0.945479	0.0247344	0.931534	0.0589935
26.1833	0.946265	0.0232751	0.933013	0.0597732
26.2	0.945908	0.0228974	0.931222	0.0585545
26.2167	0.945738	0.0226456	0.932319	0.0606003
26.2333	0.947589	0.0220223	0.931698	0.0597242
26.25	0.948947	0.0217081	0.933063	0.0615048
26.2667	0.948662	0.0212234	0.935153	0.0612813
26.2833	0.949368	0.0205751	0.939313	0.0637344
26.3	0.949428	0.0206201	0.938995	0.0643608
26.3167	0.950411	0.0210915	0.93733	0.0640615
26.3333	0.951886	0.020892	0.938645	0.0663844
26.35	0.953632	0.0207538	0.94208	0.0675819
26.3667	0.953564	0.0205351	0.94173	0.065675
26.3833	0.952975	0.0205114	0.939495	0.0669558
26.4	0.955347	0.0204922	0.936931	0.0679802
26.4167	0.955312	0.0209548	0.940247	0.0699902
26.4333	0.956923	0.0202681	0.940502	0.071356
26.45	0.957416	0.0198242	0.942743	0.0726773
26.4667	0.956811	0.0198623	0.939266	0.0744787
26.4833	0.958802	0.0198613	0.941922	0.0751917
26.5	0.958141	0.0205133	0.941103	0.0752104
26.5167	0.959333	0.0204447	0.936246	0.0748113
26.5333	0.962085	0.0197608	0.937549	0.0774164
26.55	0.96291	0.0201385	0.936272	0.0761737
26.5667	0.965165	0.0202455	0.936185	0.0773749
26.5833	0.965238	0.0196488	0.93546	0.0784482
26.6	0.964497	0.0204266	0.939672	0.0798725
26.6167	0.965633	0.0199677	0.939184	0.0799173
26.6333	0.964783	0.0197905	0.94373	0.0803433
26.65	0.966529	0.0202159	0.9437	0.0806881
26.6667	0.96606	0.0199121	0.941862	0.0812135
26.6833	0.966322	0.0205248	0.943542	0.0811252
26.7	0.968134	0.0211558	0.942758	0.0824269
26.7167	0.96912	0.0216376	0.943648	0.0823747
26.7333	0.968948	0.021906	0.945706	0.0838475
26.75	0.969504	0.0230216	0.941765	0.0824851
26.7667	0.970802	0.022097	0.942384	0.0843687
26.7833	0.971096	0.023198	0.941913	0.0825998
26.8	0.971865	0.0231595	0.940108	0.0839836
26.8167	0.973669	0.0231387	0.942609	0.0843339
26.8333	0.972957	0.0239129	0.942766	0.0865507
26.85	0.975456	0.0233393	0.940949	0.0883486
26.8667	0.97524	0.0241293	0.940769	0.0881292
26.8833	0.976877	0.0238516	0.944874	0.0892349
26.9	0.978719	0.0232552	0.941916	0.0905743
26.9167	0.979596	0.0236238	0.941777	0.0918367
26.9333	0.980322	0.0242878	0.940354	0.0924642
26.95	0.979575	0.0243245	0.94393	0.0943047
26.9667	0.979422	0.0244132	0.944676	0.0956869
26.9833	0.980586	0.0241583	0.945121	0.09699
27	0.981902	0.0246581	0.94518	0.0988875
27.0167	0.98276	0.0246424	0.941168	0.0995713
27.0333
27.05
27.0667
27.0833
27.1
27.1167
27.1333
27.15
27.1667
27.1833
27.2
27.2167
27.2333
27.25
27.2667
27.2833
27.3
27.3167
27.3333
27.35
27.3667
27.3833
27.4
27.4167
27.4333
27.45
27.4667
27.4833
27.5
27.5167
27.5333
27.55
27.5667
27.5833
27.6
27.6167
27.6333
27.65
27.6667
27.6833
27.7
27.7167
27.7333
27.75
27.7667
27.7833
27.8
27.8167
27.8333
27.85
27.8667
27.8833
27.9
27.9167
27.9333
27.95
27.9667
27.9833
28
28.0167
28.0333
28.05
28.0667
28.0833
28.1
28.1167
28.1333
28.15
28.1667
28.1833
28.2
28.2167
28.2333
28.25
28.2667
28.2833
28.3
28.3167
28.3333
28.35
28.3667
28.3833
28.4
28.4167
28.4333
28.45
28.4667
28.4833
28.5
28.5167
28.5333
28.55
28.5667
28.5833
28.6
28.6167
28.6333
28.65
28.6667
28.6833
28.7
28.7167
28.7333
28.75
28.7667
28.7833
28.8
28.8167
28.8333
28.85
28.8667
28.8833
28.9
28.9167
28.9333
28.95
28.9667
28.9833
29
29.0167
29.0333
29.05
29.0667
29.0833
29.1
29.1167
29.1333
29.15
29.1667
29.1833
29.2
29.2167
29.2333
29.25
29.2667
29.2833
29.3
29.3167
29.3333
29.35
29.3667
29.3833
29.4
29.4167
29.4333
29.45
29.4667
29.4833
29.5
29.5167
29.5333
29.55
29.5667
29.5833
29.6
29.6167
29.6333
29.65
29.6667
29.6833
29.7
29.7167
29.7333
29.75
29.7667
29.7833
29.8
29.8167
29.8333
29.85
29.8667
29.8833
29.9
29.9167
29.9333
29.95
29.9667
29.9833
30
30.0167
30.0333
30.05
30.0667
30.0833
30.1
30.1167
30.1333
30.15
30.1667
30.1833
30.2
30.2167
30.2333
30.25
30.2667
30.2833
30.3
30.3167
30.3333
30.35
30.3667
30.3833
30.4
30.4167
30.4333
30.45
30.4667
30.4833
30.5
30.5167
30.5333
30.55
30.5667
30.5833
30.6
30.6167
30.6333
30.65
30.6667
30.6833
30.7
30.7167
30.7333
30.75
30.7667
30.7833
30.8
30.8167
30.8333
30.85
30.8667
30.8833
30.9
30.9167
30.9333
30.95
30.9667
30.9833
31
31.0167
31.0333
31.05
31.0667
31.0833
31.1
31.1167
31.1333
31.15
31.1667
31.1833
31.2
31.2167
31.2333
31.25
31.2667
31.2833
31.3
31.3167
31.3333
31.35
31.3667
31.3833
31.4
31.4167
31.4333
31.45
31.4667
31.4833
31.5
31.5167
31.5333
31.55
31.5667
31.5833
31.6
31.6167
31.6333
31.65
31.6667
31.6833
31.7
31.7167
31.7333
31.75
31.7667
31.7833
31.8
31.8167
31.8333
31.85
31.8667
31.8833
31.9
31.9167
31.9333
31.95
31.9667
31.9833
32
32.0167
32.0333
32.05
32.0667
32.0833
32.1
32.1167
32.1333
32.15
32.1667
32.1833
32.2
32.2167
32.2333
32.25
32.2667
32.2833
32.3
32.3167
32.3333
32.35
32.3667
32.3833
32.4
32.4167
32.4333
32.45
32.4667
32.4833
32.5
32.5167
32.5333
32.55
32.5667
32.5833
32.6
32.6167
32.6333
32.65
32.6667
32.6833
32.7
32.7167
32.7333
32.75
32.7667
32.7833
32.8
32.8167
32.8333
32.85
32.8667
32.8833
32.9
32.9167
32.9333
32.95
32.9667
32.9833
33
33.0167
33.0333
33.05
33.0667
33.0833
33.1
33.1167
33.1333
33.15
33.1667
33.1833
33.2
33.2167
33.2333
33.25
33.2667
33.2833
[truncated: 164 more rows]

## Sheet: 4b
Pou2f3 null		Ave	SD	Ave	SD	Ave	SD	Chat flox		Ave	SD	Ave	SD	Ave	SD
	Time (min)	DMSO		Suc		Ago 39			Time (min)	DMSO		Suc (plus 0402 suc3)		Ago 39
	0	0	0	0	0	0	0		0	0	0	0	0	0	0
	0.00845	-0.0005513	0.0025095	8.9816e-05	0.00381669	-0.0002965	0.00288907		0.00845	-0.0007996	0.00388467	0.00024773	0.00381802	8.8091e-05	0.00534653
	0.0169	4.3377e-06	0.0032467	-0.0002228	0.00523216	-0.0008447	0.00345207		0.0169	-0.000424	0.00518784	-0.0003744	0.00379627	2.3865e-05	0.00580545
	0.02535	-2.544e-05	0.00349969	0.00023314	0.00586498	-0.0003202	0.00333427		0.02535	-4.52e-05	0.00526971	-0.0007539	0.00412889	-0.0004271	0.00624783
	0.0338	-0.0004592	0.00385649	0.00051964	0.0062793	-0.0004256	0.0036595		0.0338	0.0017987	0.00485786	-0.0005124	0.00459291	0.00050049	0.00704226
	0.04225	0.00035872	0.00441878	0.00010253	0.00606634	-0.0006627	0.00393408		0.04225	0.00147919	0.00530023	-0.0009712	0.00488602	-0.0015518	0.00777379
	0.0507	0.0005063	0.00516572	-0.0005013	0.00592346	-0.0006411	0.00466129		0.0507	0.00145841	0.00517423	-0.0004072	0.0054879	-0.0003329	0.00794833
	0.05915	0.00068387	0.0060447	-0.0006986	0.00613225	-0.0009145	0.00485558		0.05915	0.00070107	0.00535855	-0.0001336	0.00610752	-0.0001745	0.00923209
	0.0676	0.00115823	0.00664568	-0.0006262	0.00701049	-0.0006838	0.00558581		0.0676	0.00107713	0.0055923	-0.0011109	0.00627965	-0.0002134	0.00851087
	0.07605	0.00073139	0.00719881	-0.0005661	0.00722723	-0.0008401	0.00619244		0.07605	0.0003733	0.00628838	-0.0006335	0.00642356	0.001507	0.00915418
	0.0845	0.00033198	0.00774936	-0.0009502	0.00672599	-0.0002969	0.00682034		0.0845	0.00054756	0.00667889	-0.0004905	0.00664769	0.00189933	0.00970614
	0.09295	0.00153733	0.00853933	-0.0009343	0.00697151	-0.00022	0.00722464		0.09295	0.00117753	0.00647338	-0.0002125	0.00745653	0.00179093	0.0103216
	0.1014	0.00092977	0.00853627	-0.0008894	0.00685046	-5.438e-05	0.00731795		0.1014	-0.0001604	0.00705638	-0.0007336	0.00740448	0.00203916	0.0112788
	0.10985	0.00113166	0.00935884	-0.0009992	0.00740406	-0.0002739	0.00770455		0.10985	0.00019039	0.00654092	-0.0005445	0.00773761	0.00215706	0.0112565
	0.1183	0.00174261	0.0101044	-0.0008197	0.00837761	-0.0006114	0.00793634		0.1183	0.00032134	0.00708485	-0.0004926	0.00828451	0.00259978	0.0118226
	0.12675	0.00148939	0.0106357	-0.0007614	0.00856939	-0.0012758	0.00735716		0.12675	-9.982e-05	0.00700445	-0.0010843	0.00825782	0.0023736	0.0116818
	0.1352	0.00164241	0.0103123	-0.0004205	0.00857921	-0.001109	0.00748189		0.1352	-2.116e-05	0.00744601	-0.0004489	0.00880558	0.00149854	0.0128375
	0.14365	0.00203663	0.0115023	-0.0001219	0.00870708	-0.0017721	0.00756466		0.14365	-0.0002684	0.0081489	-0.0003192	0.00909222	0.00218494	0.0128678
	0.1521	0.00138129	0.0109752	-0.0008845	0.00863725	-0.0021002	0.00794897		0.1521	8.9707e-05	0.00905041	-0.0007799	0.00939187	0.00168259	0.013434
	0.16055	0.00163444	0.0112369	-0.0001295	0.0087205	-0.0022926	0.0079872		0.16055	-9.99e-05	0.00816999	-0.0007094	0.0100417	0.00132211	0.0135158
	0.169	0.00200628	0.0123584	8.7905e-05	0.00865894	-0.0018021	0.00782283		0.169	0.00065553	0.0091794	-0.000801	0.0106433	0.00117834	0.0143181
	0.17745	0.00279714	0.0131254	-0.0005898	0.0084575	-0.0017945	0.00870581		0.17745	0.00051166	0.00930009	-0.0006689	0.0107269	0.00156318	0.01482
	0.1859	0.00227471	0.0134077	-0.0005909	0.00906321	-0.0019105	0.00847098		0.1859	0.00014839	0.00881642	-0.0007277	0.0112689	0.00224983	0.0147463
	0.19435	0.00274728	0.0140462	-0.0008986	0.00854726	-0.0025511	0.00856403		0.19435	0.00083515	0.00955826	0.00033321	0.011952	0.00155131	0.0145228
	0.2028	0.00270244	0.0146318	-0.000431	0.00844517	-0.0026019	0.0087012		0.2028	0.00073625	0.0105017	-0.0001069	0.0128377	0.00223328	0.014655
	0.21125	0.00258549	0.0142221	-0.0006423	0.00882892	-0.0023692	0.00861102		0.21125	0.00041273	0.0106216	0.00020694	0.0132701	0.00261003	0.015334
	0.2197	0.00246093	0.0145422	-0.0008605	0.0086783	-0.0022814	0.00893298		0.2197	-0.0003414	0.0106872	7.7948e-05	0.0133881	0.00240266	0.0151738
	0.22815	0.00310842	0.0154048	-0.0002803	0.00925698	-0.0019601	0.00921239		0.22815	0.00046033	0.0100086	0.00056101	0.0138256	0.00060457	0.0157055
	0.2366	0.00314379	0.015145	-0.000483	0.00928293	-0.0023152	0.00930108		0.2366	0.00125741	0.0105365	0.00032928	0.013179	0.00224276	0.0163165
	0.24505	0.00312332	0.0153889	-0.0005931	0.00998326	-0.0024087	0.00936921		0.24505	9.4554e-05	0.0105532	0.00056633	0.0125839	0.0027341	0.0161686
	0.2535	0.00287775	0.0156853	-0.0004039	0.0101329	-0.0021633	0.00973995		0.2535	9.5097e-05	0.0102561	0.00071839	0.0127446	0.00118183	0.0162428
	0.26195	0.0030652	0.0163237	-0.000433	0.0100056	-0.001763	0.00951318		0.26195	-0.000681	0.0117042	0.00029737	0.0134109	0.00178721	0.0177158
	0.2704	0.0031691	0.0164414	-0.0001285	0.0101163	-0.0017933	0.00959899		0.2704	-0.0012479	0.0113233	0.00105081	0.0137386	0.00137053	0.0190832
	0.27885	0.00326774	0.0175026	-5.849e-05	0.010921	-0.0016539	0.0101531		0.27885	5.2342e-05	0.0110278	0.00078515	0.0139267	0.00113735	0.0202074
	0.2873	0.00365152	0.0180312	-1.786e-05	0.0111959	-0.0018855	0.0105158		0.2873	-0.0022299	0.0119581	0.00070037	0.0137383	0.00360899	0.021365
	0.29575	0.00431559	0.0186246	0.00029784	0.0116063	-0.0016751	0.0104578		0.29575	-0.0010555	0.0120998	0.00028428	0.0134224	0.00416177	0.0221543
	0.3042	0.00416049	0.0181179	0.000364	0.0119997	-0.0012149	0.0102143		0.3042	-0.001435	0.0129629	0.00013466	0.0136187	0.00413045	0.021775
	0.31265	0.00416202	0.0178524	-0.0003819	0.0122014	-0.0015913	0.0110906		0.31265	-0.0013249	0.0127223	0.00063789	0.0138208	0.00331216	0.021877
	0.3211	0.00470288	0.0188653	-0.0003733	0.0124222	-0.0016569	0.0108813		0.3211	-0.001068	0.0125586	0.00081164	0.0140351	0.00397972	0.0230387
	0.32955	0.00514966	0.0199945	-0.0003424	0.0127631	-0.0020252	0.011222		0.32955	-0.0001595	0.0131374	0.00041452	0.0142804	0.0045234	0.0235602
	0.338	0.00479759	0.0193948	-0.000873	0.0122488	-0.0018442	0.011118		0.338	-0.0006196	0.0143763	0.00115469	0.0152085	0.00311823	0.0236466
	0.34645	0.00429927	0.0178642	-0.0007223	0.0124546	-0.0011987	0.0114227		0.34645	-0.0009	0.0147746	0.00091778	0.0161738	0.00294617	0.0237982
	0.3549	0.00419158	0.0161995	-0.0016405	0.0124837	-0.0014176	0.011885		0.3549	-0.0014204	0.0139673	0.00174786	0.016929	0.00374842	0.0254593
	0.36335	0.00406688	0.0155912	-0.0009686	0.0122207	-0.0017238	0.0119925		0.36335	-0.0010377	0.0141506	0.00139012	0.0174283	0.00475705	0.0253319
	0.3718	0.0039969	0.0169734	-0.0008353	0.012435	-0.0016056	0.0123405		0.3718	-0.0013805	0.0148532	0.00241014	0.0179723	0.00454055	0.0263321
	0.38025	0.00265437	0.0145988	-0.0016094	0.0128586	-0.0014725	0.012379		0.38025	-0.001484	0.0152765	0.0022265	0.0182325	0.00490013	0.0265035
	0.3887	0.00385424	0.0152658	-0.0017226	0.0129473	-0.0010342	0.0130949		0.3887	-0.002179	0.0147651	0.00144881	0.0179423	0.00418435	0.026194
	0.39715	0.00312267	0.0153769	-0.0019483	0.0132465	-0.000898	0.0129762		0.39715	-0.0020857	0.0138763	0.00172548	0.0186135	0.00385651	0.0269518
	0.4056	0.00326514	0.0157911	-0.0015866	0.0132296	-0.0009084	0.012988		0.4056	-0.0007682	0.0136835	0.00219966	0.0181525	0.00373502	0.0272443
	0.41405	0.00377815	0.0156713	-0.0017521	0.0134854	-0.0007934	0.0131643		0.41405	8.477e-06	0.0135512	0.00271563	0.0188512	0.00386284	0.0276656
	0.4225	0.00309147	0.0168513	-0.0010026	0.0141258	-3.035e-05	0.0135021		0.4225	0.00053008	0.01389	0.00341518	0.0196248	0.00451142	0.0288405
	0.43095	0.00399668	0.0167538	-0.0015303	0.0142438	3.8818e-05	0.0133252		0.43095	-0.0007349	0.0143853	0.00262988	0.019852	0.00520465	0.028538
	0.4394	0.00414826	0.017505	-0.000728	0.0144261	-7.691e-05	0.0135173		0.4394	-0.0004851	0.0141938	0.00291288	0.0201986	0.00521329	0.0285453
	0.44785	0.0043718	0.0178998	-0.0010394	0.0142924	-0.0001053	0.0136115		0.44785	0.00072624	0.0138936	0.00372518	0.0207256	0.00468585	0.0293949
	0.4563	0.00381565	0.0175586	-0.0007197	0.0141133	0.0004632	0.0134468		0.4563	0.0001616	0.0140637	0.00383235	0.0208129	0.00287569	0.0300189
	0.46475	0.00369155	0.0177245	0.00042025	0.0145733	0.00033856	0.0140652		0.46475	-0.0010023	0.0141601	0.00392324	0.0212196	0.00472401	0.030276
	0.4732	0.00438691	0.0184185	-5.651e-05	0.0152096	0.00035836	0.0135732		0.4732	-9.412e-07	0.0137516	0.00442822	0.0210604	0.00413696	0.0307649
	0.48165	0.00433884	0.0186291	-0.0002388	0.0152195	0.00060846	0.0139917		0.48165	-0.0016019	0.0158661	0.00392381	0.0205475	0.00426496	0.0309437
	0.4901	0.00410207	0.0190097	0.00013823	0.015401	5.242e-05	0.014084		0.4901	-0.0021648	0.0176753	0.00464639	0.0202135	0.00389759	0.029688
	0.49855	0.00473282	0.0193987	5.6523e-05	0.0157253	0.00029823	0.0140443		0.49855	-0.0013208	0.0172761	0.00464318	0.0202433	0.00339802	0.0297221
	0.507	0.00487541	0.0200388	7.136e-05	0.0156958	-2.303e-05	0.013568		0.507	-0.0005922	0.0153327	0.00405046	0.0200774	0.00403777	0.029563
	0.51545	0.00531338	0.0207138	0.00059127	0.0158868	0.00057319	0.0145166		0.51545	-0.0016714	0.0147766	0.00382017	0.0201593	0.00393902	0.0295919
	0.5239	0.00540896	0.020689	0.00047872	0.0163824	0.00022931	0.0142335		0.5239	-0.0001861	0.0153245	0.00370954	0.0198047	0.00297861	0.0304804
	0.53235	0.00593557	0.0204768	0.00058161	0.0164336	0.00030053	0.014627		0.53235	-0.0005583	0.0150665	0.00387624	0.0202344	0.00294246	0.0314877
	0.5408	0.00620058	0.0208522	0.00087708	0.0169338	0.00057651	0.0147528		0.5408	-0.0007431	0.0154417	0.00391701	0.0206324	0.00267521	0.0312998
	0.54925	0.00689372	0.0212823	0.00064981	0.0171105	0.00038263	0.0150161		0.54925	-0.0009267	0.0158645	0.00435123	0.0219348	0.00319837	0.0305629
	0.5577	0.00605932	0.021019	0.00108939	0.0176481	0.00036838	0.0150419		0.5577	-0.0008232	0.0155088	0.00428281	0.022206	0.00233129	0.0306689
	0.56615	0.00631455	0.0208268	0.00062353	0.0181141	0.00026203	0.0151963		0.56615	-0.001048	0.0162888	0.0043798	0.0226217	0.00206735	0.0311788
	0.5746	0.00723344	0.0212871	0.00029065	0.0174764	0.00108263	0.0153424		0.5746	-0.000965	0.0159979	0.00431425	0.0226295	0.00293248	0.0312996
	0.58305	0.00646754	0.0208841	0.00037449	0.0175023	0.00085128	0.0152385		0.58305	-0.000662	0.0149298	0.00494059	0.0234162	0.00209166	0.0318309
	0.5915	0.00681189	0.021364	0.00013051	0.0179939	0.00140337	0.0152806		0.5915	-0.0008966	0.0153688	0.00413979	0.0234037	0.00200205	0.0317687
	0.59995	0.00699226	0.0217881	0.00017616	0.018168	0.00137223	0.0152793		0.59995	-0.0028482	0.0157177	0.00493087	0.0236715	0.00186109	0.031374
	0.6084	0.00761953	0.0217396	0.00121175	0.0182961	0.00027219	0.0142902		0.6084	-0.0029199	0.0153813	0.00450111	0.0236632	0.00313631	0.0313726
	0.61685	0.00737527	0.0217605	0.00070195	0.0186188	-0.0014024	0.0134388		0.61685	-0.0021816	0.0154082	0.00467944	0.0235138	0.00361509	0.0319728
	0.6253	0.00754128	0.0220622	0.00071852	0.0187647	-0.0015604	0.0128838		0.6253	-0.001354	0.0153862	0.00571086	0.0232802	0.00276974	0.0317576
	0.63375	0.00690663	0.0222728	0.00087118	0.0191564	-0.0023735	0.0129533		0.63375	-0.0001263	0.0152529	0.00530334	0.0220831	0.00380036	0.0336683
	0.6422	0.00659819	0.0216941	-0.000285	0.0196139	-0.0028057	0.0128556		0.6422	-0.0002297	0.0154808	0.00563659	0.0221736	0.00304837	0.0340136
	0.65065	0.00700549	0.0226159	0.00114381	0.0199415	-0.0018308	0.0131228		0.65065	-8.127e-05	0.0153121	0.00552414	0.0221362	0.00276259	0.0341737
	0.6591	0.00670561	0.0223673	0.00106868	0.0194134	-0.0022536	0.0132602		0.6591	-0.0015623	0.014965	0.00513997	0.021419	0.00304488	0.034577
	0.66755	0.00659541	0.0224804	0.00182196	0.0195587	-0.0017514	0.0130874		0.66755	-0.0024438	0.0155031	0.00550101	0.021323	0.00365231	0.0346791
	0.676	0.0067933	0.022766	0.00216747	0.0195315	-0.0024745	0.0132625		0.676	-0.0018899	0.0163698	0.00463076	0.0212718	0.00367097	0.03442
	0.68445	0.00660408	0.0223469	0.00228386	0.0198791	-0.0019339	0.0132666		0.68445	-0.0023414	0.0164831	0.00469168	0.020731	0.00212137	0.0338913
	0.6929	0.00615302	0.022511	0.00395867	0.018868	-0.0012438	0.0129499		0.6929	-0.0031416	0.0161832	0.00524384	0.0206131	0.00327975	0.0335763
	0.70135	0.00580835	0.022522	0.00416708	0.0190884	-0.0019566	0.0132256		0.70135	-0.0029237	0.016421	0.00675062	0.0204008	0.00379461	0.0337638
	0.7098	0.00517177	0.0223764	0.00375777	0.0189833	-0.0023678	0.0134077		0.7098	-0.00097	0.0149681	0.00716794	0.0211777	0.00423651	0.0337291
	0.71825	0.00582958	0.0230006	0.00398709	0.0188583	-0.0016564	0.0133085		0.71825	-0.0010038	0.0150723	0.0057749	0.0207397	0.00386543	0.0331648
	0.7267	0.00613172	0.0237796	0.00490415	0.0194992	-0.0017538	0.0136754		0.7267	-0.0017423	0.0155082	0.00498392	0.0204049	0.00316018	0.0329272
	0.73515	0.00602369	0.022752	0.00502704	0.0195124	-0.0016665	0.0135795		0.73515	-0.001048	0.0154553	0.00567935	0.0203098	0.00400291	0.032921
	0.7436	0.00704459	0.0235986	0.00510614	0.0190504	-0.0016344	0.0138856		0.7436	-0.00227	0.0159034	0.00565895	0.0204413	0.0050611	0.0331843
	0.75205	0.00711237	0.0239283	0.0053772	0.0187087	-0.0016561	0.0139319		0.75205	-0.0010327	0.0158885	0.00565982	0.0206049	0.00457825	0.0329775
	0.7605	0.00626563	0.0237643	0.0042067	0.0178708	-0.0014584	0.0139004		0.7605	-0.0018441	0.016176	0.00531639	0.020832	0.00492778	0.0327255
	0.76895	0.00609556	0.0230048	0.00447109	0.0174548	-0.0012031	0.0142032		0.76895	-0.0022948	0.0155702	0.00610218	0.0213	0.0045751	0.0327078
	0.7774	0.00643443	0.0241108	0.0042242	0.0174639	-0.0024097	0.0137308		0.7774	-0.0006633	0.0156719	0.00598382	0.021003	0.00524739	0.0318868
	0.78585	0.00620197	0.024162	0.00450784	0.0175309	-0.0024657	0.0135789		0.78585	-0.000257	0.0160165	0.00526363	0.0207019	0.00437339	0.0312025
	0.7943	0.00661829	0.0250231	0.00387012	0.0176414	-0.0027455	0.0135386		0.7943	5.9912e-05	0.0154963	0.00582696	0.020843	0.00446955	0.0306021
	0.80275	0.00681338	0.0241415	0.00479252	0.0189728	-0.0025738	0.0135232		0.80275	-0.0002608	0.0155969	0.00590346	0.0211497	0.00521172	0.0304913
	0.8112	0.00654333	0.0246357	0.00461232	0.0188506	-0.0022638	0.013962		0.8112	0.00029702	0.0161958	0.00563085	0.0209731	0.00541958	0.030827
	0.81965	0.00709872	0.0239836	0.00513805	0.0192595	-0.0025315	0.0142213		0.81965	-3.285e-05	0.0163256	0.00730628	0.0210734	0.00538069	0.0304105
	0.8281	0.00684324	0.0241245	0.00508544	0.0189659	-0.002076	0.0141227		0.8281	-0.0006135	0.0165773	0.00645423	0.0216378	0.00458244	0.0300594
	0.83655	0.00737069	0.0235765	0.00489164	0.0188424	-0.0022272	0.0144546		0.83655	-0.0005907	0.0148615	0.00611341	0.021285	0.00582865	0.0303366
	0.845	0.00671941	0.0236245	0.00506272	0.0192485	-0.0025428	0.0147088		0.845	-0.0007233	0.0149448	0.0069762	0.0215372	0.00574508	0.0302269
	0.85345	0.00761386	0.0240582	0.00545394	0.0205942	-0.0025074	0.0149026		0.85345	-0.0024132	0.0156002	0.00637735	0.0217229	0.00535487	0.029975
	0.8619	0.00763088	0.0250771	0.00499715	0.0202588	-0.002982	0.0151978		0.8619	-0.0024364	0.0154658	0.00641727	0.021574	0.00552885	0.0306603
	0.87035	0.00724922	0.0247718	0.00517852	0.0203963	-0.0040896	0.014783		0.87035	-0.0021432	0.0151446	0.00727661	0.022028	0.00490874	0.0307746
	0.8788	0.00595794	0.0234993	0.00554465	0.0208849	-0.0037204	0.0145729		0.8788	-0.0015006	0.0155228	0.00769072	0.0230288	0.00492573	0.030363
	0.88725	0.00590772	0.0227021	0.00533754	0.0200537	-0.0034162	0.014733		0.88725	-0.0021714	0.0163446	0.00717859	0.0227351	0.00512764	0.0304947
	0.8957	0.00637399	0.0220408	0.00544645	0.0201968	-0.003655	0.0145418		0.8957	-0.0021635	0.0169425	0.00728384	0.0226961	0.00475433	0.0295638
	0.90415	0.00546368	0.0216242	0.00500997	0.0198314	-0.0047902	0.0145008		0.90415	-0.0016787	0.0168581	0.00715911	0.0230906	0.00420766	0.0300991
	0.9126	0.00507507	0.0203031	0.00503732	0.0207972	-0.0053336	0.0149657		0.9126	-0.0019361	0.0168565	0.00654537	0.0221128	0.00533596	0.0299493
	0.92105	0.00494569	0.0209492	0.00526258	0.0207521	-0.0051513	0.0154529		0.92105	-0.0013397	0.0166644	0.00589664	0.0222541	0.00555401	0.0296438
	0.9295	0.00520247	0.0206575	0.005256	0.0207097	-0.005138	0.0159465		0.9295	-0.001654	0.0169269	0.00717287	0.0224216	0.00531639	0.0300187
	0.93795	0.00548677	0.0214424	0.00584303	0.0205296	-0.0043913	0.0158905		0.93795	-0.0013517	0.0175263	0.00632824	0.0227415	0.00684411	0.0299482
	0.9464	0.00485258	0.0210671	0.00634224	0.0211323	-0.0044489	0.0156112		0.9464	-0.0016616	0.0174012	0.00716279	0.0224818	0.00709976	0.0294632
	0.95485	0.00498051	0.0208651	0.00572696	0.0213549	-0.0041088	0.0150667		0.95485	-0.0022518	0.0175449	0.00655999	0.0223393	0.00658355	0.0292429
	0.9633	0.00551297	0.0214354	0.00625435	0.0212823	-0.0029594	0.0151637		0.9633	-0.0028795	0.0166977	0.00612661	0.022528	0.00593446	0.0291883
	0.97175	0.00503362	0.0210188	0.00599182	0.0221224	-0.0029112	0.0150673		0.97175	-0.0014662	0.0173209	0.00578376	0.022672	0.00684381	0.0298311
	0.9802	0.00488943	0.0211855	0.00612948	0.0213602	-0.002789	0.0149232		0.9802	-0.0021259	0.0183907	0.00507973	0.022428	0.00632948	0.0286829
	0.98865	0.00456527	0.0214365	0.00582303	0.0225026	-0.0033356	0.0152318		0.98865	-0.0024063	0.0176338	0.00566387	0.0232263	0.00533963	0.028632
	0.9971	0.00456155	0.0212541	0.00624387	0.0218673	-0.0028676	0.0151836		0.9971	-0.0019171	0.0184329	0.00564856	0.0228293	0.00613733	0.0282206
	1.00555	0.004421	0.0208755	0.00675593	0.022121	-0.0024555	0.0153508		1.00555	-0.0021756	0.0182576	0.00564331	0.0232684	0.00461799	0.0281434
	1.014	0.00518241	0.0219377	0.00630826	0.0227723	-0.0028697	0.0154736		1.014	-0.0020722	0.018157	0.00552306	0.0225067	0.00476363	0.0279009
	1.02245	0.00386569	0.0203159	0.00618166	0.0228419	-0.0024833	0.0156269		1.02245	-0.0018947	0.0181912	0.00566263	0.0221373	0.00376037	0.0277662
	1.0309	0.00347906	0.0193652	0.00599224	0.0228767	-0.0031241	0.0156172		1.0309	-0.0029525	0.0181428	0.00598805	0.0215816	0.00387911	0.0275509
	1.03935	0.00368906	0.0197344	0.00628961	0.0230468	-0.0030148	0.0158389		1.03935	-0.0026387	0.0185328	0.00576844	0.0217134	0.00366753	0.0273787
	1.0478	0.00332013	0.0199123	0.00624834	0.02356	-0.0032571	0.0157005		1.0478	-0.0020739	0.0180585	0.0047742	0.0210842	0.00419489	0.0274805
	1.05625	0.00366606	0.0199946	0.00620707	0.02362	-0.0026424	0.015582		1.05625	-0.0031435	0.0176599	0.00570163	0.0214506	0.0045828	0.0277806
	1.0647	0.00320518	0.0193813	0.006809	0.0237042	-0.0029538	0.0161566		1.0647	-0.0044116	0.0179249	0.00577247	0.0212421	0.003927	0.0282786
	1.07315	0.0036645	0.0198919	0.00649141	0.0240789	-0.0026206	0.016048		1.07315	-0.0029215	0.0180722	0.00459526	0.0213	0.00454158	0.0280461
	1.0816	0.00315657	0.019307	0.00647603	0.0238883	-0.0032252	0.0159307		1.0816	-0.0033463	0.0185411	0.00480697	0.0213422	0.00408552	0.0286046
	1.09005	0.00274214	0.0196023	0.0061904	0.0240899	-0.0027314	0.0159629		1.09005	-0.0032745	0.0186066	0.00494935	0.021358	0.00429493	0.0286668
	1.0985	0.00222129	0.0206188	0.00712846	0.0237269	-0.0021958	0.0160388		1.0985	-0.0035058	0.0184771	0.00561134	0.0214355	0.00523126	0.0282172
	1.10695	0.00307951	0.0206539	0.00666053	0.024093	-0.0036846	0.015762		1.10695	-0.0026822	0.0183803	0.00516458	0.0219281	0.00492356	0.0288792
	1.1154	0.0029545	0.0203321	0.00669307	0.0239914	-0.0041129	0.0152325		1.1154	-0.0032953	0.0184312	0.00434147	0.0219334	0.00406926	0.0283542
	1.12385	0.00230664	0.0203812	0.00687862	0.0238503	-0.0037788	0.0152783		1.12385	-0.0036004	0.0189336	0.00380362	0.0224856	0.00404679	0.0290884
	1.1323	0.00274201	0.019956	0.00698913	0.0247319	-0.0040434	0.0154401		1.1323	-0.0044676	0.0186188	0.00453047	0.0220745	0.00402039	0.0282704
	1.14075	0.00299377	0.0198023	0.00648501	0.0225879	-0.003836	0.0157085		1.14075	-0.0039949	0.018522	0.00450737	0.0227897	0.00199086	0.0282301
	1.1492	0.00245043	0.0198723	0.00476173	0.0215082	-0.0036452	0.0156185		1.1492	-0.0043696	0.0190006	0.00428112	0.0220108	0.00358668	0.0275249
	1.15765	0.00239268	0.0199744	0.00575686	0.0221015	-0.0027456	0.0158703		1.15765	-0.0052106	0.0188102	0.0037836	0.0222038	0.00344807	0.0276946
	1.1661	0.00231881	0.0199399	0.00514987	0.0228211	-0.0037255	0.0152813		1.1661	-0.0051269	0.0188999	0.00363139	0.0219796	0.00282946	0.0271962
	1.17455	0.00248744	0.0204226	0.00538556	0.022767	-0.0049857	0.0161652		1.17455	-0.0055941	0.0192283	0.00380363	0.0215218	0.00271532	0.0272188
	1.183	0.00282638	0.0207024	0.0051104	0.0229906	-0.0052717	0.016107		1.183	-0.0061436	0.0188947	0.00393424	0.0217163	0.00257401	0.0268271
	1.19145	0.00289395	0.0209768	0.00511756	0.0233005	-0.00515	0.0158859		1.19145	-0.0056426	0.0190161	0.00339253	0.0214672	0.00073539	0.0272153
	1.1999	0.00309221	0.0209533	0.00522451	0.0232085	-0.0051146	0.0163398		1.1999	-0.005956	0.01894	0.00308587	0.0214659	0.00270209	0.0277205
	1.20835	0.00315189	0.0213501	0.00459192	0.0227065	-0.0052636	0.0166177		1.20835	-0.0058476	0.0190157	0.00372606	0.0212894	0.00029472	0.0277903
	1.2168	0.00263034	0.0217585	0.00530833	0.0229867	-0.0051848	0.0169912		1.2168	-0.0059217	0.0191328	0.00312585	0.0215339	0.00192628	0.0280004
	1.22525	0.00223075	0.0214021	0.00592694	0.0234473	-0.005019	0.0169673		1.22525	-0.004184	0.0188297	0.00268824	0.0212989	0.00099261	0.0287391
	1.2337	0.00290591	0.0218084	0.00565437	0.0235739	-0.0052095	0.017376		1.2337	-0.0036165	0.0187617	0.00318483	0.0214341	0.00233018	0.0292229
	1.24215	0.00265468	0.0218619	0.00569936	0.0238706	-0.0070597	0.0166191		1.24215	-0.0038021	0.0182773	0.00299344	0.0218073	0.00260777	0.029501
	1.2506	0.00310379	0.0225991	0.00593541	0.0237949	-0.0077124	0.0164718		1.2506	-0.0042309	0.0189643	0.00297055	0.0224908	0.00134692	0.0298649
	1.25905	0.00189647	0.0230458	0.00520193	0.0237373	-0.0072956	0.0166272		1.25905	-0.0040376	0.018748	0.00247746	0.0221948	0.00187796	0.0300674
	1.2675	0.00201106	0.0231962	0.00524653	0.0236935	-0.0071399	0.0163053		1.2675	-0.0043445	0.0192363	0.00267823	0.0225798	0.00189998	0.0298128
	1.27595	0.00208883	0.023681	0.00579752	0.0237376	-0.0078894	0.0164907		1.27595	-0.0044736	0.0195384	0.0030992	0.0230717	0.00177656	0.0304323
	1.2844	0.00271409	0.0232694	0.00587069	0.0239777	-0.0073349	0.0161906		1.2844	-0.0044198	0.0188829	0.0034852	0.0227775	0.00181492	0.0306342
	1.29285	0.00262091	0.0214612	0.0057729	0.024103	-0.0081583	0.0163291		1.29285	-0.0051725	0.0194699	0.00318579	0.0223735	0.0032905	0.0318829
	1.3013	0.0026167	0.0218252	0.0053098	0.0234729	-0.0076603	0.0163113		1.3013	-0.0035882	0.019078	0.0041004	0.0229734	0.00213299	0.0328602
	1.30975	0.00221298	0.0218123	0.00534804	0.0236785	-0.0072905	0.0159318		1.30975	-0.0044866	0.0194273	0.0039621	0.0228801	0.0022709	0.0336504
	1.3182	0.00331772	0.0222049	0.00564669	0.0238933	-0.0068869	0.0161862		1.3182	-0.0035684	0.0196048	0.00342005	0.0229271	0.00381373	0.0337691
	1.32665	0.00341399	0.0221196	0.00602067	0.0237526	-0.0073528	0.0162178		1.32665	-0.004179	0.0194865	0.00368919	0.022948	0.00261282	0.0339974
	1.3351	0.00281506	0.0230321	0.00700332	0.0230214	-0.0078603	0.0161425		1.3351	-0.0051271	0.0193337	0.00395241	0.0229562	0.00310848	0.034255
	1.34355	0.00287257	0.0222332	0.00694882	0.0225292	-0.0078548	0.0161639		1.34355	-0.0047567	0.0189948	0.00333777	0.0234362	0.00290354	0.0345982
	1.352	0.00342987	0.0228928	0.00738604	0.023239	-0.0082763	0.0161945		1.352	-0.0064441	0.0203293	0.00316913	0.0238577	0.00137151	0.0346925
	1.36045	0.00286549	0.0230111	0.00724384	0.0236519	-0.0075166	0.0161282		1.36045	-0.0058979	0.0199244	0.00306459	0.0240987	0.00124224	0.0339733
	1.3689	0.00256495	0.0230978	0.00758924	0.0235873	-0.0075725	0.0163382		1.3689	-0.0056109	0.0198735	0.00272515	0.0239287	0.00083323	0.0346475
	1.37735	0.00320883	0.0227356	0.00777228	0.0236802	-0.0075661	0.0161714		1.37735	-0.0063063	0.0198204	0.00248939	0.0236015	0.0003556	0.0345265
	1.3858	0.00264786	0.0231537	0.00811744	0.024555	-0.0079036	0.01613		1.3858	-0.0057367	0.0201519	0.0025278	0.0229644	-0.0004406	0.0347527
	1.39425	0.00217682	0.0224234	0.00844923	0.0244753	-0.0071902	0.016239		1.39425	-0.0056798	0.0197391	0.00213711	0.0227681	0.00167569	0.0348079
	1.4027	0.00275665	0.0227384	0.00819304	0.0247176	-0.0070334	0.0161178		1.4027	-0.0056358	0.0204371	0.00232399	0.022555	0.00284236	0.031967
	1.41115	0.00362384	0.0231915	0.00861266	0.0247005	-0.0063569	0.01631		1.41115	-0.0058677	0.020624	0.00286137	0.0228738	0.00364675	0.0316708
	1.4196	0.00323597	0.0227562	0.00915661	0.0245605	-0.0066421	0.0166347		1.4196	-0.0069491	0.0203309	0.00276528	0.0231228	0.00241586	0.0314661
	1.42805	0.00295441	0.0225735	0.00957193	0.0256359	-0.0066062	0.0169832		1.42805	-0.0070547	0.0208064	0.00276118	0.023545	0.00311571	0.0323535
	1.4365	0.00320712	0.0224772	0.00957494	0.0256931	-0.00684	0.0171889		1.4365	-0.0070519	0.0205385	0.00311069	0.0232777	0.00305601	0.0324553
	1.44495	0.00372414	0.0230344	0.0098231	0.0255931	-0.006515	0.0177409		1.44495	-0.0066871	0.0204453	0.00281724	0.0235787	0.00249557	0.0332725
	1.4534	0.00317867	0.022701	0.00887377	0.0258296	-0.0061138	0.0173662		1.4534	-0.0077052	0.0207394	0.00301151	0.0229864	0.00311133	0.033466
	1.46185	0.0029457	0.0235022	0.0097935	0.0255338	-0.006351	0.0176459		1.46185	-0.0064632	0.0209819	0.00326798	0.0230743	0.00371526	0.0334896
	1.4703	0.00330527	0.023344	0.00870089	0.0258157	-0.0062344	0.0180056		1.4703	-0.00635	0.0202317	0.00304486	0.022909	0.00423822	0.0337893
	1.47875	0.00296373	0.0227434	0.00793272	0.023857	-0.0056133	0.0178038		1.47875	-0.0064485	0.0196978	0.00355818	0.0230573	0.00312198	0.0335511
	1.4872	0.00222401	0.0225995	0.00802363	0.0233086	-0.0062231	0.0178131		1.4872	-0.0064524	0.0192641	0.00371892	0.0229469	0.0023511	0.0331911
	1.49565	0.00177655	0.0225054	0.00762782	0.0236041	-0.0060012	0.0182626		1.49565	-0.006097	0.0194582	0.00299919	0.0230895	0.00243478	0.0335512
	1.5041	0.00165602	0.0227955	0.00722876	0.022921	-0.006283	0.017847		1.5041	-0.0073097	0.0197943	0.00375753	0.0226566	0.00109404	0.0333571
	1.51255	0.00128125	0.0222998	0.00733721	0.0236193	-0.006094	0.0188972		1.51255	-0.0074513	0.0189715	0.00336866	0.0225365	0.00134839	0.0335431
	1.521	0.00090465	0.0221832	0.00730587	0.0229379	-0.0062725	0.0185471		1.521	-0.0077474	0.0191422	0.0037988	0.0228107	0.00016878	0.0338787
	1.52945	0.00147605	0.0221	0.00787786	0.0237248	-0.0058826	0.0186193		1.52945	-0.0078069	0.0189633	0.00340857	0.0222998	0.00079978	0.0338331
	1.5379	0.00053687	0.0219345	0.00828732	0.0248181	-0.0063832	0.0189243		1.5379	-0.0076051	0.0194768	0.00301417	0.0222074	0.00084263	0.0334357
	1.54635	0.00053738	0.0218916	0.00801128	0.0249847	-0.0060487	0.0190798		1.54635	-0.0074514	0.019004	0.00305175	0.0214502	0.0001497	0.0340925
	1.5548	9.3836e-05	0.0213587	0.00814431	0.0249837	-0.0060505	0.019197		1.5548	-0.0075818	0.0192124	0.00342926	0.0217331	0.00078535	0.0343581
	1.56325	-0.0007363	0.0215255	0.00895165	0.0253437	-0.0053226	0.0189238		1.56325	-0.0072605	0.0195257	0.00309744	0.0213823	0.00032282	0.0346028
	1.5717	0.00014872	0.0219571	0.00883547	0.0254572	-0.0054492	0.0191861		1.5717	-0.007642	0.0200881	0.00375677	0.0208786	-0.0006295	0.0339714
	1.58015	-0.0003471	0.0212913	0.00875259	0.0261404	-0.0054811	0.0198746		1.58015	-0.0080345	0.0198982	0.00451978	0.0215495	-0.0012562	0.0344121
	1.5886	-0.000441	0.0212279	0.00885799	0.0267552	-0.0060814	0.0198896		1.5886	-0.0084042	0.0199316	0.00401936	0.0214063	-0.0005889	0.0354757
	1.59705	-0.0002247	0.0213456	0.00817275	0.0255469	-0.0059853	0.0200064		1.59705	-0.0080287	0.0199619	0.00341122	0.0214674	0.00064241	0.0359065
	1.6055	-0.0008349	0.0211883	0.00884619	0.0263595	-0.0062788	0.0198029		1.6055	-0.0089174	0.0202359	0.00400403	0.0212969	-0.0011578	0.0361944
	1.61395	-0.0003684	0.0212663	0.00865962	0.0273374	-0.0057528	0.0201787		1.61395	-0.0081519	0.0199819	0.00412976	0.021849	-0.0001663	0.0357788
	1.6224	-0.0013054	0.0214164	0.00914371	0.0291948	-0.0062522	0.0202385		1.6224	-0.0085073	0.0195972	0.00439309	0.0220695	-0.0002258	0.0364061
	1.63085	-0.0010729	0.0213553	0.010077	0.0302639	-0.0059106	0.0200919		1.63085	-0.0068072	0.0205763	0.00427142	0.0223171	-0.0010162	0.0356476
	1.6393	-0.0020638	0.0216433	0.00920613	0.0297386	-0.0062507	0.0201952		1.6393	-0.007125	0.0199484	0.00426208	0.0227842	-0.0006758	0.0357894
	1.64775	-0.0009415	0.021816	0.0102019	0.030129	-0.0074462	0.0201083		1.64775	-0.0075146	0.0204349	0.00353773	0.0219458	-0.0007954	0.0359786
	1.6562	-0.0019092	0.0212445	0.0101647	0.0306864	-0.0081304	0.0205759		1.6562	-0.0070898	0.0204678	0.00458471	0.0219706	-0.0006049	0.0372067
	1.66465	-0.0015973	0.0225072	0.00979723	0.030846	-0.0074131	0.0207832		1.66465	-0.0078527	0.0197359	0.00390713	0.0215262	0.00073848	0.0376693
	1.6731	-0.0015997	0.0216939	0.00998545	0.0307132	-0.0083173	0.0209887		1.6731	-0.0075348	0.0200099	0.00365295	0.0212577	0.00020219	0.0374044
	1.68155	-0.0021547	0.0218808	0.0103018	0.0305517	-0.0080348	0.0211263		1.68155	-0.0074104	0.0217929	0.00444627	0.0214148	-0.0011369	0.0372599
	1.69	-0.0021547	0.0216202	0.00987784	0.0301655	-0.0075842	0.0213348		1.69	-0.0077527	0.0220481	0.00405888	0.0213017	-9.781e-05	0.0374896
	1.69845	-0.0019312	0.0216282	0.00953595	0.0303004	-0.0078491	0.0213692		1.69845	-0.0083116	0.0219341	0.00495801	0.0213582	-0.0010491	0.0368188
	1.7069	-0.0020348	0.0215848	0.00968146	0.0294177	-0.0087137	0.0220292		1.7069	-0.0075659	0.0221386	0.00476361	0.0217912	-0.0012852	0.03686
	1.71535	-0.0023723	0.0211759	0.0100849	0.0300342	-0.0093837	0.0220787		1.71535	-0.0074292	0.0213584	0.00482035	0.021108	-0.0007935	0.0362627
	1.7238	-0.0025359	0.0219571	0.00965046	0.0294444	-0.0106067	0.0213383		1.7238	-0.0075436	0.022274	0.00451924	0.0210049	-0.0010378	0.0361209
	1.73225	-0.0022036	0.0217618	0.0096476	0.0297518	-0.0107882	0.0210911		1.73225	-0.0087741	0.0220386	0.00426955	0.0208176	-0.0016495	0.0365647
	1.7407	-0.0020983	0.0218094	0.0101606	0.0293509	-0.0107771	0.0212793		1.7407	-0.0088293	0.0211017	0.00425634	0.0206837	-0.0004096	0.036725
	1.74915	-0.0025164	0.0219901	0.0100824	0.0291021	-0.0109742	0.0214835		1.74915	-0.0085234	0.0215277	0.00379468	0.0205504	-0.0005095	0.0367251
	1.7576	-0.002785	0.0218832	0.00985872	0.028924	-0.0106739	0.0212104		1.7576	-0.008401	0.021342	0.00397701	0.0202934	0.00032341	0.0374341
	1.76605	-0.0028867	0.0217855	0.0101017	0.0287555	-0.0106882	0.0212763		1.76605	-0.008661	0.0215057	0.00429835	0.0205778	0.00135392	0.0378713
	1.7745	-0.0028295	0.0218941	0.00979919	0.0292697	-0.0105176	0.0210421		1.7745	-0.0090112	0.0214385	0.0041834	0.0207517	-0.0003758	0.0383285
	1.78295	-0.0032104	0.0215266	0.0104483	0.0293665	-0.0102086	0.0211637		1.78295	-0.0084154	0.0214495	0.00339916	0.0203251	7.915e-05	0.0386175
	1.7914	-0.0024825	0.0220587	0.00938777	0.0288469	-0.0100786	0.0214454		1.7914	-0.0089804	0.0213473	0.00242997	0.0210323	-0.0003714	0.0383621
	1.79985	-0.0026836	0.0219175	0.0107047	0.0297125	-0.0103734	0.0208643		1.79985	-0.0086977	0.0208604	0.00287693	0.0210907	0.00178379	0.0382036
	1.8083	-0.0039956	0.0220129	0.0102665	0.0292338	-0.0097502	0.0209773		1.8083	-0.0084959	0.0214553	0.00264178	0.0206597	-0.0001501	0.0374837
	1.81675	-0.0045141	0.0223964	0.0109062	0.0293406	-0.0097619	0.0210239		1.81675	-0.0096805	0.0212103	0.00297421	0.0207974	0.00091157	0.0380901
	1.8252	-0.0038101	0.0214286	0.0110072	0.0289976	-0.0099487	0.0208459		1.8252	-0.0100463	0.0208975	0.0032503	0.0213705	-0.00023	0.0367668
	1.83365	-0.0035274	0.0209426	0.0106471	0.0280682	-0.0095364	0.0212242		1.83365	-0.0098488	0.021744	0.00351789	0.0214656	0.0010463	0.0364055
	1.8421	-0.003631	0.0214274	0.00990634	0.0279011	-0.0100451	0.0211112		1.8421	-0.0099207	0.0225326	0.00337457	0.0213059	0.00123721	0.0367608
	1.85055	-0.0033757	0.0216696	0.00978412	0.0288558	-0.0099311	0.0212025		1.85055	-0.0094424	0.022653	0.00261527	0.0217067	-0.0001976	0.0357345
	1.859	-0.0031789	0.0209605	0.0100262	0.0281857	-0.0094455	0.021284		1.859	-0.0097331	0.0221287	0.00357316	0.0221991	0.00067756	0.036643
	1.86745	-0.0033474	0.0212523	0.00999971	0.0283048	-0.0092725	0.0210175		1.86745	-0.0090999	0.0216969	0.00487787	0.0224557	0.00079431	0.0370083
	1.8759	-0.0026239	0.021443	0.00962011	0.0283936	-0.009597	0.021279		1.8759	-0.0086954	0.0215209	0.00402494	0.0225088	-5.403e-05	0.0375377
	1.88435	-0.0033294	0.0205648	0.0103712	0.0279396	-0.0096149	0.0208847		1.88435	-0.0089872	0.0216135	0.00387077	0.0225345	0.00064598	0.038581
	1.8928	-0.0030023	0.0207005	0.0097622	0.0278267	-0.009611	0.0213598		1.8928	-0.0087032	0.0217215	0.00410396	0.0229081	0.00085624	0.0381803
	1.90125	-0.0035042	0.0208714	0.0104016	0.0283403	-0.0093025	0.021574		1.90125	-0.010161	0.0214396	0.00436825	0.0232415	0.00012432	0.0379396
	1.9097	-0.0029736	0.0204215	0.0100239	0.0279797	-0.0092537	0.0214562		1.9097	-0.0088821	0.0221868	0.00500514	0.0241334	-0.0006168	0.0390577
	1.91815	-0.0034413	0.0206681	0.00973984	0.0281441	-0.009636	0.0208811		1.91815	-0.0104684	0.0217668	0.00537816	0.0241743	0.00198473	0.0403104
	1.9266	-0.0035921	0.0203842	0.0101195	0.0283259	-0.0088571	0.0214042		1.9266	-0.009872	0.0212244	0.00507744	0.0239356	0.00091704	0.0401476
	1.93505	-0.0033677	0.0202698	0.00989283	0.0282675	-0.0093932	0.0213157		1.93505	-0.0103704	0.0212997	0.00549291	0.0238827	0.00189689	0.0413317
	1.9435	-0.003406	0.0199389	0.0102913	0.0286617	-0.0090978	0.0214829		1.9435	-0.0103093	0.021182	0.00494652	0.023645	0.00065491	0.0420672
	1.95195	-0.0034623	0.0201147	0.00985276	0.0290276	-0.008991	0.0206333		1.95195	-0.0109042	0.0213597	0.00500601	0.0235975	0.00147019	0.0419001
	1.9604	-0.003574	0.0198068	0.0107391	0.0290789	-0.011549	0.0200246		1.9604	-0.0106989	0.0210976	0.00499734	0.0231283	0.00109012	0.0424395
	1.96885	-0.0033914	0.0202887	0.0104601	0.0293934	-0.0113544	0.0197388		1.96885	-0.0108282	0.0212987	0.00506419	0.0234221	0.00206117	0.044632
	1.9773	-0.003401	0.0204518	0.0106026	0.0295248	-0.0104844	0.0202277		1.9773	-0.0106052	0.0217815	0.00390061	0.022703	0.00273556	0.0452368
	1.98575	-0.0040764	0.0212234	0.0110638	0.0293534	-0.0090196	0.0215012		1.98575	-0.011339	0.0211363	0.00373027	0.0228097	0.00204489	0.0456951
	1.9942	-0.0034328	0.02071	0.0110069	0.0293496	-0.0081436	0.0217475		1.9942	-0.010382	0.0215324	0.00444915	0.0231081	0.00263278	0.0467132
	2.00265	-0.0039758	0.0204999	0.0104507	0.0296108	-0.0084803	0.0219699		2.00265	-0.0116304	0.0217914	0.00373008	0.0226636	0.0036946	0.0472603
	2.0111	-0.004215	0.0207153	0.0107301	0.0294391	-0.0072841	0.023332		2.0111	-0.0113062	0.021308	0.00393553	0.0227915	0.00203929	0.0464846
	2.01955	-0.0035918	0.0208784	0.0096648	0.0290264	-0.0068389	0.0230339		2.01955	-0.0107077	0.0215473	0.00358654	0.0228643	0.00245634	0.0467219
	2.028	-0.0041598	0.0209322	0.00992016	0.0289867	-0.0065593	0.0233465		2.028	-0.0103445	0.0214976	0.00326818	0.0226609	0.00334852	0.0461784
	2.03645	-0.0036974	0.0208009	0.00929982	0.0288612	-0.0065942	0.0231979		2.03645	-0.0111068	0.0211077	0.00344518	0.0227143	0.00300926	0.0463261
	2.0449	-0.0039199	0.0209612	0.00978848	0.0286383	-0.0072668	0.0225542		2.0449	-0.0106122	0.0212746	0.00412289	0.0228113	0.00103412	0.0464005
	2.05335	-0.0039852	0.0204393	0.00923568	0.0284375	-0.0087152	0.0205813		2.05335	-0.0103278	0.0214896	0.00358186	0.0227184	0.00245789	0.0469249
	2.0618	-0.0042161	0.0207293	0.00874866	0.0274753	-0.0093198	0.0205981		2.0618	-0.0111562	0.0212148	0.00392496	0.0229573	0.00275941	0.0469615
	2.07025	-0.0034267	0.0198641	0.00891629	0.0285032	-0.0090926	0.0205981		2.07025	-0.0120785	0.0212126	0.00392212	0.023269	0.00189139	0.0469712
	2.0787	-0.0029779	0.0204487	0.00840887	0.0281781	-0.009725	0.0208182		2.0787	-0.0106663	0.0211317	0.0027053	0.0226573	0.00115886	0.0479272
	2.08715	-0.0029157	0.021116	0.00816756	0.02775	-0.0110609	0.0216492		2.08715	-0.0116512	0.0213321	0.00317589	0.0221193	0.00062328	0.0474884
	2.0956	-0.0029986	0.0206692	0.00873569	0.0277382	-0.010691	0.0214958		2.0956	-0.0125034	0.0211236	0.00290482	0.0224485	0.00132305	0.047477
	2.10405	-0.0027948	0.0203073	0.00845775	0.0278892	-0.01042	0.0219697		2.10405	-0.0125722	0.0211485	0.00302626	0.0223426	0.00196112	0.0486815
	2.1125	-0.0025132	0.0205568	0.00875389	0.0279219	-0.0102765	0.0213125		2.1125	-0.0126409	0.021719	0.00366102	0.022239	0.00120184	0.0478922
	2.12095	-0.0023113	0.0204726	0.00877897	0.0278538	-0.0097214	0.0219644		2.12095	-0.0125803	0.0221582	0.00395313	0.0220924	0.00124044	0.0480453
	2.1294	-0.0033268	0.0196131	0.00839476	0.0276242	-0.0091148	0.0216382		2.1294	-0.0140446	0.0215945	0.00345936	0.0219646	0.00190648	0.0486632
	2.13785	-0.0035411	0.0199768	0.00758972	0.0271656	-0.0086287	0.0213372		2.13785	-0.0128651	0.021523	0.0033978	0.022477	0.00160893	0.047976
	2.1463	-0.0029287	0.0203896	0.00790831	0.0271036	-0.008559	0.0209202		2.1463	-0.0121597	0.0221685	0.00277162	0.0218093	0.00089084	0.0482274
	2.15475	-0.0024223	0.0206742	0.00787501	0.0272164	-0.0082445	0.0208387		2.15475	-0.0115513	0.0219046	0.00282429	0.0224611	0.00235732	0.0484675
	2.1632	-0.0028764	0.0202831	0.00736474	0.0269915	-0.008464	0.0208559		2.1632	-0.0122401	0.0217994	0.00333783	0.0223944	0.00140873	0.0478413
	2.17165	-0.0024789	0.0201377	0.0077482	0.027288	-0.0067801	0.0205965		2.17165	-0.0124227	0.0215895	0.00314981	0.0225169	0.00117002	0.0478979
	2.1801	-0.0024143	0.0201445	0.00757137	0.0270458	-0.0064526	0.0203397		2.1801	-0.0121881	0.0219333	0.00319712	0.022522	0.00033355	0.0476522
	2.18855	-0.0025125	0.0197626	0.00768049	0.0272637	-0.0064619	0.0206931		2.18855	-0.0124772	0.0218783	0.00224078	0.0224486	0.00202147	0.0488681
	2.197	-0.0023683	0.0202759	0.00788383	0.0274395	-0.0064249	0.021133		2.197	-0.0120917	0.0217686	0.00264039	0.0226566	0.00093736	0.0483279
	2.20545	-0.0021062	0.0196348	0.00813981	0.0279487	-0.0062329	0.0210686		2.20545	-0.0121645	0.0224068	0.00242694	0.0226345	0.00166258	0.0482231
	2.2139	-0.0018863	0.0203443	0.00806334	0.0282671	-0.0062204	0.0213536		2.2139	-0.012205	0.0215539	0.00261606	0.0224326	0.00046796	0.0484832
	2.22235	-0.0014421	0.0202083	0.00764919	0.0285682	-0.005769	0.0217943		2.22235	-0.0136686	0.0223845	0.0027225	0.0221427	0.00178426	0.0493281
	2.2308	-0.0026209	0.0204381	0.00784193	0.0285945	-0.0052921	0.0219404		2.2308	-0.0131091	0.0218779	0.00240553	0.0220894	0.00153049	0.0498115
	2.23925	-0.0029278	0.0204644	0.00715529	0.0287507	-0.0048376	0.0221514		2.23925	-0.0132048	0.0222311	0.00258763	0.0224203	0.00115017	0.049829
	2.2477	-0.0032683	0.0204378	0.00736385	0.0277559	-0.005366	0.0225505		2.2477	-0.0138554	0.0218904	0.00297235	0.0226352	0.00145465	0.0498613
	2.25615	-0.0030833	0.0209927	0.00733517	0.0279955	-0.0057431	0.0225412		2.25615	-0.0138707	0.0216087	0.00246137	0.0224207	0.0003928	0.0503766
	2.2646	-0.002881	0.0208522	0.00681961	0.0278297	-0.0054726	0.0230156		2.2646	-0.0138085	0.0218153	0.00195505	0.0225991	0.00079737	0.0512469
	2.27305	-0.003141	0.0219652	0.0070462	0.0280132	-0.0053684	0.0234703		2.27305	-0.0137793	0.0210972	-0.0001936	0.0247307	0.00053327	0.051558
	2.2815	-0.0030197	0.0214925	0.00742403	0.0279677	-0.0049625	0.0235939		2.2815	-0.013374	0.0208335	0.00043823	0.024913	0.00079495	0.0517368
	2.28995	-0.0025087	0.0215004	0.00741206	0.0283499	-0.0053435	0.0238002		2.28995	-0.0141659	0.0207511	0.00069368	0.0240649	0.00061631	0.0520393
	2.2984	-0.0028419	0.0218282	0.00728699	0.0275195	-0.0053701	0.0234341		2.2984	-0.0127113	0.020963	0.00123654	0.0240703	0.0003583	0.0517007
	2.30685	-0.0028587	0.0213541	0.00737924	0.0284916	-0.0054083	0.0240237		2.30685	-0.0138255	0.0210634	0.00163193	0.024101	-0.0004042	0.0512205
	2.3153	-0.0034864	0.0214295	0.00725412	0.0279975	-0.0053766	0.0239485		2.3153	-0.0130283	0.0209186	0.00179971	0.0231304	-0.0008019	0.0510837
	2.32375	-0.0029737	0.0213743	0.00706027	0.02795	-0.0050452	0.0240099		2.32375	-0.0143368	0.0212204	0.00158874	0.0227104	-0.0013735	0.051305
	2.3322	-0.0037252	0.0210012	0.00735525	0.0284113	-0.0053458	0.0245843		2.3322	-0.0131787	0.0213893	0.00246303	0.023531	-0.0008383	0.0521021
	2.34065	-0.0039124	0.0212823	0.0075028	0.0283832	-0.0047287	0.0250414		2.34065	-0.0130635	0.0215015	0.00150138	0.0234907	-0.0009726	0.0509424
	2.3491	-0.0034871	0.0213073	0.00829223	0.0285705	-0.0047484	0.0247407		2.3491	-0.0129913	0.0215808	0.00182521	0.023538	-0.0014187	0.0508118
	2.35755	-0.0030083	0.0215586	0.00754656	0.0287001	-0.0045142	0.025133		2.35755	-0.0133019	0.0217674	0.00209325	0.0243444	-0.0016461	0.0503537
	2.366	-0.0035696	0.0218064	0.00705313	0.0281895	-0.0049492	0.0249489		2.366	-0.0128372	0.0206539	0.00182402	0.0232962	-0.0018521	0.0502488
	2.37445	-0.0032551	0.0219815	0.00766178	0.0293794	-0.0044596	0.0256746		2.37445	-0.0138843	0.0207775	0.00211729	0.0227161	-0.0014225	0.0499006
	2.3829	-0.003856	0.0218398	0.00808688	0.0294037	-0.0044945	0.0258244		2.3829	-0.0131431	0.020844	0.00246223	0.0226705	-0.0015128	0.0493908
	2.39135	-0.0031032	0.0217355	0.00846393	0.0300994	-0.0049924	0.0258968		2.39135	-0.0125262	0.0205902	0.00314757	0.0228818	-0.001987	0.0491862
	2.3998	-0.002894	0.0216047	0.00824486	0.0296279	-0.0050476	0.0262933		2.3998	-0.0111904	0.0203019	0.0031315	0.0227759	-0.0018631	0.0478677
	2.40825	-0.0038856	0.0217403	0.00830208	0.0296819	-0.0043231	0.0272528		2.40825	-0.0105253	0.0207124	0.00316002	0.0227804	-0.0005885	0.0482433
	2.4167	-0.0038013	0.0218983	0.00789972	0.0303983	-0.0045314	0.0273115		2.4167	-0.012082	0.0203757	0.00302625	0.0227168	-0.001419	0.0484199
	2.42515	-0.0042522	0.0217294	0.00819966	0.0299138	-0.0046173	0.0276856		2.42515	-0.010902	0.0202896	0.0022844	0.0230115	-0.0013985	0.0478266
	2.4336	-0.0042926	0.0220371	0.00852368	0.0300821	-0.0041521	0.0286156		2.4336	-0.011173	0.0204762	0.00246473	0.0227899	9.6897e-05	0.0480718
	2.44205	-0.0044461	0.0218136	0.00889283	0.0304032	-0.004052	0.02914		2.44205	-0.0120811	0.0204568	0.00291284	0.0228208	-0.0005939	0.0479097
	2.4505	-0.0039989	0.0219626	0.00827714	0.0299378	-0.0045086	0.0289091		2.4505	-0.0124208	0.0201401	0.00332572	0.0233548	0.00105983	0.0460331
	2.45895	-0.0042043	0.0221151	0.00905639	0.0300624	-0.003626	0.0296673		2.45895	-0.0117313	0.0202891	0.00362737	0.0233112	0.0059531	0.0391467
	2.4674	-0.0044858	0.0216081	0.00902186	0.0299775	-0.0039824	0.0295892		2.4674	-0.0116636	0.0199489	0.00314911	0.023394	0.00858568	0.0384492
	2.47585	-0.0040136	0.022192	0.00926063	0.0298844	-0.0039457	0.0302538		2.47585	-0.01183	0.0198804	0.00290999	0.0240448	0.00860535	0.0382119
	2.4843	-0.0041773	0.0220688	0.00840522	0.0301604	-0.0037349	0.03096		2.4843	-0.0126393	0.0199241	0.00381229	0.0247579	0.0087787	0.0392226
	2.49275	-0.0041229	0.022521	0.00864741	0.0300493	-0.0035626	0.0313467		2.49275	-0.0123967	0.0195532	0.00374822	0.0246158	0.00815891	0.0398267
	2.5012	-0.0044372	0.023461	0.00903291	0.0302431	-0.0040823	0.0312697		2.5012	-0.0125554	0.0205156	0.00317226	0.0248562	0.00757205	0.0395972
	2.50965	-0.0035461	0.0231239	0.00916909	0.0302074	-0.0038248	0.0309018		2.50965	-0.0129027	0.020087	0.00295008	0.0248034	0.0133196	0.035906
	2.5181	-0.004044	0.0227394	0.00879248	0.029733	-0.0028171	0.0309079		2.5181	-0.0128775	0.0206177	0.00363569	0.0244674	0.0132694	0.0352353
	2.52655	-0.0042724	0.0229915	0.00902008	0.0302934	-0.0029238	0.0311327		2.52655	-0.012144	0.020536	0.00411834	0.0246917	0.0129594	0.0347065
	2.535	-0.0045879	0.022864	0.00872518	0.0301968	-0.0033081	0.031303		2.535	-0.0125477	0.0202046	0.00361878	0.0243553	0.0140393	0.0352578
	2.54345	-0.0040332	0.0226237	0.00733081	0.0296856	-0.0027446	0.0319666		2.54345	-0.0119758	0.02075	0.00320505	0.0243447	0.0111925	0.0365973
	2.5519	-0.0036665	0.0229435	0.00767006	0.0300365	-0.0022709	0.0320599		2.5519	-0.0131208	0.0205113	0.0027578	0.0249386	0.0105904	0.0370049
	2.56035	-0.0040645	0.0232349	0.00790941	0.0302543	-0.0017287	0.032581		2.56035	-0.0127962	0.0208098	0.00344819	0.0245848	0.0110537	0.0369448
	2.5688	-0.0033923	0.0236113	0.00811505	0.0303077	-0.0020483	0.0328391		2.5688	-0.0127789	0.0209509	0.00288354	0.0242808	0.0113458	0.0366489
	2.57725	-0.0037563	0.0232119	0.00801062	0.0301303	-0.0022321	0.0331011		2.57725	-0.0124781	0.0206627	0.00302181	0.0241829	0.0104917	0.0371826
	2.5857	-0.0047921	0.0231311	0.00853793	0.0299926	-0.0016973	0.0336897		2.5857	-0.0125242	0.0209711	0.00352518	0.0241473	0.0104138	0.0360933
	2.59415	-0.0038999	0.0233986	0.00789183	0.0301122	-0.0017141	0.0338086		2.59415	-0.0117294	0.021157	0.00312086	0.0240355	0.0119458	0.0356684
	2.6026	-0.0040234	0.0233274	0.00806698	0.030914	-0.0019952	0.0327891		2.6026	-0.0113422	0.0212114	0.00348905	0.0245034	0.0124006	0.0353419
	2.61105	-0.0040703	0.0231198	0.00835856	0.031192	-0.0032592	0.0327146		2.61105	-0.0120637	0.0210557	0.00422712	0.0243904	0.0127131	0.035664
	2.6195	-0.0033795	0.0234823	0.00856719	0.0307544	-0.0032888	0.03166		2.6195	-0.0126259	0.0205317	0.00434572	0.0241292	0.0120714	0.0371851
	2.62795	-0.0035009	0.0234319	0.0084345	0.0305629	-0.0029483	0.0310799		2.62795	-0.0121378	0.0212662	0.00414808	0.0241087	0.0122304	0.0372058
	2.6364	-0.0024154	0.023148	0.0079738	0.0309496	-0.003928	0.0314668		2.6364	-0.0119861	0.0209328	0.0039148	0.0245452	0.0119493	0.0368074
	2.64485	-0.0016934	0.023204	0.00803703	0.0306837	-0.0050859	0.0319146		2.64485	-0.0127825	0.0208573	0.00371858	0.0246555	0.0125818	0.0379899
	2.6533	-0.0016118	0.0237914	0.00760352	0.0311317	-0.004905	0.0323726		2.6533	-0.0121057	0.0212706	0.00430056	0.0249833	0.0127014	0.0382933
	2.66175	-0.0018766	0.0234932	0.00800296	0.0313095	-0.0048564	0.0328065		2.66175	-0.0121224	0.0212379	0.00475977	0.0249394	0.0138302	0.0376291
	2.6702	-0.0017326	0.0239786	0.00821668	0.0305616	-0.0061883	0.0330987		2.6702	-0.0134713	0.0216004	0.00367329	0.0249054	0.012348	0.0376225
	2.67865	-0.0027133	0.0235597	0.00723452	0.0301986	-0.0063343	0.0346646		2.67865	-0.014471	0.0219055	0.00455525	0.0248662	0.0127448	0.0379649
	2.6871	-0.0032237	0.0234603	0.00751697	0.0310843	-0.0062724	0.0346354		2.6871	-0.0141583	0.0216541	0.00384402	0.0252434	0.0117096	0.0376882
	2.69555	-0.0020474	0.023172	0.00754676	0.0305586	-0.0049674	0.034885		2.69555	-0.0142715	0.0214785	0.00359092	0.0252097	0.0122186	0.0375945
	2.704	-0.0017467	0.0231674	0.0075481	0.0311699	-0.0058048	0.0350349		2.704	-0.0132352	0.021564	0.00355208	0.0250342	0.012139	0.0377049
	2.71245	-0.0015057	0.0234137	0.00791576	0.0312739	-0.0057509	0.0347159		2.71245	-0.0133126	0.0214247	0.00300964	0.0248502	0.0124666	0.0374513
	2.7209	-0.0007239	0.0232848	0.00780008	0.0311152	-0.0060427	0.0348653		2.7209	-0.013948	0.0209742	0.00382643	0.0247307	0.0126802	0.0377044
	2.72935	-0.0013195	0.0234162	0.00665423	0.0308007	-0.0058016	0.0348822		2.72935	-0.0131087	0.0217384	0.00316812	0.0243434	0.0119714	0.0380476
	2.7378	-0.0017364	0.0230271	0.00786429	0.0304311	-0.0062402	0.0345669		2.7378	-0.0145661	0.0222147	0.00291638	0.0242181	0.0132642	0.0384984
	2.74625	-0.0019041	0.0232514	0.00854949	0.0307683	-0.0072128	0.0358869		2.74625	-0.0145515	0.0214043	0.00302579	0.0243684	0.0123419	0.0382014
	2.7547	-0.0017011	0.0231378	0.00869552	0.0310745	-0.0077123	0.0368741		2.7547	-0.0139418	0.0217112	0.00288009	0.0244662	0.0127168	0.0390032
	2.76315	-0.0015422	0.0231433	0.00895893	0.030803	-0.0079894	0.0364938		2.76315	-0.0150488	0.0223191	0.00219953	0.0239045	0.01196	0.0387962
	2.7716	-0.0021915	0.0231397	0.0096575	0.0307215	-0.0071414	0.0366651		2.7716	-0.0149901	0.0214627	0.00230157	0.0234094	0.0128786	0.0387888
	2.78005	-0.0030585	0.0235325	0.00915736	0.0305049	-0.0073442	0.0361859		2.78005	-0.013878	0.0222268	0.0022476	0.0237969	0.0106421	0.0387034
	2.7885	-0.0032557	0.0234968	0.0092965	0.0305751	-0.0073356	0.0359934		2.7885	-0.0150321	0.0225193	0.00166578	0.0232648	0.0113292	0.0385288
	2.79695	-0.0036824	0.0238231	0.0101212	0.030788	-0.0062259	0.0352541		2.79695	-0.0133508	0.0230141	0.00229152	0.0231226	0.0119561	0.0389796
	2.8054	-0.0040965	0.0239598	0.0102229	0.0308664	-0.0055201	0.0348978		2.8054	-0.0137599	0.0229796	0.002088	0.0229223	0.0117545	0.0386981
	2.81385	-0.0030337	0.0241205	0.0105214	0.0308766	-0.0056195	0.034789		2.81385	-0.0139969	0.0234542	0.00175721	0.0227952	0.0112193	0.0389433
	2.8223	-0.0034352	0.0246017	0.0105416	0.0305308	-0.0063514	0.0345019		2.8223	-0.0148569	0.0234928	0.00158498	0.0228167	0.0106165	0.0388353
	2.83075	-0.0026244	0.0240351	0.0102269	0.0302738	-0.0064086	0.0341512		2.83075	-0.0142025	0.0229727	0.00095876	0.0220344	0.0101278	0.0387968
	2.8392	-0.0027134	0.0237012	0.0102245	0.0292493	-0.0079683	0.0352619		2.8392	-0.013532	0.022214	0.00086245	0.0226727	0.0101213	0.0391311
	2.84765	-0.0018116	0.023644	0.0104026	0.0298537	-0.008977	0.0344872		2.84765	-0.0138717	0.0227806	0.00145819	0.0225887	0.0109103	0.0399834
	2.8561	-0.0023477	0.0242266	0.0102414	0.0292388	-0.0082629	0.0341868		2.8561	-0.012676	0.0231034	0.00102516	0.0225653	0.00981131	0.0402646
	2.86455	-0.0013782	0.024558	0.0105554	0.0291371	-0.007305	0.0338536		2.86455	-0.0126804	0.0232212	0.00169228	0.0227911	0.00928024	0.0396662
	2.873	-0.0015879	0.0243153	0.0101983	0.0288197	-0.0070699	0.0345234		2.873	-0.0128697	0.0228683	0.00152635	0.0226853	0.00982629	0.0401439
	2.88145	-0.0019335	0.024918	0.00943819	0.0280951	-0.006788	0.0346341		2.88145	-0.0123744	0.0231656	0.00172759	0.0228437	0.0107657	0.0397663
	2.8899	-0.0017106	0.025517	0.0093566	0.02888	-0.0066385	0.0342753		2.8899	-0.0132488	0.0232495	0.00132098	0.0220632	0.0117609	0.0397096
	2.89835	-0.0015191	0.0260115	0.00958107	0.0281453	-0.0066638	0.0340653		2.89835	-0.013272	0.0234564	0.00202291	0.0215334	0.0103251	0.0393707
	2.9068	-0.0013976	0.0259163	0.00896207	0.0285062	-0.0068011	0.033863		2.9068	-0.0126093	0.0231718	0.00256655	0.0216396	0.0107076	0.0395498
	2.91525	-0.0022208	0.0253174	0.00856366	0.0272806	-0.0065063	0.0337852		2.91525	-0.013045	0.0235946	0.00228319	0.0219323	0.0112798	0.0395644
	2.9237	-0.002223	0.0255866	0.00902176	0.0274395	-0.005935	0.033582		2.9237	-0.0131246	0.023597	0.00244713	0.0216402	0.0110788	0.0396544
	2.93215	-0.0013058	0.025418	0.00823963	0.0278668	-0.0058502	0.0336269		2.93215	-0.0134012	0.0226741	0.00206423	0.0214865	0.00930113	0.0398124
	2.9406	-0.0015535	0.0251339	0.00901594	0.0278195	-0.0063775	0.0330431		2.9406	-0.0126122	0.0238253	0.00207811	0.0216486	0.00878815	0.0403968
	2.94905	-0.0017142	0.0249927	0.00883588	0.0283179	-0.0063552	0.0328838		2.94905	-0.0132733	0.0236721	0.00170331	0.0213334	0.00843557	0.0407163
	2.9575	-0.0019088	0.0246713	0.00855144	0.0283778	-0.0062778	0.0326594		2.9575	-0.0125455	0.023591	0.0023522	0.0211553	0.00960361	0.0402494
	2.96595	-0.0015726	0.0243908	0.00816063	0.0280951	-0.0061539	0.0323819		2.96595	-0.0132872	0.0235114	0.00262282	0.0216909	0.0105574	0.0418266
	2.9744	-0.0015507	0.024322	0.00810301	0.0281857	-0.0065097	0.0324448		2.9744	-0.012979	0.0232515	0.00354923	0.021558	0.0100312	0.0414111
	2.98285	-0.0012907	0.0246327	0.00758685	0.0288404	-0.0068071	0.0318036		2.98285	-0.0127665	0.0236556	0.00375552	0.0216963	0.0106082	0.0418464
	2.9913	-0.0015956	0.0242905	0.00820667	0.0292235	-0.0066358	0.0318806		2.9913	-0.0121723	0.0235709	0.0021735	0.0213088	0.0102338	0.042286
	2.99975	-0.0017419	0.024601	0.00771925	0.0289656	-0.0069245	0.0311395		2.99975	-0.0118135	0.0235681	0.00279368	0.0212807	0.0086487	0.0420514
	3.0082	-0.0005743	0.0244745	0.00786537	0.0289632	-0.0066753	0.0312579		3.0082	-0.0122761	0.0235752	0.00264821	0.02093	0.0100105	0.0416364
	3.01665	-0.0003718	0.0247269	0.00744175	0.0292502	-0.0061775	0.0308229		3.01665	-0.012572	0.0238674	0.00316399	0.020763	0.00839005	0.0424389
	3.0251	-0.0002906	0.0244649	0.00726845	0.0297955	-0.0064179	0.0308674		3.0251	-0.0133328	0.0240191	0.0036194	0.0215805	0.00923503	0.0423236
	3.03355	-0.0006867	0.0240248	0.00735758	0.0292719	-0.0059078	0.0306135		3.03355	-0.0132518	0.0239383	0.00322478	0.0216963	0.00874194	0.0422004
	3.042	-0.0010883	0.024214	0.00808473	0.029157	-0.0062989	0.0307029		3.042	-0.0115717	0.0244037	0.00373303	0.022349	0.00914328	0.0422894
	3.05045	-0.0011715	0.0238606	0.00809814	0.0295553	-0.0061804	0.0303306		3.05045	-0.0123709	0.0241351	0.00264661	0.0217924	0.00722927	0.0425529
	3.0589	-0.0013131	0.0238112	0.0075063	0.0294583	-0.0061346	0.0309814		3.0589	-0.012589	0.0241291	0.00293723	0.0215432	0.00813105	0.0431016
	3.06735	-0.0015753	0.0240898	0.00778016	0.0301121	-0.0060132	0.030006		3.06735	-0.0118032	0.0242274	0.00322743	0.0215411	0.00622943	0.043601
	3.0758	-0.0020049	0.0233711	0.00814418	0.0302492	-0.0074939	0.0289112		3.0758	-0.0127081	0.0249492	0.0035622	0.0215158	0.00686984	0.0430714
	3.08425	-0.0017144	0.0237356	0.00786351	0.0303119	-0.0066907	0.0287948		3.08425	-0.0129988	0.0250648	0.00323313	0.0214	0.00670246	0.0434625
	3.0927	-0.0015126	0.023751	0.00810788	0.030003	-0.0072898	0.0284942		3.0927	-0.01341	0.0249566	0.00188778	0.0225022	0.00548912	0.0434977
	3.10115	-0.0012442	0.0242213	0.00755593	0.0304276	-0.0069504	0.0281276		3.10115	-0.0122347	0.0257868	0.00060283	0.0225918	0.00587861	0.0430031
	3.1096	-0.0012134	0.0237512	0.00750721	0.0304702	-0.0070008	0.0282323		3.1096	-0.0124309	0.0257319	0.00124296	0.0221566	0.00590402	0.043098
	3.11805	-0.0016516	0.0238308	0.0079795	0.0299877	-0.0069018	0.0279724		3.11805	-0.0118051	0.0260154	0.00138596	0.0224668	0.00555837	0.0428781
	3.1265	-0.0015375	0.0244862	0.00795631	0.0301107	-0.0070821	0.0280727		3.1265	-0.0126087	0.0255207	-3.593e-05	0.0228385	0.00513965	0.0438597
	3.13495	-0.0015073	0.0246684	0.00747239	0.0305034	-0.0071279	0.0276111		3.13495	-0.0113917	0.0262107	1.5846e-05	0.0223006	0.00662482	0.0437349
	3.1434	-0.0011043	0.0246928	0.00736934	0.0300991	-0.008033	0.0274409		3.1434	-0.0119066	0.0264813	-0.0003471	0.0226153	0.00697601	0.0437574
	3.15185	-0.0022169	0.0255373	0.00778933	0.0304609	-0.0082289	0.0269583		3.15185	-0.0112971	0.0263005	-0.0005444	0.0220023	0.00401517	0.0447548
	3.1603	-0.0023521	0.0252849	0.00792647	0.0305626	-0.0077104	0.0270614		3.1603	-0.0116464	0.026954	-0.0006033	0.0229562	0.00439547	0.0456828
	3.16875	-0.0018847	0.0252038	0.00776842	0.030566	-0.0071192	0.0265979		3.16875	-0.0121815	0.0267819	-3.639e-05	0.0241455	0.0042427	0.0453224
	3.1772	-0.0026066	0.0249972	0.00753785	0.0306545	-0.0066201	0.0265638		3.1772	-0.0121143	0.0262624	-8.162e-05	0.0242261	0.00544786	0.0450581
	3.18565	-0.0015559	0.0252988	0.00792977	0.0302733	-0.0059667	0.0264653		3.18565	-0.0120928	0.0272045	-0.0005944	0.0242993	0.00472766	0.0451661
	3.1941	-0.0018608	0.0251701	0.00806501	0.0309198	-0.0064341	0.0259131		3.1941	-0.0133557	0.0271907	-5.168e-05	0.0254602	0.00491398	0.0447812
	3.20255	-0.0014331	0.0251461	0.00794282	0.0305887	-0.0072117	0.0260617		3.20255	-0.0119768	0.027572	-0.0005791	0.0254648	0.00511346	0.0452396
	3.211	-0.0011952	0.0258219	0.0083558	0.0307554	-0.0068864	0.0255589		3.211	-0.0127807	0.026427	-0.0001646	0.0256048	0.00583573	0.0452204
	3.21945	-0.001037	0.025712	0.00814839	0.0307506	-0.0065903	0.0258358		3.21945	-0.0118487	0.0269804	0.00010254	0.0249904	0.00555849	0.0447173
	3.2279	-0.0006273	0.0253343	0.00848905	0.0309089	-0.0056803	0.0256311		3.2279	-0.0123146	0.0271297	-0.0006075	0.0248967	0.0057444	0.0448276
	3.23635	-0.0010579	0.0251833	0.00843346	0.0302517	-0.005914	0.0255047		3.23635	-0.0114198	0.0274327	-0.000868	0.0250403	0.00528909	0.0442668
	3.2448	-8.646e-05	0.0249546	0.00827124	0.0301951	-0.0061827	0.025507		3.2448	-0.0114779	0.0274036	0.00012905	0.0250115	0.00832785	0.0418352
	3.25325	-0.0009575	0.0244838	0.00797367	0.0297019	-0.0059558	0.0254067		3.25325	-0.0114602	0.0274416	-0.0002364	0.0251412	0.0105441	0.0411339
	3.2617	-0.0006154	0.0252217	0.00772631	0.0300734	-0.0062786	0.0250945		3.2617	-0.011634	0.0268219	-0.0001643	0.0250193	0.00942446	0.0411146
	3.27015	-0.0013716	0.0250456	0.00806138	0.0303309	-0.0058424	0.0253104		3.27015	-0.0132195	0.0271455	-0.0007254	0.0253804	0.0103079	0.0418731
	3.2786	-0.0011792	0.0248508	0.00871765	0.0304025	-0.0054305	0.0255914		3.2786	-0.0126079	0.0264595	-0.0007816	0.0251992	0.0109919	0.0427259
	3.28705	-0.0019172	0.0243611	0.00906972	0.0309725	-0.0053472	0.0258354		3.28705	-0.011602	0.0267499	-0.0005357	0.0245511	0.00957845	0.0424637
	3.2955	-0.0013187	0.0247897	0.0084129	0.0302969	-0.004924	0.0264777		3.2955	-0.0122224	0.0265363	0.00071297	0.0253432	0.0100079	0.0428744
	3.30395	-0.0009004	0.025462	0.00890523	0.0304563	-0.0050549	0.0263111		3.30395	-0.0118362	0.025905	0.00100812	0.0250626	0.0106826	0.0434011
	3.3124	-0.0001233	0.0256731	0.00854356	0.0298312	-0.0053757	0.0263999		3.3124	-0.0124318	0.0268149	0.00093394	0.0253537	0.0108506	0.0432486
	3.32085	-0.0007806	0.0255566	0.00931014	0.0301451	-0.0061002	0.0265666		3.32085	-0.0127138	0.0273336	0.00087528	0.0251849	0.0108229	0.0435167
	3.3293	-0.0006024	0.026218	0.00923871	0.0298253	-0.0059863	0.0265685		3.3293	-0.0125406	0.0266857	0.00075533	0.0252754	0.0106041	0.0435429
	3.33775	-0.0009147	0.0253164	0.00934908	0.0308709	-0.0060016	0.0265804		3.33775	-0.0123307	0.0264225	0.00102312	0.0252854	0.00939686	0.0422724
	3.3462	-0.0006416	0.025493	0.00894307	0.0306889	-0.0052752	0.0264584		3.3462	-0.0119183	0.026272	0.00109468	0.0253681	0.0110736	0.0425782
	3.35465	-0.0003017	0.0245974	0.00930571	0.0309511	-0.0057331	0.0265836		3.35465	-0.0125473	0.0258295	0.00157632	0.0263325	0.0110056	0.0432464
	3.3631	-0.0002776	0.024955	0.00965266	0.0307178	-0.005288	0.0266436		3.3631	-0.0114123	0.0266531	0.00171116	0.0269166	0.0107385	0.0424663
	3.37155	-0.0002283	0.0250823	0.00957979	0.0311911	-0.0057409	0.0261357		3.37155	-0.013287	0.0260449	0.0019837	0.0272676	0.0107358	0.0430791
	3.38	-0.0006898	0.0242422	0.00940444	0.0317231	-0.0057232	0.026274		3.38	-0.0115017	0.0260004	0.00228391	0.027578	0.0121076	0.0428784
	3.38845	-0.0010501	0.0248761	0.00941767	0.0312143	-0.0056204	0.0254925		3.38845	-0.0133325	0.0263869	0.00100639	0.0273871	0.0122816	0.0428875
	3.3969	-0.0006187	0.0246158	0.00953923	0.0310219	-0.0051194	0.0257797		3.3969	-0.0129619	0.0262303	0.00112898	0.0276401	0.0115539	0.0429865
	3.40535	-0.0015338	0.0239936	0.0100214	0.0316793	-0.0059566	0.0253559		3.40535	-0.0129641	0.0258541	0.00130213	0.0277972	0.0110942	0.0424311
	3.4138	-0.0006049	0.0240482	0.00941091	0.0314956	-0.0070219	0.0245237		3.4138	-0.0123581	0.0263826	0.000702	0.0272533	0.0108953	0.0428744
	3.42225	-0.0007434	0.0237218	0.00948876	0.0315501	-0.0068733	0.0243607		3.42225	-0.0123704	0.0259298	0.0012502	0.0273838	0.0128869	0.0435941
	3.4307	-0.0012753	0.0234569	0.00929432	0.0319745	-0.0070499	0.0243389		3.4307	-0.0135966	0.0256676	0.0007096	0.0269513	0.0122509	0.0436793
	3.43915	-0.0015489	0.0235908	0.00941158	0.0316169	-0.0069953	0.0240897		3.43915	-0.0121115	0.0256746	0.00012869	0.0269218	0.0132647	0.0442235
	3.4476	-0.000649	0.0233175	0.00918663	0.0318127	-0.0065214	0.0241502		3.4476	-0.0103009	0.0269949	0.00090268	0.0267751	0.011618	0.0449428
	3.45605	-0.0009804	0.0237883	0.00917234	0.0318282	-0.0065725	0.0237603		3.45605	-0.0104587	0.0262869	0.00013057	0.0266591	0.00975304	0.0441913
	3.4645	-0.0016026	0.0240193	0.00923037	0.031525	-0.0071979	0.0235801		3.4645	-0.0109907	0.0265139	-0.0001374	0.0263572	0.0116374	0.0450912
	3.47295	-0.0014785	0.023672	0.00949297	0.032147	-0.0072045	0.0237227		3.47295	-0.0116688	0.0264969	0.00029867	0.0263059	0.0116275	0.0453763
	3.4814	-0.0016751	0.0234333	0.00958675	0.032957	-0.006978	0.0234189		3.4814	-0.0118236	0.0262825	0.00075418	0.0266006	0.0116196	0.0472104
	3.48985	-0.0024154	0.0229574	0.00944924	0.0326099	-0.0069365	0.022984		3.48985	-0.0107208	0.0257957	0.00055098	0.0267055	0.011087	0.0476233
	3.4983	-0.0020385	0.0232653	0.00896733	0.0328633	-0.0067408	0.0234318		3.4983	-0.0113499	0.0263603	0.00023882	0.0263986	0.00967987	0.047561
	3.50675	-0.0022867	0.0232736	0.00932667	0.0331702	-0.006628	0.0227574		3.50675	-0.0127227	0.0257746	0.00058858	0.0259922	0.0106795	0.0481205
	3.5152	-0.0022642	0.0232639	0.0087641	0.0330972	-0.0064306	0.0232496		3.5152	-0.0115587	0.025427	0.00105512	0.0266029	0.0124105	0.0480032
	3.52365	-0.0023266	0.0231558	0.00937496	0.0329308	-0.0065442	0.0227783		3.52365	-0.0119582	0.0257719	0.00125122	0.0279456	0.0110367	0.0484214
	3.5321	-0.0028295	0.022836	0.00870059	0.0331553	-0.0065163	0.0227205		3.5321	-0.0125635	0.0258068	0.00131418	0.027883	0.00920735	0.0475607
	3.54055	-0.0025739	0.0230573	0.00901564	0.0323564	-0.006161	0.0228301		3.54055	-0.0119846	0.0255597	0.00061485	0.0282851	0.010383	0.0477777
	3.549	-0.0031512	0.0228746	0.00900105	0.0327204	-0.0067531	0.0231165		3.549	-0.0124871	0.0257566	0.00099302	0.027895	0.0101825	0.0476953
	3.55745	-0.0031712	0.0226342	0.00933176	0.0328495	-0.007171	0.0238951		3.55745	-0.0116784	0.0262369	0.0004966	0.0279076	0.0104402	0.0485068
	3.5659	-0.0023314	0.0226336	0.0095046	0.0332266	-0.0073703	0.0241978		3.5659	-0.012554	0.0260732	0.00042163	0.0272123	0.00967729	0.0484538
	3.57435	-0.0022637	0.0227092	0.00873526	0.0327025	-0.0068427	0.0246		3.57435	-0.0113534	0.0255702	0.00030993	0.0272839	0.0113446	0.048951
	3.5828	-0.0030606	0.0226256	0.00874111	0.0329792	-0.0060723	0.0245114		3.5828	-0.0113107	0.0257529	0.00039403	0.0272559	0.0101891	0.0488438
	3.59125	-0.002565	0.0224601	0.00826376	0.0328611	-0.0056047	0.0242078		3.59125	-0.01118	0.0264283	0.00050129	0.0266691	0.00965067	0.0486989
	3.5997	-0.0023215	0.0224797	0.00864068	0.0329747	-0.0063868	0.023591		3.5997	-0.0112156	0.0262706	0.00019428	0.0265994	0.00975412	0.0487372
	3.60815	-0.0028809	0.0221201	0.00884573	0.0327901	-0.0076397	0.0227847		3.60815	-0.0132057	0.0260143	0.00057906	0.0263006	0.00939878	0.0482445
	3.6166	-0.0015312	0.0226387	0.0085145	0.0336041	-0.0075406	0.0227497		3.6166	-0.0121497	0.026158	0.00075488	0.0262885	0.00892981	0.0490073
	3.62505	-0.0025275	0.0221349	0.00792221	0.0332825	-0.007733	0.0223148		3.62505	-0.0112979	0.0263142	0.00115263	0.0263868	0.00772324	0.0489564
	3.6335	-0.0019115	0.0224615	0.00821832	0.0337466	-0.0077856	0.022302		3.6335	-0.0129901	0.0265082	0.00036876	0.0265601	0.00929527	0.0494564
	3.64195	-0.0025175	0.0222325	0.00844306	0.0335746	-0.0075569	0.0223693		3.64195	-0.0116563	0.0258767	-0.0003401	0.0264114	0.00855482	0.0489494
	3.6504	-0.0032331	0.022376	0.00908894	0.0339666	-0.0077516	0.0229064		3.6504	-0.0119559	0.0266664	-0.0012902	0.0271339	0.00846136	0.0491253
	3.65885	-0.0029895	0.022184	0.0093308	0.0340558	-0.0081959	0.0226694		3.65885	-0.0111431	0.0261943	-0.0016234	0.0279892	0.00797498	0.0488914
	3.6673	-0.0034819	0.0223157	0.00873859	0.0330559	-0.0077171	0.0224288		3.6673	-0.0118012	0.0261173	-0.0017564	0.0283258	0.00925974	0.0487742
	3.67575	-0.0033715	0.0223341	0.00908005	0.0340913	-0.007512	0.0221055		3.67575	-0.0118667	0.0266697	-0.0007289	0.0277245	0.00858631	0.0483655
	3.6842	-0.0034142	0.0218665	0.00858015	0.0337607	-0.0079745	0.0219307		3.6842	-0.0123653	0.0257325	7.0799e-05	0.0276618	0.00890592	0.0488736
	3.69265	-0.0029331	0.0224949	0.00852803	0.0338671	-0.0078951	0.0218365		3.69265	-0.0120297	0.025628	-0.0005606	0.027476	0.00863812	0.0489736
	3.7011	-0.0041429	0.0221518	0.00766484	0.0335631	-0.0079418	0.0216147		3.7011	-0.0121388	0.0261523	-0.0004379	0.0277041	0.00950917	0.0490288
	3.70955	-0.0043699	0.0223931	0.00786223	0.0333183	-0.0076592	0.0217623		3.70955	-0.0113909	0.0259878	-0.0005393	0.0268632	0.00913375	0.0493137
	3.718	-0.0038984	0.0223381	0.00740228	0.0334707	-0.0081406	0.0220829		3.718	-0.0122028	0.0266397	-0.0007165	0.027106	0.00993312	0.0496358
	3.72645	-0.0047917	0.022149	0.00780058	0.0331345	-0.0074496	0.0217393		3.72645	-0.0114046	0.0257195	0.00054446	0.0274029	0.0100959	0.0489771
	3.7349	-0.0050127	0.0223414	0.00763162	0.0330859	-0.0076744	0.0216303		3.7349	-0.0108085	0.0262961	0.00027305	0.0271	0.00933353	0.0491755
	3.74335	-0.0047961	0.0220531	0.00822271	0.0330382	-0.0070022	0.021861		3.74335	-0.0122281	0.0265499	-3.682e-05	0.0269957	0.00872151	0.0481837
	3.7518	-0.0051665	0.02184	0.00726701	0.0333661	-0.0078153	0.0218017		3.7518	-0.0128437	0.0263707	0.0001948	0.0271732	0.010298	0.0492642
	3.76025	-0.0057072	0.0215703	0.00737855	0.0333533	-0.0077877	0.0215683		3.76025	-0.0127479	0.0264949	0.00079936	0.0268246	0.00802651	0.0492111
	3.7687	-0.0058278	0.0212691	0.00822953	0.0335513	-0.0067689	0.0216437		3.7687	-0.0139672	0.0256992	0.00065894	0.0272677	0.00939345	0.0489629
	3.77715	-0.0054263	0.0217675	0.00812668	0.0340307	-0.0067748	0.0217491		3.77715	-0.0126051	0.0267404	0.00013155	0.0271883	0.00961296	0.0480517
	3.7856	-0.0058666	0.0221111	0.00821531	0.033752	-0.0067702	0.0213535		3.7856	-0.0133582	0.0265953	0.00021619	0.0272001	0.00895042	0.0493492
	3.79405	-0.0041843	0.0219057	0.00790656	0.0336192	-0.0065887	0.0210634		3.79405	-0.0131468	0.0265212	-3.469e-06	0.0273652	0.0102285	0.0489822
	3.8025	-0.0035131	0.0217899	0.00811849	0.034194	-0.0061886	0.0209798		3.8025	-0.0122435	0.0270693	0.00159663	0.0265615	0.00900073	0.0489509
	3.81095	-0.0030368	0.0217411	0.00738684	0.0337114	-0.0067191	0.0203416		3.81095	-0.0132865	0.0270241	0.00194917	0.0267219	0.00907179	0.0486144
	3.8194	-0.0030541	0.0226352	0.00817913	0.0339291	-0.0063477	0.020559		3.8194	-0.0127546	0.0262618	0.00191473	0.0262518	0.00936839	0.0479158
	3.82785	-0.0030865	0.0221556	0.00802241	0.0338162	-0.0060762	0.0202295		3.82785	-0.0136779	0.0263181	0.00172295	0.025955	0.0086513	0.0486493
	3.8363	-0.0037302	0.0224264	0.00850285	0.0343764	-0.005688	0.0202405		3.8363	-0.0133912	0.0262738	0.00094224	0.0263085	0.00893088	0.048608
	3.84475	-0.003597	0.0221407	0.00850094	0.0344047	-0.0059585	0.0209		3.84475	-0.01234	0.0265087	0.00107685	0.0263751	0.00924987	0.048179
	3.8532	-0.0042279	0.022222	0.0080653	0.0340706	-0.0050612	0.0209002		3.8532	-0.0127716	0.026349	0.0011511	0.0257582	0.00826144	0.0479699
	3.86165	-0.0040809	0.0224853	0.0081568	0.0337198	-0.0051726	0.020451		3.86165	-0.0125047	0.0273475	0.00155723	0.025656	0.00890533	0.0474098
	3.8701	-0.0038119	0.0221909	0.00844928	0.03411	-0.0048204	0.020515		3.8701	-0.0132581	0.0271244	0.0016107	0.0255756	0.0080227	0.0470904
	3.87855	-0.0039469	0.0221794	0.00885378	0.0337985	-0.0054762	0.0206113		3.87855	-0.0123015	0.0273449	0.00155138	0.0259925	0.00770218	0.0466497
	3.887	-0.0042382	0.0221576	0.0098533	0.0336527	-0.0050874	0.0205642		3.887	-0.0137115	0.027197	0.00144817	0.0260239	0.00724587	0.0470153
	3.89545	-0.00508	0.0222187	0.00946786	0.0344092	-0.0052387	0.0208656		3.89545	-0.0135153	0.0274202	0.00184708	0.0261739	0.00779931	0.0467631
	3.9039	-0.0041986	0.0220806	0.00825727	0.0337803	-0.0047029	0.0210691		3.9039	-0.0134442	0.027895	0.00163789	0.0255921	0.00821615	0.0458397
	3.91235	-0.0040964	0.0222805	0.0086097	0.0336955	-0.0043064	0.0213167		3.91235	-0.012508	0.0269224	0.00219412	0.0258849	0.0115279	0.0438121
	3.9208	-0.0038598	0.0218257	0.00776701	0.0336358	-0.0039724	0.0214107		3.9208	-0.0129723	0.0271628	0.00225506	0.0257232	0.0139887	0.0423758
	3.92925	-0.0051247	0.0218544	0.00835408	0.0338957	-0.004235	0.0214446		3.92925	-0.0133413	0.0281058	0.00256897	0.0255869	0.0138521	0.0418058
	3.9377	-0.0048539	0.0217254	0.00877933	0.0334868	-0.0043787	0.0213387		3.9377	-0.0129378	0.0276807	0.00214566	0.025368	0.0130624	0.0427931
	3.94615	-0.0043779	0.021651	0.00845943	0.0334996	-0.0043826	0.021527		3.94615	-0.0132157	0.0277283	0.00157936	0.0256123	0.0120295	0.0415086
	3.9546	-0.0042991	0.0219727	0.00836714	0.0333067	-0.003821	0.0212634		3.9546	-0.0131114	0.0278451	0.00176276	0.0251854	0.0129087	0.0423744
	3.96305	-0.004422	0.0223572	0.00848602	0.033176	-0.0038664	0.0214245		3.96305	-0.013378	0.0276547	0.00199662	0.0254895	0.0117254	0.0428717
	3.9715	-0.0035616	0.0226299	0.0077684	0.0336723	-0.0035882	0.021432		3.9715	-0.0136572	0.0283191	0.00220424	0.0252304	0.013089	0.0440907
	3.97995	-0.0042244	0.0227719	0.00741592	0.0343438	-0.0037297	0.0217004		3.97995	-0.0151207	0.0288567	0.002154	0.025401	0.0122698	0.0440781
	3.9884	-0.0045017	0.0228274	0.00753236	0.0346391	-0.003869	0.0218041		3.9884	-0.0141289	0.028848	0.00162327	0.0251297	0.0104458	0.0438262
	3.99685	-0.0052364	0.0228731	0.00761759	0.035018	-0.0039915	0.0214492		3.99685	-0.0121611	0.0285794	0.00219311	0.0251803	0.0108643	0.0442491
	4.0053	-0.0062588	0.0225225	0.00836575	0.0349254	-0.0043155	0.0215315		4.0053	-0.0122383	0.0283337	0.00162543	0.0253909	0.0114007	0.0449096
	4.01375	-0.0054995	0.0226763	0.00829696	0.0345502	-0.0038829	0.0219632		4.01375	-0.0124165	0.0287593	0.00170001	0.0254939	0.0100136	0.0449941
	4.0222	-0.005374	0.022524	0.00841635	0.034575	-0.0036288	0.0219774		4.0222	-0.0117225	0.0271156	0.00210504	0.0261812	0.0101865	0.0447537
	4.03065	-0.0055256	0.0225524	0.00865597	0.0337708	-0.0042382	0.0217306		4.03065	-0.010087	0.0280177	0.00213683	0.0265337	0.0108329	0.0439776
	4.0391	-0.0059488	0.0224273	0.00853493	0.0335382	-0.0038388	0.0220896		4.0391	-0.0107862	0.0269402	0.00209497	0.0261569	0.0106253	0.0437392
	4.04755	-0.0065715	0.0221661	0.0101371	0.0330943	-0.0040543	0.0220255		4.04755	-0.0108816	0.0279022	0.00215346	0.0262707	0.0103551	0.0435349
	4.056	-0.0062968	0.0220006	0.00892572	0.0328735	-0.0040323	0.0217927		4.056	-0.0113631	0.0278963	0.00201266	0.0262868	0.00909077	0.0432726
	4.06445	-0.0064622	0.0218515	0.0091652	0.0319856	-0.0035595	0.0219733		4.06445	-0.0111452	0.0279046	0.00265823	0.025935	0.0111368	0.0435877
	4.0729	-0.0059051	0.0222754	0.00906278	0.0321325	-0.0040915	0.0218468		4.0729	-0.0116941	0.0276672	0.00198536	0.0261355	0.00952128	0.0433302
	4.08135	-0.0064984	0.0224371	0.00851037	0.0320543	-0.0041898	0.0218186		4.08135	-0.0108019	0.0278083	0.00174224	0.0259452	0.0107928	0.0438356
	4.0898	-0.0069228	0.0229246	0.00809939	0.0330795	-0.0042609	0.0225338		4.0898	-0.0110965	0.0279131	0.00197655	0.0261798	0.0086713	0.0434465
	4.09825	-0.0061942	0.022245	0.00838554	0.0332544	-0.0036371	0.0227684		4.09825	-0.011971	0.0276661	0.00140375	0.0259464	0.0094056	0.0430807
	4.1067	-0.0068847	0.0227643	0.00873694	0.0326503	-0.0043264	0.0225421		4.1067	-0.0109063	0.0278959	0.00138132	0.0263701	0.00740523	0.0428607
	4.11515	-0.0063056	0.0221126	0.00918207	0.0329425	-0.0043088	0.0227725		4.11515	-0.0108625	0.0278728	0.00158387	0.0259751	0.00785246	0.0425112
	4.1236	-0.0068717	0.0224028	0.00874987	0.0325866	-0.0037597	0.0230625		4.1236	-0.0117928	0.0277095	0.00189426	0.0260321	0.00722789	0.0426157
	4.13205	-0.0071239	0.0223231	0.00967112	0.0322941	-0.0040533	0.0235497		4.13205	-0.0110857	0.0273655	0.00080361	0.0254714	0.00650749	0.0427902
	4.1405	-0.0069512	0.0225453	0.0092745	0.0319725	-0.0043357	0.0232826		4.1405	-0.0116721	0.0280407	0.00186071	0.026456	0.00691434	0.0428731
	4.14895	-0.0078688	0.0224099	0.00952941	0.0325485	-0.0043204	0.0236215		4.14895	-0.0112634	0.0275516	0.00162037	0.0266076	0.00656365	0.0427721
	4.1574	-0.0076843	0.0226224	0.00908672	0.0329862	-0.0041639	0.0233417		4.1574	-0.0110729	0.0282324	0.00156401	0.0268355	0.00437139	0.0424984
	4.16585	-0.0067481	0.0224117	0.00970504	0.0333075	-0.0033539	0.023686		4.16585	-0.0112856	0.0277218	0.00115154	0.0262201	0.00663708	0.0423787
	4.1743	-0.0061154	0.0218465	0.0103447	0.0336195	-0.0031006	0.0241736		4.1743	-0.0116348	0.0283444	-3.388e-05	0.0268256	0.00665273	0.04311
	4.18275	-0.0061897	0.0218592	0.0100885	0.0340858	-0.0032619	0.0245391		4.18275	-0.011307	0.0276727	0.00168615	0.0271534	0.0056431	0.0430946
	4.1912	-0.0065731	0.022224	0.00968146	0.0339347	-0.0032969	0.0248116		4.1912	-0.0113703	0.0280523	0.00125158	0.0271028	0.00605936	0.0436089
	4.19965	-0.005901	0.0221934	0.0100412	0.0339472	-0.0041906	0.0243783		4.19965	-0.011962	0.0279718	0.00125262	0.0276939	0.00544331	0.0438015
	4.2081	-0.0062244	0.0223824	0.00976734	0.0333858	-0.0042667	0.0244998		4.2081	-0.0115729	0.0281566	0.00081743	0.0275344	0.00535776	0.0440662
	4.21655	-0.0062304	0.0227399	0.00975507	0.0339107	-0.003843	0.0248319		4.21655	-0.0112491	0.0284673	-0.0003235	0.0272606	0.00461423	0.0447169
	4.225	-0.0067254	0.022132	0.00903865	0.0330729	-0.003776	0.0247637		4.225	-0.0109266	0.027795	-0.0008661	0.0272561	0.0042944	0.0449329
	4.23345	-0.0063216	0.0222175	0.00939219	0.0335047	-0.0036372	0.0240115		4.23345	-0.0119207	0.0286485	-0.0002928	0.0270646	0.0041653	0.0447467
	4.2419	-0.0061961	0.0227124	0.00970043	0.0333968	-0.0048531	0.023939		4.2419	-0.0117764	0.0283122	-0.0002288	0.0268331	0.00312334	0.044265
	4.25035	-0.0055922	0.0221344	0.00958631	0.0335553	-0.006062	0.0227599		4.25035	-0.0119268	0.0281547	-7.595e-05	0.0270788	0.00260226	0.044204
	4.2588	-0.0050335	0.0221977	0.00895187	0.0333822	-0.0074483	0.0210591		4.2588	-0.0128176	0.028411	-0.0007907	0.0268146	0.00223734	0.0442533
	4.26725	-0.0051715	0.0223439	0.00848242	0.0333688	-0.0075838	0.020781		4.26725	-0.0124537	0.0287458	-0.0013768	0.0266255	0.00360192	0.0441786
	4.2757	-0.0055524	0.022043	0.00920669	0.0334846	-0.0074156	0.0206724		4.2757	-0.0121482	0.028407	-0.0008846	0.0269542	0.00379223	0.043867
	4.28415	-0.0050426	0.0219009	0.00989857	0.0337492	-0.006671	0.0211776		4.28415	-0.0126657	0.0294118	-0.0015204	0.0264623	0.00400136	0.043329
	4.2926	-0.0053515	0.0219169	0.00937596	0.0336824	-0.0076114	0.0208147		4.2926	-0.0114813	0.0289572	-0.0018757	0.0262562	0.00293115	0.0432689
	4.30105	-0.0061457	0.0215027	0.00975079	0.0339028	-0.0079799	0.0208099		4.30105	-0.0105766	0.0284493	-0.0007836	0.0262966	0.00343657	0.0425568
	4.3095	-0.0061379	0.0217145	0.00986235	0.0332208	-0.0082484	0.0215142		4.3095	-0.0102388	0.0288511	-0.0001998	0.0268262	0.0029298	0.0424405
	4.31795	-0.0061562	0.0217653	0.00997216	0.0327957	-0.0079388	0.0212405		4.31795	-0.0099264	0.0287995	-0.0002557	0.0266616	0.00138764	0.0427531
	4.3264	-0.006222	0.0220474	0.00972486	0.0332404	-0.008072	0.0209952		4.3264	-0.0105914	0.0295752	-0.0007109	0.0267041	0.00154463	0.0421043
	4.33485	-0.0059804	0.0221018	0.010344	0.0331182	-0.00802	0.0214499		4.33485	-0.0107027	0.0295421	-0.0010854	0.0263726	0.00138251	0.0417438
	4.3433	-0.0065405	0.0223633	0.0103589	0.0339214	-0.0076303	0.0213149		4.3433	-0.0107409	0.0297984	-0.0002451	0.0268194	0.0028726	0.0411997
	4.35175	-0.0063211	0.0221721	0.0108317	0.0332957	-0.0082753	0.0214966		4.35175	-0.010613	0.0293677	-0.0008115	0.02669	0.0007751	0.041273
	4.3602	-0.0070136	0.0221491	0.0106934	0.0333306	-0.0077787	0.0216415		4.3602	-0.0096735	0.0297448	-0.0009716	0.0277367	0.00205156	0.0411301
	4.36865	-0.0064353	0.0223768	0.0106824	0.0331721	-0.0077335	0.0215316		4.36865	-0.0085336	0.0300422	-0.000778	0.0284645	0.00181412	0.0411229
	4.3771	-0.006674	0.0221446	0.0106082	0.0334274	-0.0071299	0.0219642		4.3771	-0.0091105	0.030843	-0.0013549	0.0279978	0.00211144	0.0407318
	4.38555	-0.0068095	0.0222125	0.0106963	0.0333717	-0.0068201	0.0220347		4.38555	-0.0095689	0.0309644	-0.0010592	0.0276912	0.00198743	0.0406382
	4.394	-0.0068473	0.0223665	0.00982353	0.0331579	-0.0070393	0.0218537		4.394	-0.0094844	0.0309227	-0.0012123	0.0265773	0.00120659	0.0407047
	4.40245	-0.0070017	0.0221887	0.00917952	0.0325519	-0.0076062	0.0219542		4.40245	-0.0084922	0.0308241	-0.0008304	0.0269473	0.00116727	0.0410667
	4.4109	-0.0066525	0.0229166	0.00985832	0.0332402	-0.0074043	0.0219783		4.4109	-0.0091258	0.0307869	-0.0006618	0.0266968	0.00084329	0.0403516
	4.41935	-0.0070367	0.0229518	0.0103536	0.0334571	-0.0083338	0.0216551		4.41935	-0.0095951	0.0308839	-0.0011751	0.0266372	0.00023498	0.0407818
	4.4278	-0.0070413	0.0230133	0.0100763	0.0326727	-0.0079418	0.0220301		4.4278	-0.0095297	0.0305357	-0.0011735	0.0270658	0.00163062	0.0414136
	4.43625	-0.0066975	0.0226905	0.0109353	0.0334437	-0.0080789	0.0217454		4.43625	-0.0091473	0.0299967	-0.0014223	0.0270469	-0.0006098	0.0419369
	4.4447	-0.0072359	0.0228001	0.010756	0.0333974	-0.0078193	0.021404		4.4447	-0.0092745	0.0303191	-0.0021057	0.0281197	0.00018742	0.0420642
	4.45315	-0.0066145	0.0227213	0.0110648	0.0333847	-0.0078185	0.0220489		4.45315	-0.0084361	0.0309864	-0.0025105	0.0283818	0.00130059	0.0429255
	4.4616	-0.0068465	0.0223821	0.0111103	0.033587	-0.0075289	0.022004		4.4616	-0.0080441	0.0315593	-0.0022108	0.0278461	0.00108499	0.0435428
	4.47005	-0.0074561	0.0227276	0.0110772	0.0335044	-0.0087053	0.0219731		4.47005	-0.0077247	0.0310557	-0.0018741	0.027937	0.00103526	0.0450891
	4.4785	-0.0076722	0.0225568	0.0113553	0.033588	-0.0081255	0.0224365		4.4785	-0.0080975	0.0311006	-0.0026933	0.0275185	0.00071181	0.0446273
	4.48695	-0.0073369	0.0229607	0.0112015	0.0336442	-0.0077243	0.022271		4.48695	-0.0087703	0.0314497	-0.0023377	0.0278365	-0.0006567	0.0446249
	4.4954	-0.007169	0.0232918	0.0113312	0.0342275	-0.0072841	0.0227057		4.4954	-0.0095404	0.0320128	-0.0015859	0.0278827	-0.0001813	0.0442046
	4.50385	-0.0075507	0.0233686	0.010818	0.0338548	-0.0073389	0.0226193		4.50385	-0.0087297	0.0315644	-0.0015422	0.0278538	4.7787e-05	0.0430542
	4.5123	-0.0077216	0.0235739	0.0112713	0.0339005	-0.0075987	0.0227033		4.5123	-0.0091112	0.0316042	-0.0018446	0.0284702	0.00263746	0.041438
	4.52075	-0.008163	0.0237897	0.0113616	0.0339372	-0.007336	0.0225771		4.52075	-0.0094586	0.0311723	-0.0016041	0.0281741	0.00164455	0.040458
	4.5292	-0.0079982	0.0237224	0.0111202	0.0338046	-0.0062512	0.0235334		4.5292	-0.0089264	0.0314759	-0.0015802	0.0282836	0.00184801	0.0400311
	4.53765	-0.0070058	0.0241589	0.0111536	0.0339	-0.0066229	0.0234999		4.53765	-0.0084469	0.0315604	-0.0016933	0.0285125	0.00053833	0.0410126
	4.5461	-0.0079727	0.0241739	0.0113325	0.0340592	-0.0065547	0.0235198		4.5461	-0.0091089	0.0328767	-0.0024247	0.028788	0.00040553	0.0413117
	4.55455	-0.0072376	0.0248384	0.0111961	0.0341652	-0.0069373	0.0235974		4.55455	-0.0092597	0.0326563	-0.0020795	0.0287538	0.00040954	0.0415519
	4.563	-0.0074868	0.0252396	0.0112397	0.0342159	-0.0068505	0.0237406		4.563	-0.00935	0.0316716	-0.0021117	0.0289854	0.00068625	0.0414272
	4.57145	-0.0067646	0.0256626	0.0112553	0.0341667	-0.0069351	0.0232458		4.57145	-0.007993	0.0319436	-0.0025125	0.0287584	0.00039688	0.0413647
	4.5799	-0.0070098	0.0253888	0.0108933	0.0336661	-0.006722	0.0235177		4.5799	-0.0075882	0.032913	-0.001768	0.0286424	0.00064488	0.0418019
	4.58835	-0.0067564	0.0251032	0.0108086	0.033519	-0.0069994	0.0233815		4.58835	-0.0084923	0.0328828	-0.0022211	0.0282399	-0.0001583	0.0416605
	4.5968	-0.0069402	0.0252821	0.0106642	0.0340445	-0.0066308	0.0236307		4.5968	-0.0081702	0.0330191	-0.0022403	0.0283612	-0.0016668	0.0424949
	4.60525	-0.0066069	0.0249057	0.010858	0.0337204	-0.0063809	0.0236076		4.60525	-0.0093103	0.0328197	-0.002104	0.0284489	-0.0015223	0.0415432
	4.6137	-0.0072892	0.025183	0.0111829	0.0340427	-0.0068075	0.0234036		4.6137	-0.0076702	0.0331922	-0.0019135	0.0285606	-0.0009035	0.0413986
	4.62215	-0.0066689	0.0254428	0.0113366	0.0342414	-0.0070143	0.0239092		4.62215	-0.0061029	0.0342169	-0.001351	0.0285015	-0.0022535	0.0415498
	4.6306	-0.0065548	0.0255157	0.0114272	0.0341271	-0.0071664	0.0236595		4.6306	-0.0065186	0.0342683	-0.002143	0.0282125	-0.0030547	0.0417057
	4.63905	-0.006832	0.0253513	0.0109353	0.034684	-0.0070241	0.0240152		4.63905	-0.0061332	0.0345788	-0.0011843	0.0269749	-0.0021012	0.0414537
	4.6475	-0.0070426	0.0256631	0.0115268	0.0336816	-0.0072624	0.0240523		4.6475	-0.0065292	0.0343355	-0.0009889	0.0273434	-0.0028407	0.0416059
	4.65595	-0.007183	0.0255738	0.0116271	0.0337829	-0.0075191	0.0235551		4.65595	-0.0077325	0.0346764	-0.0016602	0.0272867	-0.0026871	0.0412816
	4.6644	-0.0074201	0.026456	0.0109648	0.0335336	-0.00921	0.02236		4.6644	-0.0065714	0.0343028	-0.0008415	0.0277676	-0.0039081	0.0416833
	4.67285	-0.0068444	0.0266908	0.0111564	0.0338195	-0.0091637	0.0225071		4.67285	-0.0065935	0.0344474	-0.0017222	0.0270709	-0.0029972	0.0413461
	4.6813	-0.0065109	0.0267465	0.0112462	0.0337638	-0.0087681	0.0222315		4.6813	-0.00751	0.0347794	-0.0009662	0.0275212	-0.0035924	0.0414334
	4.68975	-0.0065255	0.0274676	0.0114406	0.033715	-0.0080332	0.0223184		4.68975	-0.0067212	0.0334115	-0.001224	0.027742	-0.002763	0.0413851
	4.6982	-0.006585	0.0268306	0.0114638	0.0337108	-0.0082912	0.0223251		4.6982	-0.0066779	0.0344593	-0.0010564	0.0273065	-0.0031011	0.0411432
	4.70665	-0.0060774	0.0265672	0.0114446	0.0338858	-0.008313	0.0222646		4.70665	-0.006659	0.0346666	-0.0008343	0.0271569	-0.0035783	0.0407105
	4.7151	-0.0065067	0.026748	0.0112713	0.0346343	-0.0083166	0.0226839		4.7151	-0.0046395	0.0358533	-0.0001806	0.0278624	-0.0029407	0.0413363
	4.72355	-0.0064562	0.027102	0.0120623	0.0356876	-0.0079213	0.0229842		4.72355	-0.0055357	0.0362881	-7.757e-05	0.0272917	-0.0040689	0.0411665
	4.732	-0.0071599	0.0273853	0.012986	0.0368222	-0.0085993	0.0233763		4.732	-0.0050076	0.0355362	-0.0002621	0.0269625	-0.003934	0.0417713
	4.74045	-0.0065197	0.0270239	0.0124491	0.0370157	-0.0082362	0.0232784		4.74045	-0.0046266	0.0362702	-0.001063	0.027454	-0.0042912	0.041788
	4.7489	-0.0075301	0.0262824	0.0131389	0.0374148	-0.0081665	0.0231424		4.7489	-0.0040587	0.0364639	-0.0008727	0.0276506	-0.0048701	0.0419357
	4.75735	-0.008144	0.0260414	0.0132799	0.0383381	-0.008032	0.0239745		4.75735	-0.0044748	0.0364664	-0.0009678	0.02752	-0.0045033	0.0425771
	4.7658	-0.0063258	0.026363	0.0130866	0.0385058	-0.0073273	0.0239706		4.7658	-0.0041408	0.0361137	-0.0003994	0.0278512	-0.0055756	0.0431961
	4.77425	-0.0070496	0.0259507	0.0141173	0.0388535	-0.0075262	0.0238102		4.77425	-0.0039729	0.0363113	-0.0004124	0.0275259	-0.0046264	0.0433801
	4.7827	-0.0067695	0.0254257	0.0135034	0.0387267	-0.008982	0.0241467		4.7827	-0.0040275	0.0362755	-0.0003455	0.0276426	-0.0054116	0.0436467
	4.79115	-0.0077408	0.0258531	0.0133372	0.0385995	-0.0098224	0.0247354		4.79115	-0.0045606	0.0360173	-0.0007972	0.0280095	-0.005757	0.0432236
	4.7996	-0.0075127	0.0259651	0.0129759	0.0387904	-0.0095582	0.0247017		4.7996	-0.0047617	0.0356705	-0.0006042	0.028107	-0.0056206	0.0430622
	4.80805	-0.0081086	0.0260045	0.0133093	0.0387504	-0.0100343	0.0247689		4.80805	-0.0031324	0.0363242	-0.0005313	0.028417	-0.0057177	0.0430209
	4.8165	-0.0080418	0.0256793	0.0133982	0.0387061	-0.0095912	0.0248918		4.8165	-0.0047388	0.0356339	-0.0004287	0.0284203	-0.0059104	0.0432692
	4.82495	-0.008139	0.0256106	0.0129044	0.0384883	-0.0096975	0.025046		4.82495	-0.0040688	0.0357675	6.7295e-05	0.0283147	-0.0070194	0.0431457
	4.8334	-0.0077123	0.0258037	0.0134939	0.0380115	-0.0088139	0.025219		4.8334	-0.0057773	0.035458	0.00030734	0.029097	-0.0062116	0.0424932
	4.84185	-0.007467	0.0256169	0.0137187	0.0383328	-0.0094106	0.025215		4.84185	-0.0036597	0.0351824	0.00042192	0.0293463	-0.0069079	0.0431384
	4.8503	-0.0076079	0.0256025	0.0135429	0.03843	-0.0094646	0.0253312		4.8503	-0.0041813	0.0353536	0.00028155	0.0296991	-0.0075161	0.0434048
	4.85875	-0.0065934	0.0256326	0.0127216	0.0381532	-0.0096006	0.0251219		4.85875	-0.0052972	0.0353808	0.00043384	0.0297975	-0.0083265	0.0436525
	4.8672	-0.0068459	0.0252974	0.0132314	0.0383129	-0.0095533	0.0250099		4.8672	-0.0056944	0.0356523	-0.0001372	0.0300261	-0.0069769	0.0430252
	4.87565	-0.0067805	0.0256472	0.0133861	0.0386981	-0.0098027	0.0251065		4.87565	-0.0046325	0.0348359	-0.0007815	0.0297465	-0.0080845	0.0436712
	4.8841	-0.0062398	0.0257667	0.013937	0.0388835	-0.0092641	0.0252667		4.8841	-0.0058096	0.0349308	-9.406e-05	0.0298491	-0.0090517	0.0443261
	4.89255	-0.007036	0.0255626	0.0140537	0.0389588	-0.0092644	0.025321		4.89255	-0.0051172	0.0348383	-0.0002344	0.0298277	-0.0088237	0.0445663
	4.901	-0.0074857	0.0261316	0.0144425	0.0399508	-0.0096951	0.0256481		4.901	-0.0043624	0.0352406	-0.0007667	0.0297545	-0.0093511	0.0441768
	4.90945	-0.0079019	0.0264599	0.0140689	0.0398786	-0.0086168	0.0258496		4.90945	-0.0046576	0.0355121	-0.0002855	0.0294239	-0.0098867	0.0445952
	4.9179	-0.0081873	0.0263873	0.0145721	0.0400772	-0.0087631	0.0254683		4.9179	-0.005899	0.0348208	-0.0007733	0.0292839	-0.0102164	0.0445275
	4.92635	-0.0079152	0.0263095	0.0137782	0.03961	-0.0091589	0.0252076		4.92635	-0.0058225	0.0354203	-0.0008792	0.0288404	-0.0096148	0.044746
	4.9348	-0.0071948	0.0259259	0.0138549	0.0399481	-0.0092243	0.0257532		4.9348	-0.0046977	0.0347566	-0.0011383	0.0288765	-0.010608	0.0456105
	4.94325	-0.0070816	0.0256021	0.0142303	0.0405185	-0.0092331	0.0257967		4.94325	-0.0050925	0.034845	-0.0008416	0.0288294	-0.0118682	0.0464504
	4.9517	-0.0073223	0.025679	0.0134638	0.0402867	-0.0092869	0.0261725		4.9517	-0.0055218	0.0355203	-0.0016795	0.0286832	-0.0126604	0.0458667
	4.96015	-0.007323	0.0255851	0.0138893	0.0399894	-0.0086609	0.0268367		4.96015	-0.0056362	0.0349908	-0.0008033	0.0287182	-0.0121264	0.0455135
	4.9686	-0.0081407	0.0257704	0.0141621	0.039966	-0.0086449	0.0265231		4.9686	-0.0055928	0.034866	-0.0008951	0.0284625	-0.0119662	0.0447071
	4.97705	-0.0087694	0.0260275	0.0137448	0.0390918	-0.0096952	0.0261796		4.97705	-0.005274	0.035019	-0.0015007	0.0281295	-0.0126118	0.0445273
	4.9855	-0.0080062	0.0263119	0.0138217	0.0390124	-0.0095824	0.0255034		4.9855	-0.0051828	0.0347558	-0.001518	0.0281555	-0.0130986	0.0447031
	4.99395	-0.0084102	0.0262845	0.0140512	0.0391514	-0.0096784	0.0265361		4.99395	-0.0059612	0.0355646	-0.0008369	0.0282922	-0.0129704	0.0443139
	5.0024	-0.0078343	0.0260286	0.0135696	0.0393344	-0.0094816	0.026427		5.0024	-0.0054438	0.0348782	-0.0007348	0.0279559	-0.0135958	0.0453609
	5.01085	-0.0076784	0.0264158	0.0133427	0.0388605	-0.0087699	0.025701		5.01085	-0.0056423	0.0347869	-0.0008032	0.0284451	-0.0125369	0.0459385
	5.0193	-0.0071501	0.0262716	0.0127654	0.0387968	-0.0083141	0.0261134		5.0193	-0.0043135	0.0362763	-0.0014807	0.0282434	-0.012052	0.0455878
	5.02775	-0.0076423	0.0263864	0.0131059	0.0386628	-0.0078467	0.0261507		5.02775	-0.0037919	0.0356001	-0.0019683	0.0281467	-0.0129863	0.0460195
	5.0362	-0.0069113	0.0263698	0.0132224	0.0381573	-0.0087429	0.026439		5.0362	-0.0038254	0.0356146	-0.0009975	0.0278675	-0.0126088	0.0466757
	5.04465	-0.0079672	0.0265932	0.0133206	0.0377406	-0.0082603	0.0264392		5.04465	-0.0035386	0.0354654	-0.0017063	0.0280888	-0.0134633	0.0475342
	5.0531	-0.0068034	0.0268854	0.0128846	0.0371923	-0.0078383	0.0263865		5.0531	-0.0038239	0.0355696	-0.001601	0.0283068	-0.0132563	0.0476589
	5.06155	-0.0070958	0.0270241	0.0135735	0.0379656	-0.0075571	0.0267006		5.06155	-0.0043045	0.0350277	-0.000776	0.0284014	-0.0134806	0.0479937
	5.07	-0.0064687	0.0267344	0.0130589	0.037797	-0.0073964	0.0266931		5.07	-0.0053973	0.0358974	-0.0015361	0.0284951	-0.0141918	0.0486963
	5.07845	-0.0071875	0.0270713	0.0138154	0.0375543	-0.0088084	0.0264031		5.07845	-0.0046957	0.0361953	-0.0010163	0.0286622	-0.0142236	0.0490602
	5.0869	-0.0065594	0.0270671	0.0136807	0.037508	-0.0081596	0.0260469		5.0869	-0.0044065	0.0364266	-0.0017783	0.0289444	-0.0153547	0.04902
	5.09535	-0.0062879	0.0273113	0.0140679	0.0379676	-0.0077424	0.0268069		5.09535	-0.0048011	0.0360014	-0.0014588	0.0289788	-0.0140353	0.0485035
	5.1038	-0.0062926	0.0279883	0.0144831	0.0383876	-0.0083755	0.0267775		5.1038	-0.0043312	0.0362509	-0.0014359	0.0285798	-0.0135596	0.0484243
	5.11225	-0.0059758	0.0275183	0.014441	0.0376307	-0.0080856	0.0270311		5.11225	-0.0048863	0.0357102	-0.0014513	0.0285318	-0.0135649	0.0475353
	5.1207	-0.0054242	0.02832	0.0150394	0.0381154	-0.0082928	0.0266837		5.1207	-0.0059878	0.0357503	-0.0015075	0.0283626	-0.0133812	0.0468318
	5.12915	-0.0055281	0.0278216	0.0146786	0.0386987	-0.0075102	0.0274383		5.12915	-0.0054571	0.0359417	-0.0017646	0.0288776	-0.0129223	0.0470625
	5.1376	-0.0052855	0.0281054	0.0149029	0.0384806	-0.0073385	0.0276027		5.1376	-0.0058265	0.0365258	-0.001645	0.028508	-0.0142429	0.0471947
	5.14605	-0.0053694	0.028419	0.0150369	0.0390443	-0.0069893	0.0277443		5.14605	-0.0061675	0.0370256	-0.0016258	0.028236	-0.0138181	0.0470984
	5.1545	-0.0064639	0.0282746	0.0150565	0.038841	-0.0066587	0.0277918		5.1545	-0.005764	0.0353213	-0.0013998	0.0281159	-0.0132467	0.0469482
	5.16295	-0.0055253	0.0283211	0.0143474	0.0385871	-0.0068679	0.0271111		5.16295	-0.0051244	0.0347176	-0.0014924	0.028012	-0.0149544	0.0465704
	5.1714	-0.0056246	0.0286738	0.0138794	0.0385473	-0.0068564	0.0276483		5.1714	-0.0052495	0.0348937	-0.0015377	0.0291682	-0.0148147	0.0465111
	5.17985	-0.0052187	0.028362	0.0136165	0.0386489	-0.0061907	0.0285649		5.17985	-0.004566	0.0341929	-0.0013639	0.0287782	-0.0155566	0.0473978
	5.1883	-0.0047023	0.0286969	0.0139703	0.0382846	-0.0061871	0.0277444		5.1883	-0.0048214	0.0340678	-0.0005956	0.0291969	-0.0132323	0.0465892
	5.19675	-0.0053457	0.028946	0.0138813	0.0387995	-0.0072541	0.0280863		5.19675	-0.0044001	0.0348535	-0.0001213	0.029036	-0.0138433	0.047096
	5.2052	-0.0054492	0.0284285	0.0140722	0.0393717	-0.0069123	0.0290029		5.2052	-0.0051357	0.0337362	-0.000613	0.0294173	-0.0130494	0.0468746
	5.21365	-0.0058611	0.0284765	0.0133309	0.0389294	-0.0065514	0.0277845		5.21365	-0.0045152	0.0335805	-0.0001668	0.0292911	-0.0123009	0.0474428
	5.2221	-0.0057588	0.0285042	0.0131991	0.0395057	-0.0061043	0.0283731		5.2221	-0.0051287	0.0343615	0.00101696	0.0296612	-0.0127005	0.0479351
	5.23055	-0.0057383	0.0284936	0.0123319	0.0393671	-0.0074729	0.02915		5.23055	-0.0054974	0.0340545	0.00018458	0.0297611	-0.0122888	0.0478592
	5.239	-0.0054255	0.0277077	0.0116321	0.0392135	-0.006895	0.0284305		5.239	-0.0053904	0.0343987	0.00133802	0.0297209	-0.0127748	0.0482166
	5.24745	-0.005503	0.0276128	0.0121346	0.0385438	-0.0061997	0.028157		5.24745	-0.0060383	0.034226	0.00181902	0.0293002	-0.0122126	0.0485893
	5.2559	-0.006002	0.0279477	0.012005	0.0387353	-0.005912	0.027579		5.2559	-0.0057524	0.0335441	0.00162515	0.0303498	-0.0122363	0.0488273
	5.26435	-0.0057922	0.0278341	0.0128119	0.0388299	-0.0057066	0.0275275		5.26435	-0.0056207	0.0343925	0.00074369	0.0305656	-0.0127605	0.0495379
	5.2728	-0.0057176	0.0276263	0.0122253	0.0389066	-0.0060184	0.0266509		5.2728	-0.0050393	0.0339959	0.00191748	0.0296578	-0.0130574	0.0486981
	5.28125	-0.0057388	0.027521	0.0123423	0.0385133	-0.0070373	0.0251401		5.28125	-0.0055256	0.0344724	0.00164447	0.0303114	-0.0133598	0.04979
	5.2897	-0.0048119	0.027413	0.0116583	0.0380153	-0.0067943	0.0250588		5.2897	-0.0072596	0.0346869	0.00288731	0.0303413	-0.0127196	0.049848
	5.29815	-0.0039271	0.0269715	0.0113578	0.037825	-0.0062512	0.0254756		5.29815	-0.00612	0.0347108	0.00277561	0.030289	-0.014426	0.0495239
	5.3066	-0.0036472	0.027142	0.0113027	0.0375837	-0.0066973	0.0253653		5.3066	-0.0070641	0.0353744	0.00265478	0.0301936	-0.0154537	0.0494264
	5.31505	-0.0042533	0.026844	0.0112793	0.0372154	-0.0069243	0.02561		5.31505	-0.0058318	0.035161	0.00435068	0.0306181	-0.0146489	0.0493778
	5.3235	-0.0030743	0.0272118	0.0109619	0.0370202	-0.0064714	0.0258711		5.3235	-0.0061478	0.0360517	0.00499349	0.0305869	-0.0171562	0.0498327
	5.33195	-0.0028279	0.0268566	0.0111314	0.0368038	-0.0059022	0.0258907		5.33195	-0.007288	0.0351606	0.00440906	0.0299888	-0.0193169	0.0521351
	5.3404	-0.0027792	0.0269296	0.0118014	0.0363414	-0.0064765	0.0256742		5.3404	-0.0074147	0.0355973	0.00476543	0.0298892	-0.0178671	0.050922
	5.34885	-0.0032685	0.0273659	0.0112791	0.0352686	-0.0056406	0.0257816		5.34885	-0.007091	0.0360154	0.00491088	0.0297593	-0.0170612	0.0489435
	5.3573	-0.0034776	0.0281832	0.0107065	0.0361028	-0.0057274	0.0264413		5.3573	-0.0083853	0.0357267	0.00443069	0.0293259	-0.0170852	0.0488311
	5.36575	-0.0032609	0.0281519	0.0108468	0.0358889	-0.0046006	0.0290886		5.36575	-0.0078712	0.0348458	0.00540012	0.0292721	-0.015931	0.048117
	5.3742	-0.0032496	0.0284439	0.0112263	0.0359255	-0.0040605	0.0307737		5.3742	-0.0084373	0.0340318	0.00413612	0.029162	-0.0177973	0.0485892
	5.38265	-0.00316	0.0287212	0.0104424	0.0360457	-0.0048032	0.0310218		5.38265	-0.008078	0.0353778	0.00477908	0.0289898	-0.01826	0.0482411
	5.3911	-0.0031726	0.0291534	0.0103514	0.0362713	-0.0043487	0.0306558		5.3911	-0.0079424	0.032699	0.00485521	0.0291039	-0.0172125	0.0482257
	5.39955	-0.0034485	0.0292447	0.0102766	0.0366803	-0.0042114	0.0303663		5.39955	-0.0061384	0.0314513	0.00453972	0.0290208	-0.0179417	0.0483286
	5.408	-0.0031017	0.0297784	0.0108438	0.0367915	-0.003907	0.0305446		5.408	-0.0073447	0.0316556	0.00465204	0.0289154	-0.0180898	0.0491283
	5.41645	-0.0033579	0.0297583	0.0108079	0.0366629	-0.0038203	0.0305061		5.41645	-0.0076012	0.0312449	0.00540619	0.02927	-0.0180874	0.0498771
	5.4249	-0.0033643	0.0295125	0.0108079	0.0369496	-0.0047397	0.0299762		5.4249	-0.0084569	0.0312204	0.00491103	0.029417	-0.0183737	0.0497992
	5.43335	-0.0035684	0.02967	0.0106191	0.0371637	-0.004084	0.0283002		5.43335	-0.0095388	0.0305599	0.00497658	0.0297595	-0.0189859	0.0512906
	5.4418	-0.0039505	0.0296219	0.0104684	0.0379357	-0.0040033	0.0277485		5.4418	-0.0097747	0.030768	0.00477115	0.0294556	-0.0183699	0.0515949
	5.45025	-0.0029721	0.0299575	0.00969193	0.0374397	-0.0033964	0.0273352		5.45025	-0.0081198	0.030613	0.0049542	0.0295729	-0.0188024	0.0516915
	5.4587	-0.0030275	0.0299797	0.010253	0.037597	-0.0035272	0.0272603		5.4587	-0.0072682	0.0312717	0.00565823	0.0305075	-0.0192616	0.0524012
	5.46715	-0.0036349	0.0303755	0.00957986	0.0377205	-0.004026	0.0268394		5.46715	-0.0087202	0.0311456	0.00564801	0.0309412	-0.01827	0.0526809
	5.4756	-0.0037368	0.0302775	0.0103413	0.0377221	-0.0045484	0.0264328		5.4756	-0.0087214	0.0306662	0.00502362	0.0304156	-0.0188344	0.053041
	5.48405	-0.0040653	0.0301356	0.0103788	0.0377731	-0.0040618	0.0269067		5.48405	-0.009406	0.0315614	0.00484048	0.0305044	-0.0204074	0.0537313
	5.4925	-0.0040855	0.0303487	0.00989418	0.0378927	-0.0050904	0.0266445		5.4925	-0.0091286	0.0306653	0.00564107	0.0299189	-0.020373	0.0538348
	5.50095	-0.0047711	0.0301976	0.00970235	0.0375193	-0.0053512	0.0269328		5.50095	-0.008683	0.0318045	0.00562896	0.0302296	-0.0194975	0.0532963
	5.5094	-0.0040469	0.0301966	0.00910051	0.03758	-0.0049271	0.0272531		5.5094	-0.0086584	0.0312962	0.00588703	0.0301074	-0.0201612	0.0538548
	5.51785	-0.0042071	0.0305592	0.00964519	0.0372553	-0.0046793	0.0269698		5.51785	-0.0089361	0.0317682	0.00594208	0.0307528	-0.0185526	0.0515232
	5.5263	-0.0043793	0.0307046	0.0102881	0.0375581	-0.0043761	0.0279075		5.5263	-0.0088739	0.0318075	0.0062061	0.030937	-0.0151187	0.0480058
	5.53475	-0.0045158	0.0307233	0.00950663	0.0373501	-0.0040218	0.0281849		5.53475	-0.0090576	0.031417	0.0058095	0.0309817	-0.0144109	0.047894
	5.5432	-0.0046362	0.0312237	0.00906623	0.0373113	-0.0048754	0.0281929		5.5432	-0.0086793	0.031751	0.00613091	0.0310925	-0.0148115	0.0486768
	5.55165	-0.0043661	0.0312429	0.00917064	0.0380601	-0.0058688	0.0287083		5.55165	-0.0077947	0.0315865	0.00586214	0.0306973	-0.014945	0.04861
	5.5601	-0.0050176	0.0310241	0.00924725	0.0377532	-0.0056462	0.0285479		5.5601	-0.0087152	0.0315016	0.00658506	0.0314951	-0.0144468	0.0471112
	5.56855	-0.0050663	0.0312099	0.00940644	0.0385263	-0.0061512	0.0280327		5.56855	-0.0092008	0.032249	0.0063073	0.031704	-0.0126113	0.045587
	5.577	-0.0046189	0.0309052	0.0097114	0.0382509	-0.0070209	0.027809		5.577	-0.0086831	0.0316144	0.00690208	0.0320536	-0.0122523	0.045088
	5.58545	-0.0042967	0.0310772	0.00939544	0.0384308	-0.0060609	0.0276886		5.58545	-0.0093592	0.031446	0.00649707	0.0318617	-0.0127991	0.0462348
	5.5939	-0.0043913	0.0310843	0.00965811	0.038548	-0.0063549	0.027632		5.5939	-0.0090858	0.0315395	0.00684632	0.0317982	-0.0141165	0.0471245
	5.60235	-0.0041792	0.0314089	0.00861167	0.0376825	-0.0067126	0.0276902		5.60235	-0.0084583	0.0325219	0.00683991	0.0313198	-0.0146086	0.0477939
	5.6108	-0.0048899	0.0317398	0.00828689	0.037885	-0.0065948	0.0277497		5.6108	-0.0085119	0.0323408	0.00631972	0.0312749	-0.0139806	0.0471677
	5.61925	-0.0046113	0.0322279	0.00854133	0.0379204	-0.0060705	0.0271853		5.61925	-0.0088415	0.0322193	0.00592288	0.0311005	-0.014206	0.0471903
	5.6277	-0.0050116	0.031835	0.0083666	0.0378271	-0.0060708	0.0272923		5.6277	-0.009113	0.0311593	0.00604135	0.0310097	-0.0142203	0.0464074
	5.63615	-0.0050532	0.0323289	0.00844881	0.0380691	-0.0067602	0.0274836		5.63615	-0.0093592	0.0308444	0.00632401	0.0308979	-0.0149703	0.0471413
	5.6446	-0.0045908	0.0315925	0.00767813	0.0386677	-0.0079969	0.0257457		5.6446	-0.0093704	0.0315079	0.00584099	0.0308974	-0.0160601	0.0467073
	5.65305	-0.0047825	0.0316999	0.00860445	0.0402867	-0.0092866	0.0246453		5.65305	-0.0103518	0.0311298	0.00596115	0.0306297	-0.015697	0.0469683
	5.6615	-0.0042136	0.0317189	0.00885335	0.0405734	-0.0090037	0.0242769		5.6615	-0.0110175	0.0318267	0.00640666	0.0308478	-0.0141562	0.0461816
	5.66995	-0.0043789	0.0318823	0.00845397	0.0414627	-0.0094782	0.0245647		5.66995	-0.0104031	0.0307799	0.00548193	0.0308467	-0.0161509	0.0472022
	5.6784	-0.0047998	0.0322502	0.00891857	0.0412635	-0.0084815	0.0256384		5.6784	-0.010034	0.0313844	0.00652764	0.0313518	-0.0151787	0.0467805
	5.68685	-0.0041245	0.0325788	0.00879329	0.0405488	-0.0080772	0.025982		5.68685	-0.009554	0.0313303	0.00722376	0.0319484	-0.0153289	0.0471958
	5.6953	-0.0046548	0.0320716	0.00905189	0.0412332	-0.0074515	0.0265024		5.6953	-0.0088968	0.031791	0.00669278	0.0318025	-0.0154676	0.0469822
	5.70375	-0.0047979	0.0327349	0.00917058	0.040979	-0.0072646	0.0266393		5.70375	-0.0092152	0.0329014	0.00676871	0.032042	-0.0140931	0.045798
	5.7122	-0.0051149	0.0328406	0.00909139	0.0409404	-0.0077633	0.0266487		5.7122	-0.0091428	0.0324997	0.0067964	0.0318254	-0.0138672	0.0444268
	5.72065	-0.0048191	0.032676	0.009121	0.0408022	-0.0080008	0.0268626		5.72065	-0.0093246	0.0321193	0.00686492	0.0312614	-0.0135993	0.0448673
	5.7291	-0.0051543	0.0323349	0.00909203	0.0405251	-0.0074033	0.0268633		5.7291	-0.0083134	0.0322662	0.00713086	0.0313732	-0.0140749	0.0444316
	5.73755	-0.0052117	0.0322927	0.00800537	0.0400013	-0.0083909	0.0266185		5.73755	-0.0091639	0.0321007	0.00693684	0.0311958	-0.0145625	0.0446393
	5.746	-0.004767	0.0322686	0.00913775	0.0402425	-0.0078833	0.0265916		5.746	-0.0105147	0.032373	0.0072319	0.030989	-0.0157086	0.0446533
	5.75445	-0.0058227	0.0326921	0.00906916	0.0404318	-0.0074941	0.026616		5.75445	-0.0097539	0.0321547	0.00715595	0.0306921	-0.0147798	0.045344
	5.7629	-0.0062095	0.0323149	0.0088779	0.0402226	-0.0076232	0.0269665		5.7629	-0.0091132	0.0323522	0.00636564	0.0307035	-0.0146201	0.0447726
	5.77135	-0.0054882	0.0324963	0.00842689	0.0402445	-0.0075513	0.0267557		5.77135	-0.0106771	0.0330789	0.0072941	0.0311165	-0.0148779	0.0431957
	5.7798	-0.004691	0.0327807	0.00876655	0.0395607	-0.0080309	0.0262263		5.7798	-0.0098912	0.0328825	0.00807126	0.0309133	-0.0147417	0.0432466
	5.78825	-0.0053264	0.0324933	0.00923239	0.0396894	-0.007948	0.0257549		5.78825	-0.0095255	0.0324783	0.00758884	0.0312021	-0.0155787	0.0443193
	5.7967	-0.0060289	0.0320476	0.00962056	0.0402999	-0.00759	0.0264867		5.7967	-0.010317	0.0319612	0.00701705	0.0311482	-0.0155724	0.0441748
	5.80515	-0.0061267	0.0324529	0.00869529	0.0401584	-0.0081301	0.0255755		5.80515	-0.0099004	0.033192	0.00771056	0.0313079	-0.0141043	0.0441935
	5.8136	-0.0055269	0.0317428	0.00961293	0.0402497	-0.0082096	0.0254964		5.8136	-0.0105777	0.0333626	0.00808284	0.0306962	-0.0146744	0.0446329
	5.82205	-0.0054682	0.0319306	0.0102566	0.0400635	-0.0076085	0.0258382		5.82205	-0.0100121	0.0329944	0.00724927	0.0310762	-0.0149285	0.044719
	5.8305	-0.005582	0.0313887	0.00940458	0.03949	-0.0079345	0.0259064		5.8305	-0.0111296	0.0328589	0.00809958	0.0308069	-0.0158665	0.0453164
	5.83895	-0.005508	0.0315252	0.00946344	0.0389689	-0.0081722	0.0263337		5.83895	-0.0102663	0.0336114	0.00842238	0.031174	-0.0154376	0.0458032
	5.8474	-0.0060363	0.0313324	0.00901106	0.0389747	-0.0079291	0.0261784		5.8474	-0.0099591	0.0331279	0.00787004	0.0309237	-0.0148022	0.046395
	5.85585	-0.0058846	0.0312348	0.00918939	0.03846	-0.007887	0.026271		5.85585	-0.0104002	0.0328893	0.00838864	0.0309073	-0.0158824	0.0460698
	5.8643	-0.0049995	0.0313943	0.00817251	0.038747	-0.0084311	0.025712		5.8643	-0.0092585	0.0332683	0.00765201	0.0303851	-0.0170903	0.0457421
	5.87275	-0.0040061	0.0316683	0.00854552	0.0391618	-0.0082452	0.0254476		5.87275	-0.0086394	0.0332839	0.00835178	0.0307392	-0.0161688	0.0469735
	5.8812	-0.0042366	0.0313021	0.00829282	0.0384843	-0.0076566	0.0255865		5.8812	-0.0087662	0.0330133	0.00759524	0.0313003	-0.0162671	0.0470711
	5.88965	-0.0045485	0.0310208	0.00783774	0.0377427	-0.0073902	0.0258402		5.88965	-0.0089912	0.0331636	0.00874233	0.0308941	-0.0151817	0.04684
	5.8981	-0.0043112	0.0309917	0.0077225	0.0377465	-0.0067301	0.0259705		5.8981	-0.0100192	0.0342705	0.00806976	0.030937	-0.0148983	0.0469134
	5.90655	-0.0035544	0.0305922	0.00729983	0.0378389	-0.0065186	0.0259331		5.90655	-0.009627	0.0342272	0.00796218	0.0311885	-0.0156354	0.0469318
	5.915	-0.0039149	0.0304658	0.0076701	0.0376307	-0.0068205	0.0261644		5.915	-0.0096836	0.0335386	0.00811744	0.0309421	-0.01616	0.0459103
	5.92345	-0.0040584	0.0304965	0.007559	0.0377436	-0.0071727	0.0261345		5.92345	-0.0094267	0.033984	0.00862234	0.0305655	-0.016378	0.0467226
	5.9319	-0.0041154	0.0306236	0.00796574	0.0377847	-0.0065289	0.0271147		5.9319	-0.0094798	0.0345528	0.00887741	0.03081	-0.0174157	0.0469723
	5.94035	-0.0042535	0.0305391	0.00667827	0.0376213	-0.0063519	0.0267461		5.94035	-0.0113612	0.0359038	0.00881098	0.0311763	-0.0175136	0.0470221
	5.9488	-0.0044152	0.0303977	0.00661898	0.0370623	-0.006213	0.0270146		5.9488	-0.0119338	0.0359063	0.00839346	0.031015	-0.0175688	0.0471624
	5.95725	-0.0047047	0.0304528	0.00713546	0.0377267	-0.0059707	0.0269622		5.95725	-0.0109453	0.0349798	0.00840063	0.0310461	-0.0181399	0.0469051
	5.9657	-0.0045952	0.0301038	0.00676064	0.0387399	-0.0062472	0.027319		5.9657	-0.0111325	0.0351636	0.00871779	0.0310014	-0.0169065	0.0438856
	5.97415	-0.0046606	0.030229	0.00695239	0.0390851	-0.0054536	0.0276224		5.97415	-0.0102472	0.0347284	0.00852317	0.0311169	-0.0142356	0.041161
	5.9826	-0.0043214	0.03059	0.00748051	0.0392747	-0.0053429	0.0282836		5.9826	-0.0105974	0.0347501	0.00843658	0.0309335	-0.015422	0.0406252
	5.99105	-0.0030986	0.0307778	0.00718708	0.0388815	-0.0052307	0.0287376		5.99105	-0.0094322	0.0350557	0.00861875	0.0311254	-0.0162276	0.0410505
	5.9995	-0.0007027	0.031531	0.0072051	0.0393509	-0.0054213	0.0286362		5.9995	-0.010823	0.0359998	0.00965635	0.0313083	-0.0155507	0.0416173
	6.00795	-0.0007109	0.0315616	0.00685619	0.0388159	-0.0055697	0.0286451		6.00795	-0.0109162	0.0355508	0.00931285	0.0316664	-0.0153584	0.0406222
	6.0164	-0.0001883	0.031103	0.00635006	0.0384119	-0.005388	0.0289338		6.0164	-0.0103898	0.0359411	0.00880041	0.0321253	-0.0155978	0.0415306
	6.02485	-0.0002043	0.0318511	0.00613892	0.0377191	-0.0054065	0.0290029		6.02485	-0.00969	0.0348114	0.010141	0.0323065	-0.0156919	0.0420811
	6.0333	8.0544e-05	0.0320597	0.00690613	0.0379256	-0.0055648	0.0291259		6.0333	-0.0098515	0.0352025	0.0101577	0.0324205	-0.0150865	0.04185
	6.04175	-0.0001304	0.0322519	0.00670472	0.0377269	-0.005578	0.0292933		6.04175	-0.0090275	0.0344871	0.0098006	0.0323929	-0.0155442	0.0418717
	6.0502	-0.0001981	0.0322276	0.00575982	0.0374159	-0.0056249	0.0291932		6.0502	-0.008853	0.0350867	0.0108887	0.0325443	-0.014758	0.0417986
	6.05865	0.00025634	0.0326756	0.00609306	0.0372538	-0.0052304	0.0287621		6.05865	-0.0092734	0.0350245	0.0112194	0.0328594	-0.014799	0.0421
	6.0671	0.00052804	0.033109	0.00625012	0.0368496	-0.0056144	0.0288425		6.0671	-0.0093912	0.034966	0.0107628	0.0330948	-0.0129971	0.0417037
	6.07555	0.00034169	0.0331084	0.00589875	0.0363767	-0.005254	0.0289373		6.07555	-0.01054	0.0349293	0.0109514	0.0331466	-0.0138758	0.0418869
	6.084	0.00031098	0.0331224	0.00534957	0.0361691	-0.0043659	0.0287714		6.084	-0.0108479	0.0353292	0.0107105	0.0330642	-0.0144728	0.0424047
	6.09245	0.00124115	0.0327256	0.00618501	0.0363334	-0.0044506	0.0286838		6.09245	-0.0096497	0.0353131	0.0108769	0.0327505	-0.0154578	0.0420268
	6.1009	0.00101057	0.0325882	0.00617964	0.0367907	-0.0047255	0.0294704		6.1009	-0.0096269	0.034684	0.011956	0.0331715	-0.0139817	0.0419757
	6.10935	0.00124069	0.0326328	0.00627867	0.0368	-0.0038592	0.0298554		6.10935	-0.0092419	0.0347108	0.0121748	0.0334588	-0.0142636	0.0417641
	6.1178	0.00109464	0.0320998	0.00582522	0.0367262	-0.0049529	0.0295599		6.1178	-0.0105529	0.0338931	0.0122466	0.0335477	-0.0144123	0.0418165
	6.12625	0.00040235	0.0320273	0.00609839	0.036783	-0.0046835	0.0297591		6.12625	-0.0111066	0.0346303	0.0112463	0.0335863	-0.0145582	0.041152
	6.1347	0.00112923	0.0320688	0.00584326	0.0364587	-0.0044632	0.0299749		6.1347	-0.0108606	0.0351968	0.0112817	0.033963	-0.0151024	0.0422143
	6.14315	0.00131538	0.0319834	0.00580184	0.0367021	-0.0045827	0.0300902		6.14315	-0.010521	0.0351383	0.0113115	0.0349028	-0.015213	0.041863
	6.1516	0.00137803	0.0316578	0.00550997	0.0370654	-0.0047061	0.030087		6.1516	-0.010627	0.0344681	0.0103511	0.0347169	-0.0148472	0.0420013
	6.16005	0.00130682	0.0314954	0.00592371	0.0372167	-0.0047286	0.0294058		6.16005	-0.0099365	0.0346457	0.0103106	0.0345698	-0.015702	0.0425332
	6.1685	0.00134068	0.0311914	0.00579853	0.0377284	-0.0050057	0.0293849		6.1685	-0.0103979	0.0342906	0.00935836	0.0349555	-0.0143612	0.0427978
	6.17695	0.00126533	0.0311167	0.00498347	0.0375387	-0.0049867	0.029259		6.17695	-0.01153	0.0342506	0.0101642	0.0349017	-0.0159811	0.0442206
	6.1854	0.00031665	0.0311954	0.00538728	0.0373484	-0.0050967	0.0288748		6.1854	-0.0117823	0.0351928	0.00961218	0.0354434	-0.0145908	0.0441611
	6.19385	0.0008289	0.031793	0.0053682	0.0374514	-0.0053672	0.029326		6.19385	-0.0125367	0.0347693	0.00941765	0.0356542	-0.0139546	0.0445933
	6.2023	0.00099452	0.0312698	0.00519312	0.0373968	-0.0045053	0.0294727		6.2023	-0.0115653	0.0352318	0.00919544	0.0353193	-0.0141953	0.0451473
	6.21075	0.00078217	0.0314993	0.00527616	0.037014	-0.004683	0.0294439		6.21075	-0.012212	0.0351814	0.00932962	0.0357345	-0.0138811	0.0456844
	6.2192	0.00043362	0.0315305	0.00617382	0.0375423	-0.0044359	0.0296059		6.2192	-0.0129628	0.0348186	0.009491	0.0357036	-0.0132351	0.0454099
	6.22765	0.00082962	0.0310374	0.00553699	0.0369581	-0.0038367	0.029632		6.22765	-0.0126883	0.0349938	0.00922802	0.0356494	-0.012926	0.04628
	6.2361	-0.0002406	0.0308419	0.00624806	0.0374225	-0.0042476	0.0296419		6.2361	-0.0131961	0.0355505	0.0096786	0.0352464	-0.0123153	0.0475095
	6.24455	0.00025966	0.031062	0.00623312	0.0377091	-0.0040618	0.0289758		6.24455	-0.0122556	0.0360207	0.00964704	0.0348617	-0.0127687	0.0482666
	6.253	0.00094211	0.0303822	0.00564158	0.0377051	-0.0042575	0.0297283		6.253	-0.0121461	0.03566	0.0102746	0.0355003	-0.011801	0.0495987
	6.26145	-3.432e-05	0.030319	0.0058469	0.0375379	-0.0043489	0.0299428		6.26145	-0.013725	0.0366435	0.0104255	0.0355173	-0.0111305	0.0513405
	6.2699	0.00042252	0.0300848	0.00653321	0.0378903	-0.0040836	0.0299975		6.2699	-0.0134754	0.0366176	0.0103429	0.0358566	-0.010503	0.0516539
	6.27835	0.0008175	0.0302557	0.00636242	0.0369932	-0.0037529	0.0297048		6.27835	-0.0125369	0.0358269	0.0100424	0.0351473	-0.0105689	0.0517716
	6.2868	0.00101251	0.0303638	0.00621834	0.0369517	-0.0039788	0.0292044		6.2868	-0.0131704	0.035757	0.00990071	0.0353826	-0.0111988	0.0523262
	6.29525	0.00129329	0.0302122	0.006719	0.0370916	-0.003738	0.0295678		6.29525	-0.0123897	0.0363358	0.0100436	0.0352204	-0.0116022	0.0521622
	6.3037	0.00127336	0.030685	0.00715017	0.0374143	-0.0042599	0.0294342		6.3037	-0.013163	0.0362928	0.00993535	0.0353233	-0.0123354	0.0532013
	6.31215	0.00130044	0.0308856	0.00726243	0.0380868	-0.0034936	0.0290185		6.31215	-0.0126634	0.035725	0.00991668	0.0355279	-0.0100616	0.053718
	6.3206	0.00168857	0.0315847	0.00754882	0.0386004	-0.0026317	0.0286765		6.3206	-0.0134215	0.0358981	0.0100337	0.0352441	-0.0101065	0.0538935
	6.32905	0.00122089	0.0311189	0.00784052	0.0390421	-0.0032111	0.0289169		6.32905	-0.0137053	0.0365819	0.00929983	0.0347732	-0.0101042	0.0545011
	6.3375	0.00123485	0.0319397	0.00757548	0.0388884	-0.0036913	0.029274		6.3375	-0.0135173	0.0361794	0.00976728	0.0348123	-0.0112481	0.0541082
	6.34595	0.00164123	0.0323009	0.00835189	0.0395495	-0.0035916	0.0293025		6.34595	-0.0132365	0.036087	0.00921886	0.0346215	-0.0102738	0.0561236
	6.3544	0.00219097	0.032714	0.00870261	0.038768	-0.0036402	0.0292606		6.3544	-0.0129615	0.0363702	0.00913876	0.0347934	-0.0091053	0.0557218
	6.36285	0.00204313	0.0331047	0.00790633	0.0384706	-0.0022263	0.0292307		6.36285	-0.0139249	0.0355219	0.00887188	0.0346804	-0.0103075	0.055789
	6.3713	0.00145551	0.0333248	0.00891271	0.0395415	-0.002267	0.0287948		6.3713	-0.0146873	0.0360675	0.00883655	0.0344221	-0.0093478	0.0560946
	6.37975	0.00148733	0.0332356	0.00853213	0.0398555	-0.0019358	0.0289897		6.37975	-0.0158156	0.0367362	0.00821363	0.0345476	-0.0083339	0.0568073
	6.3882	0.00121086	0.0331931	0.00836502	0.0396686	-0.0015972	0.0285509		6.3882	-0.0146655	0.0369904	0.00885078	0.0341875	-0.009071	0.0580981
	6.39665	0.00223084	0.0332496	0.0083645	0.0393234	-0.0013099	0.0292847		6.39665	-0.0143792	0.0364654	0.00894901	0.0338786	-0.0090858	0.0587727
	6.4051	0.00342377	0.0328303	0.0088577	0.0393489	-0.0011865	0.0295264		6.4051	-0.0141341	0.0358664	0.00830911	0.0340298	-0.0095172	0.0588146
	6.41355	0.00343638	0.0327888	0.00819366	0.0394762	-0.0013951	0.0294115		6.41355	-0.0137671	0.0368817	0.00909696	0.0343639	-0.0095256	0.0591306
	6.422	0.00283842	0.0328345	0.00797725	0.0399797	-0.0013898	0.0297541		6.422	-0.0146716	0.0365634	0.00780969	0.0340233	-0.0079877	0.058691
	6.43045	0.00334106	0.033132	0.00868327	0.0402783	-0.0014054	0.0292814		6.43045	-0.0151965	0.0372469	0.00878807	0.0344331	-0.0072928	0.0600012
	6.4389	0.00315007	0.0328719	0.00851631	0.0402991	-0.0024036	0.0295762		6.4389	-0.0145678	0.0367582	0.00842755	0.0348686	-0.0078316	0.0602205
	6.44735	0.00283243	0.0336135	0.00843332	0.0406008	-0.0029916	0.0298724		6.44735	-0.0140782	0.0368488	0.00897854	0.0346302	-0.0081765	0.0595837
	6.4558	0.00338605	0.0339166	0.00863459	0.0396017	-0.0029103	0.0298182		6.4558	-0.0147518	0.0378322	0.00885381	0.0341873	-0.0067215	0.0600994
	6.46425	0.00393169	0.0343265	0.00893681	0.0396363	-0.002752	0.0300815		6.46425	-0.0143945	0.0384182	0.00863105	0.0342315	-0.0068717	0.0600507
	6.4727	0.00405866	0.0346559	0.00850908	0.0394169	-0.0031294	0.0297018		6.4727	-0.0139575	0.0389462	0.00872023	0.034048	-0.0064144	0.0601532
	6.48115	0.00405063	0.0356982	0.00793483	0.0392813	-0.0036138	0.0296432		6.48115	-0.0135282	0.039326	0.00807467	0.0345527	-0.0068463	0.059627
	6.4896	0.00467993	0.0362472	0.00848483	0.0395377	-0.0034741	0.029377		6.4896	-0.0138772	0.0394825	0.0088347	0.0341075	-0.0070136	0.0596499
	6.49805	0.0039464	0.0373277	0.00867819	0.0394305	-0.0034428	0.0296001		6.49805	-0.0134646	0.0395384	0.00882944	0.0337563	-0.0047227	0.060114
	6.5065	0.00410577	0.0375716	0.00830128	0.0391298	-0.0043076	0.0298015		6.5065	-0.0132966	0.0399279	0.00865242	0.0345764	-0.0044554	0.0595486
	6.51495	0.00455636	0.0373933	0.00850038	0.0391756	-0.0056402	0.0306093		6.51495	-0.0139011	0.0392528	0.00918154	0.0340951	-0.0042843	0.0592799
	6.5234	0.00463283	0.0378065	0.00862655	0.0392626	-0.0050044	0.0304319		6.5234	-0.0137442	0.0404532	0.00864904	0.0336674	-0.0032053	0.0594079
	6.53185	0.00511586	0.038064	0.00882175	0.0391108	-0.0050928	0.0308882		6.53185	-0.0135591	0.0400028	0.00895242	0.0333471	-0.0033251	0.0592479
	6.5403	0.00421723	0.0380518	0.00895604	0.0394041	-0.0043351	0.0304181		6.5403	-0.0136368	0.040375	0.00896242	0.0341145	-0.0031426	0.0590286
	6.54875	0.00411701	0.0383786	0.00826168	0.0394458	-0.0040808	0.0313717		6.54875	-0.013434	0.040305	0.00889504	0.0342231	-0.0050426	0.05844
	6.5572	0.00494728	0.0384477	0.00911566	0.0397976	-0.0047149	0.0312376		6.5572	-0.0140097	0.0396004	0.0090246	0.0340807	-0.0038792	0.0582841
	6.56565	0.00437456	0.0383915	0.00903034	0.0400178	-0.0051268	0.0313975		6.56565	-0.0140131	0.0391498	0.00854797	0.0337973	-0.0041973	0.057599
	6.5741	0.00480853	0.03822	0.00937541	0.0405362	-0.0047896	0.0313227		6.5741	-0.0134734	0.0392994	0.00906764	0.0340925	-0.0041816	0.0585693
	6.58255	0.00536945	0.0378838	0.0093487	0.0403009	-0.0055336	0.0302431		6.58255	-0.0143232	0.0391276	0.00840998	0.0341605	-0.0033966	0.0583232
	6.591	0.0050924	0.0372899	0.00924078	0.0407119	-0.0061291	0.0300162		6.591	-0.0141392	0.0391827	0.00921383	0.0340366	-0.0029354	0.0577994
	6.59945	0.00451111	0.0375217	0.00936435	0.0400106	-0.0053148	0.0293891		6.59945	-0.0144361	0.0398275	0.00929033	0.0343429	-0.0034497	0.0577222
	6.6079	0.00422268	0.0374981	0.00892841	0.0394112	-0.0050912	0.0293213		6.6079	-0.0138532	0.0390411	0.00907995	0.0345066	-0.0026714	0.0575669
	6.61635	0.00433695	0.036944	0.00917878	0.0394121	-0.0051707	0.0297195		6.61635	-0.0136241	0.0394847	0.00962449	0.0353881	-0.0018413	0.0578205
	6.6248	0.00335748	0.0368903	0.00755224	0.039307	-0.004901	0.029622		6.6248	-0.0133899	0.0392811	0.00945935	0.0363057	-0.0012022	0.0577853
	6.63325	0.00335742	0.0366168	0.00859548	0.039866	-0.0053608	0.0301707		6.63325	-0.0149508	0.0389027	0.00934575	0.0367146	-0.0018423	0.0582326
	6.6417	0.00261011	0.0359911	0.00832655	0.0400998	-0.0055358	0.0303658		6.6417	-0.0139147	0.0390161	0.0100347	0.0373282	-0.0016287	0.0585287
	6.65015	0.00242222	0.035693	0.00841178	0.0393552	-0.0049322	0.0300463		6.65015	-0.0117453	0.0385908	0.0101354	0.0373155	-0.0018032	0.0593685
	6.6586	0.00259821	0.0353281	0.00799343	0.0393606	-0.0048221	0.0303225		6.6586	-0.0117605	0.0386994	0.0108326	0.0373521	-0.0013787	0.060344
	6.66705	0.00224143	0.0353552	0.00802852	0.0394818	-0.0053245	0.0302726		6.66705	-0.0113968	0.039735	0.0114218	0.0378392	-0.001382	0.0596891
	6.6755	0.0019067	0.035386	0.00875192	0.039434	-0.0053029	0.0308103		6.6755	-0.0112748	0.0374792	0.01157	0.0377894	-0.0021579	0.061189
	6.68395	0.00240468	0.0352264	0.00806272	0.0397393	-0.0052501	0.0309464		6.68395	-0.011156	0.0387603	0.011419	0.0382988	-0.0017058	0.0608655
	6.6924	0.002094	0.0353098	0.00844013	0.0395266	-0.0040176	0.0323939		6.6924	-0.0115761	0.0393496	0.0119845	0.0381206	-8.619e-05	0.0612601
	6.70085	0.00243266	0.035065	0.00838635	0.0396367	-0.0044494	0.0323576		6.70085	-0.0109512	0.0387078	0.0116173	0.0375184	0.00070656	0.0622706
	6.7093	0.00299582	0.0350849	0.0078505	0.0394363	-0.0042998	0.0326612		6.7093	-0.010997	0.0384364	0.0123257	0.0377314	-0.0009956	0.0625014
	6.71775	0.00267178	0.0347129	0.00812459	0.0393299	-0.0050579	0.0324061		6.71775	-0.0114821	0.0384415	0.0124673	0.0380645	-0.0003643	0.0630773
	6.7262	0.00274952	0.0353085	0.0079433	0.0390955	-0.0038837	0.0330788		6.7262	-0.0106287	0.0389978	0.0128601	0.0382458	-0.0003335	0.0627564
	6.73465	0.00272413	0.035566	0.00804055	0.039056	-0.0042831	0.0331912		6.73465	-0.01097	0.0390566	0.0119704	0.0385084	0.00062422	0.0624
	6.7431	0.00239708	0.035736	0.00824937	0.039746	-0.0039839	0.0333626		6.7431	-0.0109099	0.0388696	0.0124567	0.0381247	0.00473281	0.0594738
	6.75155	0.00245523	0.0355738	0.00774556	0.0397235	-0.0043878	0.0332761		6.75155	-0.0118793	0.0387893	0.0126958	0.0383458	0.00676487	0.0554851
	6.76	0.00162008	0.0359764	0.00782746	0.0403473	-0.0041385	0.0335752		6.76	-0.0115732	0.0391364	0.0139005	0.0383088	0.00496844	0.0543416
	6.76845	0.00193531	0.0356031	0.00823235	0.039681	-0.0042402	0.0337784		6.76845	-0.0111945	0.038742	0.0150062	0.0391502	0.00730798	0.0550984
	6.7769	0.00182784	0.0355833	0.00869526	0.0401909	-0.004101	0.0344146		6.7769	-0.0114049	0.0385557	0.0144067	0.0392038	0.00716977	0.0546277
	6.78535	0.0015943	0.0358809	0.00856373	0.040125	-0.0039933	0.0337192		6.78535	-0.012438	0.0379082	0.0143528	0.0389536	0.00721273	0.0549828
	6.7938	0.00143705	0.0369954	0.00861437	0.0393418	-0.0042998	0.0341423		6.7938	-0.0107967	0.0385173	0.0130799	0.0389954	0.00709182	0.0545914
	6.80225	0.0020075	0.0371339	0.0085123	0.0391998	-0.003487	0.0352224		6.80225	-0.011123	0.0390219	0.0130232	0.0388153	0.00736576	0.0549886
	6.8107	0.00188605	0.0378136	0.00770891	0.0389178	-0.0039104	0.0348995		6.8107	-0.0120906	0.0391406	0.0140571	0.0388753	0.00534707	0.0551163
	6.81915	0.00317505	0.0383018	0.00774389	0.0389458	-0.0041294	0.0353438		6.81915	-0.0110693	0.0390078	0.0146482	0.0388041	0.00733724	0.0552116
	6.8276	0.00335646	0.0380421	0.00774611	0.0388045	-0.0038223	0.03583		6.8276	-0.0119951	0.0392665	0.0140436	0.03971	0.00554019	0.0551342
	6.83605	0.00265762	0.0380413	0.00789269	0.0386734	-0.0034301	0.0353341		6.83605	-0.0118426	0.0392123	0.0139676	0.0397631	0.00514573	0.0565975
	6.8445	0.00273134	0.0379606	0.00775881	0.0383583	-0.0040028	0.0347467		6.8445	-0.0123426	0.0394663	0.0149155	0.039566	0.00638589	0.0570076
	6.85295	0.00301436	0.0372151	0.00769045	0.0383767	-0.004159	0.0359769		6.85295	-0.012192	0.0385535	0.0140255	0.0402687	0.00666844	0.0581544
	6.8614	0.00265688	0.0374259	0.00779488	0.0383445	-0.0037795	0.0361597		6.8614	-0.0122275	0.0386903	0.0156062	0.0402569	0.00792265	0.0602869
	6.86985	0.00269896	0.03721	0.00773521	0.0375619	-0.0046141	0.0364491		6.86985	-0.0122369	0.0386266	0.0138754	0.0408645	0.00669389	0.0621184
	6.8783	0.00299391	0.0372852	0.0082613	0.0373816	-0.0045368	0.0355904		6.8783	-0.0127403	0.039566	0.0143204	0.0417187	0.00847974	0.0632145
	6.88675	0.00333724	0.0374737	0.00828313	0.0375589	-0.0043059	0.0364037		6.88675	-0.0124729	0.0387529	0.0153763	0.0414205	0.00828155	0.0637696
	6.8952	0.00485145	0.037074	0.00918228	0.0382488	-0.0033466	0.0361235		6.8952	-0.0122698	0.0389643	0.0152775	0.0421905	0.00671323	0.0646221
	6.90365	0.00503487	0.0370929	0.00893044	0.037937	-0.0046405	0.0357066		6.90365	-0.0115742	0.0391765	0.0162266	0.0427753	0.00690297	0.0642325
	6.9121	0.00615566	0.0371435	0.00870709	0.0377188	-0.0048709	0.0360631		6.9121	-0.0117779	0.0393737	0.0157771	0.0422513	0.00719186	0.0653643
	6.92055	0.0060866	0.0372825	0.0089682	0.0375402	-0.004269	0.0362109		6.92055	-0.0110738	0.0389611	0.0153291	0.0425413	0.00823247	0.0651594
	6.929	0.00653627	0.0373721	0.00883215	0.036974	-0.0040153	0.0366704		6.929	-0.011519	0.0398744	0.0152411	0.0428242	0.0087071	0.064602
	6.93745	0.00681357	0.0380013	0.00957336	0.037007	-0.0036028	0.0366046		6.93745	-0.0117032	0.0391871	0.0158179	0.042915	0.00758108	0.0637839
	6.9459	0.00707583	0.037569	0.00916697	0.0371461	-0.0032375	0.0363366		6.9459	-0.0122171	0.038281	0.0159129	0.0434601	0.00704415	0.0635689
	6.95435	0.0073685	0.0379891	0.00943522	0.0369704	-0.0030036	0.0368184		6.95435	-0.0117761	0.0386838	0.0156135	0.0434852	0.00686697	0.0631315
	6.9628	0.00743398	0.0378769	0.00944415	0.0372487	-0.0027837	0.037279		6.9628	-0.0114185	0.0390071	0.0160179	0.0442426	0.00727855	0.0625956
	6.97125	0.00744155	0.0375995	0.00880033	0.0365329	-0.0034485	0.0374152		6.97125	-0.0110729	0.0393626	0.0153089	0.0440514	0.00648915	0.061274
	6.9797	0.00676204	0.0370813	0.00875251	0.0362275	-0.0033151	0.0373508		6.9797	-0.0116322	0.0393081	0.0157131	0.0443185	0.00608433	0.061291
	6.98815	0.006639	0.0366399	0.00795167	0.0362763	-0.00292	0.0375586		6.98815	-0.0113916	0.03949	0.0157137	0.0442971	0.00537942	0.0608428
	6.9966	0.00656967	0.0369023	0.00858296	0.0364858	-0.0025717	0.0384414		6.9966	-0.0122035	0.0388617	0.0157014	0.0442941	0.00544591	0.0610161
	7.00505	0.0071006	0.0369743	0.00871831	0.0369261	-0.0028189	0.0395257		7.00505	-0.0121774	0.0381405	0.0158229	0.0439983	0.00515853	0.0615733
	7.0135	0.00648439	0.0370799	0.00891743	0.0369272	-0.0027635	0.0381843		7.0135	-0.0120224	0.0383151	0.0153488	0.0444161	0.00531468	0.0621768
	7.02195	0.00737407	0.0372721	0.00875134	0.0372265	-0.0027816	0.0380117		7.02195	-0.0120648	0.0391702	0.0151569	0.0445711	0.00551584	0.062365
	7.0304	0.00767147	0.0370071	0.00882517	0.0371499	-0.0027467	0.0387253		7.0304	-0.0124997	0.0379662	0.0153332	0.0447438	0.00637279	0.0620912
	7.03885	0.0074282	0.0371322	0.00885352	0.0372988	-0.0028054	0.0378723		7.03885	-0.0130818	0.037649	0.0159689	0.0448827	0.00584392	0.0621457
	7.0473	0.00733279	0.0370662	0.00895544	0.0367096	-0.0028127	0.0379957		7.0473	-0.0120854	0.0382953	0.016329	0.0447669	0.00539082	0.0620742
	7.05575	0.00678043	0.0373356	0.00888248	0.0373168	-0.0029568	0.037373		7.05575	-0.0123946	0.0387229	0.0168289	0.0448863	0.0044599	0.0625929
	7.0642	0.00641394	0.0374485	0.00959273	0.0370034	-0.0028723	0.0380663		7.0642	-0.0112422	0.0376943	0.0170084	0.0452357	0.00558826	0.0632578
	7.07265	0.00713297	0.0371081	0.00921699	0.0371879	-0.0026874	0.0381847		7.07265	-0.0113736	0.0377409	0.0169263	0.044797	0.00551369	0.0636177
	7.0811	0.00740449	0.0367997	0.00867516	0.0371757	-0.0033355	0.0380923		7.0811	-0.0111269	0.0380633	0.0167836	0.0447641	0.00617582	0.0643034
	7.08955	0.00634414	0.0377019	0.00857209	0.0372283	-0.0037493	0.0372451		7.08955	-0.0114098	0.0378045	0.0166566	0.0445617	0.00586659	0.0644023
	7.098	0.00680172	0.0375702	0.00874323	0.0370369	-0.0028993	0.0370724		7.098	-0.0112449	0.0381976	0.0166006	0.0444625	0.00366878	0.0647486
	7.10645	0.00703963	0.0384664	0.00837508	0.0370804	-0.0028696	0.0370398		7.10645	-0.0118769	0.0377848	0.0167988	0.0443574	0.00388436	0.0641316
	7.1149	0.00713723	0.0388326	0.007947	0.0370278	-0.0021858	0.0373793		7.1149	-0.0110972	0.0383334	0.0169692	0.0440898	0.00508597	0.0634083
	7.12335	0.00773269	0.0388203	0.00865232	0.037408	-0.0033828	0.0373866		7.12335	-0.0117691	0.0384018	0.01665	0.0439645	0.00290474	0.0636917
	7.1318	0.00797971	0.038757	0.00798782	0.036909	-0.0033398	0.0376532		7.1318	-0.0113634	0.0390197	0.0158319	0.0440118	0.00421005	0.0623468
	7.14025	0.00752725	0.0385361	0.00831903	0.0367481	-0.0029209	0.0373761		7.14025	-0.010164	0.0393588	0.0168507	0.0437133	0.00344427	0.0618841
	7.1487	0.00605182	0.0383505	0.00765817	0.037168	-0.0029346	0.0378424		7.1487	-0.0100624	0.0389166	0.0166456	0.0439047	0.00274638	0.0614887
	7.15715	0.00612014	0.0375187	0.0082314	0.0369411	-0.0027001	0.037513		7.15715	-0.0099597	0.0382837	0.0158239	0.0437283	0.00372365	0.0608086
	7.1656	0.00604637	0.037654	0.00846165	0.0369579	-0.0037129	0.0362608		7.1656	-0.0090531	0.0382707	0.0160018	0.0434293	0.00172208	0.0605605
	7.17405	0.00569431	0.0368944	0.007812	0.0370727	-0.004958	0.0354448		7.17405	-0.0093558	0.0392401	0.0162144	0.0436767	0.00165377	0.060084
	7.1825	0.0059911	0.036588	0.00893627	0.0368417	-0.0047151	0.0350205		7.1825	-0.0094643	0.0382635	0.0165791	0.0434918	0.0016987	0.0591807
	7.19095	0.00671201	0.0364048	0.00821467	0.0369726	-0.0049004	0.0359553		7.19095	-0.0101161	0.0384483	0.0152638	0.0433334	0.00134941	0.059284
	7.1994	0.0063023	0.0368187	0.00812456	0.0376069	-0.0057774	0.0359014		7.1994	-0.008978	0.0391221	0.0159273	0.0431661	0.00215982	0.0585459
	7.20785	0.00734168	0.0371138	0.00869314	0.0379252	-0.0056879	0.0369554		7.20785	-0.0073237	0.0397155	0.015084	0.0437498	0.00207268	0.0588718
	7.2163	0.0077775	0.0364479	0.00911996	0.0387293	-0.0064912	0.0356124		7.2163	-0.0076383	0.039663	0.0149694	0.0434064	0.00216119	0.0585303
	7.22475	0.00795854	0.0368279	0.00828155	0.0384057	-0.0062784	0.0371352		7.22475	-0.0076564	0.0398103	0.0150339	0.0432266	0.00182181	0.0598664
	7.2332	0.0073914	0.0369448	0.00889392	0.0383266	-0.0070956	0.0369741		7.2332	-0.0077533	0.0395125	0.0153783	0.0441049	0.00206594	0.0587126
	7.24165	0.00771079	0.0367692	0.00841542	0.0386241	-0.0075166	0.0370567		7.24165	-0.0085764	0.0397251	0.0157852	0.0452456	0.00268691	0.0580496
	7.2501	0.00769129	0.0368099	0.00821174	0.0394085	-0.0079416	0.0359946		7.2501	-0.0089531	0.039522	0.0156021	0.045133	0.00362302	0.0572854
	7.25855	0.00839293	0.0370436	0.00889737	0.0393986	-0.0066203	0.0369345		7.25855	-0.008817	0.039162	0.0154881	0.0455316	0.00320633	0.0575962
	7.267	0.00865262	0.0370282	0.00851406	0.0394881	-0.0072349	0.0364485		7.267	-0.0094314	0.0401694	0.0158216	0.0450982	0.00335745	0.0573753
	7.27545	0.00856561	0.0373397	0.0089023	0.0395449	-0.0066832	0.0361325		7.27545	-0.0087068	0.0394695	0.0151901	0.045335	0.00537209	0.0572195
	7.2839	0.00894813	0.0381934	0.00860991	0.0392424	-0.0062233	0.0364206		7.2839	-0.0092307	0.0398249	0.0158059	0.044582	0.00373126	0.0573449
	7.29235	0.00888327	0.0380769	0.00869597	0.0400211	-0.0062685	0.0358757		7.29235	-0.0084586	0.0398566	0.0158264	0.0447311	0.00500142	0.0562035
	7.3008	0.00896605	0.0379025	0.00801071	0.0393056	-0.0059231	0.0357432		7.3008	-0.0097054	0.03979	0.0146205	0.0443965	0.00536389	0.0571512
	7.30925	0.00967822	0.0377296	0.00748771	0.0394669	-0.0058481	0.036002		7.30925	-0.0090146	0.0396836	0.0139818	0.0437719	0.0055032	0.0575698
	7.3177	0.00924531	0.0375918	0.00875796	0.038984	-0.0060634	0.0362533		7.3177	-0.0103724	0.0396304	0.0133703	0.0440868	0.00398179	0.0572276
	7.32615	0.00956466	0.0373686	0.00833251	0.0389672	-0.0057875	0.0365399		7.32615	-0.0101864	0.0396062	0.0141736	0.0429994	0.00488784	0.0568249
	7.3346	0.0086343	0.0377503	0.00781758	0.0383871	-0.0053734	0.0375315		7.3346	-0.0097285	0.0389793	0.0143074	0.0428619	0.00364599	0.0564342
	7.34305	0.00944983	0.0376968	0.00834118	0.0384178	-0.0056294	0.0376005		7.34305	-0.0098247	0.0394704	0.0143196	0.0431829	0.00442537	0.0558104
	7.3515	0.00993543	0.0372436	0.00796231	0.0383255	-0.0060093	0.0374015		7.3515	-0.0097855	0.0405626	0.0145531	0.0439506	0.0049254	0.0558927
	7.35995	0.00934862	0.0378139	0.00843036	0.0381346	-0.0055267	0.0370384		7.35995	-0.0082669	0.0395493	0.0154209	0.0450892	0.00442705	0.0550812
	7.3684	0.0090475	0.038114	0.00864222	0.0386001	-0.0052316	0.0368985		7.3684	-0.0086435	0.0403837	0.0158871	0.0456565	0.00367519	0.0550445
	7.37685	0.00895111	0.0384482	0.00820334	0.0390947	-0.0047892	0.0371672		7.37685	-0.0081486	0.0399349	0.0157581	0.0464382	0.00302065	0.0552019
	7.3853	0.00938737	0.0380948	0.00901714	0.039068	-0.0046709	0.0371563		7.3853	-0.0081083	0.0401684	0.0151352	0.0466313	0.00399001	0.0561044
	7.39375	0.00933841	0.0376351	0.0083703	0.0390757	-0.0053823	0.03716		7.39375	-0.0081471	0.0398255	0.0161445	0.04601	0.002258	0.0557131
	7.4022	0.00925559	0.03794	0.00820781	0.0388303	-0.0053111	0.0378799		7.4022	-0.0089675	0.0405436	0.0153025	0.0459255	0.00255218	0.056716
	7.41065	0.00968561	0.0382852	0.00857141	0.0388811	-0.0049452	0.0369614		7.41065	-0.0090272	0.0408432	0.01554	0.0459541	0.00179047	0.0566605
	7.4191	0.0116941	0.0379709	0.00863056	0.0388428	-0.0046523	0.0373816		7.4191	-0.008526	0.0401733	0.0153881	0.0459932	0.00149832	0.0557662
	7.42755	0.0115295	0.0378647	0.00872606	0.0389252	-0.0051174	0.0375963		7.42755	-0.0090596	0.0418524	0.0161898	0.0461746	0.00177768	0.0565396
	7.436	0.0114207	0.0377332	0.00771996	0.0381822	-0.0048001	0.0374646		7.436	-0.00907	0.0403583	0.0158099	0.0462682	0.00276747	0.0570743
	7.44445	0.0114021	0.0376245	0.00784413	0.0382422	-0.0045477	0.0376885		7.44445	-0.007998	0.0414879	0.016138	0.0473449	0.00228086	0.0566911
	7.4529	0.0115182	0.0382296	0.00732484	0.037777	-0.0049114	0.0366522		7.4529	-0.0087391	0.0414148	0.0166374	0.0484189	0.00228088	0.0564211
	7.46135	0.0115399	0.03792	0.00759855	0.0377298	-0.0052956	0.0367067		7.46135	-0.009148	0.0412691	0.0157208	0.0488625	0.00309264	0.0568266
	7.4698	0.0120055	0.038143	0.0071568	0.0370796	-0.0040978	0.0374711		7.4698	-0.007832	0.0421685	0.0160265	0.049857	0.00232453	0.0570635
	7.47825	0.0122242	0.0387156	0.00697367	0.037117	-0.0042232	0.0372527		7.47825	-0.0080993	0.0414852	0.016434	0.0496137	0.00253085	0.0566282
	7.4867	0.0119702	0.0388485	0.00651951	0.0370682	-0.0046499	0.037462		7.4867	-0.0092052	0.0419571	0.0162379	0.0498453	0.00291746	0.0565256
	7.49515	0.0115846	0.03909	0.00641694	0.0364244	-0.0041545	0.0378478		7.49515	-0.0083195	0.0410599	0.0161952	0.0503953	0.0019673	0.0562772
	7.5036	0.0114044	0.0391056	0.00667959	0.0365719	-0.0040184	0.0373989		7.5036	-0.0086162	0.0417261	0.0168339	0.0508169	0.00215225	0.0566148
	7.51205	0.0110569	0.039081	0.00707111	0.0361633	-0.0036711	0.037702		7.51205	-0.0080072	0.0418217	0.0174668	0.0508369	0.00046436	0.0562777
	7.5205	0.0105696	0.03903	0.00662017	0.0361809	-0.0038394	0.0375218		7.5205	-0.0075757	0.0417374	0.0174185	0.0510933	0.00227525	0.056934
	7.52895	0.0103427	0.0387837	0.00632667	0.0358825	-0.0035363	0.0375553		7.52895	-0.0081356	0.0418176	0.017027	0.0516327	-0.0002608	0.0564744
	7.5374	0.010525	0.0392353	0.00646876	0.0361985	-0.003252	0.0372022		7.5374	-0.0088531	0.0421669	0.0176408	0.0516414	0.00101664	0.0566049
	7.54585	0.010766	0.0393461	0.00649529	0.0356744	-0.0026319	0.037782		7.54585	-0.0083426	0.0421125	0.0158682	0.0517302	0.00113955	0.0568102
	7.5543	0.0106633	0.0392036	0.00666547	0.0361358	-0.0024266	0.0380935		7.5543	-0.0079229	0.0420424	0.0163793	0.0525187	0.0009808	0.0570091
	7.56275	0.010555	0.0390634	0.00722474	0.0363083	-0.0024536	0.038202		7.56275	-0.0075478	0.0426365	0.0164585	0.0530483	0.00261577	0.0574735
	7.5712	0.0103055	0.0386833	0.00747849	0.0360203	-0.0024839	0.0381127		7.5712	-0.0079164	0.0430033	0.0173611	0.0530203	0.00138335	0.0575466
	7.57965	0.0102463	0.0388249	0.00668627	0.0362092	-0.002043	0.0381865		7.57965	-0.0082241	0.0428322	0.0170682	0.0515209	0.00231259	0.0580087
	7.5881	0.01015	0.0386385	0.00678852	0.0357584	-0.002428	0.0377829		7.5881	-0.008253	0.0426872	0.0167117	0.0522624	0.00044668	0.0578009
	7.59655	0.00980447	0.0385016	0.0065215	0.0361453	-0.0025036	0.0375815		7.59655	-0.0084643	0.0425119	0.0172738	0.0518942	0.00197282	0.0578291
	7.605	0.0100782	0.0383447	0.00688866	0.0360417	-0.0025409	0.0370738		7.605	-0.0086175	0.0426709	0.0173313	0.0519457	0.00197323	0.058198
	7.61345	0.009367	0.0378938	0.00739772	0.0368764	-0.0023433	0.0371471		7.61345	-0.0087604	0.0432484	0.0176699	0.0520953	0.00108812	0.0579525
	7.6219	0.00964617	0.037814	0.0076364	0.0371357	-0.0023359	0.0369642		7.6219	-0.0078327	0.0429069	0.0164187	0.0527883	0.00126075	0.0582635
	7.63035	0.00949268	0.0377105	0.00866295	0.03783	-0.0022751	0.0371466		7.63035	-0.0083881	0.0430875	0.0166161	0.0526406	0.00136175	0.0577013
	7.6388	0.0105246	0.0383578	0.00869863	0.0382892	-0.0021775	0.0379559		7.6388	-0.0074908	0.0438371	0.0172843	0.0527014	0.00090389	0.0573092
	7.64725	0.0109844	0.038409	0.0091051	0.038698	-0.0016573	0.0381486		7.64725	-0.0072443	0.0438162	0.0173848	0.0533699	0.00120605	0.057792
	7.6557	0.0108327	0.0386966	0.00894653	0.0384275	-0.001689	0.038555		7.6557	-0.0077878	0.042679	0.0170324	0.0527432	7.1524e-05	0.0573466
	7.66415	0.0108347	0.0391207	0.00943032	0.0389189	-0.0018652	0.0388829		7.66415	-0.0079355	0.0426572	0.0169603	0.0524365	0.00073836	0.0571224
	7.6726	0.0110873	0.0393363	0.0093112	0.0384609	-0.0016348	0.0388912		7.6726	-0.0079047	0.0428461	0.0178607	0.0519325	0.00080542	0.0582273
	7.68105	0.011565	0.0393349	0.00973096	0.0401382	-0.0027048	0.0379373		7.68105	-0.0079031	0.0428073	0.017916	0.0521464	-0.0002527	0.0583822
	7.6895	0.0127898	0.0399242	0.0100294	0.0401114	-0.0022607	0.0390166		7.6895	-0.0076424	0.0428764	0.0175464	0.0525362	-0.000399	0.0583127
	7.69795	0.0126481	0.0400581	0.00965696	0.0405048	-0.0023379	0.0385997		7.69795	-0.0074207	0.0439394	0.0172821	0.0522933	-0.0013689	0.0584551
	7.7064	0.0126921	0.0398461	0.0101555	0.0409245	-0.0021273	0.0387906		7.7064	-0.0077609	0.0431149	0.0176298	0.0526078	-0.0016814	0.0583748
	7.71485	0.0129675	0.0397168	0.0100831	0.0409581	-0.0024833	0.0385638		7.71485	-0.0080346	0.0436198	0.0169329	0.0531126	-0.0015249	0.0580139
	7.7233	0.0126383	0.0404505	0.0104166	0.0416253	-0.0023832	0.0391708		7.7233	-0.0081652	0.0437204	0.0173249	0.0528817	-0.0022066	0.0591069
	7.73175	0.013142	0.0405994	0.0109075	0.0416506	-0.0018245	0.0396961		7.73175	-0.0082779	0.0436184	0.0171416	0.0529288	-0.0014922	0.0582241
	7.7402	0.0134759	0.0408958	0.0107725	0.0425522	-0.0014586	0.0399801		7.7402	-0.0067388	0.0432794	0.0180205	0.0525477	-0.0023325	0.0584939
	7.74865	0.0128881	0.0406426	0.0100835	0.0426899	-0.0017156	0.040711		7.74865	-0.0065311	0.0434258	0.0177981	0.0525667	-0.0024178	0.0589514
	7.7571	0.0129075	0.0404765	0.0107485	0.0434366	-0.0018685	0.0397266		7.7571	-0.0069119	0.0437489	0.0177902	0.0525928	-0.0028107	0.0594175
	7.76555	0.0122329	0.0398436	0.0109513	0.0435578	-0.0018573	0.0402426		7.76555	-0.0069604	0.0429839	0.0173872	0.0526831	-0.0023067	0.0600974
	7.774	0.0127402	0.0397284	0.011062	0.0434832	-0.0011619	0.0403482		7.774	-0.0070032	0.0436598	0.0177627	0.0527505	-0.0024914	0.0602637
	7.78245	0.0133307	0.0399791	0.0111482	0.0436658	-0.001346	0.0406445		7.78245	-0.0072676	0.0437568	0.0170281	0.052579	-0.0020503	0.060086
	7.7909	0.0127968	0.0395837	0.0108438	0.0435255	-0.001231	0.0411709		7.7909	-0.0072418	0.0437554	0.0156939	0.0523991	-0.0019291	0.0599998
	7.79935	0.012428	0.0402311	0.0118744	0.0431707	-0.0016357	0.040232		7.79935	-0.00702	0.04351	0.0161694	0.0525482	-0.0015097	0.0610145
	7.8078	0.0123883	0.0396162	0.0118185	0.0435971	-0.0011367	0.0406781		7.8078	-0.0068973	0.0436546	0.0155163	0.0520479	-0.0008347	0.0610728
	7.81625	0.0127889	0.0394024	0.0109437	0.0434659	-0.0013533	0.0402947		7.81625	-0.0063129	0.0441647	0.0161494	0.0522872	-0.0020143	0.061762
	7.8247	0.0130448	0.0396767	0.0112877	0.0441787	-0.0013851	0.0411095		7.8247	-0.0069812	0.0442588	0.0162497	0.0526073	-0.0022048	0.0623085
	7.83315	0.0128836	0.0397042	0.011892	0.0442123	-0.0013257	0.0414828		7.83315	-0.0065912	0.0443758	0.0157123	0.0524692	-0.0019354	0.0620532
	7.8416	0.0129909	0.0396562	0.0118526	0.0439116	-0.000738	0.0414873		7.8416	-0.0067303	0.0442813	0.016595	0.0523836	-0.0026475	0.0614071
	7.85005	0.0124112	0.0394863	0.0119385	0.0436342	-0.0007138	0.0422313		7.85005	-0.0081499	0.044183	0.0164446	0.0526097	-0.0017597	0.062506
	7.8585	0.0129262	0.039525	0.0124795	0.0439155	-0.0007145	0.0413068		7.8585	-0.0070211	0.0432761	0.0160196	0.0525615	-0.0021815	0.0609979
	7.86695	0.0128431	0.0395865	0.0121946	0.0439356	-0.000261	0.0409583		7.86695	-0.0073464	0.0444246	0.0162591	0.052243	-0.0026301	0.0617211
	7.8754	0.0124339	0.0395004	0.0122948	0.0436168	-0.0006152	0.0412426		7.8754	-0.0061464	0.0439943	0.0172804	0.0524891	-0.0033327	0.0621056
	7.88385	0.0120911	0.0393473	0.0130776	0.0436447	-0.0007859	0.0409373		7.88385	-0.0037214	0.0412146	0.0161511	0.0533394	-0.0041834	0.0629811
	7.8923	0.0123511	0.0393528	0.0126853	0.0437391	-0.0002459	0.0411034		7.8923	-0.0030926	0.0418164	0.0169771	0.0529342	-0.0041074	0.0633988
	7.90075	0.0123997	0.0392744	0.0129548	0.0432062	-0.0003775	0.0409492		7.90075	-0.0034913	0.0416191	0.0171046	0.0522975	-0.003497	0.063935
	7.9092	0.0116398	0.0392813	0.0128597	0.0432291	-0.0008661	0.0408389		7.9092	-0.0031558	0.0416522	0.0182488	0.0526622	-0.0032452	0.0646403
	7.91765	0.0118807	0.0390178	0.0135457	0.0435637	-0.0009037	0.0402698		7.91765	-0.0032395	0.040925	0.0189998	0.0535753	-0.0022308	0.0640417
	7.9261	0.0120738	0.0391671	0.0134378	0.0431301	-0.0010449	0.0414278		7.9261	-0.0040259	0.0409914	0.0184781	0.0537888	-0.0021504	0.0645119
	7.93455	0.0118466	0.0390419	0.0137565	0.0427656	-0.0004632	0.0409392		7.93455	-0.0021982	0.0396378	0.018246	0.0536047	-0.0020901	0.0638336
	7.943	0.0116228	0.039096	0.0132438	0.0427197	0.00012498	0.0412012		7.943	-0.0023503	0.040308	0.0182947	0.0541117	-0.0013989	0.063529
	7.95145	0.0123015	0.0384687	0.0130651	0.0424497	9.3204e-05	0.0410407		7.95145	-0.003373	0.0403963	0.0191872	0.0547827	-0.001396	0.0645354
	7.9599	0.0122257	0.0388672	0.0126919	0.0427798	-0.0001066	0.0406178		7.9599	-0.0035852	0.0406424	0.018667	0.054231	-0.0011605	0.0637879
	7.96835	0.0118677	0.0387188	0.0123342	0.0417277	5.1074e-05	0.0408651		7.96835	-0.0032187	0.0400575	0.0181487	0.0541052	-0.0019226	0.0632286
	7.9768	0.0118417	0.0391289	0.0136221	0.0427322	0.00251617	0.039563		7.9768	-0.0040036	0.0401328	0.0184508	0.0536359	-0.0010282	0.0638852
	7.98525	0.012476	0.038645	0.0132135	0.042794	0.00443516	0.0390023		7.98525	-0.003423	0.0407549	0.0186712	0.0543935	-0.0013562	0.0639396
	7.9937	0.0122322	0.0390243	0.0135973	0.04347	0.00475258	0.0388693		7.9937	-0.0031812	0.0402184	0.0191888	0.0540301	-0.0011665	0.0638912
	8.00215	0.0124751	0.0383883	0.0135599	0.0436857	0.00574192	0.039601		8.00215	-0.0027184	0.0402033	0.0183729	0.0542935	-0.0011911	0.0640008
	8.0106	0.0116215	0.0384831	0.0139808	0.0438471	0.00568936	0.0395532		8.0106	-0.0036209	0.0410235	0.0188772	0.0543649	-0.0018052	0.0640096
	8.01905	0.0121943	0.0385774	0.0135134	0.0442156	0.00614622	0.0394926		8.01905	-0.0036313	0.0417154	0.0201277	0.0546269	-0.0018806	0.0638486
	8.0275	0.0126372	0.0388666	0.0132379	0.0444894	0.00681493	0.0397108		8.0275	-0.0038307	0.04103	0.0202206	0.0543578	-0.0026246	0.0650955
	8.03595	0.0117155	0.0389779	0.0134914	0.0442894	0.00686644	0.0400239		8.03595	-0.0029211	0.0414184	0.0200566	0.0536722	-0.0011208	0.06604
	8.0444	0.0123916	0.0390203	0.013888	0.0449072	0.00702717	0.0398712		8.0444	-0.0039893	0.0417884	0.0199899	0.0534689	-0.00267	0.0655836
	8.05285	0.0125551	0.0390112	0.0139433	0.0448075	0.00701812	0.0393508		8.05285	-0.0022017	0.0413641	0.020404	0.0538023	-0.0014616	0.0649247
	8.0613	0.0129245	0.0392094	0.0134857	0.0449061	0.00613683	0.0397069		8.0613	-0.0015426	0.0424421	0.0211927	0.0535013	-0.0011428	0.0649783
	8.06975	0.0125559	0.0393162	0.0133455	0.0439631	0.00657036	0.0392813		8.06975	-0.0029604	0.0414551	0.0212869	0.0535138	-0.0006167	0.0650832
	8.0782	0.0124025	0.0393057	0.0137945	0.0440457	0.00647079	0.0393255		8.0782	-0.0029752	0.0423452	0.0194555	0.0532506	-0.000218	0.0649537
	8.08665	0.0126685	0.0396622	0.0133998	0.0438478	0.00694839	0.039547		8.08665	-0.0027781	0.0419029	0.0191523	0.053915	-0.0001831	0.0652638
	8.0951	0.0119274	0.0397561	0.0132657	0.0441085	0.00637392	0.0393392		8.0951	-0.0027597	0.0416875	0.0193575	0.05365	0.00016665	0.0657794
	8.10355	0.0125136	0.0391749	0.01402	0.0437648	0.00670442	0.039546		8.10355	-0.0028462	0.042362	0.0199617	0.0540775	-0.0007284	0.0663558
	8.112	0.0121327	0.0391167	0.0136128	0.0437837	0.00558315	0.0399125		8.112	-0.0016124	0.042122	0.0178196	0.0533882	-0.0025839	0.0667481
	8.12045	0.0122486	0.039007	0.0137314	0.0433239	0.00524411	0.0402006		8.12045	-0.0023398	0.0412018	0.0173717	0.0525819	-0.0015946	0.0665384
	8.1289	0.0125703	0.038922	0.0136275	0.0430537	0.00420532	0.0391647		8.1289	-0.0018242	0.0415778	0.0183269	0.0522724	-0.0013791	0.0659222
	8.13735	0.0124162	0.0392421	0.0133273	0.0432359	0.0048432	0.0394893		8.13735	-0.0017009	0.0418541	0.0176496	0.0518036	-0.002339	0.0668955
	8.1458	0.0112201	0.0390306	0.0135891	0.043021	0.00369314	0.0405801		8.1458	-0.0028561	0.0417696	0.0183758	0.0517087	-0.0031364	0.0654792
	8.15425	0.0114565	0.038539	0.0134884	0.0432338	0.00320629	0.0413627		8.15425	-0.0034968	0.0412182	0.0181249	0.0521063	-0.0031114	0.066351
	8.1627	0.0112029	0.0387357	0.0139636	0.0429149	0.00333932	0.0410692		8.1627	-0.0028463	0.0415107	0.0181931	0.0526626	-0.0024403	0.0652266
	8.17115	0.0111628	0.0382313	0.0140293	0.0431021	0.00329909	0.0414771		8.17115	-0.0036482	0.0415037	0.0172414	0.0527116	-0.0036961	0.0655913
	8.1796	0.0111831	0.0384045	0.0140837	0.0427791	0.0035309	0.0407642		8.1796	-0.00288	0.0411186	0.0172957	0.0529284	-0.0024524	0.0661165
	8.18805	0.0103544	0.038384	0.0134832	0.0422872	0.00198815	0.0394213		8.18805	-0.0020426	0.0419414	0.0175568	0.0527092	-0.0019737	0.0665764
	8.1965	0.0115023	0.0379128	0.0132563	0.0420205	0.00176274	0.0392861		8.1965	-0.0035648	0.0414218	0.0188857	0.0534177	-0.0037249	0.0663028
	8.20495	0.0115196	0.0378484	0.0136228	0.0424507	-0.0102171	0.0554213		8.20495	-0.0024334	0.0419815	0.0190843	0.0541147	-0.002828	0.0670544
	8.2134	0.0117346	0.0380192	0.0131068	0.0430061	-0.0011743	0.0455388		8.2134	-0.0026188	0.0413685	0.0188245	0.054734	-0.0026597	0.0670567
	8.22185	0.0119784	0.0374462	0.0133679	0.0429836	-0.0015024	0.0421896		8.22185	-0.0035266	0.0411255	0.018144	0.0539452	-0.0039835	0.0671667
	8.2303	0.0116433	0.0371298	0.0134416	0.0424048	0.00019	0.0406372		8.2303	-0.0015466	0.041802	0.0187025	0.0545612	-0.0040857	0.0672539
	8.23875	0.0119924	0.0372936	0.0149946	0.044179	-2.091e-05	0.0432779		8.23875	-0.0009213	0.0425304	0.0179548	0.0536646	-0.0048719	0.0665781
	8.2472	0.0123872	0.0367208	0.0147375	0.0440493	-0.000316	0.0432937		8.2472	-0.0007632	0.0423167	0.0182979	0.0534097	-0.003842	0.0664315
	8.25565	0.012673	0.0371609	0.0153306	0.0441869	0.00016402	0.0434903		8.25565	-0.0004893	0.0433678	0.0176068	0.0528513	-0.0050979	0.0663442
	8.2641	0.0125224	0.0368035	0.015134	0.0440828	0.00057396	0.0430388		8.2641	-9.514e-05	0.0422282	0.017936	0.0532288	-0.004258	0.0664509
	8.27255	0.0120908	0.0372386	0.016318	0.043703	0.00169723	0.0430796		8.27255	-8.294e-05	0.042817	0.0181172	0.0533206	-0.0048445	0.0665607
	8.281	0.0134001	0.0384218	0.0158024	0.0433068	0.00180953	0.0434546		8.281	-0.0004577	0.0432331	0.0177634	0.0541831	-0.0044823	0.0673583
	8.28945	0.0147961	0.0383009	0.0159049	0.0430283	0.00186123	0.043145		8.28945	-0.0005741	0.0436876	0.0179392	0.0537657	-0.0068296	0.0679241
	8.2979	0.014919	0.0384093	0.0155706	0.0423401	0.0018999	0.0428765		8.2979	-0.0004867	0.0425342	0.0185805	0.0539978	-0.0074991	0.0683324
	8.30635	0.0151443	0.0385011	0.015827	0.042896	0.0017231	0.0428748		8.30635	-0.0003017	0.0428881	0.0186486	0.0546739	-0.0065851	0.0681448
	8.3148	0.0152075	0.0383727	0.0158615	0.0419377	0.0024851	0.0431137		8.3148	-0.0004673	0.0433995	0.0184903	0.0547211	-0.005558	0.0672188
	8.32325	0.0149817	0.0384674	0.0162291	0.0414819	0.00226407	0.0427338		8.32325	-0.0007046	0.0432128	0.0192578	0.0554541	-0.0009183	0.0649971
	8.3317	0.0155143	0.0383153	0.0161884	0.0411257	0.002032	0.0424999		8.3317	-0.0010611	0.0427539	0.0186993	0.0554996	-0.0001715	0.06261
	8.34015	0.0150245	0.0380129	0.0161063	0.0409619	0.0021251	0.0426466		8.34015	-0.0012869	0.0430818	0.0185556	0.0550865	0.0004648	0.0620474
	8.3486	0.014369	0.0378715	0.0164296	0.0410268	0.00197641	0.0435866		8.3486	-0.0003842	0.0431736	0.0186369	0.0552332	0.001025	0.0619675
	8.35705	0.0142142	0.0377589	0.0156169	0.041918	0.00189338	0.0440334		8.35705	-0.0013288	0.0426768	0.0187436	0.0549131	0.00050447	0.0622112
	8.3655	0.0155869	0.038257	0.015773	0.0414769	0.00249927	0.0438281		8.3655	-0.0001692	0.0427615	0.0197766	0.0551661	7.407e-05	0.0620261
	8.37395	0.0151389	0.0386624	0.015989	0.04191	0.0023884	0.0439895		8.37395	0.00021002	0.0436363	0.0192368	0.0547511	0.00650329	0.0587638
	8.3824	0.0144878	0.0391325	0.0158674	0.0419687	0.00273504	0.0439369		8.3824	-0.0011912	0.0429379	0.0195941	0.0541944	0.0086547	0.0563616
	8.39085	0.0148293	0.0394007	0.0150138	0.0415849	0.0021344	0.0441051		8.39085	-0.000547	0.0425863	0.0193647	0.0544136	0.0106652	0.0564392
	8.3993	0.0147502	0.0389661	0.0150033	0.0416062	0.00288546	0.0438751		8.3993	-0.0012409	0.0435144	0.0187919	0.054191	0.0102013	0.0570823
	8.40775	0.0146711	0.0395802	0.0145872	0.041745	0.0030081	0.0444947		8.40775	-0.0011632	0.0430885	0.0189667	0.0538789	0.0113124	0.0582132
	8.4162	0.0154454	0.0394825	0.014889	0.0416412	0.0033802	0.0448774		8.4162	-0.0001486	0.0431247	0.0189297	0.0533904	0.011534	0.0587443
	8.42465	0.0145511	0.0394988	0.0152954	0.0419675	0.00366466	0.0451844		8.42465	-0.0003803	0.044211	0.0195669	0.0536435	0.0115778	0.0587567
	8.4331	0.015146	0.0394816	0.0142401	0.042085	0.00318463	0.0452393		8.4331	-0.0008134	0.0443756	0.0182929	0.0533979	0.0115727	0.0593777
	8.44155	0.01442	0.0392546	0.0141956	0.0417892	0.00303455	0.0452518		8.44155	-8.673e-05	0.0436676	0.019067	0.0527409	0.0106438	0.0590383
	8.45	0.0140214	0.0398947	0.0147509	0.0426641	0.00201474	0.0471052		8.45	-0.00065	0.0448046	0.0191127	0.0532711	0.0104884	0.0593548
	8.45845	0.0144244	0.0397074	0.0146259	0.0426144	0.00558625	0.0426154		8.45845	-0.0012568	0.0447985	0.0190712	0.0533424	0.0104898	0.0594812
	8.4669	0.0138354	0.0400727	0.0148756	0.0420226	0.00582969	0.0430649		8.4669	-0.0011382	0.0447334	0.0187283	0.0526634	0.010984	0.0590443
	8.47535	0.0142858	0.04026	0.0150438	0.0416929	0.00555342	0.0427105		8.47535	0.00038303	0.0450268	0.0182007	0.0524262	0.0111311	0.0592524
	8.4838	0.0145582	0.0399385	0.0145447	0.0415723	0.00547528	0.0428064		8.4838	1.8129e-05	0.0450073	0.0185459	0.0520479	0.0103243	0.0587346
	8.49225	0.0149681	0.039805	0.0145469	0.0419197	0.00639425	0.0436906		8.49225	4.8976e-05	0.0449559	0.0187326	0.0515134	0.0116193	0.0594468
	8.5007	0.0149361	0.0394638	0.0141945	0.0413002	0.0063651	0.0435076		8.5007	0.00044891	0.0454812	0.0195086	0.0516139	0.0106316	0.0596367
	8.50915	0.0141224	0.0395999	0.0143108	0.0421301	0.00668141	0.044034		8.50915	-0.0005946	0.0457972	0.0186834	0.0516634	0.00976898	0.0599991
	8.5176	0.0139664	0.039729	0.0138733	0.041711	0.00684011	0.0438185		8.5176	-0.0002259	0.0458346	0.018601	0.0509803	0.0104095	0.0602473
	8.52605	0.0149321	0.0399931	0.0141996	0.0411061	0.00736599	0.0444206		8.52605	0.00037024	0.045764	0.0181095	0.0503881	0.00839243	0.0598635
	8.5345	0.0148007	0.0403478	0.0135078	0.0411655	0.00728904	0.0443334		8.5345	0.00051474	0.0459802	0.019407	0.0501561	0.00851251	0.0603317
	8.54295	0.014413	0.0399977	0.0140038	0.0406469	0.00704436	0.044775		8.54295	0.0004899	0.0464072	0.0189101	0.050488	0.00736463	0.0597441
	8.5514	0.0154024	0.0408018	0.0141766	0.0407621	0.00754202	0.0449315		8.5514	0.00026745	0.0466162	0.019599	0.050877	0.00733205	0.0590198
	8.55985	0.0152761	0.0405303	0.0136658	0.0407634	0.00775307	0.044582		8.55985	-0.0007712	0.0468361	0.0194264	0.0509669	0.00651239	0.0595674
	8.5683	0.0155749	0.0404857	0.0139825	0.040561	0.00731843	0.0448676		8.5683	-0.0005939	0.0465098	0.0184911	0.0510265	0.00779365	0.0598517
	8.57675	0.015118	0.0405788	0.0136037	0.0410988	0.00870569	0.0446334		8.57675	-6.457e-06	0.046624	0.0191277	0.0517144	0.00973404	0.0586384
	8.5852	0.0147625	0.0403347	0.0141348	0.0410962	0.00966794	0.0439712		8.5852	0.00110947	0.0463098	0.0196334	0.0516332	0.0106734	0.0575566
	8.59365	0.0150978	0.0403916	0.0144824	0.0411324	0.00910634	0.0441031		8.59365	0.00085595	0.0462004	0.0191273	0.0519893	0.0102227	0.0557967
	8.6021	0.0150395	0.0404755	0.0143025	0.0412123	0.00935162	0.0442635		8.6021	0.00051479	0.0460541	0.0210758	0.0525737	0.0107785	0.0567663
	8.61055	0.0156363	0.0398367	0.0144754	0.040897	0.00929378	0.0441819		8.61055	0.00051833	0.0466202	0.0211756	0.0528614	0.0104257	0.056893
	8.619	0.0155842	0.0394301	0.0148549	0.0411772	0.00904529	0.0442947		8.619	0.0008971	0.046586	0.0210101	0.0528115	0.0115762	0.0571076
	8.62745	0.0156641	0.0393317	0.013999	0.0409927	0.00836386	0.0443764		8.62745	0.00119209	0.0468083	0.0199165	0.0531661	0.011538	0.0573555
	8.6359	0.0156347	0.0391416	0.0142092	0.0412775	0.00867465	0.0439228		8.6359	0.00062969	0.0478163	0.0198716	0.0524693	0.0117542	0.058552
	8.64435	0.0158325	0.0389747	0.0141736	0.0409374	0.00804491	0.0443205		8.64435	0.00163868	0.0463701	0.0203057	0.0527134	0.0106749	0.0576464
	8.6528	0.0159758	0.0385231	0.0139852	0.0412749	0.00834348	0.0443795		8.6528	0.00204512	0.0463793	0.0208515	0.053219	0.0103619	0.0580854
	8.66125	0.0159813	0.0388726	0.0142391	0.0413687	0.00839419	0.0438815		8.66125	0.00153776	0.0457383	0.0208533	0.0533931	0.00921432	0.0575674
	8.6697	0.0156971	0.0385851	0.0140447	0.041154	0.00814344	0.0448802		8.6697	0.00129141	0.0475246	0.0205858	0.0532319	0.00923521	0.0575592
	8.67815	0.0161557	0.03842	0.0140828	0.0412828	0.0072854	0.0436902		8.67815	0.00185007	0.0460537	0.0212202	0.0531045	0.00876369	0.057358
	8.6866	0.01542	0.0382308	0.0145037	0.0414017	0.0062649	0.0426636		8.6866	0.00259096	0.0472159	0.0217559	0.0531495	0.00754271	0.0570255
	8.69505	0.0154543	0.0381452	0.0143955	0.0410064	0.00761559	0.0427185		8.69505	0.00231259	0.0470136	0.0217709	0.0529794	0.00832588	0.0567131
	8.7035	0.0157883	0.0374381	0.0143603	0.0408749	0.00743356	0.0433372		8.7035	0.00242786	0.0470669	0.0211558	0.052967	0.00794197	0.0564493
	8.71195	0.0158747	0.0372964	0.0139703	0.0407295	0.00775287	0.0440535		8.71195	0.00255055	0.0471945	0.0229221	0.0531595	0.00703469	0.0566369
	8.7204	0.0156832	0.0377082	0.0138625	0.0407937	0.00808222	0.0440955		8.7204	0.00329761	0.0479445	0.0226162	0.0536582	0.00727014	0.0559158
	8.72885	0.0158147	0.0374192	0.0136933	0.0408553	0.00741693	0.0433317		8.72885	0.00332274	0.0471083	0.0224534	0.0539833	0.00667645	0.0571217
	8.7373	0.015538	0.037803	0.0140752	0.0402868	0.00747029	0.0433096		8.7373	0.00362275	0.0472418	0.0230288	0.0533427	0.00632528	0.0568134
	8.74575	0.0155135	0.0377474	0.0134974	0.0400512	0.00766877	0.0434442		8.74575	0.00446087	0.04787	0.0227661	0.0536959	0.00649506	0.0572472
	8.7542	0.0150782	0.0373794	0.013378	0.0403679	0.00685185	0.043079		8.7542	0.00280679	0.0486547	0.0234315	0.0541676	0.00588089	0.05858
	8.76265	0.0155515	0.0374023	0.0140742	0.0407673	0.0064585	0.0432727		8.76265	0.00292969	0.0480817	0.0235466	0.0547599	0.00572832	0.0585325
	8.7711	0.0153087	0.0376374	0.0142623	0.0409925	0.00675919	0.0436422		8.7711	0.00394834	0.0488797	0.0236002	0.0558675	0.00589147	0.0580263
	8.77955	0.0161963	0.0381537	0.0143789	0.0413121	0.00766417	0.0432483		8.77955	0.00512003	0.0491988	0.0234826	0.0566248	0.00480525	0.0576129
	8.788	0.015966	0.0376504	0.0138896	0.0409496	0.00721225	0.0437014		8.788	0.00428697	0.0496837	0.0247784	0.0563701	0.00531994	0.0572684
	8.79645	0.0161942	0.0373272	0.0143878	0.0410903	0.00736608	0.0436667		8.79645	0.00344315	0.0490533	0.0253926	0.0567983	0.00400211	0.0566687
	8.8049	0.0163154	0.0376392	0.0142074	0.0412008	0.00623503	0.0431312		8.8049	0.00326139	0.0492959	0.0251585	0.0568153	0.00369598	0.0568806
	8.81335	0.0163569	0.0380498	0.0141929	0.0413936	0.00747198	0.0432264		8.81335	0.0049476	0.0495692	0.0263938	0.0576622	0.0037274	0.0552782
	8.8218	0.0164127	0.0380429	0.0141384	0.0410484	0.00701727	0.0433706		8.8218	0.00387876	0.0499625	0.0260713	0.0576279	0.00533007	0.0541763
	8.83025	0.0162906	0.0381304	0.014381	0.0413286	0.00741152	0.0436289		8.83025	0.00365127	0.0500895	0.0265554	0.0581006	0.00574681	0.0537864
	8.8387	0.0165395	0.0381218	0.0138193	0.0416886	0.00729684	0.0441541		8.8387	0.00381936	0.049884	0.0262846	0.0579282	0.00763172	0.0532696
	8.84715	0.0158951	0.0382412	0.014519	0.0420675	0.00696305	0.0431477		8.84715	0.00483787	0.0493687	0.0263478	0.0582265	0.00770142	0.0545011
	8.8556	0.0160581	0.0384976	0.0143941	0.0423129	0.00719406	0.0440702		8.8556	0.00503193	0.0489156	0.0266284	0.0581253	0.00788419	0.054364
	8.86405	0.0161268	0.0381958	0.0145218	0.0421272	0.00682692	0.0440279		8.86405	0.00409684	0.0485886	0.0270133	0.0584092	0.00654909	0.0549982
	8.8725	0.0154362	0.038705	0.0139194	0.0412869	0.0070957	0.0441085		8.8725	0.00384836	0.0481789	0.0265399	0.0581925	0.00770565	0.0551055
	8.88095	0.0161858	0.0384634	0.0140664	0.0414067	0.00666032	0.0443909		8.88095	0.0041254	0.0481759	0.0259019	0.0583393	0.00720141	0.0552763
	8.8894	0.0160355	0.0384827	0.0141516	0.0411396	0.00727628	0.0439562		8.8894	0.00397377	0.0483796	0.0252722	0.0582165	0.00716481	0.0557028
	8.89785	0.0153526	0.0386355	0.0139163	0.0408556	0.00691024	0.0451045		8.89785	0.00465187	0.0476137	0.0264236	0.0578342	0.00669932	0.0551599
	8.9063	0.0164684	0.0390385	0.014301	0.0409859	0.00659446	0.0448093		8.9063	0.00388146	0.0479921	0.0260602	0.0585394	0.00691764	0.0552651
	8.91475	0.0177776	0.0389623	0.0145437	0.0408211	0.00625703	0.0448806		8.91475	0.00382155	0.048199	0.0260673	0.0584272	0.00742501	0.0557487
	8.9232	0.0181454	0.0385082	0.0146978	0.0416288	0.00647056	0.0449569		8.9232	0.00462527	0.0471985	0.0262777	0.0591173	0.00781932	0.0557409
	8.93165	0.0180105	0.0389514	0.014811	0.0409328	0.00726425	0.044722		8.93165	0.00443309	0.0480445	0.0261431	0.0585734	0.00969526	0.0548982
	8.9401	0.0182166	0.0394629	0.0146717	0.040769	0.00641292	0.0442266		8.9401	0.00376901	0.0489198	0.0261704	0.0585056	0.0108188	0.0524973
	8.94855	0.0176327	0.0388615	0.0152541	0.0408166	0.0059918	0.0439639		8.94855	0.00361648	0.0477506	0.0265549	0.0590842	0.0112842	0.0525057
	8.957	0.0191128	0.0390909	0.0151597	0.040806	0.0062003	0.0436426		8.957	0.00519025	0.0478423	0.0255248	0.0585803	0.011316	0.0520713
	8.96545	0.0187811	0.0387938	0.0154462	0.040411	0.00563219	0.0434398		8.96545	0.00436269	0.048111	0.0254054	0.0584838	0.0107248	0.0518455
	8.9739	0.0183573	0.0388062	0.0152126	0.0407506	0.0059742	0.0436319		8.9739	0.00483578	0.0474022	0.0247986	0.0585283	0.0105369	0.0510975
	8.98235	0.0177284	0.0389641	0.0150493	0.0405119	0.00636639	0.0439535		8.98235	0.00440317	0.0476145	0.0247667	0.0583991	0.00976394	0.0502752
	8.9908	0.0188023	0.0392945	0.0157206	0.0410742	0.00621438	0.0444354		8.9908	0.00315182	0.0471907	0.0240713	0.0581486	0.011679	0.0497813
	8.99925	0.0184754	0.0392328	0.0155502	0.0408219	0.00598505	0.0435978		8.99925	0.00377994	0.0473761	0.0242637	0.057478	0.0108605	0.0501064
	9.0077	0.0189439	0.0395628	0.015592	0.0406458	0.00616278	0.0434062		9.0077	0.00446256	0.0471006	0.0240253	0.0573382	0.0113729	0.0500153
	9.01615	0.0190924	0.0394456	0.0146006	0.040595	0.00609222	0.0438116		9.01615	0.0040307	0.0478521	0.0229395	0.0565671	0.0113303	0.0493351
	9.0246	0.0187925	0.0393058	0.0150359	0.0404582	0.00609828	0.0443748		9.0246	0.00366746	0.047848	0.0229636	0.0558029	0.0111529	0.0493963
	9.03305	0.0187695	0.039456	0.0148373	0.0407992	0.00587153	0.0437148		9.03305	0.00521003	0.0478492	0.0236012	0.0559886	0.0116432	0.0502084
	9.0415	0.0190473	0.0392941	0.0152732	0.0409966	0.00617667	0.0440592		9.0415	0.00407938	0.0476444	0.0234587	0.0558967	0.0114688	0.0502591
	9.04995	0.0189575	0.0393692	0.0154001	0.0413593	0.00624036	0.0436531		9.04995	0.00499296	0.0480565	0.0228567	0.0558114	0.0108635	0.0502858
	9.0584	0.0188444	0.0392673	0.0155554	0.0409232	0.00568231	0.0434173		9.0584	0.00473547	0.0468299	0.0237933	0.0558747	0.0122242	0.0500078
	9.06685	0.0190325	0.0401626	0.0147362	0.0401105	0.0052544	0.0433941		9.06685	0.00555723	0.0476947	0.023442	0.0553879	0.0120891	0.0501977
	9.0753	0.018915	0.0401473	0.0140451	0.0402313	0.00628192	0.0437087		9.0753	0.0048217	0.047923	0.0235087	0.0568648	0.0124837	0.0492997
	9.08375	0.0187122	0.0403925	0.0149336	0.0407206	0.00548936	0.0434061		9.08375	0.00529887	0.0477012	0.023796	0.0565632	0.0115268	0.0490676
	9.0922	0.0195858	0.0404069	0.0150721	0.0404327	0.0047851	0.0428273		9.0922	0.00508042	0.0475497	0.0233983	0.0574527	0.0108533	0.0489769
	9.10065	0.019281	0.0399356	0.0149677	0.0412052	0.00510224	0.0428175		9.10065	0.00486756	0.0473233	0.0234265	0.0581005	0.0111557	0.0484344
	9.1091	0.019429	0.0409214	0.0150584	0.0408396	0.00535772	0.0425389		9.1091	0.00529315	0.0478099	0.023773	0.0582	0.0111702	0.0488814
	9.11755	0.0196342	0.0411084	0.0155065	0.0411255	0.00497705	0.0427608		9.11755	0.00482704	0.0480135	0.0239344	0.0586076	0.0117292	0.0500668
	9.126	0.0192816	0.0410914	0.0159109	0.0414718	0.00447475	0.042512		9.126	0.00573338	0.0492268	0.0244476	0.0591736	0.0114854	0.0497951
	9.13445	0.0187175	0.0417696	0.0156941	0.0422923	0.00385176	0.0426005		9.13445	0.00513019	0.0478476	0.0243926	0.0584018	0.0121791	0.0498142
	9.1429	0.0191395	0.0417904	0.0160873	0.0425364	0.00409167	0.042225		9.1429	0.00565521	0.0486883	0.0242233	0.0582903	0.0114487	0.0501915
	9.15135	0.0198927	0.0416002	0.0165783	0.0426997	0.00420656	0.0425287		9.15135	0.00681773	0.0485647	0.0241419	0.0582623	0.0116423	0.0508162
	9.1598	0.0194293	0.0419133	0.0166757	0.0431112	0.00447783	0.0423057		9.1598	0.00540564	0.0492287	0.0242399	0.0574195	0.0114891	0.0512301
	9.16825	0.0193681	0.0416543	0.0170484	0.0424628	0.00367395	0.0428681		9.16825	0.00435402	0.0480245	0.0234551	0.0567657	0.0116049	0.0517505
	9.1767	0.019818	0.0419094	0.0178043	0.0436496	0.00276181	0.0437217		9.1767	0.00454942	0.0479065	0.024021	0.0564119	0.0118874	0.0516467
	9.18515	0.0199799	0.0418103	0.0171984	0.0433312	0.00241931	0.0437519		9.18515	0.00513607	0.0489237	0.0240901	0.0560839	0.0103942	0.0518999
	9.1936	0.0194468	0.041639	0.0174427	0.0435304	0.00330046	0.0439133		9.1936	0.00542961	0.0489747	0.0242741	0.0571115	0.0118015	0.0510256
	9.20205	0.0192643	0.041748	0.0170389	0.043178	0.00233623	0.0440867		9.20205	0.00467266	0.0487684	0.0243021	0.0568901	0.0114436	0.0515511
	9.2105	0.0191974	0.0417253	0.0167916	0.0430808	0.00206553	0.0445578		9.2105	0.00445819	0.0492033	0.024529	0.057223	0.0104878	0.0513829
	9.21895	0.0192163	0.0416535	0.0168392	0.04337	0.00263642	0.045247		9.21895	0.00382746	0.0487245	0.0238262	0.0563911	0.00938756	0.0518672
	9.2274	0.0189778	0.0415622	0.0177211	0.0437964	0.00272654	0.0452731		9.2274	0.0041226	0.0493056	0.0233572	0.0571189	0.010385	0.0524507
	9.23585	0.0186839	0.0415447	0.018337	0.0442849	0.0010068	0.0455437		9.23585	0.00357317	0.0494374	0.0235647	0.0573566	0.0106634	0.0527582
	9.2443	0.0194372	0.0419026	0.0178228	0.044207	0.00084503	0.0462906		9.2443	0.00378157	0.0503014	0.0239713	0.0573145	0.0118997	0.0516789
	9.25275	0.0195842	0.0424641	0.018605	0.0447957	0.00060786	0.0463654		9.25275	0.00387504	0.0493008	0.0235492	0.0566419	0.0112535	0.0528049
	9.2612	0.0190676	0.0428216	0.018312	0.0443114	0.00068805	0.0464679		9.2612	0.00517688	0.0486392	0.0227983	0.0565616	0.0108055	0.052663
	9.26965	0.0195083	0.0427465	0.0185952	0.04447	0.00102914	0.046587		9.26965	0.00914035	0.0502675	0.0234915	0.0558792	0.0110683	0.0518146
	9.2781	0.0186757	0.0430524	0.0186198	0.0441399	0.00123407	0.0465003		9.2781	0.00951033	0.0496851	0.0230504	0.0555793	0.0110618	0.0523998
	9.28655	0.0203467	0.0437488	0.019193	0.0447432	0.00074332	0.0465252		9.28655	0.00870489	0.0487991	0.0237269	0.0555205	0.00843924	0.051782
	9.295	0.0210368	0.044062	0.0183836	0.0441339	0.00049211	0.0462284		9.295	0.00646832	0.0486066	0.0226375	0.0548165	0.0106606	0.0517078
	9.30345	0.0214995	0.0448513	0.018517	0.0437845	0.00068303	0.0465175		9.30345	0.00780462	0.0483721	0.0233337	0.0550318	0.00965776	0.051863
	9.3119	0.0210515	0.045129	0.0188442	0.0436538	0.00087972	0.0468392		9.3119	0.00838018	0.0489121	0.0236893	0.0547991	0.00874913	0.0520165
	9.32035	0.0204708	0.044469	0.0189412	0.044136	0.00096511	0.0473309		9.32035	0.00838897	0.0486889	0.0226758	0.0548882	0.00885223	0.0516503
	9.3288	0.0199464	0.0446727	0.0181761	0.0433849	0.00142641	0.0478777		9.3288	0.0102511	0.0498521	0.0234937	0.0545235	0.00842085	0.0515867
	9.33725	0.0202805	0.0448567	0.0179688	0.0433545	0.00058697	0.0476525		9.33725	0.0094907	0.0496284	0.0237749	0.0544307	0.00730767	0.0518963
	9.3457	0.0209906	0.0456629	0.0174902	0.0432368	0.00055318	0.0481568		9.3457	0.01073	0.0499175	0.0239615	0.054177	0.0091119	0.050996
	9.35415	0.021972	0.04567	0.0185583	0.0431158	0.00076222	0.0470383		9.35415	0.0109002	0.05028	0.0248441	0.0544717	0.00854969	0.0507247
	9.3626	0.0209866	0.0455846	0.018835	0.0434431	0.0007114	0.0471691		9.3626	0.0103981	0.0505559	0.0243218	0.0546021	0.00828943	0.0504938
	9.37105	0.0202626	0.0446703	0.0184572	0.0436482	0.00107192	0.0476183		9.37105	0.0112467	0.051467	0.0234991	0.0547488	0.00908574	0.0507057
	9.3795	0.0203514	0.0450438	0.0187644	0.0435878	0.00102051	0.0477852		9.3795	0.0103455	0.0503366	0.024236	0.0547528	0.00842151	0.0496678
	9.38795	0.0196676	0.0454081	0.0192068	0.0437189	0.00111355	0.047668		9.38795	0.0107302	0.0501711	0.024362	0.0546064	0.00833386	0.0493764
	9.3964	0.0199128	0.0453063	0.0182293	0.0431949	0.00177031	0.0483491		9.3964	0.0107181	0.0501574	0.0241315	0.0549864	0.00787451	0.0496845
	9.40485	0.0205755	0.0450866	0.0192091	0.0436669	0.00191487	0.0488401		9.40485	0.0114577	0.0508349	0.024405	0.0552991	0.00876782	0.049036
	9.4133	0.0202047	0.0454981	0.0187613	0.0437861	0.00212941	0.048259		9.4133	0.0112505	0.0506974	0.024786	0.055001	0.00853284	0.0496071
	9.42175	0.0203416	0.0451499	0.0187506	0.0437577	0.00246778	0.0482498		9.42175	0.0101848	0.0506231	0.0244725	0.0545036	0.00894208	0.0501805
	9.4302	0.0203354	0.0444018	0.018756	0.0429102	0.00296009	0.0483693		9.4302	0.00979908	0.0504238	0.0247287	0.054536	0.00800824	0.0507027
	9.43865	0.0196171	0.0453623	0.0184445	0.0429405	0.00277741	0.0475306		9.43865	0.00980929	0.0491953	0.0246557	0.0547267	0.00744785	0.0510012
	9.4471	0.0200764	0.0444938	0.0197366	0.0428852	0.00276952	0.0476963		9.4471	0.00998242	0.050298	0.0250449	0.0547509	0.00788732	0.0518788
	9.45555	0.0201189	0.04463	0.0218314	0.0444329	0.00290069	0.0470175		9.45555	0.00954151	0.049928	0.02443	0.0546653	0.00805123	0.0519138
	9.464	0.0203722	0.0441916	0.0213198	0.0438558	0.00283406	0.0476963		9.464	0.00962075	0.0506539	0.0249858	0.054544	0.00867152	0.052165
	9.47245	0.0200364	0.0439992	0.0215997	0.0442556	0.00342908	0.0479753		9.47245	0.0108004	0.0512403	0.0246635	0.0543343	0.00704093	0.0523182
	9.4809	0.0208197	0.0439248	0.0217113	0.0452633	0.00309669	0.0474828		9.4809	0.0107153	0.0507271	0.0254028	0.0541992	0.00857547	0.0531993
	9.48935	0.0211006	0.0438985	0.0201725	0.0447404	0.00315274	0.0480341		9.48935	0.0108601	0.0516171	0.0249008	0.0541049	0.00816151	0.0526973
	9.4978	0.0204418	0.0441151	0.021209	0.0453855	0.00288855	0.0473165		9.4978	0.0100425	0.0520666	0.0247866	0.0544011	0.00878469	0.0538105
	9.50625	0.0211663	0.0435137	0.0204671	0.0444244	0.00265261	0.0477259		9.50625	0.00987062	0.0526753	0.0245251	0.0548121	0.0087018	0.0552226
	9.5147	0.0202997	0.0432543	0.020973	0.0445787	0.00337541	0.0477966		9.5147	0.0105848	0.0513308	0.0250401	0.0547439	0.00848845	0.0556153
	9.52315	0.0204128	0.0435307	0.021688	0.0447492	0.00344199	0.0478462		9.52315	0.011457	0.0522087	0.0250615	0.0550438	0.010058	0.0558517
	9.5316	0.0197989	0.0432204	0.0209759	0.044432	0.00341117	0.0479722		9.5316	0.0126012	0.0529111	0.0253428	0.055508	0.00968448	0.0570162
	9.54005	0.0203638	0.0430483	0.020811	0.0440494	0.00363424	0.0481357		9.54005	0.0127916	0.0526253	0.0252181	0.0555646	0.0114992	0.0582499
	9.5485	0.0196498	0.0432349	0.0203438	0.0441446	0.00274041	0.0474357		9.5485	0.0124198	0.0530635	0.0259855	0.0560514	0.011403	0.0584271
	9.55695	0.0197882	0.0428555	0.0206069	0.0438379	0.00306476	0.0472092		9.55695	0.012596	0.0528215	0.0264089	0.056489	0.0115619	0.059405
	9.5654	0.0195552	0.0435214	0.0207062	0.0442306	0.00312312	0.047695		9.5654	0.0141325	0.0529694	0.0261442	0.0563076	0.0109665	0.0588366
	9.57385	0.0191728	0.0429361	0.0200234	0.0440441	0.00340691	0.0481623		9.57385	0.0124257	0.0534686	0.0263388	0.0563063	0.0114449	0.0597936
	9.5823	0.0189567	0.0434155	0.0201996	0.0443133	0.00304116	0.0479324		9.5823	0.0130373	0.0528487	0.0246857	0.0564265	0.0104735	0.0599309
	9.59075	0.0186649	0.0434811	0.0195015	0.043784	0.00245541	0.0478575		9.59075	0.0133586	0.0523849	0.0256974	0.0563038	0.0119339	0.0609975
	9.5992	0.0185477	0.0434658	0.0193859	0.0442583	0.0028631	0.047669		9.5992	0.0130858	0.0528115	0.0259121	0.0566488	0.0117261	0.0614453
	9.60765	0.0184591	0.0432366	0.0195329	0.0435386	0.00361343	0.0468928		9.60765	0.0139597	0.0523281	0.0265745	0.0565276	0.0122211	0.0614977
	9.6161	0.0189864	0.0435561	0.0193679	0.0428654	0.00524378	0.0457586		9.6161	0.0133473	0.0521122	0.0266061	0.0570999	0.0121973	0.0607573
	9.62455	0.0185105	0.043099	0.0192466	0.0430101	0.0065514	0.0459922		9.62455	0.0132612	0.0526836	0.02585	0.0562337	0.0130954	0.0612371
	9.633	0.0179819	0.0434131	0.0194953	0.0424893	0.00568645	0.0458123		9.633	0.0131882	0.0529888	0.0261323	0.0556238	0.0124645	0.0606644
	9.64145	0.0172459	0.043435	0.0192284	0.0426457	0.00568013	0.0458588		9.64145	0.012966	0.052721	0.0259564	0.0560473	0.0128102	0.060988
	9.6499	0.0181374	0.0430581	0.0192794	0.0420234	0.00624685	0.0464937		9.6499	0.0130297	0.0527238	0.0257921	0.0555461	0.0117692	0.0616023
	9.65835	0.017461	0.043262	0.0188591	0.0413146	0.0057465	0.0447117		9.65835	0.0128291	0.0519862	0.025873	0.0559426	0.0126687	0.0611912
	9.6668	0.0176115	0.043396	0.0196268	0.0417002	0.00561443	0.0439467		9.6668	0.0138412	0.0519585	0.0262648	0.0566264	0.0121006	0.0625069
	9.67525	0.0179701	0.0437456	0.0206872	0.0423153	0.00642763	0.044095		9.67525	0.0124429	0.0509531	0.0263235	0.0567173	0.0102857	0.0626906
	9.6837	0.017273	0.0435769	0.0214092	0.042792	0.00715413	0.0438051		9.6837	0.0136918	0.0496886	0.0264157	0.0569208	0.0100399	0.0628484
	9.69215	0.0168311	0.0436374	0.0213324	0.0418886	0.00702376	0.043857		9.69215	0.0144902	0.0506686	0.0260663	0.0577925	0.0102978	0.0622285
	9.7006	0.0167113	0.0436114	0.0214171	0.0416847	0.00693415	0.0438021		9.7006	0.0153072	0.049988	0.0263716	0.0571463	0.0107627	0.0622876
	9.70905	0.0164758	0.0438477	0.0202699	0.041502	0.00668656	0.0431367		9.70905	0.0144005	0.0497402	0.0255442	0.0569636	0.0100079	0.0623037
	9.7175	0.0170202	0.0442231	0.0200358	0.0415403	0.006747	0.0430356		9.7175	0.013808	0.04985	0.0264395	0.0566284	0.0120304	0.0619881
	9.72595	0.0172109	0.0443452	0.0199836	0.0420491	0.00694997	0.0432082		9.72595	0.0138897	0.0492197	0.0261445	0.0562907	0.0130261	0.0627948
	9.7344	0.0169099	0.0444619	0.0206229	0.0421718	0.007335	0.0435508		9.7344	0.0137016	0.0492238	0.0258547	0.0563553	0.0118668	0.0625509
	9.74285	0.0162306	0.0445497	0.0206336	0.0431311	0.00690803	0.0434463		9.74285	0.0137848	0.0491013	0.0261472	0.0562315	0.0108562	0.0655933
	9.7513	0.0160553	0.0451271	0.020937	0.0440688	0.0070762	0.0440297		9.7513	0.0139419	0.0492815	0.0256737	0.0564654	0.0125523	0.0681499
	9.75975	0.0170617	0.0449833	0.0207912	0.0439925	0.00736014	0.0437652		9.75975	0.0137918	0.0492896	0.0261289	0.0567031	0.0130101	0.0711022
	9.7682	0.0167042	0.0447507	0.0218268	0.044262	0.0075101	0.0441912		9.7682	0.0138719	0.0490061	0.0254288	0.0565825	0.0149507	0.0730946
	9.77665	0.0171509	0.0448079	0.0207299	0.0444779	0.00838301	0.0440108		9.77665	0.0132291	0.0489972	0.0253314	0.0561382	0.016418	0.0752941
	9.7851	0.017462	0.0449095	0.0215225	0.0452893	0.00779226	0.0438951		9.7851	0.0129467	0.0496146	0.0251386	0.0562444	0.0153921	0.0740884
	9.79355	0.0173226	0.0446198	0.0219874	0.0455827	0.00857064	0.0439261		9.79355	0.0132926	0.0486288	0.0251478	0.0564111	0.0161908	0.0750153
	9.802	0.0166752	0.0449469	0.0214747	0.0458721	0.00836953	0.0445734		9.802	0.0146116	0.0483118	0.0256896	0.0578565	0.0156577	0.0752194
	9.81045	0.0158367	0.0442187	0.0217911	0.0461702	0.00878503	0.0448067		9.81045	0.0140829	0.048795	0.0258108	0.0578295	0.0166075	0.0754737
	9.8189	0.0158402	0.0441456	0.0222536	0.0468114	0.00889808	0.0452291		9.8189	0.0139523	0.0488556	0.0254522	0.0582937	0.0168962	0.0754077
	9.82735	0.0156138	0.0438259	0.0219191	0.0471523	0.0085289	0.0446401		9.82735	0.0127581	0.0489832	0.0256979	0.0586552	0.0208517	0.0754807
	9.8358	0.0152796	0.0436643	0.0216642	0.0473154	0.00895604	0.0444012		9.8358	0.01305	0.0485384	0.025561	0.0587884	0.0223686	0.0736867
	9.84425	0.0167614	0.0441357	0.0219494	0.0469214	0.00938316	0.0443878		9.84425	0.0138814	0.047982	0.0249726	0.0588417	0.0221582	0.0736209
	9.8527	0.0165734	0.0441266	0.0220904	0.0475666	0.00901302	0.0443578		9.8527	0.0138713	0.0480045	0.0258561	0.0583605	0.0232772	0.0737434
	9.86115	0.0164013	0.0441382	0.0219317	0.047285	0.00938113	0.0448755		9.86115	0.0138264	0.0481344	0.0251298	0.058314	0.0242478	0.0736942
	9.8696	0.0164242	0.0435261	0.022131	0.0474063	0.00937478	0.0448547		9.8696	0.0148163	0.0482022	0.0238176	0.0574247	0.0238711	0.0734448
	9.87805	0.0164118	0.0436487	0.0219928	0.0473144	0.00906129	0.0446077		9.87805	0.0143321	0.0476322	0.0251396	0.0574916	0.0231942	0.0729417
	9.8865	0.0169394	0.0432558	0.02173	0.046877	0.00987363	0.0445668		9.8865	0.0139923	0.0476313	0.0253716	0.058032	0.0238078	0.0737615
	9.89495	0.0167903	0.0430777	0.0214802	0.0467965	0.0100856	0.0448055		9.89495	0.0138742	0.0492194	0.024507	0.0575049	0.0230765	0.0723238
	9.9034	0.0162228	0.0423849	0.0220952	0.0471545	0.0102204	0.0447486		9.9034	0.013483	0.0480824	0.0246126	0.0575042	0.0221028	0.072639
	9.91185	0.0163733	0.0425996	0.0222555	0.0470682	0.00999951	0.0451988		9.91185	0.0128073	0.0473706	0.0247413	0.0572108	0.0234463	0.0728798
	9.9203	0.0165274	0.0417543	0.021699	0.0474421	0.0102762	0.0456718		9.9203	0.0134754	0.0483804	0.0246003	0.0573662	0.0225695	0.0733563
	9.92875	0.0165667	0.0418587	0.0219927	0.0470067	0.00997375	0.0463724		9.92875	0.0141722	0.0481062	0.0243877	0.0570045	0.0231013	0.0729639
	9.9372	0.0162504	0.0418141	0.0219082	0.046795	0.0103865	0.0465576		9.9372	0.0138526	0.0481616	0.0243803	0.0570351	0.021889	0.0732967
	9.94565	0.0158685	0.0417213	0.0227461	0.0469864	0.0110735	0.0468461		9.94565	0.0128524	0.0474399	0.0241272	0.0570039	0.0228952	0.0732877
	9.9541	0.016636	0.0419461	0.0225666	0.0464813	0.0106198	0.0472789		9.9541	0.0129256	0.0481841	0.023842	0.0577048	0.023329	0.0726308
	9.96255	0.0161476	0.0419527	0.0221367	0.0455535	0.0100913	0.0469729		9.96255	0.0131948	0.0478729	0.0236805	0.0581118	0.023085	0.0728861
	9.971	0.016244	0.041909	0.0217479	0.0457937	0.00992122	0.047209		9.971	0.013811	0.0485923	0.0238026	0.0586849	0.0241662	0.0724168
	9.97945	0.0168146	0.0419697	0.0218768	0.045685	0.0102507	0.0474258		9.97945	0.0136592	0.0483896	0.023446	0.0583983	0.023651	0.0712643
	9.9879	0.0187569	0.0425854	0.0222127	0.045822	0.0113619	0.0472931		9.9879	0.0130715	0.0483722	0.0238633	0.0584824	0.0234265	0.0732168
	9.99635	0.0183431	0.0432629	0.0215371	0.0455904	0.0114764	0.0476247		9.99635	0.0137096	0.048246	0.0232875	0.0576207	0.0221451	0.0741974
	10.0048	0.0185814	0.0432378	0.0214079	0.0450244	0.0113833	0.0464844		10.0048	0.0111975	0.047994	0.0232588	0.0576334	0.0228471	0.0764711
	10.0132	0.0187318	0.0429352	0.0210905	0.0446753	0.0119655	0.046778		10.0132	0.0120656	0.0476232	0.023895	0.0574458	0.0207225	0.0753866
	10.0217	0.0180561	0.0432696	0.021197	0.0449392	0.0125811	0.0476347		10.0217	0.0118667	0.0488863	0.0229218	0.0579033	0.0224809	0.0762599
	10.0302	0.0189073	0.0430047	0.0216372	0.0454814	0.0125379	0.0472612		10.0302	0.0135937	0.0506393	0.0227995	0.0572463	0.0223487	0.0753468
	10.0386	0.0185138	0.04317	0.0216396	0.0459806	0.012449	0.0473046		10.0386	0.0146689	0.0506736	0.0231169	0.0570465	0.0221128	0.076323
	10.0471	0.0182748	0.0428867	0.0217438	0.0459028	0.0127211	0.0470991		10.0471	0.0147019	0.0509705	0.0236587	0.057881	0.0206748	0.0743534
	10.0555	0.0183921	0.042596	0.0210933	0.0461259	0.0125579	0.0466467		10.0555	0.0154614	0.0511721	0.0225834	0.0578374	0.0224119	0.0754222
	10.064	0.0176876	0.0426574	0.0218959	0.0465664	0.0118447	0.0464623		10.064	0.0141792	0.0514213	0.0240759	0.0578236	0.0221776	0.0751067
	10.0724	0.0183556	0.0424175	0.0210895	0.046207	0.0129058	0.0475593		10.0724	0.0148273	0.051008	0.0236973	0.0579944	0.021514	0.0738874
	10.0808	0.0175129	0.0424626	0.0214878	0.0464308	0.012444	0.0475707		10.0808	0.0131095	0.0493381	0.0233523	0.0572108	0.0217896	0.0741346
	10.0893	0.017449	0.0418963	0.021559	0.0464674	0.0121471	0.0482359		10.0893	0.0136509	0.048746	0.024239	0.0569117	0.0198545	0.0731606
	10.0977	0.0172605	0.0420304	0.0221039	0.0460067	0.0123925	0.048324		10.0977	0.0147875	0.0493598	0.0242887	0.0568944	0.0199972	0.0733069
	10.1062	0.0164549	0.0425881	0.0216095	0.0461291	0.0122249	0.0485008		10.1062	0.0150297	0.0505224	0.0235363	0.0577664	0.0190063	0.0727431
	10.1146	0.0164058	0.0422532	0.0214618	0.0454201	0.0123033	0.0477684		10.1146	0.0148256	0.0510188	0.0230138	0.0576277	0.0198701	0.0724488
	10.1231	0.0169961	0.0422384	0.0218678	0.0456203	0.0122292	0.0487557		10.1231	0.0156718	0.051398	0.0234548	0.0576423	0.0175307	0.072037
	10.1316	0.0172221	0.0417078	0.0219353	0.0456876	0.0119521	0.0487883		10.1316	0.0151997	0.0514156	0.0225277	0.0575089	0.018477	0.0721649
	10.14	0.017454	0.0413365	0.0223385	0.0457545	0.0114348	0.0487466		10.14	0.014754	0.0520624	0.0223072	0.0576115	0.0174243	0.0717021
	10.1485	0.0173394	0.0413113	0.0218337	0.0461426	0.0112362	0.048495		10.1485	0.0148151	0.0518919	0.0236272	0.0577392	0.0179927	0.071746
	10.1569	0.0172148	0.0411741	0.0212615	0.0452867	0.0102562	0.048746		10.1569	0.0148826	0.0513016	0.0230018	0.0576285	0.0189136	0.0713665
	10.1654	0.0170875	0.0410002	0.0216854	0.0456318	0.0107064	0.0493233		10.1654	0.0153986	0.0510579	0.0230031	0.058057	0.0190889	0.0714925
	10.1738	0.0170688	0.0409546	0.0213141	0.045759	0.0103814	0.0487406		10.1738	0.0133744	0.0511744	0.0220903	0.0582601	0.0179944	0.0705666
	10.1822	0.0171691	0.0406967	0.0211953	0.0455323	0.0106522	0.0487633		10.1822	0.0134332	0.0518672	0.0224997	0.0581606	0.0170169	0.0714697
	10.1907	0.0173908	0.0408639	0.0215354	0.0452269	0.0106872	0.0492604		10.1907	0.0142533	0.0518208	0.0229699	0.0584132	0.0171676	0.0700522
	10.1991	0.0172239	0.0413632	0.02203	0.045873	0.0109689	0.0487528		10.1991	0.0141739	0.0522005	0.0219625	0.058403	0.0173163	0.0707822
	10.2076	0.0174504	0.0413384	0.0220481	0.0459806	0.0108052	0.0489385		10.2076	0.0139717	0.0524314	0.0223977	0.0575838	0.0170888	0.0708713
	10.216	0.017868	0.0413128	0.0217792	0.0463157	0.0112435	0.0490707		10.216	0.0135214	0.0520891	0.0228477	0.0584895	0.0170063	0.07141
	10.2245	0.0176941	0.0416857	0.0219707	0.046405	0.0108479	0.0488541		10.2245	0.0155152	0.0518589	0.0226579	0.0581993	0.015226	0.0709542
	10.233	0.0184986	0.0422433	0.0216459	0.0470115	0.0108209	0.049288		10.233	0.015492	0.053185	0.0233069	0.0582793	0.0160322	0.070627
	10.2414	0.0185036	0.0418563	0.022759	0.0467008	0.0105666	0.0486996		10.2414	0.0159737	0.0529688	0.0232191	0.0581471	0.0163811	0.0704037
	10.2499	0.0180851	0.041828	0.0226562	0.0469119	0.0109872	0.0490516		10.2499	0.0164463	0.0532525	0.0229069	0.058625	0.01481	0.0697277
	10.2583	0.0185077	0.0419054	0.0227041	0.0464297	0.0109831	0.0486509		10.2583	0.0162342	0.0536447	0.0222939	0.0575011	0.014598	0.0705456
	10.2668	0.0186614	0.0424177	0.0228222	0.0471356	0.0109029	0.0492461		10.2668	0.0155049	0.0534761	0.0224903	0.0572155	0.0162871	0.0695681
	10.2752	0.0184218	0.0428564	0.0227171	0.0476476	0.0107708	0.048406		10.2752	0.0155631	0.053076	0.022553	0.0565947	0.0139789	0.0688736
	10.2836	0.0185175	0.0429899	0.0232824	0.0479304	0.0108885	0.0483195		10.2836	0.0155784	0.053572	0.0215957	0.0563394	0.0150938	0.0686579
	10.2921	0.0178731	0.0432067	0.0228016	0.0473667	0.0117683	0.0492564		10.2921	0.0163246	0.0535145	0.0220336	0.0560325	0.0144051	0.0680763
	10.3005	0.0179217	0.0437519	0.0228514	0.0467106	0.0117804	0.0491048		10.3005	0.0159215	0.0532153	0.0220289	0.0552667	0.0139866	0.0678924
	10.309	0.0179004	0.0436427	0.0235536	0.0463994	0.0113423	0.0490826		10.309	0.0154815	0.0529234	0.0208794	0.0553491	0.0145859	0.0672513
	10.3174	0.0170795	0.0442203	0.0221524	0.0463662	0.0112021	0.0500719		10.3174	0.0149611	0.0532663	0.0218422	0.0548646	0.0161707	0.0673739
	10.3259	0.0170659	0.044187	0.0225287	0.0465406	0.0117865	0.0493634		10.3259	0.015051	0.0531852	0.0217874	0.0551245	0.0149736	0.0670392
	10.3344	0.0172006	0.044426	0.0212689	0.0465833	0.0112903	0.0492606		10.3344	0.0149275	0.0542932	0.0216592	0.0554856	0.0150601	0.0667423
	10.3428	0.0170719	0.0448792	0.0218287	0.046859	0.0109971	0.0491219		10.3428	0.0153874	0.0537496	0.021896	0.0551796	0.0149729	0.067401
	10.3513	0.0180333	0.0452232	0.0215606	0.0467412	0.0108298	0.0495104		10.3513	0.0147163	0.0532051	0.0216266	0.0553379	0.0153748	0.0681124
	10.3597	0.0170995	0.0449066	0.0218661	0.0467438	0.00980412	0.0499226		10.3597	0.0151729	0.0539835	0.0209808	0.0558497	0.0130317	0.066796
	10.3681	0.0172776	0.0453087	0.0217308	0.0464416	0.00930951	0.0502038		10.3681	0.0136941	0.0532313	0.0209682	0.0559409	0.0134894	0.0673674
	10.3766	0.0170694	0.0451939	0.0218398	0.0470189	0.00942895	0.0505935		10.3766	0.0148282	0.0528071	0.0216494	0.0560152	0.0139752	0.0665681
	10.385	0.0169607	0.0451531	0.0209432	0.0465105	0.00988217	0.0509488		10.385	0.014909	0.0528427	0.0210503	0.0556789	0.0143384	0.0659099
	10.3935	0.0162962	0.0450788	0.0217612	0.0465725	0.00956115	0.0510455		10.3935	0.016223	0.0539936	0.0215226	0.0559316	0.0144859	0.0657411
	10.4019	0.0167037	0.0448469	0.0209162	0.0461263	0.00995089	0.0517655		10.4019	0.0152524	0.0539835	0.0209881	0.0559348	0.013378	0.0658797
	10.4104	0.0162866	0.044772	0.021394	0.0459376	0.0102748	0.0522244		10.4104	0.0162928	0.0540434	0.0210023	0.0564987	0.013863	0.0656901
	10.4189	0.0161207	0.0448565	0.0212644	0.0457947	0.0104495	0.0528423		10.4189	0.0168338	0.0537729	0.020589	0.0554521	0.0152372	0.0664429
	10.4273	0.0165685	0.0445651	0.0214622	0.0454982	0.0100607	0.0521177		10.4273	0.0161007	0.0541614	0.0213136	0.0552189	0.013631	0.0666116
	10.4358	0.0165108	0.0448441	0.0211933	0.0451622	0.0104773	0.05157		10.4358	0.0178334	0.0541804	0.0210539	0.0563994	0.0153441	0.0673099
	10.4442	0.0161568	0.0451714	0.0216285	0.0453439	0.0106634	0.0515396		10.4442	0.0164132	0.0541506	0.0205623	0.0574465	0.0150738	0.0681683
	10.4527	0.016297	0.0456096	0.0214562	0.0452838	0.0108084	0.051492		10.4527	0.0154287	0.0540607	0.0208834	0.0573518	0.0167585	0.0689012
	10.4611	0.0162893	0.0455306	0.0213483	0.0452545	0.0108671	0.0523973		10.4611	0.0160684	0.053749	0.0209998	0.0576305	0.0165247	0.0695128
	10.4695	0.0161658	0.0454583	0.0216421	0.0453138	0.0101811	0.051942		10.4695	0.0161044	0.053449	0.0209578	0.0583396	0.0165651	0.0698078
	10.478	0.0164424	0.0453449	0.020633	0.0453447	0.0105207	0.0529924		10.478	0.0166939	0.0549045	0.0209061	0.0586044	0.0168131	0.0709187
	10.4864	0.0150538	0.0455561	0.0206244	0.0451447	0.0109193	0.0527282		10.4864	0.015791	0.0539708	0.0204822	0.0579392	0.0167065	0.0709314
	10.4949	0.0157653	0.045517	0.020302	0.0453855	0.0127692	0.0524473		10.4949	0.0156537	0.0541703	0.0208574	0.0576804	0.0181057	0.0706224
	10.5033	0.0155941	0.0454569	0.021046	0.0454401	0.0134883	0.0514877		10.5033	0.0166334	0.0544963	0.0210835	0.0579731	0.0169341	0.0705594
	10.5118	0.0157405	0.045435	0.0207865	0.0452822	0.0138999	0.0514696		10.5118	0.0166417	0.0540393	0.02101	0.0582912	0.0164201	0.0705929
	10.5203	0.0147309	0.0454719	0.0205719	0.0450677	0.0145653	0.051949		10.5203	0.0166972	0.0543459	0.0217059	0.0584338	0.0182415	0.0720248
	10.5287	0.0148319	0.045122	0.0201528	0.0446978	0.0147724	0.0523178		10.5287	0.0164777	0.0538352	0.0214033	0.0580759	0.0179635	0.0733621
	10.5372	0.0151822	0.0455766	0.0195528	0.0449631	0.0146609	0.0526416		10.5372	0.014887	0.0553594	0.0217773	0.0578157	0.0194359	0.0741548
	10.5456	0.0151449	0.0456759	0.0199164	0.0441852	0.0140445	0.0522601		10.5456	0.0164225	0.0542209	0.0212432	0.0577993	0.0196042	0.0742618
	10.5541	0.0147574	0.045795	0.0189834	0.0443713	0.0158624	0.051754		10.5541	0.0154643	0.0546734	0.0211864	0.0577007	0.0191369	0.074459
	10.5625	0.0146894	0.0454393	0.0183493	0.0438442	0.0166921	0.0513563		10.5625	0.0163763	0.0537297	0.0208946	0.0577738	0.0194171	0.0740023
	10.5709	0.0145902	0.0455291	0.0188712	0.0439806	0.0171463	0.050411		10.5709	0.0158687	0.0545467	0.0204254	0.0572857	0.0189543	0.0741639
	10.5794	0.0146519	0.0459015	0.0199336	0.0428111	0.0166204	0.050029		10.5794	0.0164049	0.0537995	0.0201345	0.0568755	0.0188336	0.0736438
	10.5878	0.0142917	0.045503	0.0200348	0.0428936	0.0164328	0.0500061		10.5878	0.0152803	0.0534193	0.0201949	0.0569621	0.0182635	0.07346
	10.5963	0.0138491	0.0453286	0.0194661	0.0428362	0.015596	0.0502174		10.5963	0.0157041	0.0549085	0.0194828	0.0573207	0.0176954	0.0727806
	10.6047	0.0135301	0.0448874	0.0189666	0.0424175	0.0153532	0.0502159		10.6047	0.0163484	0.054399	0.0194485	0.0568219	0.0165696	0.0728567
	10.6132	0.013164	0.0452528	0.0193259	0.0425888	0.0157126	0.0507702		10.6132	0.0167973	0.0537984	0.0185473	0.0569257	0.0175336	0.0733855
	10.6217	0.0131212	0.0452086	0.019759	0.0423876	0.0159342	0.0513553		10.6217	0.0174943	0.0539238	0.0188117	0.0569238	0.016655	0.0735648
	10.6301	0.0130847	0.0448677	0.0190959	0.0423709	0.0164563	0.0506924		10.6301	0.0159574	0.0541474	0.0187559	0.0567729	0.0168433	0.0731367
	10.6386	0.0127801	0.0445366	0.0192742	0.0426069	0.0168021	0.0510581		10.6386	0.0165781	0.0537211	0.018763	0.0563919	0.0157556	0.0726429
	10.647	0.0125671	0.0448903	0.0193817	0.0433671	0.0162165	0.05137		10.647	0.0183161	0.0524061	0.0185658	0.0563598	0.0153954	0.0722509
	10.6555	0.0118403	0.0448611	0.0183845	0.0426446	0.0164521	0.0515264		10.6555	0.0181982	0.0521664	0.0193926	0.056686	0.0144553	0.0711251
	10.6639	0.0119927	0.0449792	0.0187809	0.0429283	0.016089	0.0514809		10.6639	0.0172263	0.0538846	0.0188695	0.056777	0.0161205	0.0713513
	10.6723	0.0130791	0.0451433	0.0187781	0.0426844	0.0165197	0.0525122		10.6723	0.0161847	0.053975	0.0190658	0.057238	0.0146091	0.0708523
	10.6808	0.0121503	0.0453279	0.0180628	0.0426423	0.0165951	0.053303		10.6808	0.0165525	0.0530966	0.0193975	0.0571139	0.016845	0.0722684
	10.6892	0.0124894	0.045627	0.0186112	0.0427101	0.0174347	0.0536959		10.6892	0.0166479	0.0534356	0.0178948	0.0570837	0.0169802	0.0710831
	10.6977	0.0127724	0.0457173	0.0185638	0.0425323	0.0171601	0.05376		10.6977	0.0168057	0.0537207	0.0177066	0.0566318	0.0171921	0.0719751
	10.7061	0.0120042	0.0461424	0.0183682	0.0420123	0.016284	0.0525158		10.7061	0.0174453	0.0532275	0.0183614	0.0565506	0.0156495	0.0712745
	10.7146	0.0117503	0.0467391	0.0186593	0.0421112	0.0165519	0.0527764		10.7146	0.0167241	0.0534676	0.0183076	0.0564812	0.0164683	0.071526
	10.7231	0.0115717	0.0464499	0.0194333	0.0423479	0.0165958	0.0525542		10.7231	0.0176402	0.0538224	0.0184371	0.0566428	0.0171581	0.0709648
	10.7315	0.0120067	0.0469111	0.0193562	0.0425261	0.016721	0.0526404		10.7315	0.0169731	0.0544092	0.0189563	0.0571559	0.0174003	0.0716927
	10.74	0.0113518	0.046727	0.0200615	0.0435488	0.0171099	0.0530427		10.74	0.0169253	0.0534487	0.01866	0.0567715	0.0157972	0.07163
	10.7484	0.0113517	0.0469449	0.0197098	0.0440514	0.0170953	0.0529997		10.7484	0.0175938	0.0538711	0.0186235	0.0566299	0.0207425	0.0690423
	10.7569	0.0109825	0.0465894	0.0197252	0.0438779	0.0171393	0.0527808		10.7569	0.0173743	0.0538669	0.0180429	0.0566621	0.0205095	0.0682773
	10.7653	0.0108539	0.0470415	0.0202411	0.0439425	0.0168825	0.0531166		10.7653	0.0172403	0.0537085	0.0189041	0.0580111	0.0198999	0.0682356
	10.7737	0.0111497	0.047165	0.01896	0.0438527	0.0178226	0.0536915		10.7737	0.0175954	0.0535222	0.0193209	0.0590548	0.0199014	0.0679428
	10.7822	0.0112897	0.0472706	0.0191826	0.0438223	0.0184927	0.055026		10.7822	0.0177306	0.0537163	0.019676	0.0597582	0.0192807	0.0680239
	10.7906	0.010691	0.0474179	0.0189374	0.0438058	0.0180423	0.0539995		10.7906	0.0180427	0.0540725	0.0200931	0.0601436	0.0192046	0.0674988
	10.7991	0.00962659	0.0475777	0.0185104	0.0438163	0.0187934	0.0551586		10.7991	0.0175479	0.0543254	0.0201345	0.0602277	0.0201326	0.0670518
	10.8076	0.00981284	0.0475218	0.0189794	0.0442061	0.0182619	0.0553503		10.8076	0.018641	0.0546771	0.020062	0.0605901	0.0212265	0.0669738
	10.816	0.0115359	0.048824	0.0188793	0.0438102	0.0184465	0.0562339		10.816	0.0189819	0.0548552	0.0211356	0.0608313	0.0208996	0.0671683
	10.8245	0.0124748	0.049333	0.0177777	0.0436084	0.018761	0.0561532		10.8245	0.017677	0.0537613	0.0209484	0.061124	0.0222386	0.0669944
	10.8329	0.0126006	0.049419	0.0185755	0.0433738	0.0196745	0.0568842		10.8329	0.0186702	0.0550646	0.0200494	0.0608916	0.0252862	0.0629768
	10.8414	0.0130255	0.049631	0.0189379	0.043463	0.0207755	0.0577636		10.8414	0.0173109	0.0546734	0.0208136	0.0609569	0.0272711	0.0614507
	10.8498	0.013578	0.0495983	0.0191935	0.0435497	0.0210874	0.0583487		10.8498	0.0174176	0.0536628	0.0212762	0.0625086	0.0269762	0.0617505
	10.8582	0.013929	0.050544	0.0188028	0.0438265	0.0203904	0.0570563		10.8582	0.0174737	0.054004	0.0211996	0.0630273	0.0274106	0.0609559
	10.8667	0.0137232	0.0507772	0.0188682	0.043699	0.0202533	0.0563209		10.8667	0.0180848	0.0544262	0.0208038	0.0633489	0.0271376	0.0609529
	10.8751	0.0136628	0.0509654	0.0186803	0.0434975	0.0197818	0.0566063		10.8751	0.0181331	0.0544526	0.0222099	0.0639286	0.0273338	0.060494
	10.8836	0.0140922	0.0514802	0.0184481	0.0439641	0.0203533	0.0566539		10.8836	0.0179284	0.0533984	0.0221177	0.0645186	0.0266792	0.0604034
	10.892	0.0146357	0.0518995	0.019009	0.0437631	0.0208804	0.0568699		10.892	0.0178743	0.0540423	0.0216993	0.0641322	0.0264797	0.0596348
	10.9005	0.0148641	0.0517648	0.0190761	0.044201	0.0209414	0.0580268		10.9005	0.0176839	0.0540795	0.0214664	0.0637903	0.0265426	0.0593904
	10.909	0.0145353	0.0520041	0.0187888	0.0433805	0.020537	0.0575017		10.909	0.0183902	0.0545293	0.0219854	0.063836	0.0262164	0.0589078
	10.9174	0.0138429	0.0521124	0.0188439	0.0437455	0.0210287	0.0579139		10.9174	0.0187366	0.0538676	0.022631	0.0644446	0.0261928	0.0585505
	10.9259	0.0135755	0.0522541	0.018933	0.0438207	0.0213243	0.0572571		10.9259	0.0190485	0.0535695	0.0235021	0.0651104	0.0278084	0.0576322
	10.9343	0.0138958	0.0513039	0.0185731	0.0436413	0.021234	0.0576368		10.9343	0.0193048	0.0544343	0.0232721	0.0656507	0.0313076	0.0531973
	10.9428	0.0144768	0.051837	0.0186856	0.0434756	0.0216374	0.0579932		10.9428	0.0190017	0.0543646	0.0239631	0.0667331	0.0314812	0.0525139
	10.9512	0.0144876	0.0515382	0.0185728	0.0427537	0.0209326	0.0571988		10.9512	0.0186944	0.054532	0.0225421	0.0676792	0.0325649	0.0523783
	10.9596	0.0141351	0.0516915	0.0183689	0.0430471	0.021351	0.0559984		10.9596	0.0188944	0.0548234	0.0243466	0.0681864	0.0324924	0.0524722
	10.9681	0.0139592	0.0521213	0.0190857	0.0428857	0.0212507	0.0560954		10.9681	0.0192375	0.0550906	0.0237873	0.0684349	0.0323928	0.0517254
	10.9765	0.0135119	0.0523604	0.0187048	0.0429449	0.0215484	0.0561471		10.9765	0.0192678	0.0555511	0.0242959	0.0687023	0.0327465	0.0520721
	10.985	0.0137009	0.0513404	0.0187447	0.0430266	0.0222308	0.0568391		10.985	0.0192049	0.0552939	0.0236191	0.0686197	0.0319734	0.0525272
	10.9934	0.0139787	0.0512509	0.0186474	0.0435771	0.0221061	0.0564637		10.9934	0.0184773	0.0551	0.0238746	0.0680208	0.030816	0.0529844
	11.0019	0.0133833	0.050583	0.0189472	0.0429775	0.0224778	0.0561351		11.0019	0.0190267	0.0547229	0.023501	0.0676553	0.0327146	0.0526958
	11.0104	0.0140138	0.050262	0.0190769	0.0431063	0.0226041	0.0565458		11.0104	0.0184614	0.0544246	0.0237615	0.0670758	0.0331532	0.0531407
	11.0188	0.016711	0.0488744	0.0190318	0.0437119	0.023119	0.0568747		11.0188	0.018669	0.0542786	0.0233987	0.066398	0.0347349	0.052581
	11.0273	0.0168737	0.0486344	0.0198465	0.0439606	0.0228481	0.0574874		11.0273	0.020299	0.0546487	0.0235713	0.0664957	0.0345875	0.0530597
	11.0357	0.0175187	0.0479968	0.0201564	0.0437144	0.0231965	0.0575763		11.0357	0.0199998	0.0549119	0.0230928	0.0665734	0.0354461	0.0547962
	11.0442	0.0174484	0.0476724	0.0201862	0.0437162	0.0236231	0.0581358		11.0442	0.0212496	0.0536478	0.023187	0.0660858	0.0349035	0.0542526
	11.0526	0.0172638	0.0476265	0.0192784	0.042929	0.0243099	0.0590848		11.0526	0.0198624	0.0540191	0.0243087	0.0655705	0.0341862	0.0545084
	11.061	0.0186235	0.0474285	0.019724	0.0430092	0.0241347	0.0595601		11.061	0.0190376	0.0543508	0.0234863	0.0661733	0.0343495	0.0542538
	11.0695	0.0188979	0.0472079	0.0202097	0.0432794	0.0240335	0.0600618		11.0695	0.0186332	0.0549914	0.0235817	0.0650036	0.0338818	0.0545238
	11.0779	0.0180337	0.0470734	0.0197842	0.0433486	0.0244916	0.0605469		11.0779	0.0209588	0.0533756	0.0236231	0.0645912	0.0343465	0.0553407
	11.0864	0.0193501	0.0479903	0.020213	0.0431129	0.0245984	0.0607358		11.0864	0.0209396	0.0537754	0.0231004	0.063921	0.0338396	0.0549617
	11.0948	0.0193284	0.0481711	0.0195656	0.043058	0.0247755	0.0600975		11.0948	0.019502	0.0546759	0.0226206	0.0641121	0.0344101	0.0556339
	11.1033	0.0191626	0.0491766	0.0193565	0.042089	0.0248598	0.0605837		11.1033	0.0195483	0.0547452	0.0230549	0.0640648	0.0338389	0.0547716
	11.1118	0.0200412	0.0494808	0.0199192	0.0425101	0.024862	0.0605986		11.1118	0.0196033	0.0550288	0.0234837	0.0643159	0.0315806	0.0548809
	11.1202	0.0200307	0.0495869	0.0201973	0.0421921	0.0249682	0.0601112		11.1202	0.0194831	0.0558236	0.0232167	0.0637725	0.0305367	0.0548512
	11.1287	0.0201304	0.0502055	0.0200999	0.042685	0.0248139	0.0596745		11.1287	0.0205837	0.0552806	0.0236409	0.0643016	0.0324051	0.0539178
	11.1371	0.0199538	0.0503564	0.0201586	0.042973	0.0249567	0.0600436		11.1371	0.0204028	0.0547981	0.0244991	0.0656085	0.0336589	0.0533629
	11.1456	0.0191802	0.0504745	0.0197487	0.0429618	0.0250403	0.059953		11.1456	0.0199104	0.0546544	0.0243568	0.0663391	0.0358305	0.0505478
	11.154	0.0198938	0.0504313	0.0198977	0.0431788	0.025312	0.0593143		11.154	0.0194262	0.0557023	0.0254743	0.0659948	0.035299	0.0501612
	11.1624	0.0204326	0.0507018	0.0203692	0.0432485	0.0253446	0.0593477		11.1624	0.019731	0.0551338	0.0250823	0.0664403	0.034307	0.0499951
	11.1709	0.0198306	0.0508992	0.0200977	0.04327	0.0261145	0.0587638		11.1709	0.0200314	0.054751	0.0251089	0.0666603	0.0344734	0.0508326
	11.1793	0.0197483	0.0512518	0.0197366	0.0428863	0.0261579	0.0590287		11.1793	0.0201812	0.0551792	0.0259773	0.067924	0.032995	0.0505227
	11.1878	0.0208168	0.0516027	0.0199335	0.0429915	0.0261739	0.0586381		11.1878	0.0201335	0.0544652	0.0251991	0.0679612	0.0343299	0.0510207
	11.1962	0.0201351	0.0515514	0.0194934	0.0431851	0.0265008	0.0587771		11.1962	0.0209556	0.0541013	0.0256727	0.0681756	0.0338388	0.0505085
	11.2047	0.0207146	0.051959	0.0196009	0.0434693	0.0257645	0.0585909		11.2047	0.0218382	0.0537555	0.0264109	0.0685102	0.0343387	0.0513702
	11.2132	0.0209785	0.0527735	0.0194259	0.0433343	0.026064	0.0594905		11.2132	0.0231749	0.0532664	0.0257695	0.068111	0.0335351	0.0512247
	11.2216	0.0208249	0.0533391	0.0198704	0.0431132	0.0265881	0.0601696		11.2216	0.0220182	0.0526401	0.0266025	0.068398	0.0337527	0.0508647
	11.2301	0.0211201	0.0533319	0.0199072	0.0433599	0.0270089	0.0598841		11.2301	0.0221844	0.0526986	0.0260543	0.0676893	0.0330437	0.051291
	11.2385	0.0212916	0.0532585	0.0194795	0.0432307	0.0296959	0.0595236		11.2385	0.0217106	0.0521993	0.0266095	0.066823	0.0347751	0.0518644
	11.247	0.0213903	0.0532757	0.0194048	0.0436331	0.0300111	0.0601745		11.247	0.0219743	0.0525171	0.0270493	0.0661167	0.0344393	0.051757
	11.2554	0.021338	0.053154	0.0194944	0.0438176	0.0301563	0.0597893		11.2554	0.0214723	0.0523061	0.0281709	0.0659224	0.0323162	0.0515738
	11.2638	0.021654	0.0529154	0.0195259	0.0438412	0.0302512	0.0602145		11.2638	0.0212176	0.0532186	0.0280907	0.06654	0.0344771	0.0526306
	11.2723	0.0211605	0.0527188	0.0190799	0.0436977	0.0304708	0.0597366		11.2723	0.0202836	0.0535034	0.0286581	0.0675017	0.0341204	0.0527616
	11.2807	0.0217363	0.0521691	0.0203239	0.0439935	0.0306661	0.0597216		11.2807	0.0202028	0.0531234	0.0283418	0.0674682	0.0337082	0.0529768
	11.2892	0.0216087	0.0524347	0.0204271	0.044601	0.030399	0.0598221		11.2892	0.0218046	0.0519309	0.0290221	0.0674412	0.0330019	0.0526487
	11.2977	0.0210281	0.0522675	0.0205416	0.045075	0.0298115	0.0591924		11.2977	0.0214052	0.0523408	0.0281668	0.0665514	0.0342129	0.052742
	11.3061	0.0208306	0.0523155	0.02028	0.0457359	0.0299077	0.0593755		11.3061	0.0213151	0.0525033	0.0294133	0.0670973	0.0342622	0.0527192
	11.3146	0.0203404	0.0521615	0.020775	0.0456115	0.0297424	0.0595475		11.3146	0.0220261	0.053462	0.0302871	0.0678056	0.0334011	0.0521016
	11.323	0.0199094	0.0523336	0.0214269	0.0463341	0.0298617	0.0586797		11.323	0.0203343	0.0527364	0.0300249	0.0687565	0.0345907	0.052695
	11.3315	0.0206352	0.0525263	0.020937	0.0451208	0.029779	0.0579974		11.3315	0.0217137	0.052379	0.0297092	0.0692255	0.0358322	0.051799
	11.3399	0.0202549	0.0524292	0.0199182	0.0451136	0.0301775	0.0594174		11.3399	0.021049	0.0522826	0.0301362	0.0694929	0.035096	0.052164
	11.3483	0.0208245	0.0526332	0.0204884	0.0449023	0.0307091	0.0593675		11.3483	0.0216893	0.0527647	0.0300799	0.0698082	0.0347724	0.0518565
	11.3568	0.0209798	0.0524489	0.0209409	0.046021	0.0298045	0.0599069		11.3568	0.0207507	0.0529784	0.030263	0.0694968	0.035719	0.0518908
	11.3652	0.0207302	0.0531722	0.0210648	0.0462206	0.0283137	0.0599337		11.3652	0.0217601	0.0528783	0.029607	0.069124	0.0351096	0.0518728
	11.3737	0.0215528	0.0530975	0.021353	0.046755	0.0287711	0.0598577		11.3737	0.0210111	0.0528658	0.0300491	0.0687293	0.0357475	0.0518486
	11.3821	0.0211879	0.0530102	0.0213371	0.0469674	0.029336	0.0602714		11.3821	0.0209184	0.0527237	0.0297155	0.0688266	0.035589	0.0517864
	11.3906	0.0207501	0.0525919	0.0215818	0.0468061	0.0285215	0.0605484		11.3906	0.0199938	0.0525014	0.0297789	0.0681807	0.0357477	0.0512902
	11.3991	0.0211697	0.0534181	0.0214514	0.04709	0.0278069	0.0608274		11.3991	0.0213083	0.0517687	0.0303172	0.0676474	0.0360589	0.0518338
	11.4075	0.021577	0.0538576	0.0209367	0.0466804	0.0273875	0.0603762		11.4075	0.0215006	0.0524395	0.0303852	0.0674783	0.0355015	0.0510167
	11.416	0.021099	0.0538369	0.0213158	0.0467593	0.0275091	0.0598539		11.416	0.0204913	0.0529288	0.0312104	0.0687723	0.0359442	0.0507737
	11.4244	0.0207931	0.0530719	0.0218823	0.0471583	0.0273582	0.0600006		11.4244	0.0218558	0.0526215	0.0320017	0.0696886	0.0357179	0.0509066
	11.4329	0.0200269	0.0533378	0.0216639	0.0465788	0.0271902	0.0596596		11.4329	0.0204978	0.0528238	0.0317354	0.0696509	0.0351855	0.0512934
	11.4413	0.0202011	0.0532907	0.0215127	0.0464039	0.0275221	0.0597493		11.4413	0.0212048	0.0525835	0.0317305	0.0697374	0.0359232	0.0518073
	11.4497	0.0201724	0.0532979	0.0218753	0.046601	0.0275475	0.0596197		11.4497	0.0207324	0.0514066	0.0317046	0.0696292	0.0338015	0.0521823
	11.4582	0.0203022	0.0532609	0.0222083	0.0466091	0.026867	0.0595014		11.4582	0.0204251	0.0513931	0.0320269	0.0693908	0.0347019	0.0521418
	11.4666	0.0199995	0.0536183	0.022453	0.0469205	0.0273346	0.0596603		11.4666	0.0201833	0.0517717	0.031973	0.0688382	0.0346504	0.0522563
	11.4751	0.019925	0.0535006	0.0226689	0.0471871	0.0272461	0.0600842		11.4751	0.0190915	0.0523885	0.0328722	0.0691276	0.0350516	0.0516197
	11.4835	0.0197727	0.0539371	0.0222429	0.0469928	0.0279741	0.0609795		11.4835	0.0183361	0.0512837	0.0324075	0.0686156	0.0360375	0.0519422
	11.492	0.0203194	0.0544125	0.0229242	0.0469064	0.0271979	0.0612666		11.492	0.0175103	0.0527358	0.0327208	0.0685118	0.0351318	0.052375
	11.5005	0.0192446	0.054584	0.0217863	0.0463966	0.0271822	0.060741		11.5005	0.01732	0.0520552	0.0334003	0.069513	0.0350995	0.0522321
	11.5089	0.0189615	0.0549671	0.0224297	0.046405	0.026527	0.0608593		11.5089	0.0176595	0.0528377	0.0331246	0.069647	0.034245	0.0531003
	11.5174	0.0197351	0.0555638	0.0226636	0.04649	0.0271816	0.0610597		11.5174	0.0163689	0.0530472	0.0337382	0.0696856	0.0342442	0.0538671
	11.5258	0.0192615	0.0554092	0.02265	0.046665	0.0280378	0.0605143		11.5258	0.0180844	0.0519712	0.034349	0.0705645	0.0348152	0.0552853
	11.5343	0.0189962	0.0554812	0.0220219	0.0460479	0.0272937	0.0597521		11.5343	0.0183909	0.0517656	0.0339654	0.0710539	0.035303	0.0540338
	11.5427	0.020176	0.0552513	0.0216627	0.0456826	0.0267571	0.0590499		11.5427	0.0183984	0.0517346	0.0339135	0.0716297	0.035591	0.0556236
	11.5511	0.0204039	0.0544797	0.0215919	0.0456493	0.0274253	0.0593137		11.5511	0.0186112	0.0514091	0.0339844	0.0716654	0.0368315	0.0556053
	11.5596	0.0219251	0.0559815	0.0225705	0.0458094	0.0269759	0.0597114		11.5596	0.0179768	0.0516418	0.033985	0.0710286	0.0363175	0.0562537
	11.568	0.0231725	0.0559629	0.0226158	0.0466911	0.0275723	0.0605074		11.568	0.0186372	0.0515267	0.0341853	0.0708856	0.0357391	0.0564015
	11.5765	0.023706	0.0565557	0.0231193	0.0465495	0.0269834	0.0601757		11.5765	0.0183505	0.0509757	0.0340796	0.0709754	0.035036	0.0563195
	11.5849	0.0237149	0.0564057	0.0223192	0.0463708	0.0279645	0.0600774		11.5849	0.0184753	0.0525677	0.0357529	0.0709796	0.0363077	0.0564394
	11.5934	0.0233493	0.0568211	0.0226401	0.0471883	0.027571	0.059602		11.5934	0.0186615	0.051498	0.0353281	0.0714901	0.034491	0.0562274
	11.6019	0.0229448	0.0562796	0.0228263	0.0475946	0.0278912	0.0597543		11.6019	0.0185151	0.0522263	0.0352065	0.0717956	0.0353559	0.0559226
	11.6103	0.0232946	0.0561159	0.0239472	0.0477352	0.0267908	0.0593221		11.6103	0.0190979	0.0525976	0.0351456	0.0722787	0.0362208	0.0551992
	11.6188	0.0236135	0.0566655	0.0233989	0.048044	0.0277234	0.0594155		11.6188	0.0188481	0.0534338	0.0356339	0.0721343	0.0344789	0.054972
	11.6272	0.0236701	0.0565415	0.0239177	0.0483903	0.0271708	0.0595216		11.6272	0.0192554	0.0536436	0.0360828	0.0722166	0.0333324	0.0550112
	11.6357	0.0233204	0.0569132	0.023573	0.0483756	0.0268046	0.0593105		11.6357	0.0190587	0.0540131	0.0345863	0.0726076	0.0322784	0.0548615
	11.6441	0.0233698	0.0570041	0.0237343	0.048342	0.0272387	0.0595053		11.6441	0.0193308	0.0534971	0.0356484	0.0734772	0.0324482	0.0543947
	11.6525	0.0226628	0.0566556	0.0245958	0.0488534	0.026866	0.059447		11.6525	0.0197402	0.0540184	0.0363675	0.0740979	0.0323684	0.054061
	11.661	0.022442	0.0567833	0.0249152	0.0488456	0.0267609	0.0592415		11.661	0.0189113	0.0544297	0.0358714	0.0747946	0.0325936	0.0536989
	11.6694	0.0238188	0.0567559	0.0233436	0.0478023	0.0262042	0.0602772		11.6694	0.0189481	0.0548104	0.0356901	0.0748005	0.0354381	0.0498675
	11.6779	0.0234588	0.0565301	0.0228332	0.0479266	0.0264985	0.0598893		11.6779	0.0202244	0.0549119	0.0361111	0.0748647	0.0353159	0.0471444
	11.6863	0.0245769	0.056568	0.0233393	0.0475867	0.0267478	0.0606672		11.6863	0.0203218	0.0552112	0.0372379	0.0749714	0.0346716	0.0474387
	11.6948	0.0247928	0.0565776	0.0244734	0.0480256	0.0268522	0.0608775		11.6948	0.0198734	0.0551004	0.0376738	0.0751491	0.0339797	0.0468995
	11.7033	0.0246218	0.0564481	0.0239406	0.0478179	0.0269865	0.06136		11.7033	0.0198397	0.0548131	0.0376244	0.0747305	0.0341694	0.0477079
	11.7117	0.0253123	0.0564012	0.0243867	0.0485283	0.0274142	0.0614093		11.7117	0.019863	0.0548724	0.0374671	0.0752997	0.0356791	0.0479188
	11.7202	0.0250687	0.0562051	0.0244547	0.04833	0.0279507	0.0621812		11.7202	0.0213735	0.056002	0.0377214	0.0752094	0.0345725	0.0486632
	11.7286	0.024846	0.0561157	0.024005	0.0488047	0.0291315	0.0618663		11.7286	0.0195097	0.0557947	0.0372397	0.0753411	0.0343069	0.0490339
	11.737	0.025261	0.0564344	0.0243349	0.0491397	0.0303054	0.0622119		11.737	0.0203173	0.0552851	0.0377024	0.0751859	0.0331982	0.0499661
	11.7455	0.025152	0.0565759	0.0248541	0.0490353	0.0305223	0.0624441		11.7455	0.0208495	0.0551864	0.037698	0.0753278	0.0336248	0.0506498
	11.7539	0.0260914	0.0567648	0.0244685	0.0485419	0.030748	0.062014		11.7539	0.0212863	0.0552637	0.0377084	0.0752028	0.0334113	0.0517473
	11.7624	0.0256259	0.0570529	0.0242228	0.0485815	0.0318575	0.062912		11.7624	0.0198769	0.054656	0.0380245	0.0749731	0.0339919	0.0512991
	11.7708	0.0266493	0.0573842	0.0245182	0.0481906	0.0324049	0.0631047		11.7708	0.0203546	0.0548596	0.0386373	0.0747494	0.0337858	0.0510875
	11.7793	0.0263698	0.0570146	0.0239845	0.0481352	0.0336181	0.0629596		11.7793	0.0203346	0.0544902	0.0388444	0.0750438	0.0347512	0.0511235
	11.7878	0.0263683	0.0567824	0.0243834	0.0483491	0.0349462	0.0624749		11.7878	0.0207096	0.054906	0.0389669	0.0746936	0.0330714	0.0512356
	11.7962	0.0267301	0.0569283	0.024279	0.0484146	0.0359778	0.0635541		11.7962	0.0204167	0.0540726	0.0394603	0.0747097	0.0328221	0.0511513
	11.8047	0.0273131	0.0569788	0.0241942	0.0488879	0.0361343	0.0637791		11.8047	0.0205903	0.0537419	0.0393142	0.0748473	0.0331618	0.0525555
	11.8131	0.0265998	0.0564386	0.0242058	0.0490186	0.0367157	0.0639515		11.8131	0.0204456	0.0542025	0.0391522	0.0747342	0.0326634	0.0525339
	11.8216	0.0273491	0.0565204	0.02477	0.049539	0.0375439	0.0651949		11.8216	0.0205547	0.0535974	0.0400038	0.0751461	0.0332625	0.0533993
	11.83	0.0277291	0.0568641	0.0244738	0.0497853	0.0383061	0.0657197		11.83	0.0212168	0.0539516	0.0405422	0.0746493	0.0323485	0.0538283
	11.8384	0.0273781	0.0562028	0.0243316	0.0496301	0.0390518	0.0662355		11.8384	0.0207591	0.0540009	0.0405298	0.0744807	0.0348985	0.0560971
	11.8469	0.0273766	0.0560861	0.0244067	0.0496757	0.0389936	0.0668027		11.8469	0.0211934	0.0545618	0.0405767	0.0742292	0.0332227	0.0566135
	11.8553	0.0268077	0.0560462	0.0244756	0.0499781	0.0392318	0.0676178		11.8553	0.0204417	0.0535897	0.040902	0.0743123	0.0339105	0.05696
	11.8638	0.0275833	0.0558321	0.025064	0.0498252	0.0387839	0.0670201		11.8638	0.0211515	0.0534064	0.039942	0.0739551	0.0339099	0.0578793
	11.8722	0.0277882	0.0553347	0.0247364	0.0498692	0.038386	0.0670329		11.8722	0.0204912	0.0541959	0.0413761	0.0747091	0.0339174	0.0587283
	11.8807	0.0274121	0.0552687	0.0243078	0.0497306	0.0383366	0.0673459		11.8807	0.0220004	0.0550201	0.0414816	0.0743397	0.0342894	0.0590274
	11.8892	0.0276357	0.0551303	0.0236015	0.0495008	0.0383868	0.0672857		11.8892	0.0212989	0.0545711	0.0421309	0.0739621	0.035766	0.0590586
	11.8976	0.0262812	0.0543068	0.023532	0.0497502	0.040034	0.0668356		11.8976	0.0210667	0.0551348	0.0408299	0.0737834	0.0354411	0.0600531
	11.9061	0.02649	0.0548585	0.023039	0.0498867	0.0410526	0.0664526		11.9061	0.0198084	0.0546842	0.0417363	0.0733603	0.0358358	0.0604172
	11.9145	0.027919	0.0546534	0.0237975	0.0504228	0.0412016	0.0670374		11.9145	0.0208967	0.0544657	0.0417792	0.0731365	0.0359522	0.0601701
	11.923	0.0268683	0.0540947	0.0236061	0.0506214	0.0417804	0.0679057		11.923	0.0204443	0.0538618	0.0405664	0.0726065	0.0354497	0.0605896
	11.9314	0.0269822	0.0538328	0.0238928	0.0493381	0.0415381	0.0684215		11.9314	0.0208897	0.0541787	0.0413089	0.0724552	0.035964	0.0603265
	11.9398	0.0276823	0.0544144	0.0241071	0.0495164	0.0418315	0.0683646		11.9398	0.0210028	0.0541722	0.0401617	0.0718831	0.0352569	0.060178
	11.9483	0.026969	0.0538631	0.024523	0.0500061	0.0418557	0.0693757		11.9483	0.0214702	0.0545693	0.0403045	0.0719433	0.0347628	0.0596282
	11.9567	0.027351	0.0537186	0.0249035	0.0505978	0.0425919	0.0699856		11.9567	0.0212511	0.0546285	0.0404191	0.0717275	0.0346828	0.0597959
	11.9652	0.0273232	0.0537431	0.0251155	0.0509933	0.0426998	0.0705424		11.9652	0.0211765	0.054754	0.0413049	0.071516	0.0347435	0.0597241
	11.9736	0.0270895	0.0533793	0.0248479	0.0512844	0.0427142	0.0706687		11.9736	0.0218875	0.0536239	0.0403981	0.0715167	0.0343331	0.0602269
	11.9821	0.0270658	0.0532513	0.0263507	0.0525096	0.0426916	0.0709545		11.9821	0.0209031	0.0530303	0.0400334	0.0710298	0.0348851	0.0601164
	11.9906	0.0271928	0.0526416	0.0262655	0.0531081	0.0424725	0.0712272		11.9906	0.0221745	0.0531871	0.0399499	0.0705079	0.0336277	0.059689
	11.999	0.0268413	0.0529349	0.0259432	0.0529206	0.0411919	0.0726102		11.999	0.0223161	0.0532921	0.0409172	0.0708626	0.0347308	0.0592201
	12.0075	0.0266355	0.0527047	0.0265449	0.0530988	0.0417748	0.0725926		12.0075	0.0221395	0.0532733	0.0412208	0.0708334	0.0349632	0.0599587
	12.0159	0.0274226	0.052236	0.0259504	0.052477	0.0413845	0.0725939		12.0159	0.0223416	0.0533741	0.0413297	0.0711241	0.033833	0.0596758
	12.0244	0.0268409	0.0518333	0.0259417	0.052937	0.0402483	0.0736562		12.0244	0.0215884	0.0540964	0.0403124	0.0710656	0.033171	0.0600715
	12.0328	0.026565	0.0519969	0.0261057	0.053476	0.0400622	0.0746245		12.0328	0.0219497	0.0538737	0.0411181	0.0702899	0.0342557	0.0598451
	12.0412	0.0260719	0.051298	0.0266975	0.0529341	0.0396715	0.0750611		12.0412	0.0220575	0.0536093	0.0405804	0.0701945	0.0343038	0.0604305
	12.0497	0.0253982	0.0512469	0.0261333	0.0523497	0.039572	0.0757856		12.0497	0.022435	0.0541705	0.0410644	0.0706156	0.0334182	0.0608168
	12.0581	0.0260725	0.0513557	0.0265344	0.0521109	0.0400516	0.0764799		12.0581	0.0214071	0.053588	0.0415325	0.0709852	0.0344291	0.0614951
	12.0666	0.0255814	0.0514456	0.0270323	0.0522474	0.0403482	0.0778626		12.0666	0.0211237	0.0534336	0.0411969	0.0709668	0.0327162	0.0614995
	12.075	0.0254388	0.0509348	0.0264849	0.0521682	0.040837	0.0783562		12.075	0.0204322	0.0526731	0.0404049	0.0706081	0.0330365	0.0624292
	12.0835	0.0247369	0.0511424	0.0264067	0.0523069	0.0403092	0.0779098		12.0835	0.0208577	0.0537278	0.0418371	0.0705976	0.0338784	0.0624302
	12.092	0.0248327	0.0516419	0.0266632	0.052839	0.040434	0.0782128		12.092	0.0217273	0.0539108	0.0419236	0.0704899	0.0330357	0.0623605
	12.1004	0.0247234	0.0517811	0.0271972	0.0534887	0.0407662	0.0791475		12.1004	0.0228467	0.0538147	0.0408665	0.0697118	0.0335266	0.0618243
	12.1089	0.0249793	0.052186	0.0275675	0.0542763	0.0411709	0.0790426		12.1089	0.0221336	0.0543872	0.040513	0.0695004	0.0327662	0.0621899
	12.1173	0.0252649	0.0523121	0.0278638	0.0545224	0.0408467	0.0792563		12.1173	0.0232902	0.0544405	0.0405917	0.0692103	0.0322841	0.0629885
	12.1258	0.0254933	0.0530339	0.0275964	0.0535067	0.041423	0.0804222		12.1258	0.0228378	0.0542017	0.0405844	0.0690636	0.0331351	0.0624417
	12.1342	0.0257852	0.0535265	0.0273948	0.0531729	0.0413018	0.0801312		12.1342	0.0216581	0.0544094	0.0411505	0.0703217	0.0346741	0.062426
	12.1426	0.0261222	0.0534667	0.0276016	0.0534743	0.0414571	0.0806257		12.1426	0.0217021	0.053979	0.0417226	0.0704123	0.0329887	0.0618419
	12.1511	0.0262013	0.0534552	0.028122	0.0534777	0.0422766	0.0807925		12.1511	0.021106	0.0538969	0.0413962	0.0704895	0.0340416	0.0617913
	12.1595	0.0257452	0.0538358	0.0282575	0.0535648	0.0424382	0.0800917		12.1595	0.0218708	0.0532278	0.0412476	0.0705825	0.0348221	0.0617219
	12.168	0.0259342	0.0531911	0.0279529	0.0538175	0.0429648	0.0811456		12.168	0.0229385	0.054011	0.0408404	0.0707395	0.0361957	0.0620497
	12.1765	0.0257681	0.0535501	0.0282983	0.0541456	0.0427879	0.0812238		12.1765	0.0212561	0.0532794	0.0412085	0.0702692	0.0354213	0.0621129
	12.1849	0.0262912	0.0537778	0.0277895	0.053684	0.0430617	0.0817527		12.1849	0.0223055	0.053348	0.040745	0.0698225	0.035614	0.0620373
	12.1934	0.0261972	0.0540798	0.028079	0.0539177	0.043707	0.0819714		12.1934	0.0215648	0.0528562	0.0403044	0.0699558	0.0351998	0.0609497
	12.2018	0.0264667	0.0542393	0.0287125	0.0542119	0.0429777	0.0817939		12.2018	0.0214853	0.0532903	0.0392796	0.0702181	0.0359898	0.0620811
	12.2103	0.0251099	0.0545784	0.0287371	0.0539767	0.043062	0.0818712		12.2103	0.0217393	0.0531612	0.0403054	0.0703416	0.0350984	0.061295
	12.2187	0.0251391	0.0547345	0.0291628	0.0545062	0.0429461	0.0823779		12.2187	0.0211352	0.0535734	0.0403176	0.0699001	0.035166	0.0609509
	12.2271	0.0249928	0.0548444	0.0291412	0.0540345	0.0425905	0.0832415		12.2271	0.0211828	0.0533003	0.040313	0.0696796	0.0348893	0.0610572
	12.2356	0.0253925	0.0548131	0.0291686	0.0537953	0.0437872	0.084383		12.2356	0.0209705	0.0526619	0.0403917	0.0691551	0.0343195	0.061795
	12.244	0.0253971	0.0546184	0.0295497	0.0537828	0.0436149	0.0835244		12.244	0.0211834	0.0535508	0.0400976	0.0693382	0.0347655	0.0611785
	12.2525	0.0251509	0.0541585	0.0293937	0.0540182	0.0430103	0.0838622		12.2525	0.0203217	0.0534601	0.0395029	0.0688623	0.0341437	0.0613873
	12.2609	0.0255633	0.0547569	0.0292828	0.0544049	0.0428312	0.0839226		12.2609	0.0210433	0.0531698	0.0382467	0.0683064	0.0350149	0.0612261
	12.2694	0.0265176	0.0552248	0.0290641	0.054017	0.0432377	0.0839522		12.2694	0.0209073	0.0525729	0.0388316	0.0675861	0.0366248	0.061269
	12.2779	0.025456	0.0550956	0.0298521	0.0551584	0.0437865	0.084625		12.2779	0.0204896	0.0530566	0.0385445	0.0672284	0.0346998	0.0618581
	12.2863	0.0252685	0.0548586	0.0285251	0.0539475	0.0439678	0.0854639		12.2863	0.0207274	0.0529603	0.038484	0.0668973	0.0340806	0.0623781
	12.2948	0.0250396	0.0547217	0.0285868	0.0539285	0.0442808	0.0862466		12.2948	0.0200962	0.0533997	0.0391847	0.0670722	0.0346228	0.0623161
	12.3032	0.0249796	0.0548644	0.0280179	0.0532801	0.0439072	0.0861421		12.3032	0.0209022	0.0533593	0.0385524	0.0678836	0.0338015	0.0618192
	12.3117	0.0251046	0.0541509	0.0283429	0.0543598	0.0440979	0.0855591		12.3117	0.0198658	0.0530632	0.0388198	0.0679162	0.0347659	0.0609402
	12.3201	0.024656	0.0542461	0.0280309	0.0538083	0.0436395	0.085725		12.3201	0.0214605	0.0537231	0.0379507	0.0683683	0.0350794	0.0610017
	12.3285	0.0244802	0.0542709	0.0286922	0.0542054	0.0442087	0.0857841		12.3285	0.0208263	0.0526524	0.0383841	0.0675842	0.0345266	0.0617048
	12.337	0.0246354	0.0541467	0.0292096	0.0544813	0.0436246	0.0854731		12.337	0.0204345	0.0533793	0.0385301	0.0674549	0.0337492	0.0611928
	12.3454	0.023648	0.0536528	0.0287807	0.0544807	0.0438045	0.0860068		12.3454	0.0196577	0.0524071	0.0379827	0.0665615	0.034137	0.0604765
	12.3539	0.0242089	0.0538824	0.0288735	0.0543492	0.0434351	0.0848968		12.3539	0.0203753	0.0530457	0.0372799	0.0665424	0.033812	0.0620145
	12.3623	0.0243264	0.0540058	0.0288889	0.0540871	0.0432142	0.0848947		12.3623	0.0201189	0.0528551	0.0375857	0.0662824	0.0346173	0.0620843
	12.3708	0.0246752	0.0544146	0.0291824	0.0542876	0.0429609	0.084827		12.3708	0.0202644	0.0528425	0.0373433	0.0664952	0.0339356	0.0623787
	12.3793	0.0243258	0.0537775	0.0287316	0.0539169	0.0435088	0.0853414		12.3793	0.0200407	0.0529803	0.0365612	0.06631	0.0353437	0.0618494
	12.3877	0.0239165	0.0538254	0.0284085	0.0534016	0.0434972	0.0856606		12.3877	0.0201829	0.0525638	0.0359129	0.0658757	0.0356632	0.0614998
	12.3962	0.0243225	0.0543877	0.0288718	0.0534372	0.043212	0.0853042		12.3962	0.019287	0.0530932	0.0359243	0.06593	0.033595	0.0610125
	12.4046	0.0239043	0.0538302	0.0285622	0.0531734	0.0438766	0.0859863		12.4046	0.0200585	0.0528531	0.035519	0.0661249	0.0343205	0.061509
	12.4131	0.0237677	0.0535774	0.0287556	0.0534888	0.0456028	0.0856788		12.4131	0.0197957	0.0536083	0.0356846	0.0659389	0.0331538	0.0617123
	12.4215	0.0244785	0.0537009	0.0283265	0.0531232	0.0461926	0.0849488		12.4215	0.0203591	0.0528284	0.0363871	0.0657274	0.0348146	0.0621237
	12.4299	0.0238326	0.053985	0.0281279	0.0530077	0.0466621	0.0859523		12.4299	0.0197863	0.053217	0.0365127	0.065393	0.0342413	0.0636424
	12.4384	0.0237338	0.0530073	0.0286487	0.0532235	0.0471048	0.0861409		12.4384	0.0201875	0.0537673	0.0361797	0.0652151	0.0347786	0.0637113
	12.4468	0.0230574	0.0532353	0.0293807	0.053369	0.0465563	0.0851908		12.4468	0.0202752	0.0533081	0.0364121	0.0654302	0.0360396	0.063242
	12.4553	0.0226873	0.0532798	0.0291867	0.0529595	0.0470484	0.0852968		12.4553	0.0196453	0.053263	0.0363375	0.0652723	0.0352984	0.06283
	12.4637	0.0232006	0.053443	0.0292617	0.0528972	0.0470056	0.0855443		12.4637	0.0194654	0.0526633	0.0357702	0.0652695	0.0363324	0.0627368
	12.4722	0.0226634	0.0536951	0.0291687	0.0531911	0.0475281	0.0860362		12.4722	0.0208375	0.0534093	0.0359344	0.0650776	0.0358361	0.0633143
	12.4807	0.0230879	0.0541178	0.0296428	0.0537803	0.0468772	0.0859371		12.4807	0.0192387	0.0537353	0.0369871	0.0657372	0.0363966	0.0632193
	12.4891	0.0254767	0.0529905	0.0295411	0.0534192	0.0463249	0.0854522		12.4891	0.0185633	0.0533635	0.0365402	0.0659091	0.0368582	0.0638622
	12.4976	0.0251764	0.0539941	0.0295622	0.0532284	0.0460665	0.0851241		12.4976	0.0200874	0.0535375	0.0369097	0.0664381	0.0364469	0.0630988
	12.506	0.0249676	0.0536477	0.0301813	0.0536737	0.0467742	0.0864374		12.506	0.0201924	0.0537784	0.0364908	0.0665753	0.0370077	0.0620008
	12.5145	0.0265732	0.0537504	0.0300568	0.0536734	0.0466867	0.0877507		12.5145	0.0200582	0.0545239	0.0377485	0.0674854	0.0362042	0.0620536
	12.5229	0.0265492	0.0537708	0.0299699	0.0534525	0.0463817	0.0878		12.5229	0.0194503	0.0546213	0.0366361	0.0676937	0.0364728	0.0615035
	12.5313	0.0269407	0.0535749	0.0301433	0.0532909	0.0459825	0.0874657		12.5313	0.0190259	0.0536728	0.0360909	0.0681464	0.0380976	0.0608452
	12.5398	0.0265314	0.0534248	0.0307085	0.0534224	0.0459619	0.0876671		12.5398	0.0200006	0.053893	0.0378262	0.0684679	0.0370966	0.0614513
	12.5482	0.0260331	0.0534756	0.0308468	0.0531483	0.0459376	0.0866406		12.5482	0.0198732	0.0541984	0.0371765	0.0684481	0.0361539	0.0610344
	12.5567	0.0263978	0.0532401	0.0300433	0.0530663	0.0461456	0.0865861		12.5567	0.020875	0.0539998	0.0371104	0.0679033	0.0362325	0.0618588
	12.5651	0.0262918	0.053394	0.0297347	0.0522554	0.0460585	0.0875349		12.5651	0.0224125	0.0545077	0.0366386	0.0677545	0.0381204	0.061931
	12.5736	0.0254907	0.0527742	0.0304803	0.0528133	0.0454046	0.0868385		12.5736	0.0209726	0.0539708	0.0360368	0.0666621	0.0383122	0.0612126
	12.5821	0.0255078	0.0537339	0.0301967	0.0526599	0.0456707	0.087574		12.5821	0.0201921	0.0545172	0.0360547	0.0673116	0.0386358	0.0596523
	12.5905	0.0263854	0.0533204	0.029294	0.0522389	0.0449007	0.0867784		12.5905	0.0211095	0.0546427	0.0356335	0.0672018	0.0409655	0.0562626
	12.599	0.0260624	0.0531765	0.0307564	0.0527656	0.0456361	0.0870967		12.599	0.0203631	0.0543876	0.0363443	0.0673369	0.0421615	0.0562961
	12.6074	0.0260558	0.0531088	0.0307757	0.0531302	0.0452325	0.0879295		12.6074	0.0208312	0.0541039	0.0353801	0.0668333	0.0422574	0.056934
	12.6159	0.0257003	0.0528157	0.0311232	0.0530873	0.0451395	0.0882003		12.6159	0.0213143	0.0543834	0.0357202	0.0675184	0.0429671	0.0571995
	12.6243	0.0250709	0.0527075	0.0304724	0.0533553	0.0445664	0.0881203		12.6243	0.0196506	0.0538595	0.0353955	0.067562	0.042411	0.0579363
	12.6327	0.0256756	0.0527209	0.0315717	0.0533007	0.0436499	0.0883691		12.6327	0.0207972	0.0540129	0.0344087	0.0681558	0.0425262	0.0573984
	12.6412	0.0255524	0.0527948	0.0320742	0.0537837	0.044548	0.0869357		12.6412	0.0210803	0.0538593	0.0355854	0.0678657	0.0425066	0.0566438
	12.6496	0.0252602	0.0524973	0.0317776	0.0543595	0.0451883	0.0875767		12.6496	0.0206925	0.0545926	0.0356372	0.0680734	0.040864	0.0570305
	12.6581	0.0250836	0.0526477	0.031712	0.053737	0.0441599	0.0876549		12.6581	0.0212946	0.053854	0.0344957	0.0683658	0.0434351	0.0574569
	12.6666	0.0270379	0.0534322	0.0316162	0.0543459	0.0441013	0.0874543		12.6666	0.0212773	0.0538778	0.0350783	0.0676555	0.0417017	0.0567485
	12.675	0.0269118	0.0533933	0.0319306	0.0546446	0.0438753	0.087132		12.675	0.0221395	0.0543031	0.0350732	0.0680106	0.0418497	0.0569292
	12.6835	0.0274237	0.0535377	0.030777	0.0550478	0.0426112	0.0870819		12.6835	0.021062	0.0540264	0.0344136	0.0684659	0.0417163	0.0577364
	12.6919	0.0274079	0.0541328	0.030977	0.0546349	0.043035	0.0878561		12.6919	0.0220489	0.0547382	0.0347981	0.0682187	0.0427643	0.0572005
	12.7004	0.0278361	0.0534832	0.0316512	0.0552088	0.0424974	0.0874866		12.7004	0.0219255	0.0545811	0.0346813	0.0681581	0.0427671	0.0585422
	12.7088	0.0273294	0.0540858	0.03186	0.055185	0.0419088	0.0865202		12.7088	0.0218053	0.0537186	0.0347452	0.0683541	0.0435559	0.0592657
	12.7172	0.0277058	0.0534741	0.0311921	0.055487	0.0402749	0.0873913		12.7172	0.0227869	0.0549631	0.0343371	0.0678265	0.042656	0.059262
	12.7257	0.0276298	0.0538103	0.0310319	0.0550863	0.0392429	0.0890236		12.7257	0.022761	0.056256	0.0340637	0.0677754	0.0409229	0.0590446
	12.7341	0.0273157	0.0534061	0.031905	0.0559321	0.0392399	0.0885629		12.7341	0.0229587	0.0556948	0.0342792	0.06738	0.0399767	0.0588091
	12.7426	0.0275156	0.0534736	0.03191	0.0561881	0.0383979	0.0883796		12.7426	0.0221088	0.0554718	0.0344257	0.066533	0.0406837	0.0589226
	12.751	0.0278805	0.0534931	0.0319983	0.0561034	0.0375661	0.0870163		12.751	0.0231479	0.0560013	0.0338463	0.0668753	0.0399529	0.0586258
	12.7595	0.0277755	0.0530937	0.0314943	0.0554521	0.0376882	0.0871851		12.7595	0.0231669	0.0559718	0.0340073	0.0663974	0.0400803	0.0582326
	12.768	0.0279431	0.0529724	0.0321966	0.0560901	0.0386275	0.0881231		12.768	0.0220151	0.0554677	0.0342176	0.0671727	0.0392181	0.0583255
	12.7764	0.0289204	0.0534622	0.0313843	0.055135	0.038546	0.0877908		12.7764	0.0221516	0.0559139	0.0342444	0.0666316	0.04053	0.0598064
	12.7849	0.0280236	0.0529883	0.0310396	0.0553456	0.0383025	0.0877062		12.7849	0.0226069	0.0562996	0.0341294	0.0669481	0.0398771	0.0584751
	12.7933	0.0280721	0.0526853	0.031303	0.0551547	0.0384137	0.0885834		12.7933	0.0225864	0.0560034	0.0338692	0.0677412	0.0401211	0.0572837
	12.8018	0.0282274	0.0529533	0.0319706	0.0550541	0.0391276	0.0882355		12.8018	0.0233468	0.0557352	0.0346835	0.0679736	0.0384006	0.0577925
	12.8102	0.0279992	0.0537428	0.031294	0.0542408	0.0390959	0.0875658		12.8102	0.0240362	0.0558557	0.0345645	0.0676865	0.0391222	0.0573569
	12.8186	0.0269322	0.0530856	0.0316205	0.0543964	0.0390806	0.0879399		12.8186	0.0223771	0.0565855	0.0347699	0.0679413	0.0406367	0.0578431
	12.8271	0.0272717	0.0534182	0.0312254	0.053801	0.0390042	0.0877211		12.8271	0.0226707	0.0564261	0.0343519	0.0681135	0.0379363	0.0567098
	12.8355	0.0274721	0.0533641	0.0309024	0.0538963	0.0389738	0.0877581		12.8355	0.0230207	0.0563356	0.0340631	0.0675541	0.0400983	0.0550766
	12.844	0.0275234	0.0532682	0.03116	0.0534719	0.0387882	0.087979		12.844	0.0241088	0.0563458	0.0338068	0.0676685	0.0407861	0.0550351
	12.8524	0.0277622	0.0532543	0.0309552	0.0535419	0.0380852	0.087116		12.8524	0.0239495	0.0562148	0.0339848	0.0669551	0.0405502	0.0552555
	12.8609	0.0276213	0.0533665	0.0310542	0.0534209	0.0385616	0.0875565		12.8609	0.0231617	0.0561165	0.0341778	0.0670799	0.040041	0.0564839
	12.8694	0.0269312	0.0531529	0.0310758	0.0533915	0.0391253	0.0878158		12.8694	0.0219314	0.055343	0.0343855	0.0670168	0.0411217	0.0578565
	12.8778	0.0264745	0.0525523	0.0310446	0.0536044	0.0385982	0.0877178		12.8778	0.0221549	0.0554017	0.0336953	0.0668693	0.0403065	0.0575497
	12.8863	0.026112	0.0526873	0.030823	0.0539962	0.039083	0.088132		12.8863	0.0225859	0.0554739	0.0335687	0.0668124	0.0408277	0.0582883
	12.8947	0.025869	0.0522046	0.0316011	0.0543703	0.0388031	0.0875933		12.8947	0.0242265	0.0554695	0.0340049	0.066793	0.0413288	0.0589857
	12.9032	0.0261594	0.051674	0.0312649	0.054751	0.0387789	0.0877392		12.9032	0.0233988	0.0548799	0.0338938	0.0664963	0.0409043	0.0589659
	12.9116	0.0258786	0.0517419	0.031412	0.0545323	0.0407025	0.0865287		12.9116	0.0231629	0.0554116	0.0341136	0.0658643	0.0416687	0.0591097
	12.92	0.0252752	0.0514034	0.0310754	0.0541489	0.0427449	0.08582		12.92	0.0228631	0.0551505	0.0343257	0.0660346	0.0422947	0.0600746
	12.9285	0.0246126	0.0514815	0.0306612	0.0538531	0.0428255	0.0851816		12.9285	0.0228837	0.0550249	0.0332491	0.065754	0.0412727	0.0611939
	12.9369	0.0247601	0.0517568	0.0305099	0.0541584	0.0430596	0.0856433		12.9369	0.023059	0.0550328	0.0322189	0.0660791	0.0409102	0.0606548
	12.9454	0.0252291	0.0522299	0.0305439	0.0534783	0.0437338	0.0856157		12.9454	0.0222046	0.0553293	0.0333172	0.0663297	0.0396676	0.0613082
	12.9538	0.0254545	0.0531538	0.0308179	0.0538724	0.0445695	0.0850558		12.9538	0.0218274	0.0556852	0.0329556	0.0661711	0.0402525	0.0626647
	12.9623	0.0258272	0.0535236	0.0311397	0.0536743	0.0467636	0.0846524		12.9623	0.0228012	0.0551613	0.0319861	0.0662777	0.039774	0.0624823
	12.9708	0.0261012	0.0532217	0.0306008	0.0534969	0.0469622	0.0838791		12.9708	0.0219135	0.0556152	0.0329194	0.0667968	0.0402834	0.0621533
	12.9792	0.0250117	0.0529142	0.0309556	0.0541299	0.0473694	0.0832626		12.9792	0.0220201	0.0559139	0.0331948	0.0662704	0.0404471	0.0630751
	12.9877	0.0255363	0.0525015	0.0316662	0.0539476	0.04791	0.083829		12.9877	0.0218658	0.0555846	0.0335286	0.0672278	0.040796	0.0633266
	12.9961	0.0264447	0.0528458	0.0305326	0.0537887	0.0477721	0.0844496		12.9961	0.0224559	0.0553955	0.0342083	0.0674735	0.0401174	0.0630359
	13.0046	0.0255572	0.0528585	0.0308585	0.0538809	0.0484881	0.0840556		13.0046	0.0227291	0.0546642	0.0345432	0.068386	0.040298	0.0623056
	13.013	0.0257663	0.0528837	0.0313437	0.0539786	0.0482083	0.0841997		13.013	0.0203249	0.0550879	0.0331434	0.0683771	0.0401249	0.06233
	13.0214	0.0257384	0.053084	0.0308861	0.0536013	0.0473532	0.0842103		13.0214	0.0214862	0.054846	0.0339532	0.0684362	0.0397306	0.0648236
	13.0299	0.0260319	0.0530039	0.0309105	0.0534135	0.0471094	0.0834442		13.0299	0.02197	0.0555348	0.0339181	0.0677843	0.0411839	0.0640056
	13.0383	0.0261558	0.0528325	0.0292507	0.0532233	0.0470826	0.0837527		13.0383	0.022243	0.0550168	0.0332956	0.0667254	0.0402106	0.0642711
	13.0468	0.0260435	0.0531387	0.030901	0.0537425	0.0467906	0.0833967		13.0468	0.0229075	0.0556692	0.0330386	0.0669316	0.0428769	0.0654193
	13.0552	0.025877	0.0530852	0.0310957	0.0529739	0.0470712	0.0825385		13.0552	0.0222858	0.0543992	0.0325356	0.0672473	0.0414336	0.0644564
	13.0637	0.0253721	0.0530592	0.0308665	0.0532696	0.0470904	0.0831937		13.0637	0.0222078	0.0538723	0.0331758	0.0672434	0.0421996	0.0648505
	13.0722	0.0259951	0.0533502	0.0303409	0.0524303	0.0482161	0.0845841		13.0722	0.0217381	0.0542223	0.032743	0.0673461	0.0419193	0.0650386
	13.0806	0.0276746	0.0537004	0.0303776	0.0530695	0.0478554	0.0842524		13.0806	0.0212459	0.0541711	0.0323585	0.0669563	0.0413326	0.0650312
	13.0891	0.0278795	0.0539591	0.0303963	0.0534565	0.0478823	0.0850346		13.0891	0.0217628	0.0535368	0.0317383	0.0666176	0.0418388	0.065937
	13.0975	0.0274132	0.0536851	0.031161	0.0537597	0.0478849	0.0842925		13.0975	0.0218151	0.0541725	0.0312535	0.0665488	0.042678	0.0664118
	13.1059	0.0276156	0.0537768	0.0302139	0.0535277	0.0472644	0.0843232		13.1059	0.0216618	0.0539176	0.0316682	0.06683	0.0444536	0.0666753
	13.1144	0.0279058	0.0536623	0.0309616	0.0532448	0.0477376	0.0847148		13.1144	0.0208932	0.0544694	0.0320051	0.0671837	0.0455737	0.0669929
	13.1228	0.0279719	0.0528908	0.0303364	0.0523822	0.0474536	0.0837889		13.1228	0.0223261	0.0540225	0.0316225	0.0668408	0.0440358	0.0681753
	13.1313	0.0272681	0.0531616	0.0305998	0.0530599	0.0470834	0.0832016		13.1313	0.0220675	0.0539384	0.0322267	0.0672564	0.0450485	0.0687104
	13.1397	0.0270051	0.052185	0.0297757	0.0522746	0.0473286	0.0838899		13.1397	0.021176	0.0535344	0.031935	0.0667492	0.0443329	0.0687564
	13.1482	0.0279199	0.0525873	0.0288123	0.0513219	0.0465855	0.0828714		13.1482	0.0211434	0.0542928	0.0320016	0.0663668	0.0458091	0.069119
	13.1567	0.0279718	0.0525697	0.0289948	0.0518059	0.0468568	0.0825998		13.1567	0.0211103	0.0534533	0.0319283	0.066662	0.0459007	0.0692802
	13.1651	0.0270403	0.0524889	0.0297358	0.051571	0.0478824	0.0830278		13.1651	0.0213171	0.0534232	0.0319377	0.0668334	0.0445479	0.0689101
	13.1736	0.0275056	0.0526136	0.02865	0.0509059	0.0494791	0.081959		13.1736	0.0203667	0.0538013	0.0312928	0.0660746	0.0453588	0.0689073
	13.182	0.0276574	0.0527245	0.0286209	0.0510713	0.0501113	0.0825813		13.182	0.0211479	0.0542057	0.0312967	0.0663335	0.0462827	0.0691357
	13.1905	0.0275578	0.0528377	0.0289267	0.0505	0.0499256	0.0824219		13.1905	0.0200554	0.0545184	0.0319099	0.065999	0.0466959	0.068551
	13.1989	0.0280403	0.0530214	0.0288033	0.0507209	0.0496884	0.0823432		13.1989	0.0204689	0.0539282	0.0315797	0.0659571	0.0487107	0.0690254
	13.2073	0.0282496	0.0529252	0.0299187	0.0513043	0.0509005	0.0826361		13.2073	0.0196648	0.0545582	0.030731	0.0665042	0.0478939	0.0687756
	13.2158	0.0278323	0.0534242	0.0298072	0.0514628	0.0505223	0.0827413		13.2158	0.0212254	0.0544514	0.0310819	0.0657665	0.0479723	0.0680415
	13.2242	0.0282686	0.0526786	0.0295303	0.0521086	0.0497263	0.0821578		13.2242	0.0210992	0.0544942	0.0307586	0.0659439	0.0484781	0.068194
	13.2327	0.0286557	0.0522548	0.0294356	0.0518511	0.0502145	0.0815363		13.2327	0.0209878	0.0544799	0.0311438	0.0663117	0.0470695	0.0673031
	13.2411	0.0280821	0.0524944	0.0294703	0.0516088	0.0508373	0.0817674		13.2411	0.0199509	0.0542011	0.0309503	0.0665913	0.0458788	0.0675264
	13.2496	0.0279263	0.052212	0.0301336	0.0521406	0.0508794	0.0818382		13.2496	0.0206407	0.0551871	0.0305959	0.0667093	0.0449017	0.0679497
	13.2581	0.0277994	0.0526942	0.0293843	0.0520944	0.0504319	0.0816811		13.2581	0.0211699	0.0541148	0.0306649	0.0669576	0.0463847	0.0670407
	13.2665	0.0284492	0.0535286	0.0296361	0.0522864	0.0498589	0.0822496		13.2665	0.0218804	0.0543347	0.0312394	0.0673912	0.0463424	0.0673482
	13.275	0.0284467	0.0538556	0.0301065	0.0523569	0.0508422	0.0816912		13.275	0.0212086	0.0549335	0.0308524	0.06779	0.0441976	0.0661298
	13.2834	0.0290377	0.0534202	0.0299858	0.0527993	0.050964	0.0818021		13.2834	0.0208198	0.0547839	0.0306471	0.068083	0.0452387	0.0659461
	13.2919	0.0289869	0.0537517	0.029582	0.0522309	0.050096	0.0816435		13.2919	0.0221253	0.0554296	0.0304221	0.0687393	0.0445084	0.06669
	13.3003	0.0283692	0.0534863	0.03026	0.0521821	0.0509694	0.0819516		13.3003	0.021597	0.054679	0.030398	0.0693527	0.0445653	0.0669834
	13.3087	0.0282341	0.053603	0.0296968	0.0520115	0.0505768	0.0817111		13.3087	0.0218913	0.0551239	0.030696	0.0696548	0.0453989	0.0656842
	13.3172	0.0278764	0.053584	0.0299755	0.0533974	0.0503875	0.0826023		13.3172	0.0216402	0.055266	0.0312882	0.0695205	0.0443967	0.0653215
	13.3256	0.0275663	0.0534798	0.0301426	0.053567	0.0496113	0.0818957		13.3256	0.0211757	0.055208	0.0317139	0.0694062	0.0435685	0.0656404
	13.3341	0.0278311	0.0538496	0.0301145	0.0530575	0.0498852	0.0819173		13.3341	0.0213622	0.0558965	0.0309247	0.0693852	0.0445262	0.0656843
	13.3425	0.0270599	0.0543394	0.0293919	0.0532307	0.050011	0.0816028		13.3425	0.0215077	0.0553721	0.0302125	0.0693365	0.0448066	0.0656354
	13.351	0.0282829	0.0546495	0.0296636	0.0531721	0.0496427	0.0804675		13.351	0.0210874	0.0552685	0.0304575	0.0691202	0.0445347	0.0649409
	13.3595	0.0276204	0.0548486	0.0298798	0.0530622	0.0498847	0.0806076		13.3595	0.0216122	0.0553828	0.0307332	0.0697031	0.0448103	0.0650156
	13.3679	0.0272043	0.0548596	0.0293666	0.0531508	0.049901	0.081848		13.3679	0.0210448	0.0549253	0.0315935	0.0695134	0.0449646	0.0648884
	13.3764	0.0275403	0.0549302	0.029095	0.0530748	0.0500063	0.0814871		13.3764	0.0215992	0.0556086	0.031804	0.069619	0.0436472	0.0651013
	13.3848	0.0272859	0.0545896	0.0290928	0.0532099	0.0499739	0.0819192		13.3848	0.0221008	0.0548513	0.0312997	0.0696353	0.0439948	0.06442
	13.3933	0.0272754	0.0544471	0.0296682	0.0533847	0.0504945	0.0815596		13.3933	0.0227728	0.0557581	0.0311785	0.0692946	0.0461785	0.0645361
	13.4017	0.0278231	0.0544919	0.0298761	0.0537834	0.0512169	0.083219		13.4017	0.0229976	0.0560624	0.0312758	0.0698074	0.0441627	0.0646961
	13.4101	0.0273408	0.0538597	0.0302486	0.0541937	0.0506422	0.0823274		13.4101	0.0212777	0.0556442	0.0312468	0.0703442	0.0447475	0.0650798
	13.4186	0.0272357	0.0541195	0.0301542	0.0546494	0.0517198	0.083123		13.4186	0.0224585	0.0549934	0.0318997	0.0700309	0.0443316	0.0648488
	13.427	0.027575	0.0542111	0.0302363	0.0542195	0.0514404	0.0834977		13.427	0.0220646	0.055549	0.0313455	0.0700684	0.0431458	0.0653384
	13.4355	0.0275093	0.0546723	0.0300572	0.0546415	0.0517495	0.0833534		13.4355	0.0220298	0.0561875	0.0318927	0.0700859	0.0448971	0.0651098
	13.4439	0.0275713	0.0542275	0.0299641	0.0546484	0.0515202	0.0829686		13.4439	0.0234011	0.0554313	0.0323828	0.070723	0.0456233	0.0651703
	13.4524	0.0270174	0.0538765	0.03006	0.0545676	0.0516984	0.0829933		13.4524	0.0233224	0.054764	0.0320636	0.0708137	0.0444679	0.0659437
	13.4609	0.0270345	0.0542995	0.030045	0.0543812	0.0514522	0.0826598		13.4609	0.0230351	0.0550414	0.031373	0.0709905	0.0449314	0.0663245
	13.4693	0.0271482	0.0541341	0.0288748	0.0535043	0.0519763	0.0837419		13.4693	0.0227083	0.0551416	0.0320538	0.0706795	0.0452768	0.0663043
	13.4778	0.0266865	0.0543799	0.0294922	0.0540576	0.0516021	0.0836868		13.4778	0.0226163	0.0563839	0.0325542	0.0711519	0.0452186	0.0665277
	13.4862	0.0263294	0.0539123	0.0294944	0.0545578	0.0506452	0.0832		13.4862	0.0229395	0.0557922	0.0321197	0.0708672	0.0456259	0.0667039
	13.4947	0.026575	0.0539455	0.0297711	0.0552692	0.0508624	0.0828846		13.4947	0.0228626	0.0558936	0.0320633	0.071102	0.0455034	0.0678581
	13.5031	0.026209	0.0535845	0.0293567	0.0551545	0.0518409	0.0832925		13.5031	0.0230355	0.0558474	0.032148	0.0704804	0.0448709	0.0676709
	13.5115	0.0269557	0.0537868	0.0300873	0.0553647	0.0514277	0.0838916		13.5115	0.0221604	0.0555639	0.0312738	0.0702238	0.0456159	0.0674907
	13.52	0.0270983	0.053751	0.030141	0.0555272	0.0520486	0.0840427		13.52	0.0230172	0.0559641	0.0315468	0.0692787	0.0448387	0.0679535
	13.5284	0.0264966	0.0541129	0.0295976	0.0561691	0.0516814	0.0831964		13.5284	0.0231482	0.0557061	0.031794	0.0692619	0.0457627	0.068178
	13.5369	0.0271134	0.0537242	0.0302189	0.0556973	0.050807	0.0827411		13.5369	0.022162	0.0559897	0.0313864	0.0693003	0.0451242	0.0689432
	13.5453	0.0267524	0.053907	0.0302105	0.0559862	0.0504944	0.082742		13.5453	0.0234226	0.0566165	0.0317256	0.0695433	0.0464366	0.0694315
	13.5538	0.0267637	0.0538069	0.0294068	0.0563592	0.0504155	0.082151		13.5538	0.0235728	0.0561175	0.0316644	0.0690768	0.0463942	0.0702893
	13.5623	0.0267381	0.0532937	0.0302621	0.0567144	0.0507339	0.0824847		13.5623	0.0227497	0.0560036	0.0319696	0.0692805	0.0450941	0.070486
	13.5707	0.0260126	0.0533023	0.0292866	0.0571443	0.0501871	0.0820173		13.5707	0.02261	0.0558848	0.0314892	0.0686763	0.0463201	0.0692259
	13.5792	0.0261854	0.0525816	0.0300598	0.0568743	0.0503737	0.0817249		13.5792	0.0227299	0.0557928	0.0324014	0.0686287	0.0461927	0.0695599
	13.5876	0.0278613	0.0518894	0.0301736	0.0566777	0.0506649	0.0824116		13.5876	0.0222129	0.0559683	0.032726	0.0689404	0.0453073	0.0696006
	13.596	0.0274458	0.0515827	0.0300301	0.056266	0.0503118	0.082562		13.596	0.0240486	0.0550055	0.0324713	0.0700915	0.0466316	0.0686919
	13.6045	0.027728	0.051684	0.0296594	0.056401	0.0499849	0.0820971		13.6045	0.0245503	0.0550921	0.032449	0.0712611	0.0461728	0.0683902
	13.6129	0.0272788	0.0515207	0.0295451	0.0564114	0.0500289	0.0825011		13.6129	0.0234618	0.0553249	0.0317412	0.0713585	0.0453026	0.0683556
	13.6214	0.0278429	0.051889	0.0298026	0.055991	0.0503487	0.0824336		13.6214	0.0220834	0.0556643	0.032601	0.0710516	0.0464398	0.0681623
	13.6298	0.0274287	0.0516306	0.0295806	0.055658	0.0502177	0.0818184		13.6298	0.0230542	0.0554651	0.0323032	0.071681	0.045675	0.0679975
	13.6383	0.027357	0.0515387	0.029873	0.0556395	0.050183	0.0817586		13.6383	0.0239386	0.0553459	0.032655	0.0722073	0.0454953	0.0678043
	13.6468	0.0271191	0.051247	0.0298122	0.0552822	0.0504795	0.0815973		13.6468	0.0242691	0.0545133	0.0321652	0.0711979	0.0447263	0.0681641
	13.6552	0.0265549	0.0516509	0.0301626	0.0553972	0.0506416	0.0817569		13.6552	0.0231388	0.055359	0.0327546	0.0708232	0.0448536	0.0684751
	13.6637	0.0262173	0.0511111	0.0299099	0.0554334	0.0504272	0.0818223		13.6637	0.0244919	0.0551632	0.0318757	0.0710804	0.0440082	0.0681383
	13.6721	0.0269533	0.0510619	0.0298592	0.0555531	0.0508303	0.0824991		13.6721	0.0244654	0.0542963	0.0332812	0.070998	0.0444517	0.0680656
	13.6806	0.0263755	0.0514005	0.0299617	0.0556292	0.0505221	0.0821392		13.6806	0.0248742	0.0550508	0.0324936	0.0710369	0.0455933	0.0679637
	13.689	0.0263865	0.0509315	0.0296895	0.0555254	0.0507239	0.081899		13.689	0.0246777	0.054425	0.032329	0.0705564	0.0458368	0.0689876
	13.6974	0.0264141	0.0504868	0.0303008	0.0549521	0.0504396	0.0806683		13.6974	0.0254465	0.0549403	0.0324056	0.0705718	0.0474438	0.0683932
	13.7059	0.025412	0.0508712	0.0304232	0.0551797	0.0500394	0.0813734		13.7059	0.0255194	0.0544411	0.0328272	0.0710031	0.0479591	0.0673184
	13.7143	0.0255802	0.0505348	0.0303953	0.055095	0.049892	0.0809067		13.7143	0.0253634	0.0540991	0.0333319	0.0707641	0.0465256	0.0671769
	13.7228	0.0263968	0.0509854	0.0302101	0.0551453	0.0500372	0.0808542		13.7228	0.0244591	0.0539623	0.0336133	0.071287	0.0454569	0.0679714
	13.7312	0.0280203	0.0510722	0.0304604	0.0544922	0.0499159	0.0809654		13.7312	0.024856	0.0546086	0.0327718	0.0718934	0.0460761	0.0673308
	13.7397	0.0279525	0.0512283	0.0298081	0.0545461	0.0491415	0.0806594		13.7397	0.0249039	0.0541701	0.0330392	0.0715255	0.0468023	0.0665252
	13.7482	0.0284642	0.0515383	0.0291663	0.0543389	0.049266	0.0803809		13.7482	0.022222	0.0545177	0.0323323	0.0712209	0.0453377	0.066398
	13.7566	0.0285083	0.0515505	0.0296939	0.0544204	0.0486258	0.079308		13.7566	0.0227381	0.0544999	0.0328986	0.0706008	0.0448565	0.0662923
	13.7651	0.0282599	0.0516999	0.0293457	0.0538528	0.0486512	0.0799588		13.7651	0.0222993	0.0541042	0.0327101	0.0702722	0.045181	0.0667195
	13.7735	0.0287957	0.0510626	0.0284823	0.0543595	0.0488839	0.0795793		13.7735	0.0228871	0.054463	0.0323978	0.069721	0.0485831	0.0645033
	13.782	0.0279011	0.051271	0.028549	0.0540357	0.0491757	0.0797329		13.782	0.0235737	0.0539147	0.0329339	0.0695819	0.0492831	0.0640882
	13.7904	0.0293166	0.0513402	0.0294451	0.0543672	0.0490807	0.0801114		13.7904	0.022667	0.0536156	0.0329372	0.0694761	0.0495247	0.0644183
	13.7988	0.0292696	0.0509362	0.029758	0.0545391	0.048798	0.0801236		13.7988	0.023722	0.0545316	0.0324149	0.0699958	0.0488143	0.0637612
	13.8073	0.0277534	0.0506972	0.0291052	0.054088	0.047971	0.0796504		13.8073	0.0240088	0.0542653	0.0324553	0.0695545	0.0473218	0.0651646
	13.8157	0.0288623	0.0508513	0.028513	0.0541717	0.0474103	0.0796721		13.8157	0.0219218	0.0536508	0.0332721	0.0694146	0.0492906	0.0643863
	13.8242	0.0295566	0.0511408	0.029657	0.0545005	0.0477106	0.0788382		13.8242	0.022758	0.053909	0.0327496	0.0703884	0.0469342	0.0637012
	13.8326	0.0292934	0.05109	0.0286737	0.0546236	0.0473166	0.078665		13.8326	0.0256656	0.0545884	0.0327732	0.0705616	0.0478094	0.0645452
	13.8411	0.0295241	0.0506772	0.0289323	0.0546008	0.0465897	0.0783745		13.8411	0.0243458	0.0541756	0.0332379	0.0702131	0.0488821	0.0634054
	13.8496	0.0296208	0.0513625	0.0292888	0.0547157	0.0465726	0.0782715		13.8496	0.0252685	0.0546941	0.0323047	0.0706047	0.0478654	0.0629566
	13.858	0.0300187	0.051353	0.0296307	0.0556226	0.0468406	0.0786607		13.858	0.0271596	0.0547514	0.0332655	0.0703231	0.0482355	0.0637409
	13.8665	0.0298624	0.0518084	0.0291557	0.0561508	0.0468431	0.0781736		13.8665	0.0275564	0.0544082	0.0326758	0.0704393	0.0477799	0.0623715
	13.8749	0.0291669	0.052184	0.0297242	0.0560336	0.047356	0.0785577		13.8749	0.0262435	0.053964	0.0324529	0.0706205	0.0493304	0.0618792
	13.8834	0.0301107	0.0520703	0.0293358	0.0560828	0.0467823	0.0786708		13.8834	0.0262495	0.0536518	0.0327527	0.0705723	0.0479109	0.0626411
	13.8918	0.0299838	0.0521069	0.0290521	0.0565447	0.0471889	0.0786134		13.8918	0.0276118	0.0544886	0.0326353	0.0703392	0.0474528	0.0620603
	13.9002	0.0305949	0.0521619	0.0295108	0.0565424	0.0472716	0.0785018		13.9002	0.0281365	0.0547129	0.0320033	0.0702062	0.0478343	0.0619892
	13.9087	0.0313319	0.0519685	0.0289874	0.0564621	0.0469874	0.0785829		13.9087	0.0293468	0.0545338	0.0325666	0.0703409	0.047848	0.0610233
	13.9171	0.030213	0.052432	0.0297812	0.0566263	0.0473164	0.0785184		13.9171	0.029968	0.0549395	0.0330016	0.0697716	0.0477858	0.0618376
	13.9256	0.0307035	0.0529799	0.030171	0.0565643	0.0474396	0.0795115		13.9256	0.0273941	0.0543485	0.0327874	0.0701529	0.0482636	0.0615609
	13.934	0.0308048	0.0528556	0.0301089	0.0560997	0.0481912	0.0802266		13.934	0.0290292	0.0546484	0.0336957	0.0695782	0.0470966	0.0621571
	13.9425	0.0314625	0.0526699	0.0296926	0.055592	0.0474011	0.0793595		13.9425	0.0284073	0.0546457	0.0339318	0.0697597	0.0470442	0.0620017
	13.951	0.0309111	0.0526904	0.0296566	0.0563193	0.0472393	0.0802625		13.951	0.0283282	0.0544574	0.0340922	0.0697879	0.0454192	0.0621432
	13.9594	0.0312879	0.0526508	0.0297736	0.0570502	0.0473609	0.0796472		13.9594	0.0297834	0.0545607	0.0346968	0.0695099	0.0448728	0.0617814
	13.9679	0.0311753	0.0525639	0.0299079	0.0579448	0.0470027	0.0793669		13.9679	0.0305733	0.054074	0.0338652	0.0696818	0.0443924	0.0616977
	13.9763	0.0306355	0.0523868	0.029439	0.0573205	0.0467924	0.0793784		13.9763	0.0308068	0.0543643	0.0345816	0.0692704	0.0450881	0.0614136
	13.9848	0.03032	0.0521328	0.0293866	0.0574877	0.0465541	0.0804861		13.9848	0.0301788	0.0544638	0.0339648	0.0692013	0.0444849	0.0613541
	13.9932	0.0310035	0.0525101	0.0297209	0.0574094	0.0464898	0.0798539		13.9932	0.0287016	0.0545036	0.0346921	0.0693672	0.0442569	0.0613035
	14.0016	0.0305867	0.0526907	0.0301522	0.0579704	0.0466653	0.080461		14.0016	0.0283959	0.0549188	0.0350525	0.0693772	0.0433951	0.0618281
	14.0101	0.0300429	0.0526252	0.0302586	0.0583862	0.0462703	0.0805565		14.0101	0.0312058	0.0548036	0.0340391	0.0699251	0.0427914	0.0621377
	14.0185	0.0306421	0.0518868	0.0301932	0.0589241	0.0468114	0.0802865		14.0185	0.0303074	0.0542273	0.0338656	0.0698536	0.0440563	0.0621145
	14.027	0.0304062	0.052449	0.0299158	0.0592945	0.046655	0.0797595		14.027	0.0297942	0.0532865	0.0340756	0.0692242	0.0453356	0.062298
	14.0355	0.0307198	0.0521051	0.0296684	0.0583133	0.0458374	0.0795386		14.0355	0.0306	0.0532857	0.0343825	0.0696695	0.0434306	0.0636745
	14.0439	0.0301425	0.0521782	0.0302347	0.0586311	0.0457772	0.0803839		14.0439	0.0312449	0.0535233	0.0342588	0.0693105	0.0437256	0.063666
	14.0524	0.0307856	0.0523767	0.0303329	0.0579227	0.0470592	0.0809716		14.0524	0.0304811	0.0535161	0.0352491	0.0696455	0.0441832	0.0640463
	14.0608	0.0307798	0.0522295	0.030468	0.0584852	0.0481199	0.0825591		14.0608	0.03224	0.0546304	0.0342289	0.0695621	0.0436794	0.0633491
	14.0693	0.0306441	0.0524643	0.0319109	0.0591721	0.0480969	0.0818609		14.0693	0.0323888	0.0542097	0.0342956	0.0696723	0.0441651	0.0630215
	14.0777	0.0310885	0.0523054	0.0324262	0.0599766	0.0481028	0.0820846		14.0777	0.0340089	0.0543164	0.0352553	0.0695957	0.0439578	0.0622929
	14.0861	0.031337	0.0523576	0.0320207	0.0597507	0.0476548	0.0814546		14.0861	0.0328155	0.0543971	0.0338696	0.0706463	0.0430559	0.0628546
	14.0946	0.0305521	0.0527116	0.0326353	0.0600986	0.0482284	0.0815857		14.0946	0.0314378	0.0540779	0.0346326	0.0703969	0.0430952	0.062674
	14.103	0.0305145	0.0529839	0.0327627	0.060346	0.0484559	0.0809364		14.103	0.0309437	0.0555337	0.0340767	0.0698587	0.0432285	0.0622614
	14.1115	0.0307995	0.053048	0.0331455	0.0601588	0.0482442	0.0811256		14.1115	0.0297057	0.0549121	0.0348805	0.0701645	0.0447639	0.0625898
	14.1199	0.031008	0.0532863	0.0326924	0.0592795	0.0478779	0.0812612		14.1199	0.0302583	0.0560831	0.0344032	0.0702488	0.0446564	0.0625365
	14.1284	0.0308492	0.0543645	0.0325071	0.0592151	0.0470137	0.0812895		14.1284	0.0310848	0.0558497	0.0339909	0.0699935	0.0458896	0.0618061
	14.1369	0.0318262	0.0551052	0.0326787	0.0594355	0.0475575	0.0808136		14.1369	0.0319149	0.0558977	0.0344521	0.0696354	0.0475772	0.0627726
	14.1453	0.0311449	0.0550872	0.0324631	0.0595741	0.0461385	0.0807168		14.1453	0.0325444	0.0555899	0.0338971	0.0693745	0.0484892	0.0629751
	14.1538	0.0314372	0.0554136	0.0312927	0.0575567	0.0456528	0.0798624		14.1538	0.0320401	0.0552667	0.0352172	0.068893	0.0487362	0.064272
	14.1622	0.0309482	0.0552741	0.0312834	0.0574399	0.0457469	0.0794121		14.1622	0.032552	0.0554231	0.0359355	0.0699053	0.0501924	0.066471
	14.1707	0.0309239	0.055582	0.0306688	0.0573058	0.045698	0.0793736		14.1707	0.0323392	0.0556471	0.0350612	0.0707567	0.0518604	0.0689558
	14.1791	0.0305799	0.0551717	0.0311598	0.0575001	0.0452866	0.079654		14.1791	0.0325812	0.0555903	0.0345154	0.0707451	0.0508156	0.0704333
	14.1875	0.0303753	0.0555104	0.0314535	0.0571554	0.0461865	0.0803933		14.1875	0.0332665	0.0560141	0.0350346	0.0704435	0.0529687	0.0730051
	14.196	0.0300193	0.0554076	0.0316011	0.057257	0.0460961	0.0797794		14.196	0.0316223	0.0562802	0.0366574	0.0701483	0.0534067	0.075667
	14.2044	0.0297224	0.055044	0.0322146	0.0576141	0.0453924	0.0797546		14.2044	0.0314377	0.0564705	0.0352934	0.0705904	0.0545375	0.078351
	14.2129	0.0296059	0.0549734	0.0319492	0.0579432	0.046018	0.0801356		14.2129	0.0321915	0.0555434	0.0362902	0.0702847	0.056	0.0805504
	14.2213	0.0287196	0.0547901	0.0316076	0.0584292	0.0456754	0.0802619		14.2213	0.0326911	0.0565234	0.0365666	0.0704563	0.0574988	0.0829166
	14.2298	0.0286572	0.0552894	0.0316819	0.0585744	0.0449269	0.0797015		14.2298	0.032134	0.0562018	0.0364096	0.0702648	0.0600015	0.0826969
	14.2383	0.0284925	0.0551653	0.0322168	0.0588099	0.0449862	0.0799153		14.2383	0.0315991	0.055832	0.0369585	0.0705342	0.0628187	0.0848745
	14.2467	0.0291407	0.0553609	0.0314469	0.0585611	0.0455643	0.0803994		14.2467	0.0320236	0.0555845	0.0375842	0.070375	0.0628976	0.085554
	14.2552	0.0283339	0.0553955	0.0312951	0.0580274	0.0461995	0.0802627		14.2552	0.031191	0.0555232	0.0377842	0.070498	0.0637088	0.0875207
	14.2636	0.0285382	0.0551887	0.0305249	0.0575394	0.0456221	0.0798107		14.2636	0.0294376	0.0546351	0.0372349	0.0711314	0.0636823	0.0885318
	14.2721	0.0303294	0.0547583	0.0308724	0.0580184	0.0455552	0.0808079		14.2721	0.0313677	0.055367	0.036692	0.0716309	0.0639115	0.0897565
	14.2805	0.0297086	0.0544923	0.0314981	0.0592773	0.0456426	0.0802496		14.2805	0.0313459	0.0551372	0.0379462	0.071472	0.0654647	0.0905529
	14.2889	0.030005	0.0544229	0.0315592	0.0594755	0.0456758	0.0805007		14.2889	0.0319395	0.0555381	0.0381838	0.0717234	0.0661167	0.0915665
	14.2974	0.0304692	0.0543642	0.0314923	0.059273	0.0449481	0.0800669		14.2974	0.0312035	0.0554134	0.0380542	0.071683	0.0650918	0.0917922
	14.3058	0.0293917	0.054494	0.0316432	0.0596721	0.044479	0.0794309		14.3058	0.0315959	0.0559775	0.0379321	0.0713957	0.0642314	0.0929447
	14.3143	0.0301824	0.0545609	0.0313896	0.0589321	0.044481	0.0789933		14.3143	0.0319779	0.0557774	0.0364915	0.0708015	0.0661676	0.0924526
	14.3227	0.0293906	0.0546434	0.0315307	0.0587844	0.0439061	0.0786342		14.3227	0.0323451	0.0552487	0.036228	0.0713577	0.0669222	0.0926687
	14.3312	0.0292561	0.0543526	0.0313223	0.0584603	0.043956	0.0789556		14.3312	0.0319991	0.0562541	0.0354331	0.0707976	0.067649	0.0935691
	14.3397	0.0290244	0.0545535	0.0310103	0.0584472	0.0430151	0.0784745		14.3397	0.0318688	0.0559471	0.0352702	0.0699204	0.0695937	0.09363
	14.3481	0.0288136	0.054439	0.0309757	0.0580948	0.0430223	0.0783893		14.3481	0.0319347	0.0555331	0.0349933	0.0706609	0.071039	0.0938419
	14.3566	0.029514	0.0535975	0.0310691	0.0581284	0.0441949	0.0793204		14.3566	0.0326891	0.0554011	0.0357838	0.0705517	0.0705017	0.0942204
	14.365	0.0294304	0.0537499	0.0310866	0.0581367	0.0429109	0.0787265		14.365	0.0329668	0.0554834	0.0361949	0.070876	0.0713296	0.0938252
	14.3735	0.02828	0.0544304	0.030773	0.0587943	0.0431118	0.079781		14.3735	0.0328373	0.055789	0.0354699	0.0703266	0.0710342	0.0935789
	14.3819	0.0287545	0.0542101	0.0303331	0.0585606	0.0436845	0.0803406		14.3819	0.03274	0.0558307	0.0347508	0.0704248	0.0718308	0.094825
	14.3903	0.029299	0.054269	0.0301977	0.0587222	0.0436628	0.0804939		14.3903	0.0329624	0.0558825	0.0355518	0.0703405	0.0733315	0.093887
	14.3988	0.0293476	0.0542993	0.0311493	0.0594738	0.0431357	0.0806255		14.3988	0.0341959	0.0560869	0.0348132	0.0703866	0.0739977	0.0926065
	14.4072	0.0284427	0.0540874	0.0309598	0.0594671	0.044102	0.0807025		14.4072	0.0340995	0.0562261	0.0348878	0.0700101	0.0725227	0.0930676
	14.4157	0.0290065	0.0543422	0.0306009	0.0598397	0.0439908	0.0802641		14.4157	0.0346137	0.0569087	0.0343185	0.0700254	0.0738534	0.0924439
	14.4241	0.0289824	0.0544164	0.0302312	0.0602237	0.0440393	0.0806027		14.4241	0.0343454	0.0571895	0.0348739	0.0700992	0.0739994	0.0911131
	14.4326	0.0286666	0.0546664	0.0290239	0.0605239	0.0435182	0.0806611		14.4326	0.0339569	0.0564342	0.0350568	0.0704681	0.0734995	0.0904253
	14.4411	0.0272183	0.0544801	0.0288668	0.0603526	0.0430468	0.0802608		14.4411	0.0325194	0.0560845	0.0346268	0.0707289	0.0744612	0.0895223
	14.4495	0.0282949	0.0546418	0.0277069	0.0594819	0.0430308	0.0798369		14.4495	0.0322932	0.0555885	0.03376	0.0711429	0.0740074	0.0891514
	14.458	0.0269922	0.054105	0.0274561	0.0592367	0.042546	0.0793303		14.458	0.0319346	0.0566207	0.0332247	0.070756	0.0747948	0.0887523
	14.4664	0.0275312	0.0547002	0.027197	0.0598014	0.0415945	0.0783534		14.4664	0.0330124	0.0556357	0.0339716	0.0705497	0.0751915	0.089154
	14.4748	0.0272524	0.0543936	0.0271901	0.0592803	0.04134	0.0775639		14.4748	0.0324475	0.0560465	0.0345956	0.0705917	0.0759694	0.0877102
	14.4833	0.0276901	0.0544318	0.0284481	0.0595087	0.0414431	0.0791504		14.4833	0.0328955	0.0562882	0.0347443	0.0714367	0.0749368	0.0870292
	14.4917	0.0263825	0.0535583	0.028206	0.0596494	0.041072	0.0786469		14.4917	0.0324382	0.0560478	0.0347838	0.0713933	0.0762025	0.0865144
	14.5002	0.0269471	0.053687	0.0288324	0.0605147	0.0405219	0.0798448		14.5002	0.032835	0.0555897	0.0345558	0.0720686	0.0751673	0.0850674
	14.5086	0.0272719	0.0529608	0.0284237	0.0605856	0.040783	0.08099		14.5086	0.0332097	0.0561325	0.0356132	0.0721399	0.0744367	0.0841698
	14.5171	0.026175	0.0527796	0.0291145	0.0608009	0.0412629	0.0814384		14.5171	0.0324913	0.0553977	0.0350385	0.0723554	0.0748803	0.0841047
	14.5256	0.0268862	0.0526084	0.0296519	0.0611915	0.0404379	0.0807768		14.5256	0.0327934	0.0555892	0.0362403	0.0728809	0.0756492	0.08353
	14.534	0.0262822	0.0530149	0.0297041	0.0610398	0.039927	0.0814893		14.534	0.0326743	0.0557302	0.0368403	0.0728822	0.0754801	0.0834514
	14.5425	0.0264997	0.0530007	0.0297084	0.0601528	0.0404784	0.0820006		14.5425	0.0318267	0.0547926	0.0356931	0.0729797	0.0752049	0.082351
	14.5509	0.0257506	0.0534897	0.0302893	0.0598022	0.0396365	0.0808846		14.5509	0.0331835	0.0552734	0.035354	0.0722329	0.0747312	0.0824075
	14.5594	0.0260222	0.0530858	0.0303521	0.0596443	0.0396398	0.0825712		14.5594	0.0319918	0.0556664	0.036029	0.0721004	0.0734598	0.0811703
	14.5678	0.0258025	0.0532187	0.0306149	0.0599575	0.0402985	0.0822216		14.5678	0.0333234	0.0553697	0.0360504	0.0721954	0.0739478	0.0811906
	14.5762	0.0252967	0.052651	0.0304277	0.0599585	0.0399346	0.0822627		14.5762	0.0331724	0.0548933	0.0355026	0.0725887	0.0732617	0.079379
	14.5847	0.0262431	0.0530512	0.0305919	0.0595054	0.0405668	0.0818693		14.5847	0.0328978	0.0553092	0.0351202	0.0733378	0.0729297	0.0786406
	14.5931	0.0251119	0.0525611	0.0317669	0.0590178	0.0406716	0.0814995		14.5931	0.0319988	0.0551117	0.0355978	0.0730509	0.0723773	0.0777024
	14.6016	0.0253417	0.0531718	0.0316537	0.0590172	0.0409759	0.0822245		14.6016	0.0321945	0.0554164	0.0351716	0.0732128	0.072401	0.0786444
	14.61	0.0254887	0.0525845	0.0316795	0.0597464	0.0397507	0.0816567		14.61	0.0323859	0.0540362	0.0344549	0.0732701	0.0727176	0.0780248
	14.6185	0.0253194	0.0526549	0.0317653	0.0594682	0.0402939	0.0831994		14.6185	0.0328989	0.055977	0.0343124	0.0732319	0.0723617	0.0765907
	14.627	0.0256057	0.0532148	0.0320626	0.059531	0.0403157	0.0829394		14.627	0.033623	0.0552535	0.0343677	0.0731912	0.0699086	0.0759762
	14.6354	0.0253887	0.0530186	0.0316329	0.0593992	0.039971	0.0831076		14.6354	0.0316873	0.0548878	0.0338632	0.0727727	0.0691576	0.0747943
	14.6439	0.0246206	0.0532987	0.0319655	0.0595349	0.0396997	0.0828108		14.6439	0.0326609	0.0553261	0.0346577	0.0723802	0.0693161	0.0734404
	14.6523	0.0246524	0.0537952	0.0322003	0.0596493	0.0394309	0.0832618		14.6523	0.0319642	0.0552524	0.0346807	0.0725481	0.0690079	0.0733248
	14.6608	0.0251328	0.0540041	0.0321831	0.0596829	0.0415282	0.0835045		14.6608	0.0315018	0.0559044	0.0346166	0.0724749	0.0690743	0.071907
	14.6692	0.0248889	0.0540322	0.0319501	0.0594214	0.0426169	0.081943		14.6692	0.0308393	0.0552076	0.033849	0.0729136	0.0674856	0.0708284
	14.6776	0.0242771	0.0542646	0.032934	0.0593357	0.0434341	0.0822186		14.6776	0.0304236	0.0553962	0.033017	0.0729217	0.0668881	0.0708531
	14.6861	0.0253767	0.0541575	0.0328203	0.0597455	0.0426082	0.0818961		14.6861	0.0301539	0.0553786	0.0346905	0.0728235	0.0671264	0.0697065
	14.6945	0.0248671	0.0537613	0.0333354	0.0597256	0.0415582	0.0803335		14.6945	0.0313724	0.0558516	0.0341591	0.0726929	0.0656075	0.0690769
	14.703	0.0247801	0.0538096	0.032231	0.0590683	0.0416706	0.0803327		14.703	0.0319241	0.0554055	0.0345503	0.0726186	0.065259	0.0686762
	14.7114	0.0250543	0.0541926	0.0322268	0.0589116	0.0411347	0.0810035		14.7114	0.0312079	0.0551579	0.0338725	0.0727126	0.0643933	0.0682589
	14.7199	0.0248333	0.054622	0.0320601	0.0586908	0.0411292	0.0808714		14.7199	0.0315843	0.0554033	0.0346783	0.07233	0.0649435	0.0683391
	14.7284	0.0241597	0.0542843	0.0318099	0.0587917	0.0409576	0.0808529		14.7284	0.0317745	0.055362	0.0339557	0.0729788	0.0649805	0.0674195
	14.7368	0.0241867	0.0544403	0.0314617	0.0585309	0.0411956	0.0808281		14.7368	0.0307609	0.0560531	0.0334852	0.0727188	0.0648919	0.0669676
	14.7453	0.0245404	0.0540532	0.0313732	0.0576344	0.0406137	0.0804997		14.7453	0.0301715	0.0549931	0.0335004	0.0722568	0.0648567	0.0667766
	14.7537	0.0238325	0.0540732	0.0309295	0.0573556	0.0399237	0.081114		14.7537	0.0313147	0.0548527	0.0337144	0.0726197	0.0656269	0.0666924
	14.7622	0.023914	0.0545626	0.0309019	0.0569846	0.0403026	0.0813452		14.7622	0.0308631	0.0543875	0.0343818	0.0722923	0.0658288	0.0664065
	14.7706	0.0240091	0.0539324	0.0303322	0.0570063	0.039705	0.0807579		14.7706	0.0322368	0.055701	0.0340027	0.0728035	0.0650752	0.0672366
	14.779	0.0241722	0.0539999	0.0302236	0.0562934	0.03996	0.0814285		14.779	0.0318498	0.0554177	0.0343869	0.0735449	0.0663783	0.0667549
	14.7875	0.0239046	0.0542883	0.0299635	0.0560886	0.0400852	0.0812119		14.7875	0.03024	0.0554346	0.0355845	0.0732236	0.0661202	0.0672494
	14.7959	0.024033	0.0539684	0.0300169	0.0560326	0.0400579	0.081537		14.7959	0.0302429	0.054944	0.0362315	0.0726673	0.0646872	0.0668403
	14.8044	0.023762	0.0540632	0.0305957	0.0553616	0.0404822	0.0816684		14.8044	0.0305228	0.0550926	0.0352926	0.0732047	0.0652367	0.0670821
	14.8128	0.0240674	0.0538801	0.0304632	0.0550466	0.0402643	0.0817287		14.8128	0.0299623	0.0552509	0.0354457	0.0736494	0.0647645	0.0670968
	14.8213	0.0242342	0.0541284	0.0303508	0.055312	0.0394745	0.0811319		14.8213	0.0297882	0.0553715	0.0355936	0.0741694	0.0640423	0.0668816
	14.8298	0.0235948	0.0539705	0.0302827	0.0549146	0.0394902	0.0813667		14.8298	0.0304413	0.0551464	0.0358679	0.0736637	0.0650561	0.066331
	14.8382	0.0230341	0.0539686	0.0307791	0.0556543	0.0399711	0.0815554		14.8382	0.0298099	0.055206	0.0366999	0.0737516	0.0625593	0.0674745
	14.8467	0.0237589	0.0541632	0.0310356	0.0551821	0.0399825	0.0821096		14.8467	0.0305403	0.054535	0.0368825	0.0739759	0.0628215	0.0665433
	14.8551	0.024025	0.054622	0.0304803	0.0546418	0.0395948	0.0823486		14.8551	0.030494	0.0555992	0.0363466	0.0742074	0.0625671	0.0665934
	14.8636	0.0248435	0.0552405	0.0298843	0.054475	0.039625	0.0812709		14.8636	0.0290122	0.0548278	0.0371092	0.0740926	0.0619114	0.0660934
	14.872	0.0242147	0.0549297	0.0300487	0.0546082	0.0397397	0.0825106		14.872	0.0292148	0.0550385	0.0373279	0.0743258	0.0627104	0.0667896
	14.8804	0.0236871	0.0548502	0.0305626	0.054612	0.0391756	0.0819013		14.8804	0.0290341	0.0542241	0.0366118	0.0743063	0.061115	0.0657244
	14.8889	0.0248998	0.0549415	0.0301255	0.0546232	0.0393553	0.082024		14.8889	0.0290325	0.0548002	0.0373811	0.0745711	0.0611877	0.0656798
	14.8973	0.0240994	0.054849	0.0310441	0.05495	0.0393079	0.0825326		14.8973	0.029909	0.0553181	0.0375975	0.0749594	0.0608195	0.0649843
	14.9058	0.0244051	0.0548798	0.0305283	0.0550898	0.0389351	0.0817948		14.9058	0.0295201	0.054641	0.0381814	0.0754954	0.0598312	0.0642899
	14.9142	0.0239053	0.0546545	0.0296377	0.0550049	0.0396792	0.0818433		14.9142	0.0304129	0.0548611	0.0378095	0.074824	0.0595792	0.0642172
	14.9227	0.0237663	0.0539919	0.0298014	0.05465	0.03911	0.0827479		14.9227	0.0300695	0.0549985	0.0369979	0.0752298	0.0599884	0.0643447
	14.9312	0.0236443	0.0538995	0.0301001	0.0551248	0.0391099	0.0818255		14.9312	0.030502	0.0548091	0.0374226	0.0749852	0.0587172	0.0636702
	14.9396	0.0234441	0.0542748	0.0300473	0.0545961	0.0385877	0.0815429		14.9396	0.0303976	0.0552747	0.037843	0.0762633	0.0595435	0.0636645
	14.9481	0.0230662	0.0543155	0.030262	0.055139	0.0377487	0.0805687		14.9481	0.0306107	0.0547984	0.0380729	0.0758541	0.0577429	0.0633105
	14.9565	0.0232119	0.0541065	0.0302638	0.055729	0.0372258	0.0795707		14.9565	0.0316695	0.055214	0.0380624	0.0759842	0.0563094	0.0625665
	14.9649	0.0231625	0.0545855	0.0306133	0.0562997	0.0384294	0.0801438		14.9649	0.0296633	0.0547114	0.0382749	0.0757408	0.0559937	0.0626121
	14.9734	0.0237364	0.0548364	0.0301516	0.0555471	0.0392167	0.0815355		14.9734	0.0298211	0.054975	0.037276	0.0757197	0.0565908	0.0625436
	14.9818	0.0235677	0.0548077	0.029422	0.0553162	0.0383511	0.0810221		14.9818	0.0307315	0.0554054	0.0379628	0.0761585	0.0544766	0.0620172
	14.9903	0.0228529	0.0549429	0.0290968	0.0545501	0.0381333	0.0814869		14.9903	0.0300046	0.055312	0.0378971	0.0756632	0.0537744	0.0619881
	14.9987	0.0231912	0.054488	0.0289862	0.0541067	0.0393631	0.0791961		14.9987	0.0310754	0.0548719	0.0373566	0.0762918	0.0539329	0.0618633
	15.0072	0.0227491	0.0545189	0.0289728	0.0548674	0.0408022	0.0784796		15.0072	0.0303832	0.0543774	0.0377836	0.0759328	0.0526511	0.0616694
	15.0157	0.022742	0.0547388	0.0293282	0.0560368	0.041543	0.0794511		15.0157	0.0306024	0.0549106	0.0382952	0.0754589	0.0515739	0.0617189
	15.0241	0.0228161	0.0548973	0.0288235	0.0559998	0.0408119	0.0802016		15.0241	0.0288771	0.0546778	0.0377979	0.0760119	0.0518417	0.0619521
	15.0326	0.0222934	0.0549949	0.0290638	0.055398	0.0399339	0.0790955		15.0326	0.0292473	0.0545209	0.0368634	0.0761231	0.0515035	0.0611604
	15.041	0.0228057	0.0552827	0.0301377	0.0562525	0.0397657	0.0788784		15.041	0.0293066	0.0545296	0.0370651	0.0753732	0.0519736	0.06197
	15.0495	0.0229005	0.0554477	0.0290814	0.0562417	0.0403395	0.0805041		15.0495	0.0297814	0.0545876	0.0363763	0.0752651	0.0522412	0.0633252
	15.0579	0.0225264	0.0554452	0.0296909	0.0568314	0.0401389	0.0798598		15.0579	0.0308687	0.0540331	0.0363192	0.0752191	0.0515845	0.0636734
	15.0663	0.021999	0.0549365	0.0290698	0.0568125	0.0408537	0.0810515		15.0663	0.0291257	0.0540168	0.0365405	0.0749213	0.0528674	0.063359
	15.0748	0.0214654	0.0551178	0.0290337	0.0561428	0.0399647	0.0802861		15.0748	0.029333	0.0541312	0.0360637	0.0743698	0.0541271	0.0611695
	15.0832	0.0212485	0.0550383	0.0296955	0.0571669	0.040072	0.0798816		15.0832	0.0295659	0.0536883	0.0359473	0.0741587	0.0517951	0.0614671
	15.0917	0.0218489	0.0544843	0.0295395	0.0573932	0.0406036	0.0811338		15.0917	0.0301363	0.0540087	0.0358576	0.0741866	0.0532236	0.0613226
	15.1001	0.0220845	0.0545653	0.0294657	0.0578871	0.0400628	0.0807034		15.1001	0.0299218	0.0539165	0.0367692	0.0744171	0.0536101	0.0595625
	15.1086	0.0215904	0.054574	0.0296157	0.0582209	0.0406469	0.0812622		15.1086	0.0305554	0.0542265	0.0354564	0.0747186	0.0542137	0.0598617
	15.1171	0.0233287	0.0569102	0.0292981	0.0586607	0.0407892	0.0811599		15.1171	0.0300418	0.054192	0.034828	0.0729409	0.0535701	0.0596762
	15.1255	0.025417	0.0568602	0.0282006	0.0575943	0.0409755	0.081289		15.1255	0.029801	0.0540884	0.0344296	0.0733384	0.0529659	0.0596383
	15.134	0.0246207	0.0567728	0.0277958	0.0569635	0.0411013	0.0816603		15.134	0.0301636	0.0537965	0.0344193	0.073674	0.0521753	0.0594081
	15.1424	0.0252126	0.0566455	0.0278557	0.0572799	0.0417017	0.0819193		15.1424	0.0307405	0.0539828	0.0339195	0.0735589	0.0512165	0.058987
	15.1509	0.0257002	0.0575265	0.0276214	0.056283	0.0407873	0.080909		15.1509	0.0309879	0.0542861	0.0342588	0.0738471	0.0497522	0.0591484
	15.1593	0.0264465	0.0576545	0.0278495	0.0567176	0.0415799	0.081884		15.1593	0.0308961	0.0540014	0.034961	0.0732684	0.0509119	0.0598254
	15.1677	0.0264462	0.0576709	0.0279663	0.0563711	0.0408139	0.0811603		15.1677	0.0304584	0.053751	0.0344383	0.0733479	0.0512647	0.0592953
	15.1762	0.0267508	0.0573684	0.0278023	0.056743	0.0407404	0.0812858		15.1762	0.0302261	0.0542648	0.0346277	0.0740152	0.0521471	0.059502
	15.1846	0.0268734	0.0583351	0.0275759	0.0563669	0.0402932	0.0805317		15.1846	0.0309512	0.0542594	0.0344204	0.074469	0.0519425	0.0599676
	15.1931	0.0271276	0.0581363	0.0275043	0.0567037	0.041674	0.0810332		15.1931	0.0310651	0.0541887	0.0332109	0.0744779	0.0514484	0.0598556
	15.2015	0.026919	0.0582719	0.0276787	0.0570555	0.0412775	0.0807782		15.2015	0.0300562	0.0534885	0.0341821	0.0741282	0.052222	0.0593229
	15.21	0.0284303	0.0576759	0.0281009	0.0579272	0.0409517	0.0809474		15.21	0.0306669	0.0541219	0.0344617	0.0742149	0.0523035	0.0602465
	15.2185	0.0291538	0.0575523	0.0285451	0.0579162	0.0415537	0.080627		15.2185	0.0304778	0.054162	0.0341795	0.0739003	0.051545	0.0609487
	15.2269	0.0280796	0.057509	0.0290005	0.0580669	0.0399633	0.0800343		15.2269	0.0309134	0.0537628	0.0341458	0.0733651	0.0513342	0.0606756
	15.2354	0.0285137	0.057727	0.0290188	0.0585819	0.0398456	0.0790329		15.2354	0.0315398	0.053398	0.0343294	0.0733789	0.0511655	0.0599886
	15.2438	0.0286427	0.0579255	0.0289283	0.0587638	0.038962	0.0785312		15.2438	0.0293499	0.0535624	0.0338064	0.0728995	0.051519	0.0600727
	15.2523	0.0282695	0.0577271	0.0296793	0.0589696	0.0386146	0.0783304		15.2523	0.029704	0.0535622	0.0340466	0.0726124	0.0504315	0.0606625
	15.2607	0.0299524	0.0581391	0.0292376	0.0583234	0.0386898	0.0784255		15.2607	0.031622	0.0535721	0.0334763	0.0731254	0.0514031	0.0597752
	15.2691	0.029229	0.0576219	0.028588	0.0586379	0.0381061	0.0790732		15.2691	0.0330776	0.0542305	0.0335087	0.0727317	0.050709	0.0599255
	15.2776	0.0285288	0.0579485	0.0287722	0.0593629	0.0391255	0.0796393		15.2776	0.0321676	0.0544217	0.0339287	0.0725677	0.0508388	0.0606946
	15.286	0.0286887	0.0586549	0.0292268	0.0590811	0.0386113	0.0794322		15.286	0.0322015	0.0546661	0.03462	0.0728037	0.0505496	0.0607763
	15.2945	0.0290993	0.059122	0.0289113	0.0591501	0.0388295	0.0800903		15.2945	0.0331106	0.0547879	0.0334092	0.0725611	0.04974	0.0608665
	15.3029	0.029566	0.0593726	0.0284814	0.0598115	0.0397459	0.0797506		15.3029	0.0316493	0.0543952	0.0341361	0.0731185	0.0501044	0.0610035
	15.3114	0.0308853	0.0594271	0.0289934	0.0595518	0.0388341	0.0784111		15.3114	0.0310555	0.0537164	0.0332876	0.0734568	0.0496126	0.0610874
	15.3199	0.0305498	0.0590902	0.0291588	0.0593062	0.0386019	0.0784493		15.3199	0.0318442	0.0551213	0.0341942	0.0744951	0.0480888	0.0613849
	15.3283	0.0289972	0.0589999	0.0287181	0.0593859	0.0392341	0.0800302		15.3283	0.0331244	0.0555466	0.0341301	0.0745867	0.0492207	0.0612714
	15.3368	0.0295371	0.0593417	0.0293358	0.0597606	0.0389982	0.0812305		15.3368	0.0334043	0.0553915	0.0345303	0.0745105	0.0468178	0.0626373
	15.3452	0.0299907	0.0596624	0.0281239	0.0590528	0.039786	0.0819842		15.3452	0.0327545	0.0558801	0.033921	0.0742718	0.0468461	0.0616191
	15.3537	0.030414	0.0595884	0.0284988	0.0593783	0.0398266	0.0812086		15.3537	0.0334016	0.0553363	0.0332572	0.0751334	0.0479871	0.0616467
	15.3621	0.0299891	0.0591861	0.0280554	0.0595635	0.0392834	0.0812942		15.3621	0.0340607	0.055929	0.0327116	0.0748195	0.0487648	0.0613951
	15.3705	0.0308345	0.0592222	0.027976	0.0593239	0.0398084	0.081603		15.3705	0.0347127	0.0553563	0.0335443	0.0744839	0.0479087	0.0602814
	15.379	0.0304643	0.0592259	0.0285725	0.0594505	0.0400349	0.0822103		15.379	0.0342454	0.0559014	0.0331013	0.0751818	0.0479033	0.0617379
	15.3874	0.0307453	0.0591021	0.0286082	0.0593984	0.0408628	0.0818697		15.3874	0.0343731	0.0558968	0.0341911	0.0748506	0.0483862	0.0620901
	15.3959	0.030196	0.059542	0.0287534	0.0597484	0.040499	0.0815647		15.3959	0.0337179	0.0562831	0.032605	0.0749505	0.0479038	0.0623534
	15.4044	0.0312656	0.0592512	0.0284036	0.0597816	0.0400792	0.0819033		15.4044	0.0349637	0.0565628	0.0331235	0.0744518	0.0470777	0.0628684
	15.4128	0.0304112	0.0585801	0.0286688	0.0612342	0.0406525	0.0826824		15.4128	0.0358343	0.0568602	0.0334829	0.0743692	0.0473717	0.06254
	15.4213	0.0300524	0.0582918	0.0288792	0.0616188	0.0401817	0.0820435		15.4213	0.0369433	0.0558132	0.0333947	0.0742238	0.0478149	0.0630755
	15.4297	0.029835	0.0587678	0.0290154	0.0622364	0.0390012	0.0806583		15.4297	0.0367854	0.0566804	0.0326216	0.0739308	0.0464535	0.0636667
	15.4382	0.0300339	0.0585	0.029295	0.0628334	0.0399942	0.0816596		15.4382	0.0378192	0.057232	0.0325839	0.0738756	0.0475139	0.0630666
	15.4466	0.0292769	0.0583382	0.0293983	0.0633955	0.0406352	0.0825385		15.4466	0.036721	0.0574293	0.0335339	0.0753405	0.0461102	0.0632993
	15.455	0.029455	0.0580504	0.0302238	0.0643829	0.0403005	0.0821015		15.455	0.0362007	0.0569999	0.032629	0.0756151	0.0469331	0.0629249
	15.4635	0.0297507	0.0588133	0.030837	0.0646651	0.0390486	0.0808403		15.4635	0.0362359	0.0571795	0.0326176	0.0757567	0.0465426	0.0630006
	15.4719	0.0295578	0.0589547	0.0303797	0.0644428	0.0394974	0.0811588		15.4719	0.0360392	0.057548	0.0323141	0.0758783	0.047722	0.0625163
	15.4804	0.0298412	0.0584117	0.0303198	0.0643499	0.0393385	0.0809762		15.4804	0.0360028	0.0565654	0.0330729	0.0757878	0.0478398	0.0628387
	15.4888	0.0292269	0.0581587	0.0300104	0.0631769	0.0397626	0.080113		15.4888	0.0368071	0.0573311	0.0335073	0.0765244	0.0471798	0.062248
	15.4973	0.0297563	0.0582562	0.0305058	0.0636544	0.0401374	0.0811457		15.4973	0.036457	0.0573052	0.0342834	0.0768396	0.0458218	0.063138
	15.5058	0.0296844	0.057942	0.0305659	0.0636703	0.0408692	0.0816648		15.5058	0.0354322	0.0558997	0.0345137	0.0771742	0.0466036	0.0621909
	15.5142	0.0305758	0.0582629	0.0303192	0.0637872	0.0403678	0.0812671		15.5142	0.036518	0.0565056	0.0343179	0.0784216	0.0459436	0.0633453
	15.5227	0.030086	0.0579973	0.0300771	0.0635759	0.0402953	0.080827		15.5227	0.0359385	0.0563545	0.0332882	0.0784297	0.045468	0.0632963
	15.5311	0.0304407	0.0575323	0.0299396	0.0638512	0.0390353	0.081309		15.5311	0.0368516	0.0558774	0.0343183	0.0789694	0.0461816	0.0634956
	15.5396	0.0304549	0.05781	0.0304492	0.0634312	0.0392414	0.080942		15.5396	0.0370157	0.0559169	0.0342862	0.0787619	0.0464504	0.0633375
	15.548	0.0305212	0.0576806	0.0300627	0.0630434	0.0389935	0.0813137		15.548	0.0372012	0.0557361	0.0338954	0.0786588	0.0473979	0.0631698
	15.5564	0.0312287	0.0577144	0.0304327	0.0631759	0.0391117	0.0808752		15.5564	0.036034	0.055863	0.033939	0.0786767	0.0476674	0.0636697
	15.5649	0.0307084	0.0582755	0.0300396	0.0628041	0.038403	0.080088		15.5649	0.0362956	0.0556181	0.0341702	0.0785557	0.0469776	0.0626647
	15.5733	0.0311704	0.0583367	0.0313505	0.0635271	0.0380601	0.0799051		15.5733	0.0356328	0.0554944	0.0338911	0.0789787	0.0473838	0.0637699
	15.5818	0.0306647	0.0586961	0.0314685	0.064287	0.0380828	0.0798789		15.5818	0.0356125	0.0557016	0.0342526	0.0786028	0.046593	0.064
	15.5902	0.0298326	0.0584888	0.0313402	0.0641373	0.0390759	0.0800493		15.5902	0.0348682	0.0553997	0.0355294	0.0785848	0.0466412	0.0632465
	15.5987	0.0307018	0.0584498	0.031509	0.064911	0.0386485	0.0796197		15.5987	0.0348566	0.0555652	0.0357668	0.0784568	0.0474391	0.0637307
	15.6072	0.0298191	0.0576195	0.0313775	0.0647276	0.0387385	0.0793777		15.6072	0.0352738	0.0557347	0.0350555	0.0784416	0.0466201	0.0640111
	15.6156	0.0297811	0.0579738	0.0316342	0.0650071	0.0387561	0.0788209		15.6156	0.0355953	0.0553505	0.0353002	0.0786165	0.0460943	0.0642382
	15.6241	0.0296	0.0579055	0.0312	0.0647116	0.0390536	0.0785874		15.6241	0.0358105	0.0556198	0.0355556	0.0783028	0.0461257	0.0652388
	15.6325	0.0298105	0.0584515	0.0308215	0.0647543	0.039183	0.0786832		15.6325	0.0349832	0.0553757	0.0350318	0.0791545	0.0473603	0.0652357
	15.641	0.0293995	0.0587517	0.0311871	0.0640763	0.0386419	0.078455		15.641	0.036381	0.0560571	0.0351614	0.0788001	0.0451861	0.065836
	15.6494	0.0295984	0.0582847	0.0312908	0.0645366	0.0392108	0.0786268		15.6494	0.0368107	0.0555654	0.0348295	0.0789673	0.046037	0.0659546
	15.6578	0.0297664	0.0583348	0.0316952	0.0640135	0.0401068	0.0794262		15.6578	0.0366533	0.0557579	0.0358246	0.0790659	0.0449281	0.0656666
	15.6663	0.0296262	0.0578656	0.0318406	0.0637973	0.0391627	0.0789879		15.6663	0.0371883	0.0558121	0.0349512	0.0787396	0.0466625	0.0650844
	15.6747	0.0287191	0.0574169	0.0312879	0.0636193	0.0424551	0.0780036		15.6747	0.0363085	0.0557216	0.0350313	0.0797961	0.047456	0.0644518
	15.6832	0.0287105	0.0575949	0.0314097	0.0640892	0.0426643	0.0776758		15.6832	0.0375021	0.0557444	0.0364085	0.0795663	0.0464991	0.0648317
	15.6916	0.0283001	0.0577593	0.0315145	0.0634863	0.0418732	0.0773911		15.6916	0.0363527	0.0555923	0.0365366	0.0797306	0.0457395	0.064669
	15.7001	0.028336	0.0578409	0.0316261	0.0636457	0.0424382	0.078004		15.7001	0.0379263	0.0566204	0.0358465	0.0795471	0.047781	0.0656544
	15.7086	0.0288465	0.058441	0.0316812	0.0640005	0.0426123	0.0773637		15.7086	0.0385092	0.0564126	0.0346897	0.0796712	0.0481543	0.0650253
	15.717	0.0284395	0.057709	0.0319952	0.0647117	0.0430751	0.0786818		15.717	0.0399651	0.0570023	0.0361281	0.0795628	0.0470541	0.0654915
	15.7255	0.0281476	0.0576133	0.0319895	0.0649697	0.0454733	0.0773763		15.7255	0.0387574	0.05704	0.035805	0.078879	0.0473493	0.0663031
	15.7339	0.0280083	0.0573383	0.0313676	0.0649152	0.0477128	0.078065		15.7339	0.0402148	0.0571359	0.0358538	0.0789301	0.0483335	0.0660746
	15.7424	0.0281739	0.0580936	0.03244	0.0663724	0.0474624	0.0778086		15.7424	0.0402849	0.0573468	0.0355497	0.0783118	0.0491897	0.0658933
	15.7508	0.0280294	0.0579247	0.031697	0.0663641	0.0477239	0.0783056		15.7508	0.0403215	0.0570766	0.0355495	0.0787317	0.0490757	0.0651034
	15.7592	0.0280342	0.0577665	0.0320474	0.0661334	0.0482898	0.0787985		15.7592	0.0403476	0.0575218	0.0352693	0.0782081	0.0488501	0.0657362
	15.7677	0.0284384	0.0576866	0.0321503	0.0659451	0.0474493	0.0783621		15.7677	0.0401618	0.0575304	0.0355998	0.0790088	0.0502983	0.0657131
	15.7761	0.0282895	0.0577255	0.0332848	0.0659831	0.0479884	0.0792634		15.7761	0.0394397	0.0570998	0.0363087	0.0786061	0.051605	0.0647768
	15.7846	0.0284728	0.0574751	0.0325014	0.066422	0.0488129	0.0799824		15.7846	0.0402722	0.0575513	0.0357875	0.078947	0.0542671	0.0649323
	15.793	0.0288371	0.0572274	0.0323021	0.0660744	0.0490189	0.0787577		15.793	0.0412073	0.0577614	0.0357727	0.0783754	0.0545716	0.0648638
	15.8015	0.0288562	0.0572436	0.0327203	0.0652588	0.0501981	0.0798296		15.8015	0.0412795	0.0577414	0.0359958	0.0789766	0.0531401	0.0659713
	15.81	0.0297715	0.0572008	0.0337943	0.0655081	0.0506583	0.0798505		15.81	0.0408154	0.0570438	0.0357203	0.0789136	0.0564082	0.0655727
	15.8184	0.0294521	0.0574635	0.0330055	0.0648615	0.0508914	0.0797764		15.8184	0.0410743	0.0574997	0.0367768	0.0793553	0.0565433	0.0667082
	15.8269	0.0301392	0.0569351	0.0327714	0.0655603	0.0514201	0.0794735		15.8269	0.0413387	0.0577305	0.0369691	0.0798935	0.0570194	0.0663844
	15.8353	0.0297601	0.0570038	0.0325403	0.0649318	0.0514182	0.0807876		15.8353	0.040966	0.0575551	0.0363138	0.0806897	0.057166	0.0657876
	15.8438	0.0298771	0.0565308	0.0329041	0.0651186	0.0518342	0.0805043		15.8438	0.0420142	0.0576978	0.0366946	0.080682	0.0577388	0.0651398
	15.8522	0.0296032	0.0560599	0.0323917	0.0645522	0.0534638	0.0821031		15.8522	0.0415443	0.0585277	0.037079	0.0811073	0.0579137	0.0646704
	15.8606	0.0287359	0.0555683	0.0323634	0.0646768	0.0536953	0.0819984		15.8606	0.0415433	0.0585073	0.0371691	0.080697	0.0562676	0.0639456
	15.8691	0.0290308	0.0554112	0.0336488	0.0656178	0.0523886	0.081559		15.8691	0.0415129	0.0577549	0.0379439	0.0808315	0.0562486	0.0642607
	15.8775	0.0291761	0.0548901	0.0328872	0.0654316	0.0534517	0.0822006		15.8775	0.0418611	0.0575261	0.037498	0.0801797	0.0559488	0.0648559
	15.886	0.0289335	0.0548704	0.0324327	0.0648643	0.0533716	0.0825496		15.886	0.042451	0.0572539	0.0367114	0.079964	0.05639	0.0643116
	15.8945	0.0286878	0.0542745	0.0323632	0.0642798	0.0533306	0.0830061		15.8945	0.0431787	0.057589	0.0367079	0.0804044	0.0573914	0.0634829
	15.9029	0.0278047	0.0545656	0.0326133	0.0647595	0.0538521	0.0838403		15.9029	0.0410654	0.0575311	0.0366666	0.0801945	0.0576866	0.0649094
	15.9114	0.0281324	0.0543038	0.0320593	0.0642782	0.0540264	0.08337		15.9114	0.0426548	0.0570708	0.0369834	0.0793572	0.0587705	0.0657583
	15.9198	0.02865	0.0544318	0.0319431	0.064293	0.054347	0.0827723		15.9198	0.0424007	0.0571467	0.0368033	0.0788729	0.0570312	0.0652261
	15.9283	0.0283639	0.0548875	0.0313471	0.0640163	0.0547815	0.0823847		15.9283	0.0422969	0.0566066	0.0363992	0.0789381	0.0583424	0.0653354
	15.9367	0.0280147	0.0547384	0.0312504	0.0637209	0.0535614	0.0812718		15.9367	0.0421946	0.0571721	0.0365482	0.0781815	0.0585473	0.0650341
	15.9451	0.0279136	0.0543441	0.0310133	0.0638745	0.0534951	0.0814291		15.9451	0.0429827	0.0568033	0.0355574	0.0781207	0.0598213	0.0648912
	15.9536	0.0281731	0.0544363	0.0307992	0.0637223	0.0534364	0.0819256		15.9536	0.0426171	0.0568828	0.0359333	0.0783188	0.0587248	0.0646623
	15.962	0.0279698	0.0541163	0.0321217	0.0645037	0.05358	0.0816359		15.962	0.0428369	0.0567438	0.036249	0.0782816	0.0591522	0.0646288
	15.9705	0.0272664	0.0543814	0.0325231	0.0641507	0.0523462	0.0810522		15.9705	0.0433942	0.056968	0.0347145	0.0783115	0.0600072	0.0645665
	15.9789	0.0277485	0.0539506	0.0330965	0.0644048	0.052628	0.0818591		15.9789	0.0412163	0.05656	0.0345748	0.078645	0.0600847	0.06471
	15.9874	0.0276085	0.0535157	0.0320733	0.0643376	0.0525962	0.0823879		15.9874	0.0416282	0.0567447	0.036322	0.0789036	0.0574753	0.0641008
	15.9959	0.0277278	0.0534428	0.0323266	0.0641706	0.0532441	0.0820043		15.9959	0.0396071	0.0569506	0.0348666	0.0791869	0.0596077	0.0639968
	16.0043	0.026869	0.0539264	0.0324486	0.063898	0.0532676	0.0827817		16.0043	0.0425835	0.0572712	0.0352479	0.0789584	0.0585144	0.0635858
	16.0128	0.0272697	0.0543468	0.0327329	0.0633801	0.0523486	0.0824061		16.0128	0.042265	0.0566504	0.0353	0.0787296	0.058552	0.0637086
	16.0212	0.0265073	0.0540206	0.0324545	0.0633751	0.0508126	0.0831666		16.0212	0.0420157	0.0571605	0.0352106	0.0787596	0.0587964	0.0643397
	16.0297	0.0265401	0.0541792	0.0320691	0.0634128	0.0500274	0.0834403		16.0297	0.0422842	0.05702	0.0353242	0.078689	0.0585464	0.063725
	16.0381	0.0263132	0.0540973	0.0310094	0.0632715	0.0500071	0.0835663		16.0381	0.0424048	0.057011	0.0343722	0.0791471	0.0604252	0.0641558
	16.0465	0.026945	0.0538504	0.0312416	0.0632063	0.050999	0.0843664		16.0465	0.0433217	0.056972	0.0350585	0.0790723	0.0605537	0.0642305
	16.055	0.0260732	0.0531579	0.0314886	0.0633573	0.0504032	0.0832757		16.055	0.0423642	0.0566646	0.0355649	0.0793289	0.0611294	0.0637444
	16.0634	0.0253968	0.0528943	0.0316671	0.0628269	0.0500559	0.0835167		16.0634	0.0434869	0.0576393	0.0350606	0.0793414	0.0602276	0.0649522
	16.0719	0.0252451	0.0533532	0.0319341	0.0628406	0.0502908	0.0834039		16.0719	0.0435002	0.0569393	0.0359794	0.0792768	0.0591614	0.0653621
	16.0803	0.0262828	0.0535785	0.0319928	0.0628742	0.0500071	0.082647		16.0803	0.0443619	0.057278	0.035168	0.0788336	0.0612654	0.0660279
	16.0888	0.0255232	0.0533448	0.0321843	0.062843	0.0497672	0.0832384		16.0888	0.0432556	0.0570773	0.0344739	0.0788286	0.0617113	0.0664791
	16.0972	0.0256827	0.0537469	0.0319732	0.0625584	0.0485139	0.0824413		16.0972	0.0423364	0.0564269	0.0346169	0.0788327	0.0603234	0.0655259
	16.1057	0.0252719	0.0533699	0.0322444	0.0634574	0.0480555	0.082989		16.1057	0.0414671	0.0565313	0.0346243	0.0788683	0.0619785	0.0660445
	16.1141	0.0249966	0.0535349	0.0324553	0.0625025	0.0476907	0.0823803		16.1141	0.0416134	0.056207	0.0351843	0.0784486	0.0611722	0.0663032
	16.1226	0.0251621	0.0536404	0.032066	0.0631387	0.0478984	0.0830935		16.1226	0.0407079	0.0571905	0.0350488	0.0775402	0.0613072	0.0661792
	16.131	0.0249962	0.0533952	0.0316456	0.0633508	0.0480763	0.0831616		16.131	0.0415503	0.0559423	0.0349579	0.0774724	0.0612367	0.0657618
	16.1395	0.0247411	0.0536696	0.031655	0.0627449	0.0480424	0.0838612		16.1395	0.0412078	0.056518	0.0354221	0.0775001	0.0598908	0.066582
	16.148	0.0246469	0.0535425	0.0313349	0.0625195	0.0478517	0.0831435		16.148	0.0407424	0.0560554	0.0349346	0.0770528	0.059593	0.0663435
	16.1564	0.0248451	0.0530436	0.0314537	0.0632574	0.0472349	0.0827334		16.1564	0.0404731	0.0562107	0.0338298	0.0773459	0.0577808	0.0660239
	16.1649	0.0247932	0.0528657	0.0315585	0.0632753	0.0479253	0.0834746		16.1649	0.0412066	0.056561	0.0347221	0.0778207	0.058336	0.0674373
	16.1733	0.0246873	0.0528184	0.030395	0.0613528	0.0468075	0.0821226		16.1733	0.0412187	0.0570882	0.0350136	0.077896	0.0581443	0.0672931
	16.1818	0.0247948	0.0530061	0.0309674	0.0617905	0.0467085	0.0821428		16.1818	0.0420697	0.0565927	0.0355373	0.0778352	0.0578566	0.0676856
	16.1902	0.0251187	0.0529114	0.0309413	0.0614856	0.0465117	0.0827608		16.1902	0.041627	0.0567352	0.0356063	0.0779572	0.0574112	0.0676965
	16.1987	0.0247099	0.0530762	0.0307511	0.0614483	0.0468426	0.0837626		16.1987	0.0421621	0.0567186	0.0347231	0.0773066	0.0567502	0.0681244
	16.2071	0.0249894	0.0523304	0.0300184	0.0607014	0.0462609	0.0832875		16.2071	0.0412938	0.0572766	0.0352814	0.0770898	0.0552115	0.0681278
	16.2156	0.0250903	0.0523057	0.0297882	0.0607947	0.046013	0.0825471		16.2156	0.0398675	0.0574288	0.0349117	0.0771047	0.0533845	0.0686378
	16.224	0.0244441	0.0518263	0.0307738	0.0612379	0.0458986	0.0820669		16.224	0.041191	0.05719	0.0361534	0.0775778	0.0553145	0.0680743
	16.2325	0.0251595	0.0519582	0.0312751	0.0619875	0.0458177	0.0824962		16.2325	0.0413888	0.0566536	0.0347534	0.0779334	0.0565834	0.0691431
	16.2409	0.0254357	0.0518179	0.0314325	0.0620364	0.0452406	0.0824879		16.2409	0.0412458	0.0575641	0.0350725	0.0777039	0.0544568	0.0692689
	16.2493	0.0251384	0.0521287	0.0312886	0.0623443	0.0448277	0.0829069		16.2493	0.0410383	0.057332	0.0350026	0.0789361	0.0534976	0.0691886
	16.2578	0.0253964	0.0519588	0.0312834	0.0630017	0.0457125	0.0826169		16.2578	0.0420557	0.0574727	0.0345032	0.078625	0.0529405	0.0679747
	16.2662	0.025008	0.0522618	0.0317318	0.0618128	0.0449571	0.08267		16.2662	0.0419696	0.0578471	0.0349361	0.0784313	0.0531141	0.0688583
	16.2747	0.0256836	0.052571	0.0314864	0.0617129	0.0447507	0.0821834		16.2747	0.041062	0.0576672	0.0351698	0.078346	0.0521858	0.0678414
	16.2831	0.0260036	0.0526423	0.0312152	0.0617638	0.0455042	0.0835321		16.2831	0.0419614	0.0567776	0.0358655	0.0779875	0.0499768	0.068015
	16.2916	0.0260639	0.0526708	0.031948	0.0623319	0.0462525	0.0840266		16.2916	0.0409726	0.0569607	0.0352924	0.0785449	0.0490145	0.0667175
	16.3	0.0260153	0.052865	0.0323029	0.0632872	0.0454412	0.0846992		16.3	0.041476	0.0563807	0.0342543	0.0779685	0.0481947	0.0666008
	16.3085	0.0265162	0.0533518	0.0325723	0.0633992	0.0463434	0.0850003		16.3085	0.0419638	0.0563864	0.034255	0.0780853	0.0485112	0.0664702
	16.3169	0.0257714	0.0534145	0.0310392	0.0614066	0.0464999	0.0851225		16.3169	0.041927	0.0559919	0.0334456	0.0782612	0.0465267	0.0666702
	16.3254	0.0257675	0.0531774	0.0307375	0.0612226	0.04588	0.0857616		16.3254	0.0419423	0.0566258	0.0344637	0.0782022	0.0458276	0.0656261
	16.3339	0.0263912	0.0529397	0.0304673	0.0605951	0.0465878	0.0860002		16.3339	0.0432725	0.0572517	0.0356228	0.0795873	0.046577	0.0662775
	16.3423	0.0260392	0.0530019	0.0304822	0.0611155	0.0463879	0.085259		16.3423	0.0424329	0.056528	0.0360887	0.0796214	0.0466401	0.0659761
	16.3508	0.0252564	0.0526516	0.0302929	0.0608614	0.0465744	0.0847718		16.3508	0.0420523	0.0566416	0.0361979	0.0795776	0.0462016	0.065858
	16.3592	0.0253489	0.0521304	0.0298036	0.0600745	0.0471058	0.0852041		16.3592	0.0423575	0.0560804	0.0373267	0.0799166	0.0460824	0.0665047
	16.3677	0.0252636	0.0524732	0.0301138	0.0596742	0.0466848	0.0852745		16.3677	0.0418022	0.0560803	0.0376058	0.079974	0.0445056	0.0662667
	16.3761	0.025321	0.0521209	0.0301355	0.0599104	0.0466427	0.0847372		16.3761	0.0431061	0.056245	0.0389022	0.0803315	0.046253	0.0667052
	16.3846	0.0254531	0.05231	0.0292944	0.0599406	0.046667	0.0853509		16.3846	0.0421269	0.0561442	0.0396043	0.0806689	0.0456923	0.0668041
	16.393	0.025238	0.0513255	0.0302842	0.059921	0.0459828	0.0851135		16.393	0.0427283	0.0562257	0.0377275	0.0811185	0.0444248	0.0668605
	16.4015	0.0247281	0.051813	0.0302514	0.0601334	0.046676	0.0871013		16.4015	0.0419884	0.0564708	0.0378678	0.0815241	0.0462187	0.0668284
	16.4099	0.0251505	0.051705	0.0298699	0.0599281	0.0463533	0.0863084		16.4099	0.0428412	0.0564403	0.0380911	0.0817143	0.0460581	0.0677329
	16.4184	0.0240706	0.051717	0.0303562	0.0596395	0.0468239	0.0873873		16.4184	0.0426558	0.056083	0.0385749	0.0809849	0.0464769	0.06784
	16.4268	0.0235613	0.0516621	0.0301238	0.0596811	0.0458005	0.0867274		16.4268	0.0434471	0.0563641	0.038156	0.0807482	0.0453439	0.0680094
	16.4352	0.0246641	0.0516616	0.0296189	0.0597748	0.0453464	0.08535		16.4352	0.0415939	0.0561405	0.0379166	0.0812429	0.0453605	0.0680213
	16.4437	0.0249746	0.0518497	0.0306188	0.060014	0.0470281	0.0852132		16.4437	0.0422253	0.0557934	0.0382101	0.0808491	0.0460067	0.0677451
	16.4521	0.0235311	0.0516056	0.030478	0.0596929	0.0476659	0.0845599		16.4521	0.0420877	0.0557246	0.0390056	0.080691	0.0446319	0.0675084
	16.4606	0.0241437	0.0515334	0.0292916	0.0581313	0.0480657	0.0846746		16.4606	0.0418438	0.0552824	0.0389432	0.0810552	0.0460156	0.0671678
	16.469	0.0249914	0.0523431	0.0301551	0.0591841	0.0474659	0.0834467		16.469	0.0427902	0.0550568	0.0392646	0.080617	0.0464315	0.0676652
	16.4775	0.0252856	0.0524176	0.0294553	0.0588349	0.0477728	0.0848215		16.4775	0.0429661	0.0557035	0.0381279	0.0810093	0.0460404	0.0682446
	16.4859	0.0252778	0.0523821	0.0293805	0.0582084	0.0478062	0.0841916		16.4859	0.0430633	0.0557226	0.0390518	0.0812005	0.0455528	0.0694144
	16.4944	0.0245624	0.0521645	0.0293073	0.0579479	0.0480897	0.084209		16.4944	0.0424921	0.054703	0.0383909	0.08118	0.0456029	0.0695741
	16.5028	0.0246812	0.0524684	0.0288651	0.0580225	0.0482389	0.0838039		16.5028	0.0429111	0.0552781	0.0387483	0.0808443	0.0460355	0.0686387
	16.5113	0.0248947	0.0523845	0.0290059	0.0581979	0.0470283	0.0831985		16.5113	0.0413171	0.0549318	0.0386373	0.0808689	0.046831	0.069857
	16.5197	0.0252809	0.0525458	0.0290521	0.0577168	0.0472685	0.0831443		16.5197	0.0422954	0.0558085	0.0373749	0.0803075	0.0464525	0.0700763
	16.5282	0.0253426	0.053123	0.0290962	0.0578857	0.0468662	0.0834658		16.5282	0.0413873	0.0565954	0.0373553	0.0802341	0.0464577	0.0694496
	16.5367	0.0250575	0.0541299	0.0295492	0.0584462	0.047391	0.0828746		16.5367	0.0422505	0.0565147	0.0369831	0.0793577	0.0442122	0.0686743
	16.5451	0.0254366	0.0554641	0.0291906	0.058326	0.0472199	0.0822979		16.5451	0.0423589	0.0567674	0.0373282	0.0795131	0.0449572	0.0684908
	16.5536	0.0255991	0.0558018	0.0291587	0.0590357	0.0466064	0.0818715		16.5536	0.0418615	0.0560998	0.0372928	0.0799763	0.0445429	0.0676818
	16.562	0.0256584	0.0555293	0.0289735	0.059378	0.0467262	0.0826713		16.562	0.0429404	0.0565336	0.0379731	0.0801701	0.0443852	0.0672826
	16.5705	0.0255707	0.0556208	0.0301156	0.0598311	0.0462604	0.0824096		16.5705	0.04313	0.0563144	0.0377919	0.0813899	0.0446204	0.0674373
	16.5789	0.0250871	0.055408	0.0302328	0.0598994	0.0454852	0.0824861		16.5789	0.0432465	0.056641	0.037651	0.0817269	0.044967	0.0672496
	16.5874	0.0252204	0.0553474	0.0305883	0.0605766	0.0450435	0.0826585		16.5874	0.0433044	0.0568933	0.0386973	0.0809948	0.0464505	0.0675163
	16.5958	0.0251084	0.0547723	0.0298774	0.0597245	0.0454119	0.0832036		16.5958	0.0439775	0.0562949	0.0385298	0.0807739	0.0461778	0.0665729
	16.6043	0.0244925	0.0542084	0.0293369	0.0587967	0.0448783	0.0831467		16.6043	0.043867	0.0571226	0.038413	0.0801556	0.0463682	0.0683631
	16.6127	0.0237905	0.0534309	0.0293391	0.0584209	0.0456402	0.0832657		16.6127	0.0439417	0.0569999	0.039298	0.0804192	0.0464818	0.0675455
	16.6212	0.024595	0.0540479	0.0298067	0.0585821	0.0454609	0.0820421		16.6212	0.044588	0.0572016	0.0387392	0.0800761	0.0457293	0.0680843
	16.6296	0.0248927	0.0537652	0.0297394	0.0584809	0.0459056	0.0825957		16.6296	0.0452589	0.0572368	0.0388485	0.0798545	0.0470539	0.0676803
	16.638	0.0246453	0.0538091	0.0304214	0.0607048	0.045757	0.0819871		16.638	0.0434996	0.0570416	0.0390561	0.0803757	0.0464283	0.0670112
	16.6465	0.0245616	0.0534863	0.0310781	0.0622414	0.0462732	0.0817206		16.6465	0.0441345	0.0566557	0.039608	0.0800942	0.0459721	0.0669912
	16.6549	0.0243999	0.0529772	0.0313616	0.0615486	0.0456325	0.0816523		16.6549	0.0438788	0.0566084	0.0381776	0.0807399	0.0466133	0.066436
	16.6634	0.0240503	0.0523127	0.0314369	0.0614971	0.0446033	0.0816853		16.6634	0.044403	0.0566111	0.0370886	0.0803006	0.0461421	0.0672756
	16.6718	0.0244744	0.0527348	0.0308346	0.0618292	0.0444997	0.0811231		16.6718	0.0445372	0.0571939	0.0382084	0.0807141	0.0461964	0.0664735
	16.6803	0.0244783	0.052572	0.0311375	0.0626713	0.0452623	0.0811656		16.6803	0.0443225	0.0563218	0.0380424	0.0807167	0.0459469	0.0666982
	16.6887	0.0245414	0.0529198	0.0319794	0.06312	0.045235	0.0811344		16.6887	0.0430322	0.0566628	0.0384259	0.0809611	0.0457183	0.0676687
	16.6972	0.023826	0.0525831	0.0313055	0.0631085	0.0449678	0.081669		16.6972	0.0449116	0.0570104	0.0391243	0.0805733	0.0467284	0.0675662
	16.7056	0.0236713	0.0527698	0.0312954	0.0633391	0.044611	0.0821376		16.7056	0.0450711	0.0569239	0.0384359	0.0806865	0.0472402	0.0686295
	16.7141	0.0235431	0.0526116	0.0314508	0.06381	0.0455052	0.0823047		16.7141	0.0455938	0.0566014	0.0387154	0.0812111	0.0481698	0.0694886
	16.7225	0.0230673	0.0522654	0.0318463	0.0645785	0.0450879	0.0822782		16.7225	0.0451119	0.0571063	0.0384209	0.080693	0.0454567	0.0697019
	16.731	0.0221431	0.0525717	0.0318044	0.0654475	0.0451243	0.0824637		16.731	0.0458667	0.0573885	0.0377703	0.0803607	0.0462091	0.069779
	16.7395	0.0223187	0.0526842	0.0319383	0.0655166	0.0444651	0.0827985		16.7395	0.04491	0.0577871	0.0384369	0.080825	0.0481756	0.069434
	16.7479	0.0230474	0.0526277	0.0312147	0.0649549	0.0443395	0.0836119		16.7479	0.0436717	0.0570696	0.0381919	0.0816	0.0484782	0.0702108
	16.7564	0.0228313	0.0531522	0.031285	0.0644515	0.0445886	0.0837336		16.7564	0.0456676	0.0575121	0.039069	0.0804985	0.0480395	0.0700387
	16.7648	0.0225874	0.0537796	0.0312794	0.0653851	0.0447834	0.083766		16.7648	0.0467229	0.0575813	0.0385304	0.0801243	0.047595	0.0702823
	16.7733	0.0228606	0.0540575	0.0321225	0.0657434	0.0445204	0.0833499		16.7733	0.0464204	0.0577591	0.0373662	0.0796964	0.0467722	0.0697968
	16.7817	0.0239325	0.0538159	0.03209	0.0652514	0.0452016	0.0833556		16.7817	0.0453708	0.0577005	0.0377679	0.0794671	0.0466098	0.0696616
	16.7902	0.0250164	0.0533482	0.03203	0.0642434	0.0433214	0.0808252		16.7902	0.0458198	0.0572669	0.0383197	0.0790057	0.0459101	0.0695887
	16.7986	0.0251683	0.0533379	0.0316929	0.0642632	0.0435488	0.081276		16.7986	0.0450743	0.0572698	0.0380342	0.0789472	0.0448749	0.069835
	16.8071	0.025298	0.0539914	0.0319879	0.064589	0.0431407	0.0802582		16.8071	0.0443909	0.0566287	0.0377151	0.0787293	0.0429978	0.0692839
	16.8155	0.0253068	0.0543338	0.0312733	0.0645914	0.0432307	0.0800355		16.8155	0.0447729	0.0565733	0.0380253	0.0784769	0.0435926	0.069419
	16.8239	0.0257325	0.0547618	0.0321059	0.0638095	0.0432414	0.0806262		16.8239	0.0444116	0.0570061	0.0384017	0.0781795	0.0432963	0.068139
	16.8324	0.0262351	0.0554183	0.0322662	0.0636244	0.043445	0.0807592		16.8324	0.0441993	0.05685	0.0379711	0.0789717	0.0427855	0.0692753
	16.8408	0.0261706	0.0552901	0.0318438	0.0630034	0.0426166	0.0800023		16.8408	0.0457582	0.0571758	0.0386827	0.0788909	0.0430092	0.0687112
	16.8493	0.0256933	0.0557835	0.0312889	0.0623209	0.0430548	0.0795811		16.8493	0.0465369	0.0573731	0.0382922	0.0785561	0.0417868	0.0678696
	16.8577	0.0255528	0.0562342	0.0317525	0.0633616	0.0429509	0.0791926		16.8577	0.0465003	0.0567223	0.0390001	0.0778033	0.0420835	0.0671444
	16.8662	0.0257294	0.0565149	0.0321611	0.0637521	0.0433912	0.0794877		16.8662	0.0463083	0.0573753	0.0386155	0.0775117	0.0411335	0.0668677
	16.8746	0.025463	0.0572047	0.0317327	0.0637306	0.0433785	0.08037		16.8746	0.0461753	0.0573659	0.0384479	0.0771407	0.0425187	0.0668095
[truncated: 1,258 more rows]
