# Supplementary material for: Parasites trigger epithelial cell crosstalk to drive gut–brain signalling
Source: Nature. 2026 Mar 25;653(8114):465–73. doi: 10.1038/s41586-026-10281-5 (PMC13171452; doi:10.1038/s41586-026-10281-5)
Supplement: Supplementary file 13 — Source Data Extended Data Fig. 6 [file 41586_2026_10281_MOESM13_ESM.xlsx]

## Sheet: 6b
time	2	4	5	2	5	6	4	5	3	3	4	1	3	1	1	1	2	3	4	1	2	7	8	10	11	12	13	15	17	1	2	4	5	6	8	10	11	1	2	3	6	10	13	15	16	Ave
0.2	0.98	1	1	0.989189	1.01329	1.0075	1.00822	1.00625	1.00182	0.990978	1.00381	0.992736	0.999224	0.980095	1.0082	1.0134	0.996764	1.00333	1.00524	0.994167	1.01463	0.998081	0.97553	1.00128	1.01208	1.01473	0.992928	0.993355	1	1.00917	0.993548	1.00792	0.974733	0.991629	0.995663	1.01357	0.985658	0.999282	0.992487	1.00919	0.980769	1.00623	1.00346	0.980676	1.00798	0.998862
0.28	1	1	1	0.989189	0.994527	0.989505	1.02922	1.00625	0.979053	0.990978	1.02517	0.992736	1.02095	0.980095	1.0082	1.0134	0.996764	1.00333	1.00524	0.994167	0.996516	0.998081	0.996737	1.00128	0.994631	1.01473	0.992928	0.993355	0.973684	0.990826	0.993548	1.00792	1.00618	1.00966	0.995663	1.01357	1.00391	0.999282	0.96828	1.00919	1	0.980427	0.986736	1.00403	1.00798	0.999065
0.36	1	1	1	0.989189	0.994527	1.0075	1.00822	1.00625	1.00182	1.01041	1.02517	0.992736	1.02095	0.980095	1.0082	1.0134	0.97411	1.00333	1.02618	0.994167	1.01463	0.998081	0.996737	1.00128	1.01208	1.01473	0.992928	1.01495	0.973684	0.990826	1.0086	0.987761	1.00618	0.991629	0.995663	0.995475	1.00391	0.999282	0.992487	1.02823	1.01923	0.980427	1.00346	0.980676	1.00798	1.00149
0.45	1	1	1	1.00541	0.994527	0.971514	1.00822	1.00625	0.979053	0.990978	1.00381	0.992736	0.999224	0.980095	1.0082	0.994638	0.97411	1.00333	1.00524	0.994167	0.996516	0.998081	0.996737	1.00128	0.994631	0.995582	1.01132	1.01495	1	0.990826	1.02366	1.00792	1.00618	1.00966	0.995663	1.01357	0.985658	0.999282	0.992487	1.00919	1.01923	0.980427	1.00346	0.980676	1.00798	0.99881
0.53	1	1	1	0.989189	0.975762	0.989505	1.00822	1.00625	0.979053	0.990978	1.00381	0.992736	0.999224	1.00095	0.983607	1.0134	0.996764	1.00333	1.00524	1.01102	0.996516	0.998081	1.01794	1.00128	0.994631	0.995582	1.01132	1.01495	1	0.990826	1.02366	1.00792	1.00618	1.00966	0.995663	0.995475	0.985658	0.999282	0.96828	0.990151	1.01923	0.980427	1.00346	1.00403	1.00798	0.999271
0.61	0.98	1.02	1	1.00541	0.994527	1.0075	0.987215	1.00625	1.00182	1.01041	1.00381	0.992736	0.977502	1.00095	1.0082	1.0134	0.97411	0.98	1.02618	0.994167	0.996516	0.998081	0.996737	1.00128	0.994631	0.995582	1.01132	1.01495	0.973684	0.990826	0.993548	0.987761	0.990455	0.991629	0.995663	0.995475	0.985658	0.999282	0.992487	1.00919	1.01923	1.00623	1.00346	1.00403	1.00798	0.998664
0.7	1	1.02	0.98	0.989189	1.01329	0.989505	0.987215	1.00625	0.979053	0.990978	1.00381	0.992736	0.999224	0.980095	1.0082	1.0134	0.97411	1.00333	1.00524	0.994167	1.01463	0.998081	1.01794	1.00128	1.01208	0.995582	1.01132	1.01495	1	0.990826	1.0086	0.987761	1.00618	0.991629	0.995663	0.995475	0.985658	0.999282	0.992487	0.990151	1	1.00623	1.00346	1.00403	1.00798	0.999135
0.78	0.98	1	1	1.00541	0.994527	0.989505	0.987215	1.00625	1.00182	0.990978	1.00381	0.992736	0.999224	0.980095	0.983607	1.0134	0.97411	1.00333	1.00524	0.994167	1.01463	0.998081	1.01794	1.00128	1.01208	1.01473	1.01132	1.01495	1.02632	0.990826	1.0086	1.00792	1.00618	1.00966	0.995663	0.995475	1.00391	0.978464	0.992487	1.00919	1	1.00623	1.00346	1.00403	1.00798	1.00082
0.86	0.98	1	1.02	0.989189	0.994527	0.989505	1.00822	0.982292	1.00182	0.990978	1.00381	0.992736	0.999224	1.00095	1.0082	1.0134	1.01942	0.98	1.00524	1.01102	1.01463	1.02303	1.01794	1.00128	0.994631	1.01473	1.01132	0.993355	1	0.990826	0.993548	1.00792	1.00618	0.991629	0.995663	0.995475	0.985658	0.999282	0.96828	1.00919	1.01923	1.00623	1.00346	1.00403	1.00798	1.00102
0.95	0.98	1	1	0.989189	0.975762	0.989505	0.987215	1.00625	1.00182	1.01041	1.00381	0.992736	0.999224	0.980095	1.0082	1.0134	0.996764	0.98	1.00524	1.01102	1.01463	0.998081	1.01794	1.00128	0.994631	0.995582	0.992928	1.01495	1	0.972477	0.993548	1.00792	1.00618	1.00966	0.995663	1.01357	1.00391	0.999282	0.992487	0.990151	1	0.980427	0.986736	1.00403	1.00798	0.998326
1.03	1	1	1	0.989189	0.994527	1.0075	1.00822	1.00625	0.979053	1.01041	0.982456	0.992736	0.999224	1.00095	1.0082	1.0134	1.01942	1.00333	1.00524	1.01102	1.01463	0.998081	1.01794	1.00128	1.01208	1.01473	1.01132	1.01495	1	1.00917	1.0086	1.00792	1.00618	1.00966	0.995663	1.01357	0.985658	1.0201	0.992487	1.00919	1	1.00623	1.00346	1.00403	0.991453	1.00399
1.11	1	1	1	1.00541	0.994527	1.0075	0.987215	1.00625	1.00182	1.01041	1.00381	0.992736	0.999224	1.00095	1.0082	0.994638	0.996764	1.00333	1.00524	1.01102	1.01463	0.998081	1.01794	1.00128	1.01208	1.01473	1.01132	1.01495	1	1.00917	0.993548	1.00792	1.00618	1.00966	0.995663	1.01357	1.00391	1.0201	1.01669	1.00919	1.01923	1.00623	0.986736	0.980676	0.991453	1.00409
1.2	1	1	1	1.00541	0.994527	0.989505	1.00822	1.00625	0.979053	0.971548	1.00381	0.992736	1.02095	1.0218	1.0082	1.0134	0.996764	1.00333	1.00524	0.994167	0.996516	0.998081	1.01794	0.967908	0.994631	0.995582	1.01132	1.01495	1	1.00917	0.993548	1.00792	0.990455	0.991629	0.995663	0.995475	0.985658	0.999282	1.01669	0.990151	1.01923	0.980427	1.00346	1.00403	1.00798	1.00006
1.28	0.98	1	1	1.00541	0.994527	1.0075	0.987215	1.00625	1.00182	0.990978	1.00381	0.992736	1.02095	1.00095	0.983607	0.994638	1.01942	1.00333	1.00524	1.01102	0.996516	1.02303	0.996737	1.00128	0.994631	0.995582	1.01132	1.01495	1.02632	0.990826	0.993548	0.987761	1.00618	1.00966	0.995663	0.995475	1.00391	0.999282	1.01669	0.97111	1.03846	1.00623	0.986736	0.980676	1.00798	1.00133
1.36	1.02	1	1	0.989189	0.994527	0.989505	0.987215	0.982292	1.00182	0.990978	1.00381	0.992736	1.02095	1.00095	0.983607	1.0134	1.06472	1.00333	1.00524	0.994167	0.996516	0.998081	0.996737	1.00128	0.994631	0.995582	0.992928	0.993355	1	0.990826	0.993548	1.00792	1.00618	0.991629	1.01995	0.995475	1.00391	0.999282	1.01669	0.990151	1.01923	1.00623	0.986736	0.980676	1.00798	1.00053
1.45	1	1	1	0.989189	0.994527	1.0075	1.00822	1.00625	1.00182	0.990978	1.00381	0.992736	0.977502	1.00095	1.0082	0.994638	1.06472	0.98	0.984293	1.01102	0.996516	0.998081	1.01794	1.00128	0.994631	1.01473	0.992928	0.993355	1	1.00917	0.993548	0.987761	1.00618	1.00966	0.995663	1.01357	1.00391	0.999282	0.992487	1.00919	1	1.00623	1.00346	1.00403	0.991453	1.00114
1.53	0.98	1.02	1	1.00541	0.994527	0.989505	1.00822	1.00625	1.00182	1.01041	0.982456	1.01695	0.999224	1.00095	1.0082	0.994638	1.06472	1.02667	1.00524	1.01102	0.996516	0.998081	0.996737	1.00128	1.01208	1.01473	0.992928	1.01495	1	0.990826	0.993548	1.00792	0.990455	0.991629	1.01995	0.995475	1.00391	1.0201	1.01669	0.990151	1	1.00623	1.02018	1.00403	1.00798	1.00472
1.61	1	1	1	1.00541	0.994527	0.989505	1.00822	1.00625	1.00182	1.01041	0.982456	1.01695	0.999224	1.00095	0.983607	0.994638	1.04207	1.00333	0.984293	0.994167	0.996516	0.998081	0.996737	1.00128	0.994631	0.995582	0.992928	0.993355	0.973684	0.990826	1.0086	1.00792	0.990455	0.991629	0.995663	1.01357	1.00391	0.999282	0.992487	1.00919	0.980769	0.980427	1.00346	1.02738	0.991453	0.998837
1.7	1	1	1	1.00541	0.994527	0.989505	1.00822	1.00625	1.00182	0.990978	1.00381	1.01695	0.999224	0.980095	1.0082	0.994638	1.04207	1.00333	1.00524	1.01102	0.996516	0.998081	0.996737	1.00128	0.994631	0.976436	1.01132	0.993355	0.973684	1.00917	0.993548	0.987761	0.974733	1.00966	0.995663	0.995475	1.00391	0.999282	0.992487	0.990151	0.980769	1.00623	1.00346	1.00403	0.991453	0.998691
1.78	1	1	0.98	1.00541	0.994527	1.0075	1.00822	1.00625	1.00182	1.01041	1.00381	0.992736	0.999224	1.00095	1.0082	0.994638	1.01942	0.98	1.00524	0.994167	0.996516	0.998081	0.996737	1.00128	1.01208	0.995582	0.992928	0.993355	0.973684	0.990826	0.993548	0.987761	1.00618	0.991629	0.995663	1.01357	1.00391	0.999282	1.01669	1.00919	1	1.00623	1.02018	1.00403	0.991453	1.00006
1.86	1	1	0.98	0.989189	0.994527	1.0075	0.96621	0.958333	1.00182	1.01041	1.00381	1.01695	0.999224	0.980095	0.983607	0.994638	0.996764	1.00333	0.984293	1.01102	0.996516	0.998081	0.996737	1.00128	1.01208	0.995582	0.992928	0.993355	1	0.990826	1.0086	1.00792	0.990455	1.00966	0.995663	0.995475	0.985658	0.999282	0.992487	1.00919	1	1.00623	1.00346	1.00403	0.991453	0.996859
1.95	0.98	1	1	1.00541	0.994527	1.0075	1.00822	1.00625	1.00182	0.990978	1.00381	1.01695	0.999224	1.0218	1.0082	0.975871	0.97411	1.00333	0.984293	0.994167	0.996516	0.998081	0.996737	1.00128	0.994631	0.995582	1.01132	0.993355	1	1.00917	0.993548	0.987761	1.0219	1.00966	0.995663	0.995475	1.00391	0.978464	0.992487	0.990151	1	1.00623	1.00346	1.00403	0.991453	0.998829
2.03	0.98	1	1.02	0.989189	0.994527	0.989505	1.00822	1.00625	1.00182	1.01041	1.00381	0.992736	0.999224	1.00095	1.0082	0.994638	0.996764	1.00333	0.984293	0.994167	0.996516	0.998081	0.97553	1.00128	0.994631	1.01473	0.992928	0.993355	1	0.990826	1.0086	0.987761	1.00618	0.991629	0.995663	0.995475	1.00391	0.999282	0.992487	0.990151	1	1.00623	0.986736	0.980676	1.00798	0.997526
2.11	0.98	1	1	1.00541	0.994527	1.0075	1.00822	1.00625	1.02459	0.990978	1.00381	0.992736	0.999224	1.00095	1.0082	0.994638	0.996764	1.02667	1.00524	0.994167	1.01463	0.998081	0.996737	1.00128	0.994631	0.995582	0.992928	0.993355	1	0.990826	1.0086	1.00792	1.00618	0.991629	0.995663	1.01357	1.00391	0.999282	0.992487	0.990151	0.980769	1.00623	0.986736	1.00403	0.991453	0.999923
2.2	1	1	1	1.00541	0.994527	0.989505	1.00822	1.00625	1.00182	1.01041	1.00381	0.992736	0.999224	1.00095	1.0082	0.994638	0.97411	1.00333	1.00524	0.994167	0.996516	0.998081	0.97553	1.00128	0.994631	0.995582	1.01132	1.01495	1	1.00917	1.0086	1.00792	0.990455	1.00966	0.995663	1.01357	1.00391	0.978464	0.992487	1.00919	0.980769	1.00623	0.986736	1.00403	0.991453	0.999305
2.28	1	1	1	0.989189	1.01329	0.989505	0.987215	1.00625	1.00182	0.990978	1.00381	0.992736	0.999224	0.980095	0.983607	0.994638	0.97411	1.00333	0.984293	0.994167	0.996516	0.998081	0.996737	1.00128	0.994631	0.995582	0.992928	0.993355	1	1.00917	1.0086	1.00792	0.990455	1.00966	1.01995	0.977376	1.00391	0.978464	0.992487	1.00919	1	0.980427	1.00346	1.00403	1.00798	0.996899
2.36	1	1	1	0.989189	0.994527	1.0075	1.00822	0.982292	1.00182	0.990978	0.982456	1.01695	0.999224	1.00095	0.983607	0.994638	0.97411	1.00333	0.984293	0.994167	0.978397	0.998081	0.996737	1.00128	0.994631	0.995582	0.992928	0.993355	1.02632	1.00917	0.993548	1.00792	1.00618	0.991629	0.995663	0.995475	1.00391	0.978464	0.992487	0.990151	0.980769	0.980427	0.986736	1.02738	0.991453	0.995932
2.45	1	1	1	0.989189	0.994527	0.989505	1.00822	1.00625	1.00182	0.990978	0.982456	1.01695	0.999224	1.00095	1.0082	0.994638	0.97411	1.00333	1.00524	0.994167	0.996516	0.973129	0.996737	1.00128	1.01208	0.995582	0.992928	0.993355	1	0.990826	1.0086	0.987761	1.00618	0.991629	0.995663	0.995475	1.00391	0.999282	1.01669	0.990151	0.980769	1.00623	0.986736	1.00403	1.00798	0.997628
2.53	1	1	1.02	1.00541	1.01329	1.0075	1.00822	0.982292	1.00182	1.01041	1.00381	1.01695	0.999224	1.00095	0.983607	0.994638	0.97411	1.00333	1.00524	1.01102	0.996516	0.998081	0.996737	1.00128	0.994631	0.995582	0.992928	0.993355	1	1.00917	1.0086	1.00792	0.990455	1.00966	0.995663	0.995475	1.00391	1.0201	1.01669	1.00919	0.980769	1.00623	1.02018	1.00403	0.991453	1.00179
2.61	1	1	1	1.00541	1.01329	0.989505	0.987215	1.00625	1.00182	1.01041	1.00381	0.992736	0.999224	1.00095	1.0082	0.994638	0.97411	1.00333	1.00524	0.994167	0.996516	0.998081	0.996737	1.00128	0.994631	1.01473	0.992928	0.993355	1	1.00917	0.993548	0.987761	0.990455	1.00966	1.01995	0.995475	1.00391	1.0201	1.01669	1.00919	0.980769	1.00623	1.00346	0.980676	1.00798	1.0003
2.7	1	1.02	1	1.00541	1.01329	1.02549	0.987215	0.982292	1.00182	1.01041	1.00381	1.01695	0.999224	1.00095	0.983607	0.994638	0.97411	0.98	0.984293	0.994167	0.996516	0.998081	0.97553	1.00128	0.994631	0.995582	0.992928	0.993355	1	1.00917	0.993548	1.00792	1.00618	0.991629	0.995663	0.995475	1.00391	1.0201	1.01669	1.00919	0.980769	1.00623	0.986736	0.980676	0.991453	0.998243
2.78	1.02	1	1	1.00541	1.01329	1.0075	1.00822	1.00625	1.00182	0.990978	1.00381	0.992736	0.999224	1.00095	1.0082	0.994638	0.951456	1.00333	1.00524	0.994167	0.996516	1.02303	0.996737	1.00128	1.01208	0.976436	0.992928	0.993355	1	1.02752	0.993548	0.987761	0.990455	0.991629	0.995663	0.995475	1.00391	0.999282	1.01669	1.00919	1	1.00623	1.02018	1.00403	0.991453	1.00072
2.86	1	1	1	1.00541	0.994527	1.0075	1.00822	1.00625	1.00182	1.01041	1.00381	0.992736	0.999224	1.00095	1.0082	0.994638	0.951456	1.00333	1.00524	0.977317	0.996516	0.998081	0.996737	1.00128	0.994631	0.995582	1.01132	0.993355	1	1.00917	1.0086	1.00792	1.00618	0.991629	1.01995	0.995475	1.00391	0.999282	1.01669	0.990151	1	1.00623	1.02018	1.00403	0.991453	1.00065
2.95	1	1	1.02	0.989189	1.01329	0.989505	1.00822	0.982292	1.00182	1.01041	1.00381	0.992736	0.999224	0.980095	1.0082	0.975871	0.996764	1.00333	0.984293	0.994167	0.996516	0.998081	0.996737	1.00128	1.01208	0.995582	1.01132	1.01495	1	1.00917	0.993548	0.987761	0.990455	1.00966	0.995663	0.995475	1.00391	1.0201	1.0409	1.00919	1	1.00623	1.00346	1.00403	1.00798	1.00127
3.03	1	1.02	1.02	1.00541	1.01329	1.0075	1.00822	0.982292	1.00182	1.01041	0.982456	0.992736	1.02095	1.00095	1.03279	0.994638	0.951456	1.00333	0.984293	0.994167	0.996516	0.998081	0.97553	1.00128	0.994631	1.01473	0.992928	0.993355	1	1.02752	0.993548	0.987761	0.990455	1.00966	1.01995	1.01357	1.00391	1.0201	1.01669	1.00919	0.980769	1.00623	1.02018	0.980676	1.0245	1.00219
3.11	1	1	1	1.00541	1.01329	0.989505	1.00822	0.982292	1.02459					1.00095		0.975871	0.951456	1.00333	0.984293	0.994167	0.996516	0.998081	0.97553	1.00128	1.01208	1.01473	0.992928	0.993355	0.973684	1.00917	1.0086	0.987761	1.00618	1.00966	0.995663	0.995475	1.00391	0.999282	1.01669	0.990151	0.980769	1.00623	1.00346	0.980676	1.0245	0.997744
										0.990978	1.00381	0.992736	0.999224		0.983607					0.994167	0.996516	0.998081	0.996737	1.00128	1.01208	0.995582	0.992928	0.993355	1	1.06422	0.993548	1.00792	1.00618	0.991629	1.01995	0.995475	1.00391	1.0201	0.992487	1.00919	0.980769	1.00623	1.00346	0.980676	1.0245	1.00166
3.2	1	1.02	1	1.00541	0.994527	1.0075	1.00822	1.00625	1.00182	0.990978	1.00381	1.01695	0.999224	1.00095	1.0082	0.975871	0.951456	1.00333	0.984293																											0.998883
3.28	1	1	1	1.00541	1.01329	0.989505	1.02922	1.00625	1.04736	0.990978	1.00381	0.992736	1.02095	1.00095	0.983607	0.994638	0.951456	1.00333	0.984293	0.994167	0.996516	0.998081	0.97553	1.00128	0.994631	0.95729	0.992928	0.993355	1	1.04587	0.993548	1.00792	0.990455	1.00966	0.995663	0.995475	0.985658	0.999282	1.01669	1.00919	0.980769	1.00623	1.00346	1.00403	1.00798	0.99941
3.36	1	1.02	1.02	1.02162	1.01329	1.02549	1.00822	1.00625	1.13843	1.01041	1.00381	0.992736	1.02095	1.00095	1.08197	0.975871	0.97411	0.98	0.963351	1.01102	0.996516	0.998081	0.97553	1.00128	1.01208	0.976436	0.97454	0.971761	1	1.08257	0.978495	0.987761	1.00618	1.02769	1.01995	0.995475	1.00391	1.0201	1.01669	1.00919	1.01923	1.00623	1.00346	0.957327	1.00798	1.00704
3.45	1	1.02	1	1.23243	1.06959	1.07946	0.987215	1.00625	1.27505	1.01041	1.02517	1.01695	1.02095	1.00095	1.08197	0.957105	0.951456	0.98	0.963351	0.994167	0.996516	0.998081	0.996737	1.00128	0.994631	0.95729	0.992928	0.993355	1	1.08257	0.993548	1.00792	0.990455	0.973599	0.995663	0.995475	1.00391	0.999282	1.01669	1.00919	0.980769	1.00623	1.02018	0.980676	0.991453	1.01446
3.53	1	1.02	1.02	1.28108	1.06959	1.18741	1.00822	1.00625	1.38889	1.01041	1.02517	1.01695	0.999224	1.00095	1.03279	0.957105	0.951456	0.98	0.942408	0.994167	0.996516	0.998081	0.97553	1.00128	1.01208	0.976436	0.992928	0.993355	1	1.06422	0.993548	1.00792	1.00618	0.991629	1.01995	1.01357	1.00391	1.04092	1.01669	1.00919	1	1.00623	1.00346	0.980676	1.00798	1.02232
3.61	1	1.02	1.02	1.23243	1.08835	1.36732	1.00822	1.00625	1.43443	1.01041	1.02517	1.01695	1.02095	1.00095	1.0082	0.938338	0.928803	0.98	0.963351	0.994167	0.996516	0.998081	0.97553	1.00128	0.994631	0.976436	0.992928	0.993355	0.973684	1.06422	1.0086	1.00792	1.00618	1.00966	0.995663	1.01357	1.00391	1.0201	1.01669	1.12344	1	1.03203	1.00346	1.02738	1.0245	1.02942
3.7	1	1	1	1.15135	1.06959	1.43928	1.00822	1.00625	1.38889	1.01041	1.04653	1.01695	1.02095	1.00095	1.03279	0.938338	0.928803	0.956667	0.963351	0.994167	1.05087	0.998081	0.97553	1.00128	0.977181	0.995582	1.01132	1.03654	1	1.06422	1.0086	1.02808	1.00618	1.00966	1.01995	1.01357	1.02216	1.04092	1.0409	1.12344	0.980769	1.03203	1.07036	1.02738	1.0245	1.03406
3.78	1.02	1.02	1.02	1.13514	1.06959	1.49325	1.15525	0.982292	1.36612	1.01041	1.02517	1.01695	1.02095	1.00095	1.03279	0.957105	0.906149	0.98	0.963351	0.994167	1.05087	0.998081	0.996737	1.00128	0.994631	0.995582	1.0297	1.03654	1	1.08257	0.978495	1.04824	1.00618	0.991629	0.995663	1.03167	1.00391	1.08256	1.06511	1.1044	1	1.05783	1.05363	1.05072	1.04103	1.04148
3.86	1.02	1	1.02	1.1027	1.06959	1.52924	1.15525	1.00625	1.27505	1.01041	1.02517	0.992736	1.02095	1.00095	1.0082	0.975871	0.951456	0.98	0.984293	0.994167	1.10523	0.998081	0.996737	1.00128	0.977181	0.995582	1.08487	1.12292	0.973684	1.08257	0.993548	1.06839	1.00618	1.00966	1.01995	1.03167	1.00391	1.06174	1.08932	1.08536	1.03846	1.03203	1.05363	1.07407	1.05755	1.04635
3.95	1.02	1.02	1.02	1.08649	1.05082	1.56522	1.21826	1.00625	1.18397	1.01041	1.04653	1.01695	1.02095	1.00095	1.0082	0.975871	0.97411	0.98	0.963351	0.994167	1.10523	0.973129	0.996737	0.967908	0.977181	1.01473	1.12164	1.16611	0.973684	1.11927	1.02366	1.10871	1.0219	0.991629	0.995663	1.01357	1.00391	1.06174	1.06511	1.04728	1.07692	1.03203	1.08708	1.02738	1.04103	1.04835
4.03	1	1	1	1.07027	1.05082	1.56522	1.19726	1.00625	1.1612	1.02984	1.04653	1.01695	1.02095	1.00095	1.0082	0.994638	0.97411	1.00333	0.984293	0.994167	1.10523	0.973129	1.01794	0.967908	0.994631	1.01473	1.12164	1.16611	1	1.13761	1.0086	1.14903	0.990455	0.991629	1.01995	1.03167	1.02216	1.06174	1.06511	1.06632	1.03846	1.03203	1.05363	1.05072	1.04103	1.04992
4.11	1.02	1	1.02	1.07027	1.05082	1.56522	1.23927	1.00625	1.18397	1.01041	1.04653	1.01695	1.02095	1.00095	1.0082	0.975871	0.951456	1.00333	0.984293	0.994167	1.12334	0.998081	1.03915	1.00128	0.994631	1.05302	1.14003	1.2093	0.973684	1.13761	1.02366	1.14903	1.0219	0.991629	1.01995	1.03167	1.00391	1.04092	1.0409	1.06632	1.03846	1.03203	1.08708	1.07407	1.0245	1.05522
4.2	1	1.02	1	1.07027	1.05082	1.56522	1.21826	1.00625	1.1612	1.01041	1.06789	1.01695	1.02095	1.00095	1.0082	0.975871	0.951456	1.00333	0.963351	0.994167	1.12334	0.998081	1.03915	1.00128	0.994631	1.07216	1.08487	1.14452	1	1.13761	1.0086	1.16919	1.00618	1.00966	0.995663	1.03167	1.00391	1.04092	1.0409	1.06632	1.03846	1.03203	1.05363	1.07407	1.04103	1.05141
4.28	1.02	1.02	1	1.05405	1.06959	1.58321	1.21826	1.00625	1.13843	1.02984	1.02517	1.01695	1.02095	1.00095	1.0082	0.975871	0.951456	0.98	0.963351	0.994167	1.12334	0.998081	1.06036	0.967908	0.994631	1.11046	1.10325	1.14452	0.973684	1.15596	1.02366	1.16919	1.0219	0.991629	0.995663	1.01357	1.00391	1.04092	1.06511	1.06632	1.05769	1.03203	1.05363	0.980676	1.0245	1.04998
4.36	1.02	1.02	1	1.07027	1.10711	1.56522	1.15525	1.00625	1.11566	1.02984	1.04653	1.01695	1.02095	1.00095	1.0082	0.994638	0.951456	0.98	0.963351	0.994167	1.10523	0.998081	1.08157	1.00128	1.01208	1.1296	1.19519	1.27409	0.973684	1.13761	1.02366	1.18934	1.00618	0.991629	0.995663	1.01357	1.05867	1.10337	1.08932	1.06632	1.07692	1.05783	1.05363	1.07407	1.0245	1.06222
4.45	1	1.02	1	1.07027	1.10711	1.52924	1.11324	1.00625	1.13843	1.02984	1.04653	1.01695	1.02095	1.0218	1.0082	0.975871	0.928803	1.00333	0.984293	0.994167	1.08711	0.998081	1.08157	0.967908	1.01208	1.16789	1.28713	1.44684	1	1.13761	1.02366	1.18934	1.0219	0.991629	1.01995	1.03167	1.04042	1.08256	1.06511	1.1044	1.09615	1.05783	1.03691	1.07407	1.00798	1.06767
4.53	1	1	1	1.07027	1.06959	1.54723	1.11324	1.00625	1.11566	1.02984	1.04653	0.992736	0.999224	1.00095	1.03279	0.975871	0.951456	0.98	0.963351	1.01102	1.10523	0.998081	1.08157	0.967908	0.994631	1.20619	1.34229	1.51163	1	1.13761	1.0086	1.18934	1.0219	0.991629	0.995663	1.01357	1.00391	1.08256	1.06511	1.1044	1.07692	1.03203	1.05363	1.07407	1.0245	1.06642
4.61	1	1	1	1.05405	1.10711	1.51124	1.09224	1.00625	1.13843	1.01041	1.04653	1.01695	0.95578	1.00095	1.0082	0.957105	0.951456	1.00333	0.963351	0.994167	1.10523	0.998081	1.10277	1.00128	1.01208	1.22533	1.30552	1.44684	1	1.13761	1.02366	1.2095	1.0219	0.991629	0.995663	1.03167	0.985658	1.08256	1.06511	1.1044	1.07692	1.03203	1.02018	1.05072	1.00798	1.06338
4.7	1	1.02	1	1.07027	1.08835	1.49325	1.07123	1.00625	1.13843	1.02984	1.04653	1.01695	0.977502	1.00095	1.0082	0.975871	0.928803	0.98	0.963351	0.994167	1.10523	0.998081	1.12398	1.00128	0.994631	1.20619	1.25035	1.36047	1	1.13761	1.02366	1.2095	1.03762	1.00966	0.995663	1.03167	1.00391	1.08256	1.06511	1.12344	1.07692	1.03203	1.05363	1.05072	1.0245	1.06241
4.78	1	1.02	1.02	1.05405	1.08835	1.45727	1.15525	1.00625	1.11566	1.02984	1.04653	0.992736	0.977502	1.00095	1.0082	0.975871	0.928803	1.00333	0.984293	0.994167	1.10523	0.998081	1.12398	1.00128	0.994631	1.22533	1.15842	1.2309	1	1.13761	1.0086	1.22966	1.0219	0.991629	0.995663	1.03167	1.00391	1.08256	1.06511	1.08536	1.05769	1.03203	1.05363	1.07407	1.00798	1.05724
4.86	1.02	1.02	1	1.07027	1.10711	1.43928	1.11324	1.00625	1.11566	1.01041	1.04653	1.01695	0.977502	1.00095	1.0082	0.975871	0.928803	0.98	0.963351	0.994167	1.10523	0.998081	1.14519	1.00128	0.994631	1.26362	1.15842	1.2309	1	1.13761	1.02366	1.22966	1.0219	0.991629	0.995663	1.03167	1.00391	1.08256	1.06511	1.1044	1.05769	1.03203	1.05363	1.07407	1.00798	1.05789
4.95	1	1.02	1	1.07027	1.06959	1.43928	1.09224	1.00625	1.11566	1.01041	1.04653	1.01695	0.977502	1.00095	1.0082	0.975871	0.928803	0.98	0.963351	0.994167	1.10523	0.998081	1.12398	1.00128	0.994631	1.28277	1.14003	1.18771	1	1.15596	1.0086	1.2095	1.0219	0.991629	0.971379	1.04977	1.00391	1.08256	1.08932	1.1044	1.05769	1.03203	1.03691	1.09742	1.00798	1.0549
5.03	1	1.02	1.02	1.05405	1.08835	1.4033	1.13425	1.00625	1.0929	1.02984	1.04653	1.01695	0.977502	1.00095	1.03279	0.975871	0.928803	0.98	0.984293	1.01102	1.08711	0.973129	1.14519	1.00128	0.994631	1.34021	1.12164	1.14452	1	1.15596	1.02366	1.22966	1.0219	0.991629	1.01995	1.04977	1.02216	1.08256	1.08932	1.08536	1.05769	1.03203	1.05363	1.09742	1.00798	1.05849
5.11	1.02	1.02	1	1.07027	1.12588	1.36732	1.09224	1.00625	1.11566	1.01041	1.04653	1.01695	0.977502	1.00095	1.0082	0.975871	0.97411	0.98	0.963351	0.994167	1.08711	0.998081	1.14519	1.00128	1.01208	1.35935	1.08487	1.12292	1	1.15596	1.02366	1.24982	1.0219	1.00966	0.995663	1.03167	1.00391	1.08256	1.08932	1.1044	1.05769	1.03203	1.05363	1.07407	1.00798	1.05712
5.2	1.02	1.02	1.02	1.07027	1.18217	1.34933	1.09224	1.00625	1.0929	1.02984	1.04653	1.01695	0.977502	1.00095	1.0082	0.975871	1.04207	0.98	0.984293	0.994167	1.06899	0.998081	1.16639	1.00128	0.994631	1.34021	1.08487	1.12292	1	1.13761	1.02366	1.24982	1.03762	1.00966	0.995663	1.04977	1.00391	1.10337	1.08932	1.08536	1.07692	1.03203	1.02018	1.07407	1.0245	1.06001
5.28	1	1.02	1	1.07027	1.20094	1.33133	1.09224	1.00625	1.11566	1.01041	1.04653	1.01695	0.977502	1.00095	1.0082	0.975871	0.996764	1.00333	0.963351	0.994167	1.06899	0.998081	1.1876	1.00128	0.994631	1.3785	1.06648	1.10133	1	1.15596	1.02366	1.22966	1.0219	1.00966	1.01995	1.03167	1.00391	1.08256	1.08932	1.08536	1.05769	1.03203	1.05363	1.07407	1.00798	1.05792
5.36	1.02	1	1	1.05405	1.16341	1.31334	1.09224	1.00625	1.11566	1.02984	1.04653	1.01695	0.977502	1.00095	1.0082	0.975871	0.97411	1.00333	0.984293	0.994167	1.08711	0.998081	1.1876	1.00128	0.994631	1.43594	1.06648	1.10133	1	1.13761	1.02366	1.22966	1.03762	1.00966	0.995663	1.04977	1.00391	1.08256	1.06511	1.08536	1.05769	1.03203	1.03691	1.07407	1.00798	1.0573
5.45	1	1.02	1	1.07027	1.16341	1.31334	1.13425	1.03021	1.11566	1.02984	1.04653	1.01695	0.977502	1.00095	1.0082	0.957105	0.97411	1.00333	0.984293	0.994167	1.08711	0.998081	1.16639	1.00128	0.994631	1.47423	1.06648	1.10133	1.02632	1.13761	1.02366	1.24982	1.03762	1.00966	1.01995	1.03167	1.02216	1.08256	1.06511	1.08536	1.07692	1.03203	1.03691	1.07407	1.00798	1.06109
5.53	1	1.02	1.02	1.07027	1.20094	1.29535	1.11324	1.00625	1.11566	1.01041	1.04653	1.01695	0.977502	1.0218	1.0082	0.975871	0.951456	0.98	0.984293	1.01102	1.08711	0.998081	1.1876	1.00128	0.994631	1.49337	1.06648	1.07973	1	1.15596	1.02366	1.24982	1.03762	1.00966	0.995663	1.03167	1.04042	1.08256	1.08932	1.08536	1.03846	1.03203	1.03691	1.07407	1.00798	1.06056
5.61	1	1	1	1.07027	1.20094	1.29535	1.15525	1.00625	1.0929	1.02984	1.04653	1.01695	0.977502	1.00095	1.0082	0.975871	0.951456	0.98	0.984293	0.994167	1.08711	0.998081	1.1876	1.00128	1.01208	1.51252	1.06648	1.07973	1	1.13761	1.0086	1.24982	1.03762	0.991629	0.995663	1.04977	1.04042	1.10337	1.08932	1.08536	1.03846	1.03203	1.03691	1.07407	1.00798	1.06023
5.7	1	1.02	1	1.07027	1.2197	1.24138	1.15525	1.03021	1.0929	1.02984	1.04653	1.01695	0.977502	1.00095	1.0082	0.975871	0.97411	0.98	0.984293	0.994167	1.06899	0.998081	1.20881	1.00128	0.994631	1.53166	1.06648	1.10133	1	1.13761	1.0086	1.22966	1.03762	0.991629	0.995663	1.04977	1.02216	1.10337	1.08932	1.1044	1.07692	1.03203	1.03691	1.07407	1.00798	1.06194
5.78	1	1.02	1	1.05405	1.23847	1.22339	1.13425	1.03021	1.0929	1.02984	1.04653	1.01695	0.999224	1.0218	0.983607	0.975871	0.951456	0.98	0.984293	0.994167	1.06899	0.998081	1.20881	1.00128	0.994631	1.55081	1.06648	1.07973	1	1.13761	1.02366	1.24982	1.03762	1.00966	0.995663	1.06787	1.02216	1.08256	1.08932	1.08536	1.05769	1.03203	1.05363	1.07407	1.00798	1.06161
5.86	1	1.02	1	1.07027	1.276	1.2054	1.09224	1.03021	1.11566	1.02984	1.06789	1.01695	0.977502	1.00095	1.0082	0.975871	0.951456	0.98	0.984293	1.01102	1.06899	0.973129	1.20881	1.00128	0.994631	1.56996	1.08487	1.10133	1	1.13761	1.02366	1.24982	1.03762	1.02769	1.01995	1.06787	1.00391	1.08256	1.08932	1.1044	1.07692	1.03203	1.03691	1.09742	1.0245	1.06509
5.95	1	1.02	1	1.05405	1.25723	1.2054	1.09224	1.03021	1.11566	1.02984	1.04653	1.01695	0.999224	1.00095	1.0082	0.975871	0.951456	0.98	0.963351	0.994167	1.06899	0.998081	1.16639	1.00128	0.994631	1.55081	1.06648	1.10133	1	1.15596	1.02366	1.24982	1.05334	0.991629	0.995663	1.06787	1.00391	1.08256	1.08932	1.08536	1.07692	1.03203	1.03691	1.07407	0.991453	1.06
6.03	1.02	1.02	1	1.05405	1.25723	1.22339	1.09224	1.00625	1.0929	1.02984	1.04653	0.992736	0.977502	1.00095	1.0082	0.975871	0.951456	1.00333	0.984293	1.01102	1.06899	0.998081	1.14519	1.00128	0.994631	1.62739	1.06648	1.10133	1	1.13761	1.02366	1.24982	1.03762	0.991629	0.995663	1.06787	1.00391	1.08256	1.08932	1.08536	1.07692	1.03203	1.05363	1.09742	1.00798	1.06187
6.11	1	1.02	1	1.05405	1.23847	1.18741	1.09224	1.03021						1.00095		0.975871	0.928803	0.98	0.984293	0.994167	1.06899	0.998081	1.16639	1.00128	1.01208	1.62739	1.10325	1.12292	1	1.15596	1.0086	1.24982	1.03762	1.00966	0.995663	1.04977	1.02216	1.08256	1.08932	1.1044	1.09615	1.03203	1.03691	1.07407	1.00798	1.06768
	0	0	0						1.0929	1.02984	1.06789	1.01695	0.977502		1.0082															1.13761	1.02366	1.24982	1.03762	0.991629	0.995663	1.04977	1.02216	1.08256	1.08932	1.1044	1.09615	1.03203	1.03691	1.09742	0.991453	0.929258
6.2	1.02	1.02	1.02	1.07027	1.2197	1.22339	1.07123	1.00625	1.11566	1.01041	1.04653	0.992736	1.02095	1.00095	1.0082	0.957105	0.951456	0.98	0.963351	0.994167	1.05087	0.973129	1.16639	1.00128	0.994631	1.62739	1.10325	1.14452	1									1.08256	1.08932	1.1044	1.07692	1.03203	1.05363	1.07407	1.00798	1.06148
6.28	1	1.02	1	1.07027	1.23847	1.22339	1.09224	1.00625	1.0929	1.02984	1.04653	1.01695	1.02095	1.00095	1.0082	0.975871	0.928803	1.00333	0.984293	0.994167	1.05087	0.998081	1.1876	1.00128	1.01208	1.66568	1.10325	1.14452	1	1.17431	1.02366	1.24982	1.05334	1.02769	1.01995	1.03167	0.967405									1.06661
6.36	1.02	1.02	1	1.05405	1.20094	1.15142	1.07123	1.03021	1.11566	1.02984	1.04653	1.04116	1.04267	1.0218	1.0082	0.975871	0.951456	0.98	0.984293	0.994167	1.06899	0.998081	1.20881	1.03466	1.01208	1.68483	1.12164	1.16611	1	1.15596	1.0086	1.24982	1.03762	1.02769	1.01995	1.06787	1.04042	1.10337	1.08932	1.12344	1.11538	1.05783	1.03691	1.09742	1.0245	1.07313
6.45	1.02	1.02	1.02	1.03784	1.18217	1.09745	1.09224	1.00625	1.07013	1.01041	1.04653	1.04116	1.04267	1.0218	1.03279	0.994638	0.951456	1.00333	0.984293	1.01102	1.06899	0.998081	1.1876	1.00128	1.02953	1.68483	1.12164	1.16611	1.02632	1.15596	1.02366	1.26998	1.06906	1.02769	1.04423	1.06787	1.07692	1.10337	1.11352	1.08536	1.09615	1.03203	1.05363	1.07407	1.0245	1.07308
6.53	1.02	1.02	1.02	1.03784	1.18217	1.09745	1.07123	1.00625	1.07013	1.02984	1.04653	1.01695	1.02095	1.0218	1.0082	0.994638	0.951456	1.00333	0.984293	1.01102	1.06899	1.02303	1.25122	1.00128	1.04698	1.70398	1.14003	1.18771	1	1.17431	1.0086	1.26998	1.06906	1.00966	1.01995	1.08597	1.09518	1.10337	1.08932	1.1044	1.11538	1.03203	1.05363	1.09742	1.0245	1.07533
6.61	1.02	1.04	1.02	1.03784	1.18217	1.07946	1.07123	1.00625	1.07013	1.02984	1.02517	1.01695	1.04267	1.04265	0.983607	0.975871	0.951456	1.00333	0.984293	0.994167	1.06899	0.998081	1.23002	1.00128	1.02953	1.68483	1.1768	1.2309	1	1.17431	1.02366	1.24982	1.06906	1.00966	1.01995	1.08597	1.11343	1.08256	1.11352	1.08536	1.09615	1.03203	1.03691	1.07407	1.00798	1.07271
6.7	1.02	1.02	1.02	1.03784	1.14464	1.06147	1.07123	1.00625	1.07013	1.01041	1.04653	1.01695	1.02095	1.0218	1.0082	0.975871	0.97411	1.02667	0.984293	1.01102	1.05087	0.998081	1.23002	1.00128	1.02953	1.70398	1.14003	1.18771	1	1.17431	1.02366	1.24982	1.06906	1.02769	1.04423	1.08597	1.07692	1.10337	1.11352	1.1044	1.07692	1.03203	1.03691	1.09742	1.00798	1.07142
6.78	1	1.02	1.02	1.03784	1.14464	1.04348	1.07123	1.03021	1.04736	1.01041	1.04653	1.01695	1.02095	1.0218	1.0082	0.975871	1.01942	1.00333	1.00524	1.01102	1.06899	0.998081	1.1876	1.00128	1.01208	1.70398	1.12164	1.16611	1.02632	1.17431	1.02366	1.24982	1.03762	1.02769	1.01995	1.06787	1.09518	1.08256	1.08932	1.08536	1.09615	1.03203	1.05363	1.09742	1.00798	1.06847
6.86	1.02	1.02	1.02	1.03784	1.16341	1.06147	1.07123	1.00625	1.07013	1.01041	1.02517	1.01695	1.04267	1.0218	0.983607	0.975871	1.04207	1.02667	1.00524	0.994167	1.05087	1.02303	1.1876	1.03466	1.01208	1.70398	1.12164	1.16611	1	1.17431	1.02366	1.24982	1.05334	1.04572	1.01995	1.08597	1.04042	1.08256	1.08932	1.1044	1.07692	1.03203	1.03691	1.09742	1.00798	1.06968
6.95	1.02	1.02	1.02	1.03784	1.14464	1.06147	1.07123	1.00625	1.07013	1.01041	1.04653	1.01695	1.04267	1.0218	1.0082	0.994638	1.08738	1.02667	1.00524	1.01102	1.05087	1.02303	1.16639	1.00128	1.01208	1.68483	1.10325	1.14452	1.02632	1.17431	1.03871	1.24982	1.06906	1.02769	1.01995	1.06787	1.04042	1.10337	1.08932	1.1044	1.09615	1.03203	1.03691	1.09742	1.0245	1.07128
7.03	1	1.02	1.03	1.03784	1.10711	1.06147	1.07123	1.00625	1.07013	1.01041	1.02517	1.01695	1.02095	1.00095	0.983607	0.975871	1.06472	1.00333	0.984293	0.994167	1.05087	1.02303	1.16639	1.00128	1.01208	1.64654	1.10325	1.14452	1.02632	1.17431	1.02366	1.22966	1.06906	1.02769	1.01995	1.06787	1.04042	1.08256	1.08932	1.08536	1.05769	1.03203	1.05363	1.09742	1.0245	1.06297
7.11	1.02	1.02	1.02	1.03784	1.08835	1.04348	1.07123	1.00625	1.07013	1.01041	1.02517	1.01695	1.04267	1.0218	0.983607	0.994638	1.06472	1.00333	1.00524	1.01102	1.05087	0.998081	1.14519	1.00128	1.01208	1.62739	1.08487	1.10133	1.02632	1.19266	1.02366	1.2095	1.05334	1.02769	1.04423	1.06787	1.04042	1.10337	1.08932	1.08536	1.07692	1.03203	1.03691	1.09742	1.00798	1.06206
7.2	1	1.02	1.03	1.05405	1.08835	1.02549	1.07123	1.00625	1.07013	1.01041	1.02517	1.01695	1.04267	1.0218	1.0082	0.994638	1.06472	1.00333	1.00524	1.01102	1.05087	1.02303	1.12398	1.03466	1.01208	1.5891	1.08487	1.12292	1.02632	1.17431	1.03871	1.22966	1.03762	1.02769	1.04423	1.06787	1.04042	1.08256	1.08932	1.08536	1.05769	1.03203	1.05363	1.09742	1.00798	1.06231
7.28	1	1.02	1.02	1.03784	1.06959	1.04348	1.07123	1.00625	1.07013	1.02984	1.02517	1.01695	1.02095	1.0218	0.983607	0.994638	1.06472	1.00333	0.984293	1.01102	1.03275	1.02303	1.10277	1.00128	1.01208	1.53166	1.06648	1.10133	1.02632	1.17431	1.0086	1.18934	1.05334	1.02769	1.01995	1.06787	1.04042	1.08256	1.08932	1.1044	1.05769	1.05783	1.05363	1.09742	1.00798	1.05611
7.36	1	1.02	1.02	1.03784	1.06959	1.02549	1.07123	1.00625	1.07013	1.02984	1.02517	1.01695	0.999224	1.0218	1.0082	0.975871	1.04207	1.00333	1.00524	0.994167	1.03275	0.998081	1.08157	1.00128	1.01208	1.51252	1.06648	1.10133	1	1.17431	1.02366	1.18934	1.05334	1.02769	1.04423	1.08597	1.04042	1.06174	1.08932	1.08536	1.05769	1.03203	1.03691	1.09742	1.00798	1.05235
7.45	1	1.02	1.02	1.03784	1.06959	1.04348	1.07123	1.00625	1.07013	1.01041	1.02517	1.01695	1.02095	1.00095	0.983607	0.975871	1.04207	1.00333	1.00524	1.01102	1.05087	0.998081	1.08157	1.00128	1.01208	1.47423	1.06648	1.07973	1.02632	1.15596	1.02366	1.16919	1.05334	1.02769	1.04423	1.06787	1.04042	1.08256	1.06511	1.1044	1.07692	1.03203	1.03691	1.07407	1.00798	1.05082
7.53	1.02	1.02	1.02	1.03784	1.06959	1.04348	1.05023	1.03021	1.07013	1.01041	1.02517	1.01695	1.04267	1.0218	1.0082	0.994638	1.01942	1.00333	1.00524	1.01102	1.05087	0.998081	1.08157	1.00128	1.01208	1.43594	1.06648	1.07973	1.02632	1.15596	1.03871	1.16919	1.05334	1.02769	1.01995	1.06787	1.02216	1.08256	1.08932	1.1044	1.05769	1.03203	1.03691	1.09742	1.00798	1.05191
7.61	1	1.02	1.02	1.05405	1.06959	1.02549	1.05023	1.03021	1.07013	1.01041	1.02517	1.01695	1.02095	1.0218	1.0082	0.994638	1.01942	1.00333	1.00524	0.994167	1.03275	1.02303	1.06036	1.03466	1.01208	1.3785	1.06648	1.07973	1.02632	1.15596	1.02366	1.14903	1.05334	1.02769	1.04423	1.06787	1.05867	1.06174	1.08932	1.1044	1.07692	1.03203	1.03691	1.07407	1.00798	1.04973
7.7	1	1.02	1.03	1.03784	1.08835	1.02549	1.07123	1.00625	1.04736	1.01041	1.04653	1.01695	1.04267	1.0218	0.983607	0.994638	1.01942	0.98	0.984293	1.01102	1.03275	1.02303	1.08157	1.00128	1.01208	1.32106	1.06648	1.10133	1.02632	1.15596	1.02366	1.16919	1.06906	1.04572	1.01995	1.04977	1.04042	1.08256	1.08932	1.1044	1.09615	1.03203	1.03691	1.09742	1.00798	1.04943
7.78	1.02	1.02	1.03	1.03784	1.08835	1.0075	1.05023	1.00625	1.07013	1.01041	1.02517	1.04116	1.02095	1.04265	0.983607	0.994638	0.996764	1.00333	1.00524	1.01102	1.03275	0.998081	1.06036	1.00128	1.01208	1.30191	1.06648	1.07973	1.02632	1.15596	1.03871	1.16919	1.05334	1.00966	1.04423	1.06787	1.04042	1.08256	1.08932	1.1044	1.07692	1.03203	1.05363	1.09742	1.00798	1.04817
7.86	1.02	1.02	1.03	1.02162	1.06959	1.04348	1.07123	1.00625	1.07013	1.01041	1.02517	1.01695	1.04267	1.0218	1.0082	0.994638	0.97411	1.00333	0.984293	1.01102	1.05087	0.998081	1.06036	1.00128	1.01208	1.30191	1.04809	1.07973	1.02632	1.15596	1.03871	1.16919	1.05334	1.02769	1.04423	1.06787	1.04042	1.08256	1.08932	1.1044	1.05769	1.00623	1.03691	1.07407	1.00798	1.04623
7.95	1.02	1	1.03	1.03784	1.06959	1.04348	1.07123	1.00625	1.07013	1.01041	1.04653	1.01695	1.02095	1.00095	1.0082	0.975871	0.97411	1.00333	0.984293	1.01102	1.03275	1.02303	1.08157	1.03466	1.01208	1.28277	1.06648	1.07973	1.02632	1.15596	1.02366	1.16919	1.05334	1.02769	1.01995	1.06787	1.04042	1.08256	1.08932	1.08536	1.05769	1.03203	1.03691	1.09742	1.00798	1.0464
8.03	1	1.02	1.03	1.03784	1.05082	1.04348	1.05023	1.00625	1.07013	1.02984	1.02517	1.01695	1.02095	1.04265	0.983607	0.994638	0.97411	1.00333	0.984293	1.01102	1.05087	1.02303	1.06036	1.03466	1.01208	1.26362	1.06648	1.07973	1.02632	1.13761	1.02366	1.14903	1.05334	1.02769	1.04423	1.04977	1.04042	1.08256	1.08932	1.1044	1.05769	1.03203	1.03691	1.09742	1.00798	1.04548
8.11	1.02	1	1.03	1.03784	1.05082	1.02549	1.05023	1.00625	1.07013	1.02984	1.02517	1.01695	1.02095	1.00095	0.983607	0.975871	0.996764	1.00333	0.984293	1.01102	1.03275	0.998081	1.06036	1.00128	1.01208	1.22533	1.06648	1.07973	1.02632	1.15596	1.02366	1.14903	1.05334	1.02769	1.04423	1.06787	1.04042	1.08256	1.08932	1.08536	1.05769	1.03203	1.03691	1.09742	1.0245	1.04244
8.2	1	1.02	1.05	1.03784	1.05082	1.06147	1.05023	1.00625	1.07013	1.02984	1.04653	1.01695	1.02095	1.0218	0.983607	0.994638	0.996764	1.00333	0.984293	0.994167	1.03275	1.02303	1.08157	1.00128	1.01208	1.20619	1.04809	1.05814	1	1.13761	1.02366	1.14903	1.05334	1.02769	1.01995	1.06787	1.04042	1.08256	1.08932	1.1044	1.05769	1.03203	1.03691	1.09742	1.0245	1.04327
8.28	1	1.02	1.02	1.02162	1.05082	1.02549	1.05023	1.00625	1.07013	1.02984	1.02517	1.01695	1.02095	1.0218	0.983607	0.975871	0.996764	1.00333	0.984293	1.01102	1.03275	0.998081	1.06036	1.00128	1.01208	1.20619	1.04809	1.05814	1	1.15596	1.02366	1.14903	1.05334	1.02769	1.04423	1.06787	1.04042	1.08256	1.11352	1.1044	1.05769	1.03203	1.03691	1.07407	1.00798	1.0405
8.36	1.02	1.02	1.03	1.03784	1.05082	1.04348	1.05023	1.00625	1.07013	1.01041	1.02517	1.04116	1.02095	1.04265	0.983607	0.994638	0.97411	1.00333	0.984293	0.994167	1.03275	0.998081	1.08157	1.00128	1.01208	1.18704	1.04809	1.05814	1.02632	1.17431	1.02366	1.12887	1.05334	1.02769	1.01995	1.04977	1.05867	1.06174	1.08932	1.1044	1.05769	1.03203	1.03691	1.09742	1.00798	1.04161
8.45	1.02	1.02	1.02	1.03784	1.05082	1.0075	1.05023	1.03021	1.07013	1.01041	1.02517	1.01695	1.02095	1.0218	1.0082	0.994638	0.996764	1.00333	0.984293	1.01102	1.03275	0.998081	1.06036	1.00128	1.01208	1.18704	1.04809	1.07973	1.02632	1.13761	1.02366	1.12887	1.05334	1.02769	1.04423	1.04977	1.04042	1.08256	1.08932	1.08536	1.05769	1.03203	1.03691	1.09742	1.00798	1.04091
8.53	1	1.02	1.03	1.03784	1.05082	1.02549	1.05023	1.00625	1.07013	1.02984	1.02517	1.04116	1.02095	1.0218	1.0082	0.975871	0.97411	1.00333	0.984293	0.994167	1.03275	0.998081	1.06036	1.03466	1.01208	1.14875	1.04809	1.05814	1.02632	1.15596	1.03871	1.14903	1.05334	1.00966	1.04423	1.04977	1.05867	1.08256	1.08932	1.1044	1.05769	1.03203	1.03691	1.09742	1.0245	1.04162
8.61	1.02	1.02	1.03	1.05405	1.05082	1.02549	1.05023	1.00625	1.07013	1.01041	1.02517	1.04116	1.02095	1.00095	0.983607	0.994638	0.97411	1.00333	0.984293	1.01102	1.03275	1.02303	1.03915	1.00128	0.994631	1.14875	1.04809	1.07973	1.02632	1.15596	1.03871	1.12887	1.06906	1.04572	1.01995	1.06787	1.05867	1.08256	1.08932	1.08536	1.03846	1.03203	1.03691	1.07407	1.00798	1.04004
8.7	1.02	1.02	1.03	1.03784	1.05082	1.02549	1.05023	1.00625	1.07013	1.01041	1.04653	1.01695	1.02095	1.0218	1.0082	0.994638	0.97411	1.00333	0.984293	0.994167	1.03275	0.998081	1.06036	1.00128	1.01208	1.14875	1.04809	1.05814	1.02632	1.13761	1.03871	1.12887	1.05334	1.02769	1.04423	1.08597	1.04042	1.08256	1.11352	1.08536	1.03846	1.03203	1.03691	1.09742	1.00798	1.04051
8.78	1	1.02	1.05	1.03784	1.03206	1.02549	1.05023	1.00625	1.07013	1.02984	1.02517	1.01695	1.02095	1.0218	0.983607	0.994638	0.97411	1.02667	0.984293	1.01102	1.03275	0.998081	1.06036	1.00128	1.01208	1.1296	1.04809	1.05814	1.02632	1.15596	1.02366	1.12887	1.05334	1.02769	1.04423	1.04977	1.04042	1.08256	1.08932	1.08536	1.03846	1.03203	1.03691	1.07407	1.00798	1.03819
8.86	1.02	1.02	1.03	1.03784	1.05082	1.04348	1.09224	1.00625	1.04736	1.01041	1.02517	1.04116	1.02095	1.0218	1.0082	0.975871	0.97411	1.00333	0.984293	0.994167	1.03275	1.02303	1.03915	1.00128	1.01208	1.1296	1.04809	1.05814	1.02632	1.15596	1.02366	1.12887	1.03762	1.02769	1.04423	1.06787	1.05867	1.08256	1.11352	1.1044	1.05769	1.03203	1.03691	1.09742	1.00798	1.04122
8.95	1	1.02	1.03	1.03784	1.03206	1.04348	1.07123	1.00625	1.07013	1.01041	1.02517	1.01695	1.02095	1.0218	0.983607	0.994638	0.951456	1.00333	0.984293	1.01102	1.03275	1.02303	1.03915	1.03466	1.01208	1.11046	1.0297	1.05814	1	1.15596	1.02366	1.10871	1.05334	1.00966	1.04423	1.06787	1.05867	1.08256	1.11352	1.1044	1.05769	1.03203	1.03691	1.09742	0.991453	1.03806
9.03	1	1.02	1.03	1.03784	1.03206	1.02549	1.05023	1.00625	1.07013	1.02984	1.02517	1.01695	1.02095	1.0218	1.0082	0.994638	0.996764	1.00333	1.00524	0.994167	1.03275	1.02303	1.03915	1.00128	1.01208	1.11046	1.0297	1.05814	1.02632	1.13761	1.03871	1.12887	1.06906	1.02769	1.04423	1.06787	1.05867	1.08256	1.08932	1.08536	1.03846	1.03203	1.03691	1.09742	1.00798	1.03922
9.11	1.02	1.02	1.03	1.03784	1.03206	1.02549	1.05023	1.00625	1.07013					1.0218		0.994638	0.951456	1.00333	0.984293	1.01102	1.03275	1.02303	1.03915	1.00128	1.01208	1.11046	1.04809	1.07973	1.02632	1.15596	1.02366	1.12887	1.05334	1.04572	1.04423	1.04977	1.05867	1.08256	1.08932	1.08536	1.03846	1.03203	1.03691	1.09742	1.00798	1.04154
	0	0	0							1.02984	1.02517	1.01695	1.02095		1.0082	0.994638	0.951456	1.00333	1.00524	0.994167	1.03275	0.998081	1.03915	1.00128	1.01208	1.11046	1.06648	1.07973	1.02632									1.08256	1.08932	1.08536	1.05769	1.03203	1.03691	1.09742	1.0245	0.930735
9.2	1	1.02	1.02	1.03784	1.03206	1.02549	1.07123	1.03021	1.07013	1.01041	1.02517	1.01695	1.02095	1.0218	0.983607															1.13761	1.03871	1.10871	1.05334	1.04572	1.01995	1.06787	1.05867									1.03984
9.28	1.02	1.04	1.02	1.13514	1.05082	1.02549	1.07123	1.03021	1.07013	1.04927	1.04653	1.50121	1.02095	1.0218	2.2623	0.994638	0.97411	1.00333	0.984293	0.994167	1.03275	1.02303	1.06036	1.00128	1.01208	1.11046	1.0297	1.03654	1.02632	1.15596	1.02366	1.10871	1.03762	1.02769	1.04423	1.04977	1.05867	1.08256	1.08932	1.1044	1.03846	1.03203	1.03691	1.09742	1.00798	1.08097
9.36	1.73	1.66	1.48	1.49189	1.14464	1.02549	1.8484	1.62917	1.61658	1.57391	1.6659	1.88862	1.06439	1.54313	2.09016	0.994638	0.996764	0.98	0.984293	1.21322	1.19582	1.07294	1.06036	1.00128	1.08188	1.18704	1.1768	1.25249	1.02632	1.19266	1.05376	1.18934	1.22628	1.09981	1.04423	1.35747	1.05867	1.54056	1.69449	1.39002	1.05769	1.08363	1.10381	1.63446	1.32194	1.305
9.45	1.96	1.82	1.37	1.49189	1.20094	1.02549	1.95342	1.84479	1.75319	1.55448	1.72998	1.93705	1.7595	1.39716	1.94262	0.975871	1.01942	1.00333	0.984293	1.31432	1.43136	1.17274	1.59054	1.00128	1.09933	1.45508	1.65488	1.96512	1.02632	1.52294	1.09892	1.63283	1.14767	1.09981	1.04423	1.46606	1.04042	1.62383	1.7429	1.27577	1.07692	1.08363	1.07036	1.33092	1.30541	1.39993
9.53	1.88	1.82	1.28	1.47568	1.18217	1.02549	1.91142	1.65312	1.68488	1.3796	1.6659	1.93705	1.84639	1.20948	1.84426	0.957105	1.44984	1.00333	0.942408	1.26377	1.43136	1.09789	1.63295	1.00128	1.08188	1.49337	1.65488	1.94352	1	1.59633	1.12903	1.71346	1.11623	1.06375	1.04423	1.35747	1.00391	1.45729	1.57346	1.21865	1.05769	1.05783	1.07036	1.23752	1.20627	1.37006
9.61	1.78	1.76	1.16	1.42703	1.18217	1.02549	1.80639	1.4375	1.5255	1.30187	1.5164	1.84019	1.80295	1.10521	1.67213	0.957105	1.33657	1.00333	0.963351	1.21322	1.41324	1.02303	1.65416	0.967908	1.04698	1.55081	1.65488	1.94352	0.973684	1.54128	1.12903	1.65299	1.10051	1.06375	1.04423	1.24887	1.00391	1.33238	1.45242	1.19961	1.05769	1.05783	1.05363	1.19082	1.1567	1.31845
9.7	1.61	1.7	1.11	1.34595	1.12588	1.02549	1.72237	1.29375	1.36612	1.24358	1.38825	1.71913	1.65089	1.08436	1.5	0.994638	1.24595	1.00333	0.984293	1.14582	1.41324	1.04798	1.69657	1.00128	1.04698	1.5891	1.67327	1.96512	1.02632	1.46789	1.09892	1.57235	1.08478	1.06375	1.04423	1.17647	1.00391	1.2491	1.35559	1.18056	1.05769	1.03203	1.03691	1.14412	1.14017	1.27618
9.78	1.4	1.62	1.09	1.28108	1.10711	1.02549	1.59635	1.22188	1.27505	1.20472	1.28146	1.50121	1.49884	1.06351	1.35246	0.994638	1.17799	1.00333	0.984293	1.11212	1.377	1.04798	1.7602	1.00128	1.04698	1.64654	1.65488	1.94352	1.02632	1.33945	1.06882	1.4514	1.06906	1.02769	1.04423	1.12217	0.985658	1.20747	1.30718	1.16152	1.07692	1.05783	1.05363	1.14412	1.0906	1.23342
9.86	1.25	1.46	1.05	1.21622	1.08835	1.0075	1.44932	1.19792	1.20674	1.16586	1.23875	1.33172	1.3685	1.06351	1.30328	0.994638	1.13269	1.02667	0.984293	1.07842	1.35889	1.04798	1.7814	1.00128	1.04698	1.66568	1.65488	1.94352	1.02632	1.26606	1.06882	1.37077	1.06906	1.02769	1.04423	1.15837	1.04042	1.18665	1.25876	1.14248	1.07692	1.05783	1.05363	1.16747	1.0906	1.20491
9.95	1.21	1.36	1.07	1.16757	1.06959	1.04348	1.34429	1.15	1.18397	1.16586	1.21739	1.25908	1.28161	1.06351	1.22951	1.0134	1.08738	1.00333	0.984293	1.06157	1.34077	1.02303	1.7814	1.00128	1.02953	1.68483	1.63649	1.92193	1.02632	1.24771	1.05376	1.3103	1.08478	1.04572	1.04423	1.15837	1.04042	1.16583	1.23456	1.16152	1.09615	1.05783	1.05363	1.14412	1.07407	1.18632
10.03	1.15	1.28	1.03	1.13514	1.06959	1.0075	1.26027	1.15	1.1612	1.14643	1.17468	1.18644	1.23817	1.04265	1.20492	0.994638	1.08738	1.00333	0.984293	1.06157	1.28641	1.02303	1.80261	1.00128	1.02953	1.74227	1.63649	1.92193	1.02632	1.19266	1.05376	1.29014	1.06906	1.02769	1.04423	1.12217	1.05867	1.16583	1.23456	1.14248	1.11538	1.03203	1.05363	1.14412	1.07407	1.17019
10.11	1.13	1.24	1.05	1.11892	1.10711	1.02549	1.21826	1.12604	1.13843	1.16586	1.15332	1.16223	1.19472	1.04265	1.15574	0.994638	1.06472	1.00333	1.00524	1.04472	1.25017	1.02303	1.86623	1.00128	1.02953	1.74227	1.6181	1.90033	1.02632	1.21101	1.05376	1.24982	1.08478	1.02769	1.04423	1.12217	1.05867	1.16583	1.23456	1.16152	1.09615	1.05783	1.05363	1.14412	1.07407	1.1653
10.2	1.13	1.2	1.05	1.1027	1.14464	1.02549	1.17626	1.12604	1.13843	1.127	1.15332	1.16223	1.173	1.04265	1.13115	0.994638	1.06472	1.02667	1.00524	1.04472	1.21394	1.04798	1.80261	1.03466	1.02953	1.78056	1.6181	1.90033	1.02632	1.19266	1.03871	1.22966	1.06906	1.04572	1.04423	1.14027	1.04042	1.16583	1.23456	1.16152	1.11538	1.05783	1.05363	1.14412	1.07407	1.16179
10.28	1.13	1.18	1.03	1.1027	1.16341	1.02549	1.15525	1.12604	1.11566	1.14643	1.15332	1.13801	1.173	1.06351	1.15574	0.975871	1.06472	1.00333	0.984293	1.02787	1.1777	1.02303	1.84502	1.00128	1.02953	1.76141	1.59972	1.87874	1.02632	1.17431	1.05376	1.2095	1.06906	1.02769	1.01995	1.12217	1.04042	1.14501	1.23456	1.16152	1.11538	1.05783	1.05363	1.14412	1.07407	1.15468
10.36	1.11	1.16	1.03	1.1027	1.2197	1.02549	1.15525	1.12604	1.11566	1.14643	1.15332	1.13801	1.15128	1.04265	1.13115	1.0134	1.04207	1.00333	1.00524	1.02787	1.1777	1.02303	1.84502	1.03466	1.02953	1.78056	1.6181	1.90033	1.02632	1.19266	1.05376	1.2095	1.06906	1.04572	1.04423	1.12217	1.05867	1.14501	1.23456	1.14248	1.13462	1.05783	1.05363	1.14412	1.05755	1.15779
10.45	1.11	1.16	1.05	1.08649	1.23847	1.02549	1.13425	1.10208	1.11566	1.14643	1.15332	1.1138	1.12956	1.06351	1.10656	0.994638	1.01942	1.00333	0.984293	1.02787	1.15958	1.02303	1.86623	1.00128	1.02953	1.78056	1.59972	1.87874	1.02632	1.17431	1.06882	1.2095	1.06906	1.02769	1.04423	1.12217	1.04042	1.14501	1.21035	1.14248	1.13462	1.05783	1.05363	1.14412	1.07407	1.15219
10.53	1.11	1.16	1.03	1.08649	1.25723	1.0075	1.13425	1.12604	1.11566	1.14643	1.15332	1.1138	1.12956	1.06351	1.13115	0.975871	1.01942	1.00333	1.00524	1.02787	1.14146	1.04798	1.86623	1.00128	1.02953	1.79971	1.59972	1.87874	1.02632	1.15596	1.03871	1.2095	1.06906	1.02769	1.01995	1.14027	1.04042	1.14501	1.21035	1.14248	1.13462	1.05783	1.05363	1.14412	1.07407	1.15225
10.61	1.09	1.16	1.03	1.08649	1.25723	1.02549	1.13425	1.12604	1.11566	1.127	1.17468	1.13801	1.12956	1.06351	1.13115	0.994638	1.01942	1.00333	1.00524	1.04472	1.14146	1.02303	1.84502	1.03466	1.02953	1.79971	1.59972	1.85714	1.02632	1.17431	1.03871	1.18934	1.08478	1.02769	1.01995	1.12217	1.05867	1.14501	1.21035	1.14248	1.11538	1.05783	1.07036	1.16747	1.05755	1.15322
10.7	1.11	1.16	1.03	1.1027	1.25723	1.04348	1.13425	1.10208	1.0929	1.14643	1.15332	1.1138	1.12956	1.06351	1.10656	1.0134	1.01942	1.02667	0.984293	1.02787	1.12334	1.02303	1.84502	1.00128	1.02953	1.79971	1.58133	1.85714	1	1.15596	1.06882	1.18934	1.06906	1.04572	1.04423	1.12217	1.05867	1.14501	1.21035	1.16152	1.13462	1.05783	1.05363	1.14412	1.05755	1.15103
10.78	1.11	1.16	1.03	1.1027	1.23847	1.0075	1.11324	1.10208	1.11566	1.14643	1.15332	1.1138	1.12956	1.06351	1.13115	0.994638	1.01942	1.00333	0.984293	1.02787	1.12334	1.02303	1.90865	1.00128	1.04698	1.81885	1.59972	1.87874	1.02632	1.15596	1.03871	1.18934	1.06906	1.04572	1.01995	1.12217	1.05867	1.14501	1.21035	1.16152	1.11538	1.05783	1.05363	1.14412	1.05755	1.15153
10.86	1.09	1.16	1.03	1.1027	1.23847	1.0075	1.11324	1.10208	1.11566	1.14643	1.15332	1.08959	1.12956	1.06351	1.10656	0.994638	1.11003	1.02667	0.984293	1.02787	1.12334	1.02303	1.86623	1.00128	1.04698	1.81885	1.58133	1.83555	1	1.15596	1.03871	1.16919	1.08478	1.04572	1.04423	1.12217	1.04042	1.14501	1.21035	1.16152	1.11538	1.05783	1.05363	1.14412	1.07407	1.15004
10.95	1.09	1.14	1.03	1.08649	1.2197	1.0075	1.11324	1.12604	1.11566	1.14643	1.15332	1.1138	1.12956	1.04265	1.08197	0.994638	1.11003	1.00333	1.00524	1.04472	1.10523	1.04798	1.86623	1.00128	1.04698	1.838	1.58133	1.83555	1.02632	1.15596	1.05376	1.18934	1.06906	1.04572	1.01995	1.14027	1.04042	1.14501	1.21035	1.16152	1.11538	1.05783	1.05363	1.14412	1.07407	1.15066
11.03	1.09	1.14	1.03	1.08649	1.2197	1.02549	1.11324	1.10208	1.0929	1.127	1.17468	1.1138	1.12956	1.06351	1.10656	0.994638	1.11003	1.00333	1.00524	1.02787	1.10523	1.02303	1.86623	1.03466	1.02953	1.81885	1.58133	1.83555	1	1.15596	1.05376	1.16919	1.08478	1.04572	1.04423	1.12217	1.05867	1.14501	1.23456	1.14248	1.13462	1.05783	1.05363	1.16747	1.05755	1.15063
11.11	1.09	1.14	1.02	1.08649	1.23847	1.0075	1.11324	1.10208	1.11566	1.14643	1.15332	1.08959	1.10784	1.04265	1.10656	0.994638	1.11003	1.02667	0.984293	1.02787	1.10523	1.04798	1.88744	1.00128	1.02953	1.81885	1.56294	1.81395	1.02632	1.15596	1.03871	1.16919	1.08478	1.04572	1.04423	1.10407	1.05867	1.14501	1.21035	1.14248	1.13462	1.05783	1.07036	1.16747	1.07407	1.1489
11.2	1.09	1.14	1.03	1.08649	1.23847	1.02549	1.11324	1.12604	1.0929	1.14643	1.15332	1.08959	1.10784	1.06351	1.10656	0.994638	1.13269	0.98	1.02618	1.02787	1.10523	1.02303	1.86623	1.00128	1.04698	1.838	1.58133	1.83555	1.02632	1.15596	1.03871	1.14903	1.06906	1.04572	1.04423	1.12217	1.05867	1.12419	1.21035	1.14248	1.11538	1.03203	1.05363	1.14412	1.05755	1.14797
11.28	1.09	1.12	1.03	1.08649	1.25723	1.02549	1.11324	1.10208	1.0929	1.14643	1.15332	1.1138	1.10784	1.06351	1.13115	0.994638	1.20065	1.02667	1.02618	1.02787	1.08711	1.02303	1.86623	1.00128	1.04698	1.79971	1.58133	1.83555	1.02632	1.15596	1.03871	1.16919	1.06906	1.06375	1.04423	1.12217	1.04042	1.14501	1.23456	1.16152	1.11538	1.03203	1.05363	1.14412	1.05755	1.15165
11.36	1.09	1.12	1.05	1.07027	1.25723	1.0075	1.11324	1.12604	1.0929	1.14643	1.15332	1.08959	1.12956	1.06351	1.08197	0.994638	1.29126	0.98	1.02618	1.02787	1.08711	1.04798	1.86623	1.03466	1.04698	1.81885	1.54455	1.79236	1.02632	1.15596	1.05376	1.16919	1.08478	1.04572	1.04423	1.10407	1.05867	1.14501	1.21035	1.16152	1.13462	1.05783	1.05363	1.14412	1.05755	1.15239
11.45	1.07	1.14	1.03	1.08649	1.23847	1.0075	1.11324	1.12604	1.0929	1.14643	1.15332	1.08959	1.10784	1.04265	1.10656	0.994638	1.31392	1.02667	1.02618	1.04472	1.08711	1.02303	1.84502	1.00128	1.02953	1.81885	1.54455	1.81395	1.02632	1.13761	1.05376	1.16919	1.08478	1.04572	1.04423	1.10407	1.05867	1.14501	1.21035	1.16152	1.11538	1.03203	1.05363	1.14412	1.05755	1.15032
11.53	1.07	1.12	1.03	1.08649	1.25723	1.0075	1.13425	1.12604	1.0929	1.14643	1.13196	1.1138	1.12956	1.08436	1.10656	0.994638	1.29126	1.00333	1.02618	1.02787	1.08711	1.04798	1.86623	1.00128	1.02953	1.81885	1.52617	1.77076	1.02632	1.13761	1.05376	1.16919	1.06906	1.04572	1.01995	1.12217	1.05867	1.14501	1.21035	1.16152	1.13462	1.05783	1.03691	1.14412	1.05755	1.15064
11.61	1.09	1.12	1.03	1.08649	1.23847	1.02549	1.11324	1.12604	1.11566	1.14643	1.15332	1.08959	1.10784	1.06351	1.10656	0.994638	1.26861	1.00333	1.02618	1.02787	1.06899	1.02303	1.84502	1.00128	1.04698	1.81885	1.54455	1.79236	1.05263	1.15596	1.05376	1.14903	1.06906	1.04572	1.04423	1.12217	1.05867	1.14501	1.21035	1.14248	1.11538	1.05783	1.05363	1.14412	1.05755	1.15004
11.7	1.07	1.12	1.03	1.08649	1.23847	1.0075	1.11324	1.12604	1.0929	1.14643	1.15332	1.1138	1.10784	1.06351	1.10656	0.975871	1.29126	1.00333	1.02618	1.02787	1.06899	1.02303	1.84502	1.00128	1.04698	1.79971	1.52617	1.74917	1.02632	1.15596	1.05376	1.14903	1.08478	1.06375	1.04423	1.12217	1.05867	1.14501	1.21035	1.14248	1.15385	1.05783	1.05363	1.16747	1.05755	1.14906
11.78	1.09	1.12	1.03	1.08649	1.23847	1.0075	1.11324	1.12604	1.0929	1.14643	1.15332	1.08959	1.10784	1.06351	1.10656	0.994638	1.29126	1.00333	1.02618	1.02787	1.06899	1.04798	1.84502	1.03466	1.02953	1.81885	1.52617	1.74917	1.02632	1.15596	1.05376	1.14903	1.08478	1.02769	1.01995	1.12217	1.05867	1.14501	1.23456	1.16152	1.15385	1.05783	1.07036	1.12077	1.05755	1.14967
11.86	1.07	1.14	1.03	1.08649	1.2197	1.0075	1.11324	1.10208	1.0929	1.14643	1.17468	1.08959	1.08611	1.06351	1.10656	0.994638	1.2233	1.00333	1.02618	1.02787	1.06899	1.04798	1.84502	1.03466	1.04698	1.79971	1.50778	1.74917	1.02632	1.15596	1.03871	1.14903	1.06906	1.04572	1.04423	1.12217	1.05867	1.14501	1.21035	1.16152	1.15385	1.05783	1.05363	1.14412	1.05755	1.14662
11.95	1.07	1.14	1.02	1.07027	1.2197	1.0075	1.11324	1.10208	1.0929	1.14643	1.15332	1.08959	1.10784	1.06351	1.10656	1.0134	1.20065	1.02667	1.02618	1.04472	1.06899	1.04798	1.80261	1.03466	1.04698	1.79971	1.48939	1.70598	1.02632	1.15596	1.03871	1.14903	1.06906	1.04572	1.04423	1.10407	1.05867	1.14501	1.21035	1.14248	1.15385	1.05783	1.03691	1.16747	1.04103	1.1435
12.03	1.07	1.12	1.03	1.08649	1.2197	0.989505	1.11324	1.10208	1.0929	1.14643	1.15332	1.08959	1.10784	1.04265	1.08197	0.994638	1.17799	1.02667	1.02618	1.01102	1.06899	1.04798	1.82382	1.00128	1.02953	1.81885	1.50778	1.72757	1.02632	1.13761	1.03871	1.14903	1.08478	1.04572	1.01995	1.10407	1.05867	1.14501	1.21035	1.16152	1.15385	1.05783	1.05363	1.14412	1.05755	1.14126
12.11	1.07	1.12	1.03	1.08649	1.20094	1.02549	1.11324	1.07812	1.0929	1.14643	1.17468			1.06351		1.0134	1.17799	1.00333	1.04712	1.02787	1.06899	1.02303	1.80261	1.00128	1.02953	1.81885	1.48939	1.70598	1.02632	1.15596	1.03871	1.14903	1.08478	1.04572	1.01995	1.12217	1.05867	1.14501	1.23456	1.14248	1.15385	1.05783	1.05363	1.14412	1.05755	1.14527
	0	0	0									1.08959	1.08611		1.08197					1.02787	1.06899	1.02303	1.80261	1.00128	1.04698	1.81885	1.48939	1.68439	1.02632	1.15596	1.05376	1.14903	1.06906	1.04572	1.04423	1.08597	1.05867	1.14501	1.21035	1.14248	1.15385	1.05783	1.05363	1.14412	1.05755	1.05858
12.2	1.07	1.1	1.03	1.08649	1.20094	1.0075	1.11324	1.10208	1.0929	1.14643	1.17468	1.08959	1.08611	1.06351	1.08197	0.994638	1.13269	1.02667	1.04712																											1.08666
12.28	1.07	1.12	1.03	1.08649	1.2197	1.0075	1.09224	1.10208	1.0929	1.127	1.15332	1.08959	1.10784	1.06351	1.10656	0.994638	1.13269	1.02667	1.04712	1.01102	1.06899	1.02303	1.80261	1.00128	1.02953	1.79971	1.471	1.68439	1.02632	1.15596	1.05376	1.14903	1.08478	1.04572	1.04423	1.12217	1.07692	1.14501	1.21035	1.14248	1.13462	1.03203	1.03691	1.12077	1.04103	1.13741
12.36	1.07	1.12	1.05	1.08649	1.20094	1.0075	1.11324	1.10208	1.0929	1.127	1.15332	1.08959	1.08611	1.06351	1.08197	1.0134	1.11003	1.00333	1.04712	1.02787	1.08711	1.02303	1.7602	1.03466	1.04698	1.78056	1.471	1.68439	1.02632	1.15596	1.05376	1.14903	1.06906	1.04572	1.04423	1.10407	1.05867	1.14501	1.21035	1.16152	1.13462	1.05783	1.07036	1.16747	1.05755	1.1388
12.45	1.07	1.12	1.05	1.08649	1.18217	1.0075	1.09224	1.07812	1.0929	1.14643	1.15332	1.08959	1.08611	1.06351	1.10656	1.0134	1.11003	1.02667	1.02618	1.02787	1.06899	1.02303	1.7602	1.00128	1.04698	1.79971	1.45262	1.6412	1.02632	1.17431	1.05376	1.14903	1.06906	1.04572	1.04423	1.10407	1.05867	1.14501	1.21035	1.14248	1.13462	1.05783	1.07036	1.16747	1.04103	1.13594
12.53	1.09	1.12	1.07	1.08649	1.16341	1.0075	1.11324	1.10208	1.0929	1.16586	1.15332	1.08959	1.10784	1.06351	1.10656	0.994638	1.06472	1.00333	1.02618	1.02787	1.06899	1.02303	1.71778	1.03466	1.04698	1.79971	1.43423	1.6412	1.02632	1.15596	1.06882	1.14903	1.08478	1.06375	1.06852	1.12217	1.05867	1.14501	1.21035	1.16152	1.15385	1.05783	1.07036	1.14412	1.05755	1.13809
12.61	1.07	1.14	1.07	1.1027	1.14464	1.0075	1.09224	1.10208	1.11566	1.14643	1.17468	1.1138	1.10784	1.06351	1.10656	1.0134	1.08738	1.02667	1.04712	1.02787	1.06899	1.04798	1.67537	1.03466	1.04698	1.76141	1.41584	1.6196	1.02632	1.15596	1.05376	1.14903	1.08478	1.06375	1.04423	1.08597	1.05867	1.16583	1.21035	1.16152	1.15385	1.05783	1.07036	1.14412	1.05755	1.13722
12.7	1.07	1.14	1.07	1.11892	1.14464	1.02549	1.11324	1.07812	1.13843	1.16586	1.17468	1.1138	1.10784	1.08436	1.13115	1.0134	1.08738	1.00333	1.04712	1.04472	1.06899	1.02303	1.63295	1.03466	1.04698	1.78056	1.41584	1.59801	1.02632	1.17431	1.05376	1.14903	1.08478	1.04572	1.06852	1.10407	1.07692	1.14501	1.21035	1.18056	1.15385	1.05783	1.07036	1.14412	1.05755	1.13948
12.78	1.09	1.16	1.09	1.11892	1.10711	1.02549	1.11324	1.10208	1.11566	1.14643	1.15332	1.1138	1.10784	1.08436	1.15574	1.0134	1.06472	1.02667	1.02618	1.02787	1.06899	1.02303	1.56933	1.03466	1.04698	1.76141	1.43423	1.59801	1.02632	1.17431	1.05376	1.16919	1.06906	1.04572	1.04423	1.10407	1.05867	1.14501	1.21035	1.16152	1.15385	1.05783	1.07036	1.14412	1.05755	1.13612
12.86	1.09	1.16	1.07	1.1027	1.10711	1.0075	1.11324	1.10208	1.13843	1.14643	1.15332	1.1138	1.10784	1.10521	1.15574	1.0134	1.06472	1.00333	1.02618	1.04472	1.08711	1.02303	1.50571	1.03466	1.04698	1.74227	1.39745	1.57641	1.02632	1.19266	1.03871	1.16919	1.08478	1.06375	1.06852	1.12217	1.07692	1.14501	1.21035	1.16152	1.13462	1.05783	1.08708	1.16747	1.05755	1.13564
12.95	1.11	1.16	1.11	1.11892	1.08835	1.0075	1.13425	1.10208	1.11566	1.127	1.15332	1.1138	1.12956	1.10521	1.18033	1.0134	1.06472	1.02667	1.04712	1.04472	1.08711	1.02303	1.4633	1.03466	1.02953	1.74227	1.39745	1.57641	1.02632	1.17431	1.05376	1.18934	1.10051	1.04572	1.06852	1.12217	1.05867	1.16583	1.21035	1.16152	1.11538	1.05783	1.07036	1.16747	1.04103	1.13634
13.03	1.13	1.16	1.09	1.11892	1.08835	1.0075	1.11324	1.12604	1.11566	1.14643	1.15332	1.13801	1.10784	1.12607	1.18033	1.0134	1.04207	1.02667	1.04712	1.04472	1.08711	1.04798	1.39967	1.03466	1.04698	1.72312	1.37907	1.55482	1.02632	1.17431	1.03871	1.2095	1.08478	1.04572	1.04423	1.10407	1.07692	1.16583	1.23456	1.16152	1.11538	1.05783	1.07036	1.16747	1.05755	1.1352
13.11	1.11	1.18	1.09	1.11892	1.08835	1.0075	1.13425	1.10208	1.13843	1.14643	1.13196	1.1138	1.12956	1.12607	1.20492	1.0134	1.01942	1.00333	1.04712	1.04472	1.10523	1.04798	1.37847	1.00128	1.04698	1.72312	1.39745	1.55482	1.02632	1.19266	1.03871	1.2095	1.08478	1.06375	1.04423	1.12217	1.04042	1.14501	1.23456	1.16152	1.13462	1.05783	1.07036	1.16747	1.05755	1.1346
13.2	1.13	1.16	1.09	1.13514	1.06959	0.989505	1.15525	1.12604	1.11566	1.127	1.13196	1.1138	1.12956	1.12607	1.20492	0.994638	1.01942	1.02667	1.02618	1.04472	1.08711	1.02303	1.33605	1.03466	1.04698	1.70398	1.37907	1.53322	1.02632	1.19266	1.05376	1.22966	1.08478	1.06375	1.04423	1.14027	1.05867	1.16583	1.23456	1.18056	1.13462	1.05783	1.08708	1.16747	1.05755	1.13422
13.28	1.13	1.18	1.09	1.11892	1.08835	1.0075	1.15525	1.12604	1.11566	1.127	1.13196	1.1138	1.12956	1.12607	1.22951	1.0134	1.04207	1.02667	1.02618	1.04472	1.10523	1.04798	1.31485	1.03466	1.06443	1.70398	1.36068	1.51163	1.02632	1.21101	1.05376	1.22966	1.10051	1.04572	1.04423	1.12217	1.07692	1.16583	1.25876	1.16152	1.09615	1.05783	1.07036	1.19082	1.05755	1.13634
13.36	1.13	1.18	1.11	1.15135	1.06959	1.0075	1.17626	1.12604	1.11566	1.127	1.13196	1.13801	1.15128	1.14692	1.20492	1.0134	1.01942	1.02667	1.04712	1.06157	1.08711	1.04798	1.27243	1.03466	1.04698	1.68483	1.36068	1.51163	1.02632	1.19266	1.05376	1.22966	1.10051	1.04572	1.04423	1.12217	1.05867	1.16583	1.25876	1.18056	1.11538	1.05783	1.08708	1.16747	1.05755	1.13656
13.45	1.15	1.2	1.11	1.13514	1.06959	1.0075	1.17626	1.12604	1.13843	1.127	1.1106	1.13801	1.15128	1.14692	1.22951	1.0134	1.01942	1.00333	1.02618	1.06157	1.10523	1.04798	1.27243	1.00128	1.06443	1.66568	1.36068	1.49003	1.02632	1.19266	1.06882	1.22966	1.10051	1.04572	1.04423	1.14027	1.07692	1.16583	1.28297	1.18056	1.11538	1.05783	1.07036	1.19082	1.07407	1.13802
13.53	1.15	1.18	1.11	1.13514	1.08835	1.0075	1.19726	1.12604	1.13843	1.127	1.1106	1.1138	1.15128	1.16777	1.22951	1.0134	1.04207	1.00333	1.02618	1.04472	1.10523	1.04798	1.27243	1.03466	1.06443	1.64654	1.34229	1.49003	1.02632	1.21101	1.05376	1.24982	1.10051	1.06375	1.06852	1.14027	1.05867	1.16583	1.25876	1.19961	1.09615	1.08363	1.07036	1.19082	1.05755	1.13914
13.61	1.13	1.18	1.11	1.13514	1.06959	0.989505	1.17626	1.12604	1.11566	1.10756	1.13196	1.1138	1.173	1.14692	1.2541	0.994638	1.01942	1.00333	1.02618	1.06157	1.10523	1.04798	1.23002	1.03466	1.06443	1.62739	1.34229	1.49003	1.02632	1.21101	1.05376	1.26998	1.10051	1.06375	1.04423	1.12217	1.07692	1.16583	1.25876	1.19961	1.11538	1.05783	1.07036	1.19082	1.05755	1.13537
13.7	1.15	1.2	1.11	1.13514	1.06959	1.0075	1.17626	1.15	1.11566	1.10756	1.13196	1.1138	1.173	1.16777	1.22951	1.0134	1.01942	1.00333	1.02618	1.06157	1.10523	1.04798	1.23002	1.03466	1.06443	1.60825	1.34229	1.46844	1.05263	1.22936	1.05376	1.24982	1.10051	1.06375	1.06852	1.14027	1.05867	1.16583	1.28297	1.18056	1.11538	1.05783	1.08708	1.19082	1.07407	1.13855
13.78	1.17	1.18	1.12	1.15135	1.06959	1.0075	1.19726	1.15	1.11566	1.10756	1.13196	1.13801	1.15128	1.16777	1.22951	1.0134	0.996764	1.02667	1.02618	1.04472	1.12334	1.04798	1.20881	1.03466	1.06443	1.5891	1.3239	1.49003	1.02632	1.21101	1.05376	1.26998	1.10051	1.06375	1.04423	1.14027	1.07692	1.16583	1.28297	1.18056	1.09615	1.05783	1.08708	1.19082	1.05755	1.1374
13.86	1.15	1.18	1.11	1.13514	1.06959	0.989505	1.19726	1.15	1.11566	1.10756	1.13196	1.13801	1.173	1.14692	1.2541	0.994638	0.996764	1.00333	1.04712	1.06157	1.10523	1.04798	1.23002	1.03466	1.06443	1.56996	1.3239	1.46844	1.02632	1.22936	1.05376	1.26998	1.11623	1.06375	1.06852	1.14027	1.07692	1.18665	1.28297	1.19961	1.07692	1.05783	1.07036	1.19082	1.05755	1.13699
13.95	1.15	1.2	1.11	1.13514	1.06959	1.0075	1.17626	1.15	1.11566	1.08813	1.1106	1.13801	1.173	1.14692	1.2541	0.994638	0.996764	1.00333	1.02618	1.06157	1.10523	1.04798	1.20881	1.03466	1.08188	1.56996	1.3239	1.46844	1.02632	1.21101	1.05376	1.26998	1.10051	1.06375	1.04423	1.14027	1.07692	1.18665	1.28297	1.18056	1.07692	1.05783	1.07036	1.19082	1.07407	1.13456
14.03	1.17	1.18	1.11	1.13514	1.08835	0.989505	1.17626	1.15	1.11566	1.08813	1.1106	1.13801	1.173	1.14692	1.2541	0.994638	1.01942	1.02667	1.02618	1.06157	1.10523	1.04798	1.20881	1.03466	1.08188	1.53166	1.30552	1.42525	1.02632	1.21101	1.03871	1.24982	1.10051	1.04572	1.04423	1.15837	1.07692	1.18665	1.30718	1.19961	1.09615	1.05783	1.07036	1.19082	1.05755	1.13362
14.11	1.15	1.18	1.11	1.11892	1.06959	1.0075	1.17626	1.15	1.11566	1.08813	1.1106	1.13801	1.173	1.16777	1.2541	1.0134	0.996764	1.02667	1.02618	1.06157	1.10523	1.04798	1.1876	1.03466	1.06443	1.51252	1.3239	1.44684	1.02632	1.21101	1.03871	1.26998	1.10051	1.08178	1.04423	1.14027	1.05867	1.18665	1.28297	1.19961	1.09615	1.05783	1.07036	1.19082	1.05755	1.13268
14.2	1.15	1.18	1.11	1.13514	1.08835	1.0075	1.19726	1.15	1.13843	1.10756	1.1106	1.1138	1.15128	1.16777	1.2541	0.994638	0.996764	1.02667	1.00524	1.06157	1.10523	1.04798	1.16639	1.03466	1.08188	1.49337	1.30552	1.42525	1.02632	1.21101	1.05376	1.26998	1.10051	1.06375	1.04423	1.14027	1.07692	1.18665	1.25876	1.19961	1.11538	1.05783	1.08708	1.19082	1.07407	1.13253
14.28	1.15	1.18	1.11	1.13514	1.08835	1.0075	1.19726	1.15	1.11566	1.08813	1.1106	1.13801	1.173	1.16777	1.22951	0.994638	0.996764	1.02667	1.00524	1.06157	1.10523	1.04798	1.1876	1.03466	1.06443	1.49337	1.30552	1.42525	1.02632	1.21101	1.03871	1.26998	1.10051	1.06375	1.04423	1.14027	1.05867	1.18665	1.28297	1.19961	1.09615	1.05783	1.07036	1.19082	1.07407	1.13115
14.36	1.15	1.18	1.09	1.13514	1.06959	1.0075	1.19726	1.17396	1.11566	1.10756	1.1106	1.1138	1.173	1.14692	1.22951	1.0134	0.97411	1.00333	1.00524	1.07842	1.10523	1.04798	1.1876	1.03466	1.06443	1.47423	1.28713	1.42525	1.02632	1.22936	1.03871	1.26998	1.08478	1.04572	1.04423	1.12217	1.05867	1.18665	1.28297	1.19961	1.09615	1.08363	1.07036	1.21417	1.07407	1.12953
14.45	1.15	1.18	1.09	1.11892	1.08835	1.0075	1.21826	1.17396	1.11566	1.08813	1.13196	1.1138	1.173	1.16777	1.22951	1.0134	0.996764	1.02667	1.02618	1.06157	1.10523	1.04798	1.16639	1.03466	1.06443	1.45508	1.30552	1.40365	1.02632	1.22936	1.05376	1.26998	1.08478	1.04572	1.04423	1.14027	1.07692	1.18665	1.28297	1.21865	1.11538	1.05783	1.08708	1.19082	1.07407	1.13198
14.53	1.15	1.16	1.12	1.11892	1.06959	1.02549	1.19726	1.17396	1.11566	1.08813	1.1106	1.13801	1.19472	1.14692	1.22951	0.994638	0.97411	1.00333	1.00524	1.06157	1.10523	1.04798	1.16639	1.03466	1.04698	1.43594	1.28713	1.40365	1.05263	1.21101	1.05376	1.26998	1.10051	1.04572	1.04423	1.14027	1.07692	1.18665	1.25876	1.19961	1.11538	1.05783	1.08708	1.19082	1.07407	1.12824
14.61	1.13	1.16	1.11	1.1027	1.06959	1.0075	1.21826	1.17396	1.11566	1.08813	1.13196	1.13801	1.173	1.16777	1.2541	0.994638	0.97411	1.02667	1.00524	1.06157	1.10523	1.04798	1.1876	1.03466	1.06443	1.43594	1.28713	1.40365	1.02632	1.19266	1.03871	1.26998	1.10051	1.04572	1.04423	1.15837	1.05867	1.16583	1.28297	1.19961	1.09615	1.05783	1.08708	1.19082	1.07407	1.12798
14.7	1.15	1.18	1.11	1.11892	1.06959	1.0075	1.17626	1.17396	1.11566	1.08813	1.13196	1.13801	1.19472	1.16777	1.20492	0.994638	0.97411	1.02667	1.00524	1.07842	1.12334	1.04798	1.16639	1.03466	1.06443	1.41679	1.26874	1.38206	1.05263	1.22936	1.05376	1.26998	1.10051	1.04572	1.04423	1.14027	1.07692	1.16583	1.28297	1.19961	1.09615	1.05783	1.07036	1.19082	1.0906	1.12841
14.78	1.15	1.16	1.11	1.11892	1.06959	1.0075	1.21826	1.17396	1.11566	1.08813	1.1106	1.13801	1.19472	1.18863	1.20492	0.994638	0.97411	1.02667	1.00524	1.06157	1.10523	1.04798	1.16639	1.03466	1.06443	1.39764	1.26874	1.36047	1.02632	1.22936	1.05376	1.26998	1.10051	1.08178	1.06852	1.15837	1.07692	1.18665	1.28297	1.19961	1.09615	1.05783	1.07036	1.19082	1.07407	1.12846
14.86	1.13	1.16	1.11	1.11892	1.08835	1.0075	1.19726	1.17396	1.11566	1.08813	1.13196	1.1138	1.19472	1.16777	1.22951	0.994638	0.97411	1.02667	1.00524	1.04472	1.10523	1.04798	1.1876	1.00128	1.06443	1.39764	1.26874	1.38206	1.02632	1.21101	1.05376	1.26998	1.10051	1.06375	1.04423	1.15837	1.07692	1.16583	1.25876	1.18056	1.09615	1.08363	1.08708	1.19082	1.07407	1.12599
14.95	1.13	1.16	1.11	1.1027	1.06959	1.0075	1.19726	1.17396	1.11566	1.08813	1.13196	1.13801	1.21645	1.16777	1.20492	0.994638	0.97411	1.00333	1.00524	1.04472	1.10523	1.04798	1.16639	1.03466	1.06443	1.3785	1.26874	1.36047	1.02632	1.21101	1.03871	1.26998	1.11623	1.06375	1.04423	1.15837	1.07692	1.18665	1.25876	1.18056	1.11538	1.08363	1.07036	1.19082	1.07407	1.12507
15.03	1.15	1.16	1.11	1.11892	1.08835	1.0075	1.19726	1.19792	1.11566	1.08813	1.13196	1.1138	1.19472	1.16777	1.20492	0.994638	0.951456	1.02667	1.00524	1.04472	1.10523	1.04798	1.1876	1.03466	1.06443	1.3785	1.25035	1.36047	1.05263	1.22936	1.05376	1.24982	1.10051	1.08178	1.04423	1.14027	1.07692	1.16583	1.28297	1.19961	1.09615	1.05783	1.08708	1.19082	1.07407	1.12628
15.11	1.15	1.16	1.11	1.1027	1.06959	0.989505	1.17626	1.17396						1.14692		1.0134	0.97411	1.00333	1.00524	1.04472	1.10523	1.04798	1.16639	1.03466	1.06443	1.34021	1.26874	1.36047	1.05263	1.22936	1.03871	1.24982	1.10051	1.06375	1.04423	1.14027	1.07692	1.18665	1.25876	1.19961	1.09615	1.05783	1.07036	1.19082	1.07407	1.11893
	0	0	0						1.0929	1.08813	1.1106	1.1138	1.21645		1.20492	0.994638	0.97411	1.02667	1.00524	1.06157	1.10523	1.04798	1.16639	1.03466	1.06443	1.34021	1.23197	1.33887	1.02632	1.22936	1.05376	1.24982	1.10051	1.04572	1.04423	1.15837	1.07692	1.18665	1.25876	1.19961	1.09615	1.05783	1.07036	1.19082	1.07407	1.03431
15.2	1.13	1.14	1.11	1.1027	1.08835	1.0075	1.19726	1.17396	1.11566	1.08813	1.13196	1.13801	1.23817	1.16777	1.18033															1.22936	1.03871	1.26998	1.08478	1.06375	1.04423	1.15837	1.07692									1.12939
15.28	1.15	1.16	1.09	1.1027	1.10711	1.0075	1.19726	1.17396	1.11566	1.08813	1.13196	1.1138	1.23817		1.18033	0.994638	0.996764	1.02667	1.00524	1.06157	1.08711	1.04798	1.16639	1.03466	1.06443	1.34021	1.23197	1.31728	1.02632									1.18665	1.25876	1.19961	1.11538	1.05783	1.07036	1.19082	1.0906	1.12299
15.36	1.13	1.16	1.09	1.11892	1.06959	1.0075	1.17626	1.17396	1.11566	1.08813	1.13196	1.1138	1.21645	1.14692	1.18033	0.994638	0.97411	1.02667	1.00524	1.06157	1.08711	1.04798	1.16639	1.03466	1.04698	1.32106	1.23197	1.31728	1.05263	1.21101	1.05376	1.24982	1.10051	1.06375	1.04423	1.15837	1.07692	1.16583	1.28297	1.18056	1.09615	1.05783	1.07036	1.19082	1.07407	1.11922
15.45	1.13	1.16	1.09	1.1027	1.06959	0.989505	1.19726	1.17396	1.11566	1.0687	1.1106	1.1138	1.21645	1.16777	1.20492	0.994638	0.97411	1.00333	1.00524	1.04472	1.08711	1.04798	1.16639	1.03466	1.06443	1.30191	1.23197	1.31728	1.02632	1.22936	1.05376	1.22966	1.08478	1.06375	1.04423	1.15837	1.07692	1.16583	1.28297	1.18056	1.11538	1.05783	1.07036	1.19082	1.07407	1.11755
15.53	1.13	1.16	1.11	1.08649	1.08835	1.0075	1.15525	1.15	1.11566	1.08813	1.13196	1.13801	1.21645	1.16777	1.20492	0.994638	0.97411	1.02667	1.02618	1.04472	1.08711	1.04798	1.16639	1.03466	1.06443	1.30191	1.23197	1.31728	1.05263	1.22936	1.05376	1.22966	1.10051	1.06375	1.06852	1.14027	1.05867	1.16583	1.25876	1.18056	1.11538	1.05783	1.07036	1.19082	1.07407	1.11954
15.61	1.15	1.16	1.11	1.08649	1.08835	1.0075	1.17626	1.15	1.0929	1.08813	1.13196	1.1138	1.21645	1.14692	1.20492	0.994638	0.97411	1.02667	1.02618	1.04472	1.08711	1.04798	1.16639	1.00128	1.06443	1.30191	1.23197	1.29568	1.05263	1.22936	1.05376	1.24982	1.10051	1.04572	1.04423	1.15837	1.05867	1.16583	1.25876	1.18056	1.09615	1.08363	1.07036	1.19082	1.07407	1.11778
15.7	1.13	1.16	1.09	1.08649	1.08835	0.989505	1.17626	1.15	1.0929	1.08813	1.13196	1.08959	1.19472	1.12607	1.18033	0.994638	0.97411	1.02667	1.02618	1.04472	1.08711	1.04798	1.16639	1.03466	1.04698	1.32106	1.21358	1.29568	1.02632	1.21101	1.03871	1.24982	1.08478	1.06375	1.04423	1.12217	1.05867	1.16583	1.25876	1.16152	1.09615	1.05783	1.07036	1.19082	1.05755	1.11139
15.78	1.15	1.14	1.07	1.08649	1.08835	1.02549	1.15525	1.15	1.0929	1.0687	1.13196	1.1138	1.19472	1.14692	1.18033	0.994638	0.97411	1.00333	1.02618	1.04472	1.06899	1.04798	1.1876	1.03466	1.02953	1.32106	1.21358	1.31728	1.05263	1.21101	1.03871	1.22966	1.10051	1.06375	1.04423	1.14027	1.05867	1.16583	1.25876	1.18056	1.13462	1.05783	1.07036	1.16747	1.05755	1.11313
15.86	1.13	1.14	1.09	1.08649	1.08835	1.0075	1.15525	1.15		1.0687	1.1106	1.1138	1.19472	1.14692	1.18033	0.994638	0.97411	1.02667	1.02618	1.04472	1.06899	1.04798	1.20881	1.00128	1.02953	1.32106	1.21358	1.31728	1.05263	1.21101	1.03871	1.22966	1.08478	1.06375	1.04423	1.12217	1.07692	1.16583	1.25876	1.18056	1.11538	1.05783	1.07036	1.19082	1.05755	1.11269
15.95	1.15	1.14	1.07	1.07027	1.08835	1.0075	1.15525	1.15	1.0929	1.0687	1.1106	1.1138	1.19472	1.14692	1.18033	0.994638	0.97411	1.00333	1.00524	1.04472	1.06899	1.04798	1.1876	1.00128	1.04698	1.34021	1.23197	1.31728	1.02632	1.19266	1.03871	1.22966	1.10051	1.04572	1.06852	1.14027	1.07692	1.14501	1.23456	1.16152	1.11538	1.05783	1.05363	1.16747	1.05755	1.10924
16.03	1.11	1.14	1.07	1.08649	1.05082	1.0075	1.17626	1.15	1.11566	1.08813	1.1106	1.1138	1.173	1.12607	1.18033	0.975871	0.97411	1.00333	1.00524	1.02787	1.06899	1.04798	1.20881	1.00128	1.04698	1.34021	1.23197	1.33887	1.02632	1.21101	1.05376	1.22966	1.08478	1.06375	1.04423	1.14027	1.07692	1.12419	1.18614	1.12344	1.11538	1.03203	1.03691	1.14412	1.04103	1.10454
16.11	1.13	1.14	1.07	1.08649	1.06959	1.0075	1.17626	1.15	1.11566	1.0687	1.13196	1.08959	1.10784	1.12607	1.15574	0.975871	0.996764	1.00333	1.02618	1.02787	1.06899	1.04798	1.23002	1.00128	1.04698	1.32106	1.23197	1.33887	1.05263	1.21101	1.05376	1.22966	1.08478	1.06375	1.04423	1.15837	1.07692	1.10337	1.18614	1.12344	1.11538	1.05783	1.07036	1.19082	1.04103	1.1068
16.2	1.13	1.14	1.07	1.07027	1.06959	0.989505	1.15525	1.17396	1.0929	1.08813	1.1106	1.08959	1.19472	1.12607	1.15574	0.975871	0.97411	1.00333	1.02618	1.04472	1.05087	1.04798	1.23002	1.03466	1.04698	1.34021	1.25035	1.33887	1.02632	1.21101	1.05376	1.2095	1.08478	1.06375	1.06852	1.12217	1.05867	1.10337	1.21035	1.12344	1.13462	1.05783	1.07036	1.16747	1.04103	1.10728
16.28	1.13	1.14	1.07	1.08649	1.05082	1.0075	1.17626	1.17396	1.0929	1.0687	1.1106	1.08959	1.173	1.14692	1.15574	0.994638	0.996764	1.00333	1.02618	1.04472	1.06899	1.07294	1.23002	1.00128	1.04698	1.32106	1.23197	1.33887	1.05263	1.19266	1.05376	1.2095	1.08478	1.04572	1.04423	1.14027	1.05867	1.12419	1.21035	1.12344	1.15385	1.03203	1.07036	1.14412	1.04103	1.10737
16.36	1.13	1.14	1.07	1.07027	1.05082	0.989505	1.15525	1.15	1.0929	1.0687	1.1106	1.1138	1.173	1.12607	1.15574	0.994638	0.996764	1.02667	1.02618	1.04472	1.05087	1.04798	1.25122	1.00128	1.04698	1.34021	1.25035	1.36047	1.07895	1.21101	1.03871	1.2095	1.06906	1.06375	1.04423	1.12217	1.05867	1.12419	1.21035	1.12344	1.15385	1.03203	1.05363	1.16747	1.04103	1.10749
16.45	1.11	1.14	1.09	1.07027	1.05082	1.02549	1.15525	1.15	1.0929	1.08813	1.1106	1.08959	1.173	1.12607	1.15574	0.994638	0.97411	0.98	1.02618	1.02787	1.06899	1.04798	1.29364	1.03466	1.04698	1.35935	1.25035	1.36047	1.07895	1.19266	1.03871	1.18934	1.10051	1.06375	1.04423	1.14027	1.05867	1.12419	1.18614	1.1044	1.15385	1.03203	1.07036	1.16747	1.05755	1.1088
16.53	1.11	1.12	1.07	1.07027	1.05082	1.0075	1.15525	1.15	1.0929	1.0687	1.1106	1.08959	1.173	1.12607	1.15574	0.975871	0.97411	1.00333	1.02618	1.02787	1.05087	1.04798	1.31485	1.03466	1.04698	1.34021	1.25035	1.36047	1.05263	1.19266	1.03871	1.2095	1.08478	1.06375	1.04423	1.12217	1.05867	1.14501	1.23456	1.14248	1.17308	1.03203	1.05363	1.14412	1.04103	1.10749
16.61	1.13	1.14	1.07	1.07027	1.05082	1.0075	1.15525	1.12604	1.0929	1.08813	1.1106	1.08959	1.173	1.12607	1.15574	0.994638	0.996764	0.98	1.02618	1.04472	1.06899	1.04798	1.35726	1.03466	1.04698	1.34021	1.25035	1.36047	1.05263	1.21101	1.03871	1.18934	1.06906	1.06375	1.04423	1.12217	1.05867	1.14501	1.23456	1.16152	1.19231	1.05783	1.07036	1.16747	1.05755	1.1127
16.7	1.13	1.14	1.05	1.08649	1.05082	1.0075	1.15525	1.12604	1.0929	1.04927	1.13196	1.08959	1.173	1.12607	1.15574	0.975871	0.996764	1.00333	1.02618	1.02787	1.06899	1.04798	1.37847	1.03466	1.04698	1.32106	1.25035	1.33887	1.13158	1.19266	1.05376	1.18934	1.08478	1.04572	1.04423	1.10407	1.05867	1.14501	1.25876	1.16152	1.21154	1.05783	1.07036	1.16747	1.05755	1.11371
16.78	1.13	1.14	1.07	1.07027	1.05082	0.989505	1.13425	1.12604	1.0929	1.0687	1.13196	1.08959	1.173	1.10521	1.15574	0.994638	0.97411	1.00333	1.02618	1.04472	1.06899	1.04798	1.42088	1.03466	1.04698	1.35935	1.25035	1.36047	1.10526	1.17431	1.03871	1.18934	1.06906	1.04572	1.04423	1.12217	1.05867	1.16583	1.23456	1.16152	1.21154	1.05783	1.07036	1.19082	1.07407	1.11499
16.86	1.13	1.14	1.05	1.08649	1.05082	1.0075	1.15525	1.12604	1.07013	1.0687	1.1106	1.08959	1.173	1.10521	1.15574	0.994638	1.04207	1.00333	1.02618	1.04472	1.08711	1.04798	1.42088	1.03466	1.04698	1.35935	1.25035	1.36047	1.07895	1.19266	1.03871	1.18934	1.06906	1.04572	1.04423	1.10407	1.05867	1.16583	1.23456	1.18056	1.21154	1.05783	1.08708	1.19082	1.05755	1.11656
16.95	1.13	1.14	1.07	1.08649	1.06959	1.0075	1.15525	1.15	1.11566	1.0687	1.1106	1.1138	1.173	1.12607	1.13115	0.975871	1.01942	1.02667	1.04712	1.04472	1.06899	1.04798	1.44209	1.03466	1.06443	1.3785	1.25035	1.36047	1.13158	1.19266	1.03871	1.18934	1.08478	1.04572	1.04423	1.10407	1.05867	1.16583	1.21035	1.16152	1.19231	1.08363	1.07036	1.16747	1.05755	1.12017
17.03	1.13	1.14	1.07	1.05405	1.08835	1.0075	1.13425	1.12604	1.0929	1.0687	1.13196	1.08959	1.173	1.12607	1.15574	0.975871	1.04207	1.00333	1.04712	1.04472	1.06899	1.04798	1.4633	1.03466	1.04698	1.3785	1.23197	1.31728	1.10526	1.19266	1.03871	1.18934	1.06906	1.04572	1.04423	1.12217	1.05867	1.16583	1.23456	1.16152	1.21154	1.08363	1.07036	1.16747	1.07407	1.11835
17.11	1.13	1.12	1.05	1.08649	1.08835	1.0075	1.15525	1.12604	1.0929	1.0687	1.13196	1.08959	1.173	1.12607	1.15574	0.994638	1.15534	1.00333	1.02618	1.04472	1.06899	1.04798	1.4845	1.03466	1.04698	1.39764	1.25035	1.33887	1.07895	1.17431	1.03871	1.18934	1.06906	1.06375	1.04423	1.10407	1.05867	1.16583	1.25876	1.14248	1.19231	1.05783	1.07036	1.16747	1.05755	1.12065
17.2	1.11	1.14	1.07	1.07027	1.10711	1.0075	1.15525	1.12604	1.11566	1.08813	1.08924	1.1138	1.173	1.12607	1.15574	0.994638	1.15534	1.00333	1.02618	1.02787	1.06899	1.04798	1.50571	1.03466	1.06443	1.39764	1.25035	1.36047	1.07895	1.17431	1.03871	1.16919	1.06906	1.04572	1.04423	1.12217	1.05867	1.14501	1.25876	1.16152	1.19231	1.05783	1.08708	1.16747	1.05755	1.12253
17.28	1.11	1.12	1.05	1.07027	1.10711	1.02549	1.11324	1.12604	1.0929	1.0687	1.13196	1.1138	1.173	1.12607	1.13115	0.994638	1.13269	1.00333	1.00524	1.02787	1.08711	1.04798	1.52692	1.00128	1.02953	1.41679	1.25035	1.33887	1.07895	1.17431	1.05376	1.18934	1.06906	1.04572	1.04423	1.12217	1.05867	1.16583	1.23456	1.16152	1.21154	1.05783	1.07036	1.16747	1.05755	1.11967
17.36	1.11	1.14	1.05	1.07027	1.14464	1.0075	1.13425	1.12604	1.0929	1.0687	1.1106	1.1138	1.15128	1.12607	1.15574	0.994638	1.11003	1.02667	1.00524	1.02787	1.06899	1.04798	1.54812	1.03466	1.04698	1.43594	1.25035	1.36047	1.05263	1.17431	1.03871	1.16919	1.08478	1.04572	1.04423	1.10407	1.05867	1.16583	1.25876	1.16152	1.21154	1.08363	1.07036	1.16747	1.05755	1.12242
17.45	1.11	1.12	1.05	1.07027	1.12588	1.0075	1.13425	1.12604	1.0929	1.0687	1.13196	1.08959	1.173	1.12607	1.15574	0.975871	1.06472	1.00333	1.02618	1.02787	1.06899	1.04798	1.56933	1.00128	1.04698	1.41679	1.25035	1.36047	1.05263	1.19266	1.03871	1.16919	1.06906	1.04572	1.04423	1.12217	1.05867	1.16583	1.23456	1.14248	1.21154	1.08363	1.07036	1.16747	1.05755	1.1193
17.53	1.11	1.14	1.05	1.07027	1.14464	1.0075	1.13425	1.12604	1.0929	1.0687	1.1106	1.08959	1.15128	1.12607	1.13115	0.994638	1.06472	1.00333	1.00524	1.04472	1.06899	1.04798	1.59054	1.00128	1.04698	1.43594	1.23197	1.33887	1.05263	1.17431	1.03871	1.16919	1.06906	1.04572	1.04423	1.08597	1.04042	1.14501	1.23456	1.16152	1.21154	1.05783	1.07036	1.16747	1.05755	1.11676
17.61	1.11	1.12	1.05	1.07027	1.18217	1.02549	1.11324	1.12604	1.0929	1.0687	1.1106	1.08959	1.15128	1.12607	1.13115	0.994638	1.13269	1.00333	1.02618	1.04472	1.06899	1.04798	1.63295	1.03466	1.04698	1.43594	1.21358	1.31728	1.05263	1.19266	1.03871	1.16919	1.05334	1.04572	1.04423	1.12217	1.05867	1.14501	1.23456	1.16152	1.21154	1.05783	1.07036	1.16747	1.05755	1.12112
17.7	1.11	1.14	1.05	1.08649	1.18217	1.02549	1.13425	1.12604	1.0929	1.0687	1.1106	1.08959	1.15128	1.12607	1.13115	0.994638	1.20065	1.00333	1.02618	1.02787	1.05087	1.04798	1.63295	1.03466	1.02953	1.43594	1.19519	1.29568	1.10526	1.17431	1.05376	1.16919	1.08478	1.04572	1.04423	1.10407	1.05867	1.16583	1.25876	1.16152	1.23077	1.08363	1.08708	1.19082	1.05755	1.12614
17.78	1.11	1.12	1.05	1.07027	1.20094	1.0075	1.13425	1.12604	1.0929	1.0687	1.1106	1.08959	1.173	1.14692	1.13115	0.994638	1.49515	1.00333	1.02618	1.02787	1.05087	1.04798	1.65416	1.03466	1.04698	1.43594	1.21358	1.27409	1.10526	1.19266	1.03871	1.16919	1.06906	1.06375	1.04423	1.10407	1.05867	1.16583	1.25876	1.16152	1.23077	1.05783	1.07036	1.16747	1.05755	1.13229
17.86	1.11	1.12	1.05	1.05405	1.2197	1.02549	1.11324	1.12604	1.0929	1.0687	1.1106	1.08959	1.12956	1.12607	1.13115	0.994638	1.44984	1.00333	1.02618	1.02787	1.05087	1.04798	1.63295	1.00128	1.04698	1.41679	1.19519	1.27409	1.07895	1.19266	1.03871	1.16919	1.08478	1.04572	1.01995	1.12217	1.05867	1.14501	1.25876	1.16152	1.23077	1.08363	1.07036	1.16747	1.05755	1.12713
17.95	1.11	1.12	1.05	1.07027	1.23847	1.0075	1.11324	1.12604	1.0929	1.0687	1.08924	1.08959	1.12956	1.12607	1.13115	0.994638	1.5178	1.00333	1.02618	1.02787	1.05087	1.02303	1.61175	1.03466	1.04698	1.43594	1.19519	1.25249	1.07895	1.17431	1.02366	1.16919	1.10051	1.04572	1.04423	1.12217	1.05867	1.16583	1.25876	1.16152	1.25	1.08363	1.08708	1.16747	1.05755	1.12962
18.03	1.11	1.12	1.05	1.07027	1.23847	1.0075	1.13425	1.12604	1.0929	1.0687	1.1106	1.08959	1.15128	1.14692	1.10656	0.994638	1.67638	1.00333	1.00524	1.02787	1.06899	1.02303	1.63295	1.03466	1.02953	1.41679	1.19519	1.27409	1.07895	1.19266	1.03871	1.18934	1.10051	1.02769	1.04423	1.12217	1.05867	1.16583	1.25876	1.16152	1.26923	1.08363	1.07036	1.16747	1.04103	1.13503
18.11	1.11	1.12	1.05	1.05405	1.23847	1.0075	1.11324	1.12604	1.0929					1.12607		0.975871	1.74434	1.00333	1.00524	1.02787	1.05087	1.02303	1.65416	1.03466	1.02953	1.43594	1.19519	1.29568	1.07895	1.19266	1.03871	1.2095	1.06906	1.04572	1.04423	1.10407	1.04042	1.14501	1.23456	1.16152	1.25	1.05783	1.08708	1.19082	1.04103	1.13763
	0	0	0						1.0929	1.0687	1.1106	1.08959	1.15128	1.12607	1.13115	0.975871	1.63107	1.00333	1.00524											1.19266	1.03871	1.18934	1.08478	1.06375	1.04423	1.12217	1.05867	1.14501	1.25876	1.14248	1.25	1.08363	1.08708	1.19082	1.05755	1.01318
18.2	1.09	1.12	1.03	1.07027	1.20094	1.0075	1.11324	1.12604	1.0929	1.0687	1.08924	1.1138	1.173		1.13115					1.01102	1.03275	1.02303	1.67537	1.03466	1.02953	1.41679	1.19519	1.29568	1.05263																	1.13306
18.28	1.11	1.12	1.05	1.08649	1.23847	1.02549	1.13425	1.10208	1.0929	1.08813	1.08924	1.1138	1.15128	1.12607	1.13115	0.994638	1.49515	0.98	1.02618	1.01102	1.06899	0.998081	1.67537	0.967908	1.01208	1.41679	1.19519	1.27409	1.02632	1.17431	1.03871	1.2095	1.08478	1.04572	1.04423	1.10407	1.04042	1.16583	1.23456	1.14248	1.25	1.08363	1.07036	1.16747	1.05755	1.12699
18.36	1.09	1.1	1.05	1.07027	1.2197	1.0075	1.13425	1.10208	1.0929	1.0687	1.08924	1.1138	1.15128	1.12607	1.15574	1.0134	1.47249	1.02667	1.02618	1.02787	1.06899	1.04798	1.71778	1.03466	1.04698	1.39764	1.21358	1.31728	1.07895	1.21101	1.03871	1.2095	1.10051	1.04572	1.06852	1.14027	1.07692	1.16583	1.25876	1.16152	1.25	1.08363	1.08708	1.16747	1.05755	1.13744
18.45	1.09	1.12	1.05	1.07027	1.18217	1.0075	1.13425	1.12604	1.11566	1.08813	1.1106	1.1138	1.173	1.12607	1.15574	1.0134	1.40453	1.02667	1.04712	1.04472	1.06899	1.04798	1.69657	1.03466	1.04698	1.39764	1.19519	1.27409	1.05263	1.21101	1.06882	1.2095	1.10051	1.06375	1.06852	1.14027	1.07692	1.14501	1.25876	1.16152	1.23077	1.08363	1.07036	1.16747	1.05755	1.1362
18.53	1.11	1.1	1.05	1.08649	1.16341	1.04348	1.15525	1.15	1.0929	1.08813	1.1106	1.1138	1.173	1.12607	1.15574	0.994638	1.35922	1.00333	1.06806	1.01102	1.08711	1.04798	1.71778	1.03466	1.04698	1.3785	1.21358	1.27409	1.05263	1.21101	1.06882	1.2095	1.10051	1.08178	1.04423	1.12217	1.07692	1.16583	1.23456	1.16152	1.23077	1.08363	1.08708	1.16747	1.05755	1.13582
18.61	1.11	1.12	1.05	1.07027	1.14464	1.04348	1.15525	1.15	1.0929	1.0687	1.08924	1.1138	1.173	1.14692	1.15574	1.0134	1.31392	1.02667	1.06806	1.02787	1.06899	1.04798	1.69657	1.03466	1.04698	1.39764	1.19519	1.25249	1.05263	1.19266	1.05376	1.2095	1.10051	1.08178	1.06852	1.14027	1.07692	1.16583	1.25876	1.14248	1.23077	1.08363	1.07036	1.19082	1.05755	1.13447
18.7	1.11	1.1	1.05	1.07027	1.12588	1.02549	1.15525	1.12604	1.0929	1.08813	1.1106	1.1138	1.173	1.14692	1.15574	0.994638	1.29126	1.02667	1.08901	1.02787	1.08711	1.04798	1.65416	1.00128	1.06443	1.35935	1.1768	1.25249	1.07895	1.19266	1.05376	1.2095	1.10051	1.06375	1.06852	1.14027	1.09518	1.16583	1.25876	1.16152	1.23077	1.05783	1.07036	1.16747	1.05755	1.13089
18.78	1.09	1.12	1.07	1.07027	1.10711	1.0075	1.15525	1.12604	1.11566	1.08813	1.08924	1.13801	1.19472	1.14692	1.15574	1.0134	1.24595	1.02667	1.06806	1.04472	1.08711	1.04798	1.65416	1.03466	1.04698	1.3785	1.1768	1.2309	1.07895	1.21101	1.06882	1.22966	1.10051	1.08178	1.06852	1.12217	1.07692	1.16583	1.25876	1.16152	1.25	1.08363	1.07036	1.16747	1.05755	1.13298
18.86	1.11	1.12	1.07	1.08649	1.10711	1.0075	1.13425	1.12604	1.0929	1.08813	1.08924	1.1138	1.19472	1.12607	1.13115	1.0134	1.2233	1.02667	1.06806	1.02787	1.06899	1.07294	1.59054	1.03466	1.04698	1.35935	1.15842	1.2093	1.05263	1.21101	1.06882	1.2095	1.10051	1.09981	1.06852	1.14027	1.09518	1.16583	1.23456	1.16152	1.23077	1.08363	1.07036	1.16747	1.05755	1.12702
18.95	1.11	1.1	1.05	1.07027	1.08835	1.02549	1.15525	1.15	1.11566	1.0687	1.1106	1.1138	1.19472	1.12607	1.13115	1.0134	1.20065	1.02667	1.06806	1.04472	1.06899	1.04798	1.56933	1.03466	1.06443	1.34021	1.15842	1.2309	1.05263	1.21101	1.05376	1.22966	1.10051	1.06375	1.06852	1.14027	1.07692	1.16583	1.23456	1.16152	1.25	1.08363	1.08708	1.16747	1.05755	1.12629
19.03	1.11	1.1	1.05	1.07027	1.08835	1.0075	1.13425	1.12604	1.11566	1.08813	1.08924	1.1138	1.173	1.14692	1.13115	1.0134	1.17799	1.02667	1.04712	1.04472	1.06899	1.04798	1.52692	1.03466	1.06443	1.30191	1.15842	1.2309	1.07895	1.21101	1.05376	1.22966	1.08478	1.08178	1.06852	1.12217	1.09518	1.16583	1.23456	1.16152	1.23077	1.08363	1.08708	1.16747	1.05755	1.12228
19.11	1.11	1.12	1.05	1.05405	1.08835	1.0075	1.15525	1.12604	1.11566	1.0687	1.1106	1.1138	1.173	1.14692	1.13115	1.0134	1.13269	1.00333	1.04712	1.04472	1.05087	1.04798	1.4845	1.03466	1.06443	1.30191	1.15842	1.2093	1.07895	1.21101	1.06882	1.22966	1.10051	1.08178	1.06852	1.12217	1.07692	1.16583	1.25876	1.16152	1.21154	1.08363	1.08708	1.16747	1.05755	1.11991
19.2	1.11	1.1	1.07	1.07027	1.06959	1.02549	1.13425	1.12604	1.0929	1.08813	1.08924	1.1138	1.19472	1.12607	1.10656	1.0134	1.15534	1.00333	1.04712	1.02787	1.06899	1.04798	1.42088	1.03466	1.04698	1.28277	1.15842	1.2093	1.07895	1.21101	1.06882	1.2095	1.10051	1.08178	1.06852	1.14027	1.07692	1.16583	1.25876	1.16152	1.23077	1.08363	1.07036	1.19082	1.05755	1.11755
19.28	1.09	1.1	1.05	1.07027	1.06959	1.02549	1.13425	1.12604	1.11566	1.08813	1.08924	1.1138	1.173	1.14692	1.13115	1.0134	1.13269	1.02667	1.02618	1.04472	1.05087	1.04798	1.39967	1.03466	1.06443	1.26362	1.15842	1.2093	1.07895	1.21101	1.06882	1.22966	1.10051	1.08178	1.06852	1.14027	1.07692	1.16583	1.25876	1.16152	1.21154	1.08363	1.07036	1.16747	1.05755	1.11621
19.36	1.09	1.1	1.07	1.07027	1.06959	1.0075	1.15525	1.12604	1.11566	1.0687	1.08924	1.1138	1.19472	1.12607	1.13115	1.0134	1.11003	1.02667	1.04712	1.02787	1.06899	1.04798	1.37847	1.03466	1.06443	1.24448	1.15842	1.2093	1.07895	1.19266	1.06882	1.22966	1.10051	1.06375	1.06852	1.14027	1.07692	1.14501	1.23456	1.16152	1.19231	1.08363	1.07036	1.16747	1.05755	1.11316
19.45	1.11	1.1	1.05	1.07027	1.06959	1.0075	1.13425	1.12604	1.0929	1.0687	1.08924	1.1138	1.19472	1.14692	1.13115	1.0134	1.08738	1.02667	1.02618	1.02787	1.06899	1.04798	1.33605	1.03466	1.06443	1.24448	1.14003	1.18771	1.07895	1.21101	1.05376	1.24982	1.08478	1.08178	1.04423	1.12217	1.07692	1.16583	1.23456	1.14248	1.19231	1.08363	1.08708	1.16747	1.05755	1.10989
19.53	1.09	1.1	1.05	1.07027	1.06959	1.02549	1.13425	1.12604	1.0929	1.0687	1.08924	1.1138	1.19472	1.14692	1.13115	1.0134	1.06472	1.02667	1.04712	1.04472	1.06899	1.04798	1.31485	1.03466	1.06443	1.24448	1.14003	1.18771	1.07895	1.19266	1.06882	1.22966	1.08478	1.08178	1.04423	1.12217	1.09518	1.16583	1.23456	1.16152	1.19231	1.08363	1.08708	1.16747	1.05755	1.11002
19.61	1.09	1.1	1.05	1.1027	1.06959	1.0075	1.13425	1.12604	1.11566	1.08813	1.08924	1.08959	1.19472	1.12607	1.10656	1.03217	1.04207	1.00333	1.06806	1.02787	1.06899	1.04798	1.27243	1.03466	1.04698	1.24448	1.14003	1.2093	1.10526	1.21101	1.05376	1.22966	1.08478	1.08178	1.06852	1.14027	1.07692	1.16583	1.25876	1.16152	1.17308	1.08363	1.08708	1.16747	1.05755	1.10967
19.7	1.09	1.1	1.07	1.07027	1.06959	1.0075	1.13425	1.12604	1.0929	1.0687	1.08924	1.1138	1.19472	1.12607	1.10656	1.0134	1.04207	1.02667	1.06806	1.04472	1.05087	1.04798	1.25122	1.03466	1.06443	1.22533	1.15842	1.18771	1.07895	1.21101	1.05376	1.2095	1.10051	1.09981	1.06852	1.14027	1.07692	1.16583	1.23456	1.14248	1.15385	1.08363	1.07036	1.16747	1.07407	1.10682
19.78	1.11	1.08	1.05	1.07027	1.06959	1.02549	1.13425	1.12604	1.0929	1.0687	1.08924	1.1138	1.19472	1.12607	1.10656	1.0134	1.04207	1.02667	1.06806	1.02787	1.06899	1.02303	1.23002	1.03466	1.06443	1.22533	1.15842	1.2093	1.07895	1.19266	1.05376	1.2095	1.10051	1.08178	1.06852	1.14027	1.07692	1.16583	1.23456	1.14248	1.17308	1.08363	1.07036	1.19082	1.05755	1.10602
19.86	1.09	1.12	1.05	1.07027	1.05082	1.02549	1.13425	1.12604	1.11566	1.04927	1.08924	1.13801	1.19472	1.14692	1.10656	1.0134	1.01942	1.02667	1.04712	1.02787	1.06899	1.04798	1.23002	1.03466	1.06443	1.22533	1.14003	1.18771	1.07895	1.21101	1.05376	1.2095	1.11623	1.08178	1.06852	1.14027	1.07692	1.16583	1.23456	1.16152	1.13462	1.08363	1.08708	1.16747	1.05755	1.106
19.95	1.09	1.1	1.05	1.07027	1.06959	1.0075	1.13425	1.12604	1.11566	1.0687	1.08924	1.1138	1.19472	1.14692	1.10656	1.0134	1.04207	1.02667	1.04712	1.02787	1.06899	1.04798	1.23002	1.03466	1.06443	1.22533	1.14003	1.2093	1.07895	1.21101	1.05376	1.18934	1.10051	1.06375	1.06852	1.14027	1.09518	1.16583	1.23456	1.14248	1.15385	1.08363	1.08708	1.16747	1.05755	1.10566
20.03	1.09	1.1	1.07	1.08649	1.05082	1.0075	1.13425	1.10208	1.0929	1.0687	1.1106	1.1138	1.19472	1.12607	1.08197	1.0134	1.04207	1.02667	1.04712	1.04472	1.06899	1.04798	1.23002	1.03466	1.06443	1.20619	1.14003	1.2093	1.07895	1.19266	1.05376	1.22966	1.10051	1.08178	1.06852	1.12217	1.07692	1.16583	1.23456	1.16152	1.15385	1.08363	1.08708	1.16747	1.05755	1.10493
20.11	1.09	1.08	1.05	1.08649	1.06959	1.0075	1.11324	1.12604	1.11566	1.04927	1.08924	1.1138	1.19472	1.12607	1.08197	1.0134	1.06472	1.02667	1.02618	1.02787	1.05087	1.04798	1.20881	1.03466	1.06443	1.18704	1.14003	1.18771	1.05263	1.21101	1.05376	1.2095	1.10051	1.08178	1.06852	1.14027	1.09518	1.14501	1.23456	1.14248	1.15385	1.08363	1.08708	1.19082	1.05755	1.10182
	0	0	0	1.07027	1.06959	1.0075	1.13425	1.12604	1.11566	1.0687	1.1106	1.08959	1.19472	1.14692	1.10656	1.0134	1.06472	1.02667	1.02618	1.04472	1.06899	1.04798	1.20881	1.03466	1.04698	1.20619	1.14003	1.18771	1.07895	1.21101	1.05376	1.18934	1.11623	1.09981	1.06852	1.14027	1.09518	1.16583	1.23456	1.16152	1.13462	1.08363	1.08708	1.16747	1.07407	1.03376
20.2	1.07	1.1	1.05	1.07027	1.05082	1.0075	1.13425	1.12604	1.11566	1.0687	1.08924	1.1138	1.173	1.12607	1.10656	1.03217	1.06472	1.02667	1.04712	1.02787	1.05087	1.04798	1.1876	1.03466	1.04698	1.20619	1.14003	1.18771	1.07895	1.19266	1.05376	1.22966	1.10051	1.08178	1.06852	1.14027	1.11343	1.14501	1.23456	1.14248	1.13462	1.08363	1.07036	1.16747	1.05755	1.10217
20.28	1.09	1.1	1.05	1.05405	1.05082	1.0075	1.13425	1.10208	1.0929	1.0687	1.08924	1.1138	1.19472	1.14692	1.08197	1.0134	1.06472	1.02667	1.02618	1.02787	1.06899	1.04798	1.1876	1.03466	1.04698	1.18704	1.14003	1.18771	1.07895	1.19266	1.05376	1.2095	1.10051	1.08178	1.06852	1.12217	1.09518	1.16583	1.23456	1.14248	1.13462	1.08363	1.08708	1.19082	1.05755	1.10081
20.36	1.09	1.1	1.05	1.08649	1.06959	1.02549	1.13425	1.10208	1.0929	1.0687	1.08924	1.1138	1.173	1.14692	1.08197	1.0134	1.04207	1.02667	1.02618	1.02787	1.06899	1.04798	1.1876	1.03466	1.04698	1.20619	1.14003	1.18771	1.05263	1.19266	1.05376	1.2095	1.10051	1.09981	1.04423	1.12217	1.11343	1.14501	1.21035	1.14248	1.13462	1.08363	1.08708	1.16747	1.05755	1.09995
20.45	1.07	1.1	1.07	1.07027	1.06959	1.02549	1.13425	1.07812	1.0929	1.0687	1.08924	1.1138	1.173	1.12607	1.08197	1.0134	1.01942	1.02667	1.04712	1.02787	1.06899	1.04798	1.1876	1.03466	1.06443	1.18704	1.12164	1.18771	1.05263	1.19266	1.06882	1.18934	1.08478	1.09981	1.06852	1.14027	1.09518	1.14501	1.23456	1.16152	1.11538	1.08363	1.08708	1.16747	1.05755	1.09871
20.53	1.09	1.1	1.05	1.07027	1.06959	1.0075	1.13425	1.10208	1.0929	1.0687	1.08924	1.1138	1.19472	1.14692	1.10656	1.0134	1.04207	1.02667	1.04712	1.04472	1.05087	1.04798	1.1876	1.03466	1.04698	1.18704	1.12164	1.16611	1.07895	1.19266	1.05376	1.18934	1.10051	1.09981	1.06852	1.12217	1.09518	1.14501	1.23456	1.14248	1.13462	1.08363	1.08708	1.16747	1.05755	1.10015
20.61	1.09	1.1	1.05	1.07027	1.06959	1.02549	1.11324	1.10208	1.0929	1.0687	1.08924	1.1138	1.173	1.14692	1.10656	1.0134	1.04207	1.02667	1.02618	1.02787	1.05087	1.04798	1.16639	1.03466	1.04698	1.18704	1.12164	1.16611	1.05263	1.19266	1.05376	1.18934	1.10051	1.08178	1.06852	1.14027	1.09518	1.14501	1.25876	1.14248	1.15385	1.08363	1.08708	1.16747	1.05755	1.09867
20.7	1.09	1.1	1.05	1.07027	1.08835	1.0075	1.11324	1.10208	1.0929	1.0687	1.08924	1.1138	1.173	1.12607	1.08197	1.0134	1.01942	1.02667	1.02618	1.02787	1.05087	1.04798	1.1876	1.03466	1.04698	1.16789	1.14003	1.16611	1.07895	1.19266	1.05376	1.18934	1.10051	1.08178	1.06852	1.12217	1.09518	1.16583	1.23456	1.16152	1.13462	1.08363	1.07036	1.16747	1.07407	1.09773
20.78	1.09	1.1	1.07	1.07027	1.05082	1.0075	1.11324	1.10208	1.0929	1.04927	1.1106	1.08959	1.19472	1.14692	1.08197	1.0134	0.996764	1.02667	1.02618	1.02787	1.06899	1.04798	1.16639	1.06804	1.04698	1.16789	1.12164	1.16611	1.05263	1.19266	1.05376	1.18934	1.08478	1.09981	1.06852	1.12217	1.11343	1.14501	1.23456	1.16152	1.13462	1.08363	1.08708	1.16747	1.07407	1.09733
	0	0	0	1.07027	1.06959	1.0075	1.11324	1.10208	1.0929	1.0687	1.1106	1.1138	1.19472	1.12607	1.08197	1.03217	1.01942	1.02667	1.04712	1.02787	1.05087	1.04798	1.16639	1.03466	1.06443	1.16789	1.14003	1.18771	1.07895	1.19266	1.06882	1.16919	1.10051	1.08178	1.06852	1.14027	1.09518	1.14501	1.23456	1.16152	1.11538	1.08363	1.07036	1.19082	1.05755	1.0271
20.86	1.09	1.1	1.07	1.07027	1.05082	1.0075	1.11324	1.10208	1.0929	1.0687	1.1106	1.1138	1.173	1.12607	1.08197	1.0134	1.01942	1.02667	1.02618	1.02787	1.05087	1.04798	1.16639	1.03466	1.04698	1.14875	1.14003	1.18771	1.07895	1.19266	1.03871	1.16919	1.10051	1.08178	1.06852	1.15837	1.09518	1.14501	1.23456	1.14248	1.13462	1.08363	1.08708	1.16747	1.07407	1.0969
20.95	1.11	1.1	1.11	1.05405	1.05082	1.0075	1.11324	1.10208						1.12607		1.03217	1.01942	1.05	1.02618	1.02787	1.05087	1.04798	1.16639	1.03466	1.04698	1.16789	1.14003	1.18771	1.05263	1.19266	1.05376	1.18934	1.10051	1.08178	1.06852	1.14027	1.09518	1.14501	1.21035	1.16152	1.13462	1.08363	1.08708	1.16747	1.07407	1.0977
21.03	1.11	1.12	1.12						1.0929	1.0687	1.08924	1.08959	1.173	1.12607	1.08197	1.0134	1.01942	1.02667	1.04712											1.19266	1.05376	1.18934	1.08478	1.09981	1.06852	1.14027	1.11343									1.09639
21.12	1.09	1.12	1.11	1.07027	1.05082	1.0075	1.11324	1.10208	1.0929	1.04927	1.1106	1.1138	1.173		1.08197					1.02787	1.06899	1.04798	1.14519	1.06804	1.06443	1.14875	1.12164	1.16611	1.07895									1.14501	1.21035	1.14248	1.13462	1.08363	1.08708	1.16747	1.04103	1.1011
21.2	1.11	1.12	1.09	1.07027	1.05082	1.0075	1.11324	1.10208	1.11566	1.0687	1.1106	1.1138	1.173	1.12607	1.08197	1.0134	0.996764	1.02667	1.04712	1.02787	1.06899	1.04798	1.14519	1.03466	1.04698	1.14875	1.10325	1.14452	1.07895	1.17431	1.05376	1.18934	1.10051	1.09981	1.04423	1.14027	1.14993	1.14501	1.21035	1.16152	1.11538	1.08363	1.10381	1.16747	1.05755	1.09737
21.28	1.11	1.1	1.07	1.08649	1.05082	1.02549	1.11324	1.10208	1.11566	1.08813	1.17468	1.40436	1.173	1.12607	1.08197	1.0134	0.996764	1.05	1.02618	1.04472	1.06899	1.04798	1.16639	1.03466	1.04698	1.14875	1.12164	1.16611	1.07895	1.17431	1.06882	1.18934	1.08478	1.09981	1.06852	1.12217	1.14993	1.16583	1.23456	1.14248	1.13462	1.08363	1.07036	1.16747	1.05755	1.10773
21.37	1.11	1.1	1.07	1.07027	1.06959	1.16942	1.11324	1.10208	1.11566	1.10756	1.21739	1.54964	1.173	1.10521	1.08197	1.03217	0.996764	1.00333	1.02618	1.04472	1.05087	1.04798	1.16639	1.03466	1.04698	1.14875	1.14003	1.18771	1.07895	1.19266	1.06882	1.18934	1.10051	1.08178	1.06852	1.14027	1.13168	1.16583	1.23456	1.16152	1.11538	1.08363	1.08708	1.16747	1.05755	1.11571
21.45	1.11	1.1	1.07	1.08649	1.06959	1.58321	1.13425	1.12604	1.11566	1.10756	1.23875	1.59806	1.19472	1.12607	1.08197	1.0134	0.996764	1.02667	1.02618	1.01102	1.05087	1.04798	1.16639	1.03466	1.02953	1.16789	1.12164	1.18771	1.07895	1.17431	1.05376	1.16919	1.08478	1.08178	1.06852	1.14027	1.16819	1.14501	1.21035	1.14248	1.11538	1.08363	1.08708	1.16747	1.05755	1.1256
21.53	1.11	1.1	1.05	1.13514	1.18217	1.72714	1.11324	1.10208	1.11566	1.10756	1.19603		1.23817	1.12607		1.03217	0.996764	1.02667	1.02618	1.02787	1.05087	1.04798	1.1876	1.03466	1.04698	1.18704	1.12164	1.16611	1.05263	1.17431	1.05376	1.18934	1.08478	1.08178	1.06852	1.14027	1.11343	1.16583	1.21035	1.14248	1.11538	1.08363	1.08708	1.16747	1.05755	1.12196
21.62	1.09	1.1	1.05									1.62228		1.12607	1.05738	1.03217	0.97411	1.02667	1.02618	1.04472	1.06899	1.04798	1.20881	1.03466	1.06443	1.18704	1.15842	1.2093	1.02632	1.17431	1.03871	1.14903	1.08478	1.06375	1.06852	1.12217	1.09518	1.16583	1.21035	1.14248	1.11538	1.08363	1.07036	1.19082	1.04103	1.11033
21.7	1.11	1.1	1.07	1.23243	1.35106	1.74513	1.11324	1.10208	1.11566	1.10756	1.21739	1.57385	1.28161		1.05738															1.17431	1.05376	1.14903	1.10051	1.08178	1.04423	1.12217	1.09518	1.12419	1.18614	1.12344	1.09615	1.05783	1.05363	1.12077	1.05755	1.1606
21.78	1.11	1.1	1.05	1.26486	1.46364	1.78111	1.13425	1.10208	1.11566	1.10756	1.17468	1.50121	1.30334	1.12607	1.08197	1.03217	0.97411	1.00333	1.02618	1.02787	1.06899	1.04798	1.23002	1.03466	1.04698	1.20619	1.14003	1.2093	1.07895									1.10337	1.16194	1.08536	1.09615	1.05783	1.05363	1.16747	1.04103	1.14351
21.87	1.09	1.1	1.07	1.18378	1.40735	1.76312	1.13425	1.10208	1.11566	1.08813	1.17468	1.40436	1.30334	1.12607	1.08197	1.0134	0.996764	1.02667	1.04712	1.02787	1.06899	1.04798	1.25122	1.03466	1.06443	1.24448	1.15842	1.2093	1.07895	1.17431	1.06882	1.16919	1.08478	1.06375	1.04423	1.08597	1.07692									1.14008
21.95	1.09	1.08	1.05	1.13514	1.33229	1.74513	1.13425	1.12604	1.0929	1.08813	1.15332	1.35593	1.28161	1.14692	1.08197	1.03217	0.996764	1.02667	1.04712	1.04472	1.06899	1.04798	1.25122	1.03466	1.06443	1.26362	1.15842	1.2309	1.05263	1.15596	1.05376	1.12887	1.08478	1.06375	1.04423	1.12217	1.09518	1.10337	1.16194	1.1044	1.09615	1.05783	1.07036	1.16747	1.04103	1.12811
22.03	1.09	1.1	1.05	1.11892	1.2197	1.65517	1.13425	1.12604	1.11566	1.08813	1.13196	1.28329	1.25989	1.12607	1.08197	1.08847	0.996764	1.02667	1.04712	1.02787	1.06899	1.04798	1.27243	1.03466	1.04698	1.30191	1.1768	1.25249	1.07895	1.17431	1.05376	1.16919	1.08478	1.08178	1.06852	1.14027	1.11343	1.16583	1.21035	1.16152	1.13462	1.08363	1.07036	1.16747	1.07407	1.1334
22.12	1.09	1.08	1.05	1.1027	1.12588	1.63718	1.11324	1.10208	1.11566	1.0687	1.13196	1.25908	1.28161	1.14692	1.08197	1.27614	0.996764	1.05	1.04712	1.04472	1.05087	1.04798	1.29364	1.06804	1.06443	1.28277	1.1768	1.25249	1.07895	1.17431	1.06882	1.14903	1.10051	1.06375	1.06852	1.12217	1.11343	1.14501	1.23456	1.14248	1.11538	1.10943	1.08708	1.16747	1.07407	1.13453
22.2	1.09	1.08	1.05	1.1027	1.12588	1.63718	1.11324	1.10208	1.11566	1.08813	1.1106	1.23487	1.25989	1.12607	1.08197	1.31367	0.996764	1.02667	1.04712	1.02787	1.06899	1.04798	1.29364	1.03466	1.04698	1.30191	1.15842	1.2309	1.07895	1.17431	1.06882	1.14903	1.11623	1.08178	1.0928	1.12217	1.13168	1.16583	1.21035	1.16152	1.13462	1.10943	1.07036	1.19082	1.05755	1.134
22.28	1.09	1.1	1.03	1.07027	1.10711	1.61919	1.11324	1.10208	1.11566	1.0687	1.13196	1.21065	1.23817	1.12607	1.08197	1.21984	1.04207	1.02667	1.06806	1.04472	1.06899	1.04798	1.29364	1.03466	1.06443	1.28277	1.15842	1.2093	1.07895	1.17431	1.05376	1.14903	1.10051	1.08178	1.0928	1.12217	1.11343	1.16583	1.21035	1.14248	1.11538	1.05783	1.08708	1.16747	1.04103	1.12713
22.37	1.07	1.08	1.05	1.08649	1.08835	1.58321	1.13425	1.10208	1.0929	1.0687	1.1106	1.18644	1.25989	1.12607	1.08197	1.21984	1.04207	1.05	1.06806	1.04472	1.06899	1.07294	1.29364	1.03466	1.06443	1.30191	1.15842	1.2093	1.07895	1.17431	1.05376	1.14903	1.10051	1.09981	1.06852	1.12217	1.11343	1.14501	1.21035	1.14248	1.13462	1.08363	1.07036	1.16747	1.07407	1.12752
22.45	1.09	1.1	1.03	1.08649	1.08835	1.6012	1.11324	1.10208	1.11566	1.0687	1.1106	1.21065	1.25989	1.12607	1.08197	1.16354	1.01942	1.02667	1.06806	1.04472	1.06899	1.07294	1.29364	1.06804	1.08188	1.30191	1.14003	1.2093	1.10526	1.19266	1.05376	1.14903	1.08478	1.08178	1.06852	1.12217	1.11343	1.14501	1.21035	1.14248	1.13462	1.08363	1.08708	1.16747	1.05755	1.12764
22.53	1.11	1.1	1.05	1.07027	1.06959	1.58321	1.13425	1.10208	1.11566	1.0687	1.1106	1.21065	1.23817	1.12607	1.08197	1.14477	1.01942	1.02667	1.06806	1.04472	1.06899	1.04798	1.27243	1.03466	1.06443	1.28277	1.1768	1.2093	1.07895	1.17431	1.06882	1.14903	1.11623	1.09981	1.06852	1.12217	1.11343	1.14501	1.21035	1.14248	1.11538	1.08363	1.08708	1.16747	1.05755	1.12517
22.62	1.09	1.1	1.03	1.08649	1.06959	1.56522	1.11324	1.10208	1.11566	1.0687	1.1106	1.18644	1.23817	1.12607	1.05738	1.12601	1.04207	1.02667	1.06806	1.02787	1.06899	1.04798	1.23002	1.03466	1.06443	1.24448	1.15842	1.2093	1.07895	1.17431	1.05376	1.14903	1.10051	1.09981	1.06852	1.12217	1.11343	1.14501	1.21035	1.16152	1.11538	1.08363	1.08708	1.16747	1.07407	1.1203
22.7	1.09	1.1	1.05	1.08649	1.08835	1.56522	1.11324	1.10208	1.11566	1.0687	1.1106	1.18644	1.25989	1.12607	1.08197	1.10724	1.01942	1.05	1.06806	1.04472	1.08711	1.04798	1.23002	1.03466	1.06443	1.24448	1.15842	1.2093	1.07895	1.17431	1.06882	1.14903	1.11623	1.09981	1.06852	1.14027	1.09518	1.14501	1.21035	1.16152	1.11538	1.08363	1.07036	1.16747	1.05755	1.12251
22.78	1.09	1.08	1.05	1.08649	1.08835	1.58321	1.13425	1.10208	1.13843	1.0687	1.1106	1.18644	1.28161	1.12607	1.08197	1.10724	1.01942	1.02667	1.06806	1.02787	1.06899	1.04798	1.20881	1.06804	1.06443	1.24448	1.15842	1.2309	1.07895	1.19266	1.06882	1.14903	1.08478	1.09981	1.06852	1.12217	1.11343	1.16583	1.21035	1.16152	1.11538	1.08363	1.07036	1.16747	1.07407	1.12392
22.87	1.07	1.08	1.07	1.08649	1.06959	1.54723	1.13425	1.10208	1.11566	1.0687	1.1106	1.18644	1.25989	1.12607	1.08197	1.08847	0.996764	1.02667	1.06806	1.04472	1.06899	1.04798	1.20881	1.03466	1.06443	1.24448	1.1768	1.25249	1.07895	1.17431	1.06882	1.14903	1.08478	1.11784	1.06852	1.12217	1.11343	1.14501	1.21035	1.16152	1.11538	1.08363	1.08708	1.16747	1.05755	1.12085
22.95	1.09	1.08	1.03	1.08649	1.08835	1.56522	1.11324	1.10208	1.11566	1.0687	1.1106	1.18644	1.25989	1.12607	1.05738	1.08847	0.996764	1.05	1.04712	1.04472	1.06899	1.04798	1.20881	1.03466	1.06443	1.24448	1.15842	1.2309	1.07895	1.17431	1.06882	1.14903	1.06906	1.09981	1.06852	1.12217	1.09518	1.16583	1.21035	1.14248	1.11538	1.08363	1.08708	1.16747	1.05755	1.11826
23.03	1.09	1.08	1.05	1.08649	1.06959	1.52924	1.11324	1.10208	1.11566	1.0687	1.1106	1.16223	1.25989	1.14692	1.08197	1.06971	0.996764	1.05	1.04712	1.04472	1.06899	1.04798	1.1876	1.03466	1.06443	1.24448	1.15842	1.2309	1.10526	1.17431	1.06882	1.14903	1.10051	1.09981	1.06852	1.14027	1.09518	1.14501	1.18614	1.14248	1.13462	1.08363	1.08708	1.16747	1.05755	1.11818
23.12	1.07	1.08	1.05	1.07027	1.06959	1.52924	1.11324	1.10208	1.0929	1.04927	1.1106	1.16223	1.23817	1.12607	1.08197	1.06971	0.996764	1.02667	1.04712	1.02787	1.05087	1.04798	1.1876	1.03466	1.08188	1.20619	1.1768	1.2309	1.07895	1.19266	1.06882	1.16919	1.08478	1.09981	1.06852	1.12217	1.09518	1.14501	1.21035	1.14248	1.13462	1.08363	1.08708	1.16747	1.05755	1.1142
23.2	1.09	1.1	1.05	1.08649	1.06959	1.52924	1.11324	1.07812	1.11566	1.0687	1.1106	1.35593	1.25989	1.12607	1.05738	1.06971	1.01942	1.05	1.04712	1.04472	1.06899	1.04798	1.1876	1.03466	1.06443	1.20619	1.15842	1.2093	1.07895	1.17431	1.06882	1.14903	1.08478	1.09981	1.06852	1.10407	1.09518	1.14501	1.21035	1.14248	1.11538	1.08363	1.07036	1.16747	1.05755	1.11856
23.28	1.07	1.08	1.03	1.08649	1.06959	1.51124	1.11324	1.07812	1.11566	1.0687	1.1106	1.30751	1.25989	1.12607	1.05738	1.06971	0.996764	1.05	1.02618	1.04472	1.06899	1.04798	1.1876	1.03466	1.06443	1.22533	1.15842	1.2093	1.10526	1.19266	1.08387	1.14903	1.08478	1.09981	1.06852	1.10407	1.11343	1.14501	1.21035	1.16152	1.11538	1.08363	1.08708	1.16747	1.05755	1.11773
23.37	1.07	1.08	1.03	1.08649	1.06959	1.49325	1.11324	1.10208	1.11566	1.0687	1.1106	1.21065	1.23817	1.12607	1.05738	1.06971	1.01942	1.05	1.02618	1.02787	1.06899	1.04798	1.1876	1.03466	1.06443	1.20619	1.15842	1.2093	1.07895	1.19266	1.06882	1.14903	1.08478	1.09981	1.06852	1.12217	1.09518	1.16583	1.21035	1.14248	1.11538	1.08363	1.07036	1.16747	1.05755	1.11368
23.45	1.07	1.08	1.07	1.08649	1.06959	1.51124	1.11324	1.10208	1.11566	1.0687	1.1106	1.18644	1.23817	1.12607	1.05738	1.06971	1.01942	1.05	1.02618	1.04472	1.06899	1.04798	1.1876	1.03466	1.08188	1.20619	1.15842	1.2093	1.10526	1.17431	1.06882	1.14903	1.11623	1.09981	1.06852	1.10407	1.09518	1.14501	1.23456	1.16152	1.11538	1.08363	1.07036	1.16747	1.07407	1.11653
23.53	1.07	1.08	1.05	1.07027	1.06959	1.47526	1.13425	1.07812	1.11566	1.04927	1.1106	1.18644	1.23817	1.10521	1.05738	1.05094	1.01942	1.02667	1.04712	1.04472	1.08711	1.07294	1.16639	1.03466	1.08188	1.18704	1.14003	1.18771	1.07895	1.17431	1.06882	1.14903	1.08478	1.08178	1.06852	1.12217	1.09518	1.14501	1.21035	1.14248	1.11538	1.08363	1.08708	1.16747	1.05755	1.11043
23.62	1.07	1.08	1.05	1.07027	1.06959	1.45727	1.11324	1.10208	1.11566	1.0687	1.1106	1.16223	1.23817	1.12607	1.05738	1.06971	0.996764	1.02667	1.04712	1.04472	1.06899	1.04798	1.16639	1.03466	1.06443	1.18704	1.15842	1.2093	1.10526	1.19266	1.08387	1.14903	1.10051	1.09981	1.06852	1.10407	1.11343	1.14501	1.21035	1.14248	1.11538	1.08363	1.08708	1.16747	1.05755	1.11199
23.7	1.09	1.08	1.05	1.07027	1.08835	1.42129	1.13425	1.07812	1.11566	1.0687	1.1106	1.16223	1.23817	1.10521	1.05738	1.06971	1.01942	1.05	1.04712	1.04472	1.06899	1.04798	1.16639	1.03466	1.06443	1.18704	1.15842	1.2093	1.07895	1.17431	1.06882	1.16919	1.10051	1.13587	1.06852	1.12217	1.11343	1.14501	1.21035	1.14248	1.11538	1.08363	1.07036	1.14412	1.05755	1.11198
23.78	1.09	1.1	1.03	1.07027	1.06959	1.4033	1.11324	1.07812	1.11566	1.0687	1.1106	1.18644	1.23817	1.10521	1.05738	1.05094	1.01942	1.02667	1.04712	1.02787	1.08711	1.07294	1.16639	1.06804	1.06443	1.18704	1.15842	1.2093	1.07895	1.17431	1.06882	1.14903	1.10051	1.09981	1.06852	1.10407	1.09518	1.14501	1.21035	1.14248	1.09615	1.08363	1.07036	1.16747	1.05755	1.10966
23.87	1.09	1.08	1.05	1.07027	1.06959	1.38531	1.11324	1.07812	1.11566	1.04927	1.1106	1.16223	1.25989	1.12607	1.08197	1.06971	0.97411	1.02667	1.02618	1.02787	1.06899	1.04798	1.14519	1.03466	1.06443	1.18704	1.14003	1.2093	1.07895	1.17431	1.08387	1.14903	1.08478	1.09981	1.06852	1.10407	1.11343	1.14501	1.23456	1.14248	1.11538	1.08363	1.08708	1.16747	1.05755	1.10787
23.95	1.07	1.1	1.05	1.08649	1.06959	1.33133	1.13425	1.10208	1.11566	1.0687	1.1106	1.16223	1.25989	1.10521	1.05738	1.05094	0.996764	1.02667	1.04712	1.04472	1.06899	1.07294	1.14519	1.06804	1.04698	1.18704	1.15842	1.2093	1.07895	1.15596	1.06882	1.14903	1.08478	1.09981	1.06852	1.12217	1.11343	1.14501	1.21035	1.14248	1.09615	1.08363	1.08708	1.16747	1.05755	1.10839
24.03	1.07	1.06	1.05	1.07027	1.06959	1.33133	1.13425	1.07812	1.11566	1.04927	1.1106	1.16223	1.23817	1.12607	1.05738	1.05094	0.996764	1.02667	1.02618	1.02787	1.08711	1.04798	1.16639	1.03466	1.06443	1.18704	1.15842	1.2093	1.07895	1.17431	1.06882	1.14903	1.10051	1.09981	1.06852	1.12217	1.11343	1.14501	1.21035	1.16152	1.11538	1.08363	1.10381	1.16747	1.07407	1.10763
24.12	1.07	1.08	1.05	1.08649	1.06959	1.27736	1.11324	1.10208	1.11566	1.0687	1.1106	1.16223	1.23817	1.12607	1.05738	1.05094	0.996764	1.05	1.04712	1.04472	1.06899	1.07294	1.16639	1.03466	1.08188	1.16789	1.14003	1.18771	1.07895									1.14501	1.21035	1.16152	1.11538	1.08363	1.08708	1.16747	1.05755	1.10661
	0	0	0	1.08649	1.06959	1.25937	1.11324	1.10208	1.0929	1.0687	1.08924	1.13801	1.23817	1.12607	1.05738	1.05094	0.996764	1.02667	1.04712	1.04472	1.06899	1.04798	1.16639	1.03466	1.06443	1.14875	1.14003	1.18771	1.07895	1.17431	1.05376	1.14903	1.08478	1.11784	1.06852	1.12217	1.11343	1.14501	1.21035	1.14248	1.11538	1.08363	1.08708	1.16747	1.07407	1.03233
24.2	1.07	1.1	1.05	1.07027	1.05082	1.25937	1.11324	1.07812	1.11566	1.0687	1.08924	1.16223	1.25989	1.12607	1.05738	1.05094	1.01942	1.05	1.02618	1.04472	1.06899	1.04798	1.1876	1.03466	1.06443	1.16789	1.14003	1.18771	1.07895	1.17431	1.06882	1.14903	1.08478	1.09981	1.06852	1.12217	1.11343	1.14501	1.21035	1.16152	1.11538	1.08363	1.08708	1.16747	1.05755	1.10554
24.28	1.07	1.06	1.05	1.08649	1.06959	1.24138	1.11324	1.07812	1.11566	1.0687	1.08924	1.13801	1.23817	1.12607	1.05738	1.05094	1.01942	1.02667	1.04712	1.02787	1.06899	1.07294	1.16639	1.03466	1.06443	1.16789	1.14003	1.18771	1.05263	1.17431	1.06882	1.14903	1.10051	1.09981	1.06852	1.14027	1.18644	1.14501	1.21035	1.14248	1.11538	1.08363	1.08708	1.16747	1.05755	1.10503
24.37	1.27	1.14	1.3	1.08649	1.05082	1.24138	1.11324	1.07812	1.11566	1.0687	1.1106	1.16223	1.21645	1.12607	1.05738	1.05094	0.996764	1.02667	1.04712	1.04472	1.08711	1.04798	1.16639	1.06804	1.06443	1.16789	1.14003	1.18771	1.10526	1.21101	1.08387	1.16919	1.13195	1.17193	1.11709	1.12217	1.27771	1.16583	1.21035	1.14248	1.11538	1.08363	1.08708	1.16747	1.05755	1.12562
24.45	1.82	1.4	1.64	1.07027	1.05082	1.2054	1.11324	1.10208	1.11566	1.04927	1.08924	1.13801	1.23817	1.12607	1.05738	1.06971	1.01942	1.02667	1.04712	1.04472	1.08711	1.07294	1.16639	1.06804	1.06443	1.14875	1.14003	1.18771	1.10526	1.37615	1.11398	1.35061	1.28916	1.29813	1.16565	1.28507	1.27771	1.14501	1.21035	1.14248	1.09615	1.08363	1.08708	1.16747	1.05755	1.16911
24.53	2.01	1.54	1.69	1.08649	1.06959	1.2054	1.13425	1.07812						1.12607		1.06971	0.996764	1.02667	1.02618	1.02787	1.06899	1.04798	1.16639	1.03466	1.08188	1.14875	1.14003	1.18771	1.10526	1.50459	1.14409	1.59251	1.36777	1.33419	1.26279	1.50226	1.31421	1.14501	1.21035	1.16152	1.11538	1.08363	1.08708	1.16747	1.04103	1.20776
24.62	2.05	1.6	1.69						1.11566	1.0687	1.08924	1.16223	1.23817	1.12607	1.05738															1.61468	1.17419	1.7941	1.38349	1.35222	1.45707	1.64706	1.33246	1.14501	1.21035	1.14248	1.11538	1.08363	1.08708	1.14412	1.05755	1.30532
24.7	2.07	1.6	1.69	1.07027	1.05082	1.18741	1.11324	1.10208	1.11566	1.0687	1.08924	1.16223	1.21645		1.05738	1.05094	0.996764	1.05	1.04712	1.04472	1.06899	1.04798	1.16639	1.03466	1.06443	1.1296	1.14003	1.2093	1.07895	1.66972	1.23441	1.91505	1.36777	1.35222	1.65134	1.70136	1.33246									1.24855
24.78	2.03	1.6	1.68	1.08649	1.06959	1.2054	1.11324	1.10208	1.11566	1.0687	1.1106	1.13801	1.3685	1.12607	1.05738	1.05094	0.97411	1.05	1.02618	1.02787	1.06899	1.07294	1.16639	1.03466	1.08188	1.1296	1.14003	1.2093	1.07895	1.68807	1.26452	1.97552	1.41494	1.37025	1.69991	1.71946	1.36897	1.14501	1.21035	1.16152	1.09615	1.08363	1.08708	1.16747	1.05755	1.2332
24.87	2.05	1.58	1.69	1.24865	1.57623	1.18741	1.32329	1.15	1.5255	1.51561	1.55912	1.30751	1.80295	1.12607	1.77049	1.05094	0.97411	1.05	1.04712	1.07842	1.08711	1.27255	1.16639	1.06804	1.15168	1.20619	1.1768	1.2309	1.60526	1.68807	1.24946	1.99568	1.38349	1.37025	1.74848	1.77376	1.36897	1.14501	1.21035	1.16152	1.09615	1.08363	1.08708	1.16747	1.05755	1.33701
24.95	2.05	1.58	1.68	1.44324	1.8577	1.61919	1.8484	1.77292	1.84426	1.80708	1.83677	1.69492	1.93328	1.12607	2.36066	1.06971	1.04207	1.05	1.06806	1.14582	1.10523	1.67179	1.23002	1.13479	1.27383	1.35935	1.34229	1.49003	1.84211	1.68807	1.24946	1.99568	1.38349	1.38828	1.77277	1.73756	1.36897	1.14501	1.21035	1.16152	1.13462	1.08363	1.12053	1.16747	1.05755	1.46543
25.03	2.03	1.58	1.68	1.49189	1.8577	1.74513	1.99543	2.06042	1.91257	1.86537	1.85812	1.91283	2.04189	1.14692	2.36066	1.18231	1.72168	1.05	1.46597	1.23007	1.1777	1.97121	1.29364	1.23492	1.36107	1.47423	1.45262	1.68439	2.05263	1.68807	1.27957	2.01584	1.38349	1.37025	1.77277	1.73756	1.35072	1.22828	1.25876	1.3329	1.15385	1.16103	1.13725	1.47101	1.0906	1.56274
25.12	2.05	1.56	1.68	1.49189	1.83894	1.76312	2.01644	2.10833	1.91257	1.90423	1.87948	2.0339	2.04189	1.12607	2.31148	1.38874	2.12945	1.09667	1.80105	1.33117	1.23206	2.17083	1.35726	1.4018	1.43087	1.55081	1.54455	1.81395	2.13158	1.68807	1.24946	2.01584	1.36777	1.37025	1.79705	1.75566	1.36897	1.60302	1.64608	1.54235	1.26923	1.49644	1.18743	1.96135	1.28889	1.66016
25.2	2.03	1.56	1.66	1.49189	1.83894	1.74513	2.01644	2.10833	1.91257	1.8848	1.87948	2.0339	2.06362	1.31374	2.33607	1.40751	2.17476	1.16667	1.75916	1.39857	1.28641	2.19578	1.44209	1.73556	1.46577	1.5891	1.6181	1.90033	2.18421	1.39857	1.28641				1.44209	1.73556	1.46577	1.85284	2.0576	1.58043	1.40385	1.83185	1.22088	2.10145	1.43761	1.71461
25.28	1.96	1.54	1.68	1.47568	1.83894	1.74513	2.01644	2.10833	1.8898	1.8848	1.87948	2.0339	2.10706	1.50142	2.33607	1.42627	2.24272	1.26	1.84293	1.51653	1.39512	2.22073	1.52692	2.00257	1.50067	1.66568	1.65488	1.94352	2.26316	1.51653	1.39512				1.52692	2.00257	1.50067	1.91529	2.20284	1.58043	1.48077	1.90925	1.2376	2.0781	1.5037	1.76925
25.37	2.01	1.52	1.64	1.49189	1.82017	1.72714	2.01644	2.08438	1.91257	1.84594	1.87948	2.0339	2.08534	1.62654	2.31148	1.44504	2.28803	1.37667	1.88482	1.60078	1.41324	2.22073	1.56933	2.20282	1.51812	1.68483	1.63649	1.94352	2.26316	1.60078	1.41324				1.56933	2.20282	1.51812	1.95693	2.27546	1.59947	1.53846	1.96085	1.2376	2.10145	1.52023	1.79875
25.45	1.96	1.52	1.66	1.47568	1.82017	1.76312	1.99543	2.10833	1.91257	1.86537	1.87948	2.00969	2.12878	1.66825	2.28689	1.42627	2.28803	1.51667	1.9267	1.66818	1.41324	2.27063	1.63295	2.33633	1.51812	1.72312	1.63649	1.94352	2.23684	1.66818	1.41324				1.63295	2.33633	1.51812	1.93611	2.29967	1.59947	1.53846	1.96085	1.2376	2.0781	1.5037	1.81699
25.53	2.01	1.52	1.64	1.47568	1.82017	1.70915	1.99543	2.08438	1.8898	1.8848	1.85812	2.0339	2.08534	1.73081	2.28689	1.44504	2.26537	1.68	1.9267	1.70188	1.41324	2.24568	1.67537	2.3697	1.51812	1.72312	1.65488	1.94352	2.26316	1.70188	1.41324				1.67537	2.3697	1.51812	1.93611	2.29967	1.59947	1.53846	1.96085	1.25433	2.0781	1.52023	1.82657
25.62	1.98	1.52	1.64	1.47568	1.78264	1.70915	2.01644	2.08438	1.8898	1.8848	1.85812	2.00969	2.08534	1.70995	2.2377	1.42627	2.24272	1.84333	1.94764	1.70188	1.43136	2.27063	1.73899	2.43646	1.51812	1.74227	1.63649	1.90033	2.28947	1.70188	1.43136				1.73899	2.43646	1.51812	1.91529	2.27546	1.59947	1.57692	1.93505	1.25433	2.0781	1.48718	1.83234
25.7	1.98	1.52	1.64	1.47568	1.80141	1.70915	1.97443	2.06042	1.8898	1.86537	1.85812	1.98547	2.08534	1.6891	2.21311	1.42627	2.26537	1.96	1.94764	1.70188	1.43136	2.27063	1.71778	2.40308	1.53557	1.76141	1.63649	1.90033	2.23684	1.70188	1.43136				1.71778	2.40308	1.53557	1.91529	2.29967	1.58043	1.57692	1.93505	1.27105	2.05475	1.5037	1.8302
25.78	2.01	1.52	1.62	1.45946	1.80141	1.69115	1.99543	2.06042	1.8898	1.86537	1.83677	1.98547	2.06362	1.64739	2.2377					1.70188	1.41324	2.22073	1.7602	2.40308	1.51812	1.76141	1.63649	1.92193	2.26316	1.70188	1.41324				1.7602	2.40308	1.51812	1.95693	2.29967	1.59947	1.59615	1.93505	1.25433	2.05475	1.52023	1.82361
25.87	1.98	1.52	1.64	1.45946	1.76388	1.70915	1.99543	2.03646	1.8898	1.86537	1.83677	1.98547	2.04189	1.62654	2.2377					1.71873	1.41324	2.24568	1.7602	2.3697	1.51812	1.72312	1.63649	1.90033	2.26316	1.71873	1.41324				1.7602	2.3697	1.51812
25.95	1.94	1.5	1.64	1.44324	1.78264	1.69115	1.97443	2.06042	1.86703	1.86537	1.83677	1.96126	2.06362	1.58483	2.16393					1.70188	1.41324	2.24568	1.80261	2.3697	1.53557	1.72312	1.63649	1.90033	2.21053	1.70188	1.41324				1.80261	2.3697	1.53557
26.03	1.96	1.52	1.6	1.45946	1.78264	1.69115	1.95342	2.06042	1.86703	1.86537	1.85812	1.93705	2.06362	1.54313	2.18852					1.66818	1.39512	2.22073	1.80261	2.3697	1.51812	1.72312	1.63649	1.92193	2.23684	1.66818	1.39512				1.80261	2.3697	1.51812
26.12	1.94	1.5	1.64	1.44324	1.76388	1.69115	1.95342	2.03646	1.8898	1.8848	1.81541	1.93705	2.06362	1.52227	2.16393
26.2	1.96	1.5	1.62	1.44324	1.78264	1.67316	1.97443	2.0125	1.86703	1.8848	1.83677	1.88862	2.04189	1.50142	2.18852
26.28	1.96	1.5	1.64	1.45946	1.76388	1.69115	1.97443	2.0125	1.86703	1.86537	1.81541	1.91283	2.04189	1.48057	2.16393
26.37	1.98	1.48	1.62	1.44324	1.76388	1.65517	1.97443	2.03646	1.86703	1.86537	1.83677	1.86441	2.04189	1.43886	2.18852
26.45	1.94	1.5	1.6	1.44324	1.76388	1.65517	1.95342	2.03646	1.86703	1.86537	1.81541	1.88862	2.02017	1.43886	2.18852
26.53	1.96	1.5	1.62	1.42703	1.78264	1.67316	1.95342	1.98854	1.86703	1.86537	1.81541	1.81598	2.02017	1.43886	2.16393
26.62	1.94	1.5	1.62	1.44324	1.76388	1.69115	1.97443	2.0125	1.86703	1.8848	1.79405	1.84019	2.04189	1.39716	2.13934
26.7	1.92	1.48	1.62	1.44324	1.72635	1.69115	1.95342	1.98854	1.84426	1.86537	1.83677	1.81598	2.02017	1.39716	2.16393
26.78	1.94	1.5	1.62	1.44324	1.74511	1.65517	1.97443	2.0125	1.84426	1.86537	1.81541	1.79177	2.02017	1.39716	2.13934
26.87	1.92	1.5	1.6	1.44324	1.76388	1.65517	1.97443	1.98854	1.84426	1.86537	1.83677	1.79177	2.02017	1.41801	2.16393
26.95	1.92	1.48	1.62	1.44324	1.76388	1.67316	1.93242	1.98854	1.86703	1.84594	1.81541	1.76755	1.99845	1.39716	2.13934
27.03	1.92	1.48	1.6	1.42703	1.76388	1.63718	1.93242	1.98854	1.82149	1.82651	1.81541	1.76755	2.04189	1.39716	2.09016
27.12	1.92	1.5	1.62	1.42703	1.76388	1.65517	1.93242	1.96458	1.82149	1.84594	1.83677	1.76755	1.99845	1.35545	2.11475
				1.44324	1.74511	1.63718	1.93242	1.98854	1.84426	1.82651	1.79405	1.74334	1.99845	1.35545	2.13934
				1.42703	1.76388	1.65517	1.95342	1.98854	1.84426	1.82651	1.81541	1.79177	1.97673	1.3763	2.11475
				1.42703	1.74511	1.67316	1.95342	1.98854	1.82149	1.84594	1.81541	1.74334	1.99845	1.3763	2.13934
				1.42703	1.76388	1.65517	1.93242	1.98854	1.82149	1.82651	1.77269	1.76755	1.97673	1.39716	2.11475
				1.42703	1.74511	1.63718	1.93242	1.98854	1.84426	1.84594	1.79405	1.79177	1.97673	1.3763	2.13934
							1.91142	1.96458	1.84426	1.84594	1.79405		1.955	1.3346
														1.3763

## Sheet: 6c
ACh	ACh + Atropine	ACh + Mecamylamine
0.08852	0.09095	0.14418
0.8069	0.08063	0.00681
0.08776	0.11669	0.12768
0.09959	0.273086	0.16139
0.1747	0.14719	0.20367
0.3824	0.13873	0.14919
0.3475	0.0971	0.05262
0.5915	0.03953	0.282281
0.2732	0.12305	0.08405
0.3103	0.188101	0.01323
0.2111	0.017272	0.02943
0.3115	0.19162	0.04766
0.1591	0.1278	0.06972
0.4802	0.23525	0.06982
0.3287	0.071091	0.02917
0.1678	0.11684	0.29514
0.2399	0.158995	0.09992
0.2189	0.09108	0.02669
0.211	0.171256	0.03994

## Sheet: 6d
Chrm1	Chrm2	Chrm3	Chrm4	Chrm5	Chrna1	Chrna2	Chrna3	Chrna4	Chrna5	Chrna6	Chrna7	Chrna9	Chrna10	Chrnb1	Chrnb2	Chrnb3	Chrnb4
40	23	0	77	42	28	0	72	7	60	35	56	0	2	28	65	35	72

## Sheet: 6g
Baseline	Baseline	ACh	Percentage		Baseline	ACh	Threshold	Baseline	ACh
	0.739776	2.20189		0.082	0	10		0.5	0.25
	0.739776	2.11962		0.125	0	30		0.5	0.25
	0.413246	0.426252		0.25	20	77.7		1	0.5
	1.31678	2.22979		0.5	77.7	90		0.5	0.25
	1.58862	3.58138		1	100	100		1	0.5
	1.83397	3.23906		2	100	100		0.25	0.082
	2.04778	2.88238		3	100	100
	3.53019	5.08719		4	100	100		0.25	0.125
	1.45002	3.62324		5	100	100		0.5	0.125
				6	100	100		0.5	0.25
				7	100	100

## Sheet: 6h
Baseline	ALS	ALS + ACh	Percentage		ALS	ALS + ACh	Threshold	ALS	ALS + ACh
	3.78046	5.92026		0.082	40	50		0.25	0.125
	1.28946	0.902114		0.125	70	90		0.125	0.082
	2.45718	2.85524		0.25	90	90		0.082	0.082
	0.323028	0.429367		0.5	100	100		0.082	0.082
	2.03439	3.23019		1	100	100		0.082	0.082
	1.93238	3.33943		2	100	100		0.5	0.5
	3.41752	3.76388		3	100	100		0.082	0.082
	0.211627	0.202607		4	100	100		0.25	0.125
	3.01827	4.18696		5	100	100		0.125	0.125
	0.171574	0.38873		6	100	100		0.125	0.125
				7	100	100

## Sheet: 6i
Baseline	Baseline	Succinate	Percentage		Baseline	Succinate	Threshold	Baseline	Succinate
	1.91001	1.83068		0.082	0	11.1		0.125	0.125
	1.11847	1.88973		0.125	44.4	44.4		0.25	0.25
	1.02701	0.812347		0.25	55.5	66.6		0.5	0.25
	0.496318	0.559186		0.5	88.8	88.8		0.5	0.5
	0.483343	0.410167		1	100	100		0.125	0.082
	0.928455	0.90704		2	100	100		0.125	0.125
	2.38882	2.54549		3	100	100		0.125	0.125
	1.0634	1.70092		4	100	100		1	1
	0.747067	0.573811		5	100	100		0.5	0.5
				6	100	100
				7	100	100

## Sheet: 6j
Baseline	Baseline	Agonist 39	Percentage		Baseline	Agonist 39	Threshold	Baseline	Agonist 39
	0.258399	0.145057		0.082	0	18.18		0.5	0.25
	0.422851	0.421259		0.125	18.18	27.27		0.5	0.25
	0.468746	0.585367		0.25	27.27	63.63		0.5	0.5
	1.63888	2.39872		0.5	81.82	100		0.125	0.0082
	0.542583	0.55899		1	100	100		0.5	0.25
	1.73481	2.34178		2	100	100		0.25	0.25
	0.993694	1.09594		3	100	100		0.5	0.125
	0.0276465	0.0347637		4	100	100		1	0.5
	2.93549	2.36001		5	100	100		0.5	0.5
	0.943564	0.824143		6	100	100		0.125	0.0082
	1.08415	1.31346		7	100	100		1	0.5
