# Supplementary material for: Parasites trigger epithelial cell crosstalk to drive gut–brain signalling
Source: Nature. 2026 Mar 25;653(8114):465–73. doi: 10.1038/s41586-026-10281-5 (PMC13171452; doi:10.1038/s41586-026-10281-5)
Supplement: Supplementary file 14 — Source Data Extended Data Fig. 7 [file 41586_2026_10281_MOESM14_ESM.xlsx]

## Sheet: 7a
Male							Female											Rostral (-7.20~-7.48)			AP (-7.32~-7.76)	DMV (-7.32~7.76)		Notes
Ear tag	Cage tag	Genotype	DOB	Drug	Comment	Imaging	Ear tag	Cage tag	Genotype	DOB	Drug	Comment	Imaging					Left	Right	Total
1B035	4696194	-	2022-11-14	Saline		2023-07-08	1B526	4817827	-	2022-12-30	IL-25		7/8/2023, 7/11/2023			Saline
1B036	4696194	+	2022-11-14	Saline		7/8/2023, 9/13/2023	1C473	4817827	-	2023-03-10	IL-25		7/29/2023, 9/19/2023			Male Ctrl	1B035	13.25	11.5	24.75	5.5	8		no data for medial nTS
1B523	4735969	+	2022-12-30	Saline		2023-09-08	1C476	4817827	-	2023-03-10	IL-25		7/29/2023, 9/19/2023				1C526	12.5	12.3333	24.8333	4.6	7
1C278	4793436	+	2023-03-05	Saline		8/22/2023, 8/28/2023	1C269	4778885	+	2023-03-11	IL-25	Pregnant	2023-08-09				1C500				9	6.83333
1C274	4778884	-	2023-03-11	Saline	Back up	2023-09-13	1C270	4778885	+	2023-03-11	IL-25	Pregnant	7/8/2023, 7/11/2023				1C277	4.66667	5.16667	9.83333	10	6.75
1C275	4778884	-	2023-03-11	Saline		2023-09-13	1C272	4778885	+	2023-03-11	IL-25		2023-08-09				1C275	2	5	7	7.625	8.77778
1C276	4778884	-	2023-03-11	Saline			1C504	4778872	-	2023-03-20	IL-25		7/8/2023, 7/11/2023
1C277	4778884	-	2023-03-11	Saline		2023-08-22	1C506	4778872	-	2023-03-20	IL-25		8/31/2023,9/8/2023			Male PFTox	1B036	10.6875	11.5	22.1875	4.66667	12.7
1C498	4793458	+	2023-03-20	Saline		2023-07-18	1C507	4778872	+	2023-03-20	IL-25	Back up	8/31/2023,9/8/2023				1C525	13	10.75	23.75	10	5.4
1C500	4793458	-	2023-03-20	Saline		2023-07-18	1C512	4793462	+	2023-03-20	Saline	Back up	7/11/2023, 7/18/2023, 9/19/2023				1C498				4.5	9.33333
1C501	4393457	+	2023-03-20	IL-25		8/9/2023, 8/22/2023,9/11/2023	1C513	4793462	-	2023-03-20	Saline		2023-08-28				1C278	7.33333	7.16667	14.5	3.71429	3.83333
1C502	4393457	+	2023-03-20	IL-25		8/9/2023, 8/22/2023,9/11/2023	1C514	4793462	-	2023-03-20	Saline		2023-08-22				1B523	6.33333	3.66667	10	3.45455	9.77778
1C503	4393457	-	2023-03-20	IL-25		7/29/2023, 8/22/2023	1C515	4793462	-	2023-03-20	Saline		2023-08-22				1C274	3	6	9	6.625	4.6
1C510	4793463	+	2023-03-20	IL-25		7/8/2023, 7/18/2023, 9/11/2023	1C527	4793455	+	2923-03-21	Saline		7/11/2023, 7/13/2023, 7/18/2023, 9/19/2023
1C511	4793463	-	2023-03-20	IL-25		7/8/2023, 7/18/2023, 9/11/2023	1C528	4793455	+	2923-03-21	Saline		2023-08-28			Female Ctrl	1C514	11	9.2	20.2	8.55556	10.1818
1C525	4793454	+	2023-03-21	IL-25		2023-07-13	1C529	4793455	+	2923-03-21	Saline		2023-08-28				1C515	14.25	15.25	29.5	7.5	5.1
1C526	4793454	-	2023-03-21	IL-25		7/13/2023, 9/19/2023	1C530	4793455	+	2923-03-21	Saline		2023-08-28				1C513	12.5	11	23.5	11.5556	9
1C718	4793469	-	2023-04-02	IL-25		2023-08-22	1C268	4866583	+	2023-02-17	IL-25	Back up
1B832	4817832	-	2023-01-26	IL-25	Back up	8/9/2023, 8/28/2023	1C721	4866583	+	2023-04-02	IL-25	Back up	7/8/2023, 7/11/2023			Female PFTox	1C512	8.375	7.75	16.125	2.41176	12.375
1C267	4817831	-	2023-02-17	IL-25	Back up	8/9/2023, 8/28/2023											1C527	15	15.4	30.4	4.6875	11.0909
																	1C528	4.33333	4	8.33333	5.875	11.25
	Male	Female	Total														1C529	4.75	4.25	9	10.8	6.57143
Ctrl Saline	6	3	9														1C530	6.33333	5	11.3333	9.66667	14
Ctrl IL-25	6	5	11
PFTox Saline	4	5	9													IL25
PFTox IL-25	4	6	10													Male Ctrl	1C511	9.81818	15.5455	25.3636	11.1429	5.3
																	1C503				9.92308	8.61538
20 injections per day x 500 ng = 10 ug IL-25																	1B832	7.18182	7.81818	15	3.57143	6.55556		no data for medial nTS
Reconstitute 25 ug in 250 uL 4 mM HCl + 0.1% BSA = 100 ug/mL -> 5 uL aliquots x 50 = 100 uL + 100 uL + 5 uL x 10																	1C267	7.33333	7.33333	14.6667	5.33333	10.5
																	1C718	9.57143	9.71429	19.2857				no data for medial nTS, AP, and DMV
4 days of injection
At day 4, inject to females at 6am and harvest at 10am.																Male PFTox	1C510	10.5	11.6	22.1	10.2143	4.5
For males, inject at 9:30am and harvest at 2pm.																	1C501	6.4	7	13.4	10.3478	10.5
																	1C502	6.30769	6.76923	13.0769	5.47368	17.0909
Genotype: All animals are + for Vil1-cre and TeNT alleles. Ctrl (-): - for Pet1Flp; PFTox (+): + for Pet1Flp. The TeNT expression is both Cre and Flp dependent.
For more details about genetics of PFTox animals, please refer to Bayrer, J.R., Castro, J., Venkataraman, A. et al. Gut enterochromaffin cells drive visceral pain and anxiety. Nature 616, 137–142 (2023). https://doi.org/10.1038/s41586-023-05829-8.																Female Ctrl	1B526	15.4286	17.2857	32.7143	4.18182	13.3333
																	1C504	21.75	20.75	42.5	12.5455	11.1667
																	1C473	13.375	15.625	29	9.26667	14.6
																	1C476	11.8333	13.3333	25.1667	13	12.5714
																	1C506	19.3333	19.6667	39	17.15	12.7
																Female PFTox	1C270				9.69231	3.57143
																	1C721	25.3333	24	49.3333	11.7	18.1667
																	1C269	8	9.4	17.4	1.83333	10.125
																	1C272	12.5	11.5	24	14.6364	6.36364
																	1C507	23.5	28	51.5	17.9412			Performed outier test, omitted.
																		AP (-7.32~-7.76)	DMV (-7.32~7.76)
																Male Ctrl	09292025-1	5.77778	9.22222
																	09292025-2	9.75	9.5
																	09292025-3	7.77778	13.1111

## Sheet: 7c
	Fos+				Fos+; Dbh+						Tac1		cFOS									Tac1									double positive									Th		cFOS
	Medial nTS (-7.48~-7.76)				Medial nTS (-7.48~-7.76)									Rostral (-7.20~-7.48)			Medial (-7.48~-7.76)			AP (-7.32~-7.76)			Rostral (-7.20~-7.48)			Medial (-7.48~-7.76)			AP (-7.32~-7.76)			Rostral (-7.20~-7.48)			Medial (-7.48~-7.76)			AP (-7.32~-7.76)					Rostral (-7.20~-7.48)			Medial (-7.48~-7.76)			AP (-7.32~-7.76)
IL-25-treated B6 WT animals	Left	Right	Whole		Left	Right	Whole		%					L	R	Whole	L	R	Whole				L	R	Whole	L	R	Whole				L	R	Whole	L	R	Whole						L	R	Whole	L	R	Whole
1	26.3333	25.6667	52		3.33333	3.5	6.83333		13.141			Saline Male	1	9	5.5	14.5	12.6667	13.8	26.4667	7.25		1	1.25	1	2.25	15.5	13.6	29.1	2.75		1	0	0	0	1.83333	1.6	3.43333	0.125			Saline Male	1			0	11	12	23	4
2	22.8333	28	50.8333		3	3.16667	6.16667		12.1311				2	5		5	10.6667	15.5	26.1667	12.6		2	4		4	16	10.6	26.6	2.2		2	1		1	2.25	1	3.25	0.2				2	5		5			0
3	22.75	26	48.75		2	2.75	4.75		9.74359
4	23.8	22.8	46.6		1.8	2.8	4.6		9.87124			Saline Female	1	4	4.5	8.5	16.6667	17	33.6667	17.3333		1	3.5	4	7.5	17.6667	19.5	37.1667	4		1	0.5	0	0.5	1.83333	2.5	4.33333	0.333333			Saline Female	1	3	3	6	14.6667	15.3333	30	15.3333
5	21.5	20.75	42.25		1.5	1.25	2.75		6.50888				2	6	5	11	15	15.3333	30.3333	10.75		2	1.5	1	2.5	14	14.1111	28.1111	2.5		2	0	0	0	2.55556	2	4.55556	0.285714				2	5	3	8	14.75	13	27.75	7.8
								Averaged	10.4131
												IL-25 Male	1	7	6.66667	13.6667	20.7143	20.1429	40.8571	15.5		1	0	0.333333	0.333333	17.1429	15.1429	32.2857	1.625		1	0	0	0	3.14286	2.85714	6	0.571429			IL-25 Male	1	8	8	16	22.5	23	45.5	15
													2	7.5	7	14.5	23.7	21.9	45.6	15.2727		2	3	0	3	12.3	13.2	25.5	1.45455		2	0	0	0	2.3	3.1	5.4	0.4				2	9	8	17	18.3333	19.6667	38	13.5
	Fos+				Fos+; Npy+								3	6	5	11	22.1667	20.3333	42.5	15.4444		3	2	1	3	20.6667	18	38.6667	2.42857		3	0	0	0	2.66667	3.16667	5.83333	0.5				3	2	3	5	22.75	16.25	39	16.4
	Medial nTS (-7.48~-7.76)				Medial (-7.48~-7.76)
IL-25-treated B6 WT animals	Left	Right	Whole		L	R	Whole		%			IL-25 Female	1	9	7.5	16.5	25.625	22.125	47.75	19.2222		1	4	3.5	7.5	12	13.25	25.25	1.88889		1	1.5	0.5	2	3.125	3.125	6.25	0.555556			IL-25 Female	1			0	24.3333	20.3333	44.6667	19.3333
1	27.25	26.5	53.75		1.75	1.5	3.25		6.04651				2	8.33333	8.33333	16.6667	22.2	25.9	48.1	16.5		2	3.66667	5.33333	9	14.6	17.8	32.4	2		2	0.333333	1	1.33333	2.6	3.1	5.7	0.5				2	12	6	18	21.6667	23	44.6667	17.75
2	23	27.25	50.25		2.5	2	4.5		8.95522				3				26	25.6667	51.6667	18.6667		3	2	1	3	16.8333	14.3333	31.1667	0.8		3	0	2	2	3.33333	2.16667	5.5	0				3				26.25	25.5	51.75	15
3	26.25	25	51.25		1.75	2.5	4.25		8.29268
4	26.75	23.5	50.25		2.75	1.5	4.25		8.45771
5	20.5	20.5	41		2	1.5	3.5		8.53659			Summary (%)																													Summary (%)
								Averaged	7.99901					Rostral (-7.20~-7.48)			Medial (-7.48~-7.76)			AP (-7.32~-7.76)			Rostral (-7.20~-7.48)			Medial (-7.48~-7.76)			AP (-7.32~-7.76)														Rostral (-7.20~-7.48)			Medial (-7.48~-7.76)			AP (-7.32~-7.76)
														L	R	Whole	L	R	Whole				L	R	Whole	L	R	Whole															L	R	Whole	L	R	Whole
												Saline Male	1	0	0	0	0.144737	0.115942	0.129723	0.0172414		1	#REF!	0	0	0.11828	0.117647	0.117984	0.0454545												Saline Male	1	#DIV/0!	#DIV/0!	#DIV/0!	0.0909091	0.333333	0.217391	0.25
	Fos+				Fos+; Nr4a2+								2	0.2	#DIV/0!	0.2	0.210938	0.0645161	0.124204	0.015873		2	0.8	#DIV/0!	0.25	0.140625	0.0943396	0.12218	0.0909091													2	0.6	#DIV/0!	0.6	#DIV/0!	#DIV/0!	#DIV/0!	#DIV/0!
	Medial (-7.48~-7.76)				Medial (-7.48~-7.76)
IL-25-treated B6 WT animals	Left	Right	Whole		Left	Right	Whole		%			Saline Female	1	0.125	0	0.0588235	0.11	0.147059	0.128713	0.0192308		1	0.142857	0	0.0666667	0.103774	0.128205	0.116592	0.0833333												Saline Female	1	0	0	0	0.204545	0.0869565	0.144444	0.130435
1	26.5	25	51.5		4.75	4.75	9.5		18.4466				2	0	0	0	0.17037	0.130435	0.150183	0.0265781		2	0	0	0	0.18254	0.141732	0.162055	0.114286													2	0	0	0	0.118644	0.115385	0.117117	0.128205
2	23	20.75	43.75		4.75	5.75	10.5		24
3												IL-25 Male	1	0	0	0	0.151724	0.141844	0.146853	9.53846		1	#DIV/0!	0	0	0.183333	0.188679	0.185841	0.351648												IL-25 Male	1	0	0	0	0.155556	0.108696	0.131868	15
4	20.75	18.25	39		5.5	2.5	8		20.5128				2	0	0	0	0.0970464	0.141553	0.118421	10.5		2	0	#DIV/0!	0	0.186992	0.234848	0.211765	0.275													2	0	0	0	0.145455	0.118644	0.131579	20.25
5	21.6	24.6	46.2		4.4	4.6	9		19.4805				3	0	0	0	0.120301	0.155738	0.137255	6.35948		3	0	0	0	0.129032	0.175926	0.150862	0.205882													3	0.5	0	0.2	0.0879121	0.153846	0.115385	1
								Averaged	20.61
												IL-25Female	1	0.166667	0.0666667	0.121212	0.121951	0.141243	0.13089	10.1765		1	0.375	0.142857	0.266667	0.260417	0.235849	0.247525	0.294118												IL-25Female	1	#DIV/0!	#DIV/0!	#DIV/0!	0.150685	0.147541	0.149254	1.18367
													2	0.04	0.12	0.08	0.117117	0.119691	0.118503	8.25		2	0.0909091	0.1875	0.148148	0.178082	0.174157	0.175926	0.25													2	0.166667	0.333333	0.222222	0.107692	0.188406	0.149254	1.36538
	cFos+				cFos+; Cck-8+								3	#DIV/0!	#DIV/0!	#DIV/0!	0.128205	0.0844156	0.106452	23.3333		3	0	2	0.666667	0.19802	0.151163	0.176471	0													3	#DIV/0!	#DIV/0!	#DIV/0!	0.0666667	0.137255	0.101449	2.30769
	Medial nTS (-7.48~-7.76)				Medial nTS (-7.48~-7.76)
IL-25-treated B6 WT animals	Left	Right	Whole		Left	Right	Whole		%			IL-25 Averaged							0.126396
1	29.5	29.75	59.25		2.25	3	5.25		8.86076
2	28.25	28.5	56.75		2	1.5	3.5		6.1674
3	24.5	24.75	49.25		2	2.75	4.75		9.64467
4	21.75	31.75	53.5		2	2.25	4.25		7.94393
								Averaged	8.22428
