# Supplementary material for: Parasites trigger epithelial cell crosstalk to drive gut–brain signalling
Source: Nature. 2026 Mar 25;653(8114):465–73. doi: 10.1038/s41586-026-10281-5 (PMC13171452; doi:10.1038/s41586-026-10281-5)
Supplement: Supplementary file 15 — Source Data Extended Data Fig. 8 [file 41586_2026_10281_MOESM15_ESM.xlsx]

## Sheet: 8b
0-30 min		30-60 min		60-90 min		90-120 min		120-150 min		150-180 min
Saline	Agonist 39	Saline	Agonist 39	Saline	Agonist 39	Saline	Agonist 39	Saline	Agonist 39	Saline	Agonist 39
1	9	6	2	20	8	9	12	23	7	18	6
10	1	5	0	6	8	8	7	9	3	5	8		*Numbers represent food pellet counts.
3	3	11	0	5	9	7	6	5	2	9	7
7	5	8	2	0	0	0	18	20	1	13	18
16	7	11	13	5	7	7	10	10	10	9	11
8	1	6	13	15	9	17	16	10	30	9	21
8	6	0	0	13	5	3	6	8	9	6	0
6	1	7	7	3	4	10	2	5	4	8	5
13	6	6	8	10	13	11	6	5	12	6	11
0	10	6	38	13	18	2	15	5	22	7	8
4	8	7	7	6	4	6	6	8	3	7	7
6	3	0	4	7	9	6	4	8	0	10	2
4	22	11	18	17	13	6	15	13	13	11	8
1	3	5	9	8	8	5	4	8	4	2	9
0	7	4	2	6	7	8	5	10	2	3	8
1	0	0	0	0	5	21	16	12	8	13	3
2	5	4	2	0	6	7	4	5	7	5	5
0	5	4	2	5	8	4	4	3	7	3	6
5	3	2	2	6	2	3	2	1	3	8	2
5	7	5	12	7	10	7	8	3	8	8	3

## Sheet: 8d
	Saline							Agonist 39
		Mouse #4_saline SBCR78.6.3092	Mouse#6_SBCR74.7.1	Mouse#8_SBCR74.7.3	Mouse#10_SBCR74.7.5	Saline:6	Saline:7	Mouse #1_Agonsit 39_SBCR74.7.6	Mouse #3_Agonsit 39_SBCR77.30.80	Mouse #5_Agonsit 39_SBCR78.6.3093	Mouse#7-Agonist39_SBCR74.7.2	Mouse#9_Agonsit39_SBCR74.7.4	Agonist 39:6	Agonist 39:7	Agonist 39:8
Locomotor activity	375.078	415.509	307.793	217.863	169.204	326.225	239.556	270.701	335.909	273.7	290.171	316.513	235.126	311.217	333.364
Grooming	60.411	69.88	119.566	172.113	122.472	120.932	157.569	164.528	88.364	183.421	200.606	118.534	176.26	112.781	103.105
Orienting	424.214	376.241	472.183	381.955	408.138	389.132	338.672	407.545	432.412	338.927	395.6	322.271	430.79	422.049	423.001
Rearing activity	158.543	174.52	123.313	152.506	138.311	172.422	85.137	144.252	149.334	172.936	128.442	263.79	136.45	155.677	124.355
