# Supplementary material for: Parasites trigger epithelial cell crosstalk to drive gut–brain signalling
Source: Nature. 2026 Mar 25;653(8114):465–73. doi: 10.1038/s41586-026-10281-5 (PMC13171452; doi:10.1038/s41586-026-10281-5)
Supplement: Supplementary file 16 — Source Data Extended Data Fig. 9 [file 41586_2026_10281_MOESM16_ESM.xlsx]

## Sheet: 9a
Helminth Infection Date	Animal details: genotyoe and gender	Medial nTS (-7.48~-7.76)			Notes
		Left	Right	Total
4/25/2025 (1st batch)	1: KO female	14	21.4	35.4
	2: KO female	16.5	15.5	32
	3: KO female	23	25	48
	4: KO male	21.6667	21.6667	43.3333
	5: KO male	20	24.25	44.25
	6: WT female	28	31.6667	59.6667
	7: WT female	25.25	27.75	53
	8: WT female	28.8	32.8	61.6
	9: WT female	25.4	23	48.4
	10: WT female	24.1667	25.8333	50
		Medial nTS (-7.48~-7.76)
		Left	Right	Total
5/19/2025 (2nd batch)	1: KO female	25.8333	22.1667	48
	2: KO female	21.1667	21	42.1667
	3: KO male	20.6667	22.5	43.1667
	4: KO male	20	17.1429	37.1429
	5: KO male	20.8	21.8	42.6
	6: WT female	21.8333	21.5	43.3333
	7: WT female	22.2	18.6	40.8
	8: WT male	25.4	22.4	47.8
	9: WT female	17.5	18	35.5
	10: WT female	25.2	25.6	50.8
					WT: B6 Wildtype
					KO: Pou2f3-/-

## Sheet: 9b
Helminth Infection Date	Animal details: genotyoe and gender	Medial nTS (-7.48~-7.76)			Notes
		L	R	Whole
6/9/2025 (1st batch)	1: KO female	21.25	20	41.25
	2: KO female	28.8333	25	53.8333
	3: KO female	14.6	19.4	34
	4: KO female	20.4	20.4	40.8
	5: KO male	21	26.25	47.25
	6: Ctrl female	23.75	32.75	56.5
	7: Ctrl female	30.75	31.25	62
	8: Ctrl female	26.875	29.375	56.25
	9: Ctrl male	26.125	29.125	55.25
	10: Ctrl male	29.8	27.8	57.6
		Medial nTS (-7.48~-7.76)
		L	R	Whole
6/23/2025 (2nd batch)	1: KO female	18.6667	13.3333	32
	2: KO female	28.875	29.875	58.75
	3: KO female	19.4286	22.8571	42.2857
	4: KO male	32.5	32.75	65.25
	5: KO male	25.1667	22.8333	48
	6: Ctrl female	26	27.2	53.2
	7: Ctrl female	24.4286	25.1429	49.5714
	8: Ctrl female	32.5	32	64.5
	9: Ctrl male	42.8	38	80.8
	10: Ctrl male	31.5	35.3333	66.8333
					Ctrl: ChatFlox/Flox
					KO: Vil1cre; ChatFlox/Flox
