# Supplementary material for: Parasites trigger epithelial cell crosstalk to drive gut–brain signalling
Source: Nature. 2026 Mar 25;653(8114):465–73. doi: 10.1038/s41586-026-10281-5 (PMC13171452; doi:10.1038/s41586-026-10281-5)
Supplement: Supplementary file 17 — Source Data Extended Data Fig. 10 [file 41586_2026_10281_MOESM17_ESM.xlsx]

## Sheet: 10a
WT	Saline																				IL-25
Locomotion	273.273	409.923	386.362	435.848	299.271	333.586	371.047	334.097	335.85	298.019	300.54	303.471	370.301	322.485	346.641	280.52	290.407	312.58	320.628		359.69	370.843	389.32	330.238	261.284	427.458	269.225	380.369	301.502	273.207	252.544	247.443	182.669
Grooming	98.252	77.801	108.282	45.162	132.436	74.634	126.565	85.042	114.55	45.999	113.315	97.941	42.953	87.896	56.331	118.62	59.088	75.725	69.273		107.773	109.082	71.235	36.064	79.937	34.873	87.733	35.088	59.283	102.134	79.072	38.914	103.659
Orienting	465.057	387.422	394.987	372.476	433.554	413.942	437.577	416.212	413.409	469.434	451.178	515.93	465.839	460.186	451.526	426.582	475.336	412.346	442.423		390.566	436.357	409.301	408.313	430.668	418.468	495.913	418.73	466.768	485.822	459.083	478.143	394.701
Rearing	98.196	134.086	123.251	192.379	88.856	154.341	121.181	130.562	161.424	125.66	100.684	33.619	134.081	140.859	152.366	106.385	134.854	157.951	150.189		149.345	100.56	145.075	149.289	81.179	121.264	65.668	135.195	105.597	91.041	92.738	83.003	92.877
PFTox	Saline																				IL-25
Locomotion	454.883	356.933	387.502	329.558	371.208	398.404	333.334	324.175													406.273	381.648	176.65	282.043	325.134	212.304	230.617	210.536	306.959	272.71	101.35
Grooming	24.556	53.303	63.211	163.603	66.472	55.136	76.625	58.354													89.25	36.374	79.47	23.698	28.446	167.429	61.125	68.649	71.139	47.01	61.337
Orienting	414.473	404.773	448.876	385.937	454.056	422.613	421.357	470.547													400.886	479.686	346.062	400.185	451.817	464.441	405.561	361.987	420.595	418.423	225.433
Rearing	160.765	155.623	147.032	162.018	119.031	177.865	187.544	180.348													120.17	94.687	48.628	92.182	137.022	74.426	82.413	18.382	58.071	126.631	14.161
Pou2f3 null	Saline																				IL-25
Locomotion	299.827	281.001	213.545	222.589	263.483	241.305	313.315	287.499	347.09												207.986	260.105	234.234	178.882	245.405	241.373	223.95	234.15	270.956
Grooming	65.794	106.394	163.266	74.22	77.718	69.053	94.925	62.225	57.179												115.118	103.782	101.729	116.55	69.698	128.397	101.904	101.567	100.985
Orienting	423.519	428.19	374.393	385.634	430.892	396.004	422.104	396.473	455.717												417.566	446.78	423.275	404.773	483.97	401.432	449.33	427.589	486.969
Rearing	190.501	139.571	113.881	194.943	152.397	194.084	150.533	242.045	151.425												135.547	144.402	138.047	75.321	106.733	139.647	125.305	120.592	129.535
VilCre;Chatf/f	Saline																				IL-25
Locomotion	212.794	432.719	264.856	225.711	253.214																320.487	436.723	162.066	291.183	213.63	228.526	177.517	299.268
Grooming	152.227	40.81	66.299	124.343	155.507																71.653	37.596	140.805	97.985	80.675	58.108	157.191	92.241
Orienting	422.287	414.848	424.505	434.115	418.54																454.109	410.548	413.749	470.581	369.481	420.877	349.631	476.581
Rearing	128.821	133.717	183.993	119.609	121.019																86.935	158.386	57.148	92.742	113.48	119.64	75.769	97.789

## Sheet: 10b
WT	Saline																				IL-25
Locomotion	339.655	275.751	380.606	269.575	320.548	273.647	244.378	322.845	308.225	343.324	343.459	355.95	287.322	323.103	287.541	290.351	281.333	412.9			289.954	312.481	280.22	344.678	308.023	303.665	341.033	245.134	273.563	296.956	110.43	249.765	206.186	165.799
Grooming	35.604	53.47	67.201	97.929	56.398	105.513	142.221	72.323	91.171	33.718	36.552	77.886	171.367	50.065	71.551	78.478	72.648	23.421			112.503	86.133	33.002	35.568	38.602	61.954	118.358	163.101	83.5	100.177	258.45	157.028	87.805	296.619
Orienting	423.522	415.787	380.226	421.486	445.91	393.275	426.416	485.845	422.874	432.968	413.576	433.209	360.001	487.66	432.76	438.291	495.248	426.972			420.723	421.758	376.106	408.092	449.681	425.646	428.506	435.666	434.014	486.573	292.475	449.875	408.003	409.051
Rearing	109.668	101.054	130.506	104.87	136.328	78.116	112.785	91.888	188.502	213.887	221.594	151.041	154.092	123.482	129.61	107.389	125.602	175.5			102.73	61.376	113.686	158.61	141.898	103.883	81.818	45.938	133.66	107.198	37.78	75.766	68.156	26.522
PFTox	Saline																				IL-25
Locomotion	380.686	252.913	267.705	341.502	283.733	305.492															331.123	332.106	186.135	224.652	272.461	193.257	246.769
Grooming	57.505	121.153	99.654	41.941	80.434	55.488															82.116	59.533	8.005	41.877	73.675	25.683	141.054
Orienting	405.526	391.019	385.715	373.114	485.129	450.077															413.619	431.571	304.995	358.463	430.689	217.888	421.83
Rearing	157.008	72.802	68.469	156.613	129.413	161.666															140.03	118.897	28.573	138.201	126.389	17.304	85.3
Pou2f3 null	Saline																				IL-25
Locomotion	284.929	299.812	377.23	308.41	250.059	269.638	320.582	267.53													204.867	314.332	255.239	223.917	203.292	250.765	269.79	204.795	245.179	166.381
Grooming	50.325	42.211	47.249	74.942	92.771	74.688	72.483	102.091													79.929	69.927	29.396	90.713	192.594	89.952	82.089	84.397	63.158	222.55
Orienting	441.056	408.098	388.826	440.871	382.086	388.77	392.076	402.296													361.82	436.321	403.097	465.937	345.077	409.545	457.017	426.247	438.175	444.782
Rearing	160.548	195.952	183.033	171.84	159.602	175.771	208.078	173.872													107.565	169.199	210.52	93.422	66.017	171.698	118.146	89.239	129.888	96.708
VilCre;Chatf/f	Saline																				IL-25
Locomotion	212.794	432.719	264.856	225.711	253.214																320.487	436.723	162.066	291.183	213.63	228.526	177.517	299.268
Grooming	152.227	40.81	66.299	124.343	155.507																71.653	37.596	140.805	97.985	80.675	58.108	157.191	92.241
Orienting	422.287	414.848	424.505	434.115	418.54																454.109	410.548	413.749	470.581	369.481	420.877	349.631	476.581
Rearing	128.821	133.717	183.993	119.609	121.019																86.935	158.386	57.148	92.742	113.48	119.64	75.769	97.789

## Sheet: 10c
eVFH (Extended Data Fig. 10c)
Saline	IL-25
3.24	1.84
2.3	1.68
1.84	1.52
1.38	1.24
1.18	1.66
2	1.54
1.5	1.16
1.12	1.82
1.54	0.9
1.7	1.5
1.5	1.16
1.9	1.2
1.52	1.4
1.24	1.1
1.44

## Sheet: 10d
Nesting score (1-5) (Extended Data Fig. 10d)			Nesting shredded (%) (Extended Data Fig. 10d)
Saline	IL-25		Saline	IL-25
4.5	4.5		94.87	100
5	5		100	100
4.5	4		90.43	68.01
5	4		96.18	86.9
3	1		71.38	0
4.5	5		100	79.79
4.5	3.5		86.17	69.75
5	5		100	100
4	4		89.71	64.52
5	4		100	100
5	2.5		87.32	55.6
3.5	4		66.27	72.73
3.5	4		59.06	69.1
5	4		100	100
2.5	5		100	100
			94	80
			65.7	90.8
